# Supplementary material for: Functional decomposition of metabolism allows a system-level quantification of fluxes and protein allocation towards specific metabolic functions
Source: Nat Commun. 2023 Jul 13;14:4161. doi: 10.1038/s41467-023-39724-7 (PMC10345195; doi:10.1038/s41467-023-39724-7)
Supplement: Supplementary file 4 — Supplementary Dataset 1 [file 41467_2023_39724_MOESM4_ESM.zip]

Archive with 7 entries (6 files):
- SuppFile S1 JSON-MAT-MODELS/
- SuppFile S1 JSON-MAT-MODELS/C-lim_GR=0_334.json
- SuppFile S1 JSON-MAT-MODELS/C-lim_GR=0_334.mat
- SuppFile S1 JSON-MAT-MODELS/R-lim_GR=0_35.json
- SuppFile S1 JSON-MAT-MODELS/R-lim_GR=0_35.mat
- SuppFile S1 JSON-MAT-MODELS/Ref_GR=0_958.json
- SuppFile S1 JSON-MAT-MODELS/Ref_GR=0_958.mat
