# Supplementary material for: Functional decomposition of metabolism allows a system-level quantification of fluxes and protein allocation towards specific metabolic functions
Source: Nat Commun. 2023 Jul 13;14:4161. doi: 10.1038/s41467-023-39724-7 (PMC10345195; doi:10.1038/s41467-023-39724-7)
Supplement: Supplementary file 4 — Supplementary Dataset 1 [file 41467_2023_39724_MOESM4_ESM.zip › SuppFile S1 JSON-MAT-MODELS/Ref_GR=0_958.json]

{
"metabolites":[
{
"id":"octapb_c",
"name":"Octanoate (protein bound)",
"compartment":"c",
"charge":1,
"formula":"C8H15O",
"annotation":{
"bigg.metabolite":"octapb",
"metanetx.chemical":"MNXM147531",
"sbo":"SBO:0000247"
}
},
{
"id":"cysi__L_e",
"name":"L Cystine C6H12N2O4S2",
"compartment":"e",
"charge":0,
"formula":"C6H12N2O4S2",
"annotation":{
"bigg.metabolite":"cysi__L",
"biocyc":"META:CYSTINE",
"chebi":[
"CHEBI:6209",
"CHEBI:35491",
"CHEBI:63163",
"CHEBI:13097",
"CHEBI:16283",
"CHEBI:21278"
],
"hmdb":"HMDB00192",
"inchi_key":"LEVWYRKDKASIDU-IMJSIDKUSA-N",
"kegg.compound":"C00491",
"kegg.drug":"D03636",
"metanetx.chemical":"MNXM927",
"sabiork":"2060",
"sbo":"SBO:0000247",
"seed.compound":"cpd00381"
}
},
{
"id":"dhap_c",
"name":"Dihydroxyacetone phosphate",
"compartment":"c",
"charge":-2,
"formula":"C3H5O6P",
"annotation":{
"bigg.metabolite":"dhap",
"biocyc":"META:DIHYDROXY-ACETONE-PHOSPHATE",
"chebi":[
"CHEBI:14341",
"CHEBI:5454",
"CHEBI:16108",
"CHEBI:14342",
"CHEBI:24355",
"CHEBI:39571",
"CHEBI:57642"
],
"hmdb":[
"HMDB11735",
"HMDB01473"
],
"inchi_key":"GNGACRATGGDKBX-UHFFFAOYSA-L",
"kegg.compound":"C00111",
"metanetx.chemical":"MNXM77",
"reactome.compound":[
"390404",
"75970",
"188451"
],
"sabiork":"28",
"sbo":"SBO:0000247",
"seed.compound":"cpd00095"
}
},
{
"id":"prbatp_c",
"name":"1-(5-Phosphoribosyl)-ATP",
"compartment":"c",
"charge":-6,
"formula":"C15H19N5O20P4",
"annotation":{
"bigg.metabolite":"prbatp",
"biocyc":"META:PHOSPHORIBOSYL-ATP",
"chebi":[
"CHEBI:73200",
"CHEBI:58424",
"CHEBI:11196",
"CHEBI:18263",
"CHEBI:73183",
"CHEBI:8167",
"CHEBI:18970",
"CHEBI:59460",
"CHEBI:11192"
],
"hmdb":"HMDB03665",
"inchi_key":"RKNHJBVBFHDXGR-KEOHHSTQSA-H",
"kegg.compound":"C02739",
"metanetx.chemical":"MNXM1351",
"sbo":"SBO:0000247",
"seed.compound":"cpd01775"
}
},
{
"id":"10fthf_c",
"name":"10-Formyltetrahydrofolate",
"compartment":"c",
"charge":-2,
"formula":"C20H21N7O7",
"annotation":{
"bigg.metabolite":"10fthf",
"biocyc":"META:10-FORMYL-THF",
"chebi":[
"CHEBI:19108",
"CHEBI:15637",
"CHEBI:698",
"CHEBI:19109",
"CHEBI:11304",
"CHEBI:57454"
],
"hmdb":"HMDB00972",
"inchi_key":"AUFGTPPARQZWDO-YPMHNXCESA-L",
"kegg.compound":"C00234",
"metanetx.chemical":"MNXM237",
"reactome.compound":[
"5389850",
"419151"
],
"sabiork":"1318",
"sbo":"SBO:0000247",
"seed.compound":"cpd00201"
}
},
{
"id":"btal_c",
"name":"Butanal C4H8O",
"compartment":"c",
"charge":0,
"formula":"C4H8O",
"annotation":{
"bigg.metabolite":"btal",
"biocyc":"META:BUTANAL",
"chebi":[
"CHEBI:22938",
"CHEBI:3233",
"CHEBI:15743",
"CHEBI:13923"
],
"envipath":"650babc9-9d68-4b73-9332-11972ca26f7b/compound/242f8a4e-2a91-4c5f-a129-d044d115b969",
"hmdb":"HMDB03543",
"inchi_key":"ZTQSAGDEMFDKMZ-UHFFFAOYSA-N",
"kegg.compound":"C01412",
"metanetx.chemical":"MNXM1017",
"sabiork":"2281",
"sbo":"SBO:0000247",
"seed.compound":"cpd01011"
}
},
{
"id":"6pgg_c",
"name":"6-Phospho-beta-D-glucosyl-(1,4)-D-glucose",
"compartment":"c",
"charge":-2,
"formula":"C12H21O14P",
"annotation":{
"bigg.metabolite":"6pgg",
"metanetx.chemical":"MNXM147389",
"sbo":"SBO:0000247"
}
},
{
"id":"co2_e",
"name":"CO2 CO2",
"compartment":"e",
"charge":0,
"formula":"CO2",
"annotation":{
"bigg.metabolite":"co2",
"biocyc":"META:CARBON-DIOXIDE",
"chebi":[
"CHEBI:23011",
"CHEBI:3283",
"CHEBI:48829",
"CHEBI:16526",
"CHEBI:13283",
"CHEBI:13285",
"CHEBI:13284",
"CHEBI:13282"
],
"envipath":[
"650babc9-9d68-4b73-9332-11972ca26f7b/compound/2ec3da94-5f50-4525-81b1-5607c5c7a3d3",
"32de3cf4-e3e6-4168-956e-32fa5ddb0ce1/compound/05f60af4-0a3f-4ead-9a29-33bb0f123379"
],
"hmdb":"HMDB01967",
"inchi_key":"CURLTUGMZLYLDI-UHFFFAOYSA-N",
"kegg.compound":"C00011",
"kegg.drug":"D00004",
"metanetx.chemical":"MNXM13",
"reactome.compound":[
"29376",
"5668565",
"189480",
"1132345",
"113528",
"1237009",
"159751",
"389536",
"159942"
],
"sabiork":"1266",
"sbo":"SBO:0000247",
"seed.compound":"cpd00011"
}
},
{
"id":"akg_e",
"name":"2-Oxoglutarate",
"compartment":"e",
"charge":-2,
"formula":"C5H4O5",
"annotation":{
"bigg.metabolite":"akg",
"biocyc":"META:2-KETOGLUTARATE",
"chebi":[
"CHEBI:40661",
"CHEBI:16810",
"CHEBI:11638",
"CHEBI:30916",
"CHEBI:19749",
"CHEBI:1253",
"CHEBI:30915",
"CHEBI:19748"
],
"envipath":[
"32de3cf4-e3e6-4168-956e-32fa5ddb0ce1/compound/5b0a94f6-d411-44fd-bcc1-fb79b4e697f5",
"4fd7f3e0-dd25-43ac-9453-dda3e52396e4/compound/6557f3f2-0ab8-494b-a865-8ce0eae788a9"
],
"hmdb":[
"HMDB00208",
"HMDB02812",
"HMDB62781"
],
"inchi_key":"KPGXRSRHYNQIFN-UHFFFAOYSA-L",
"kegg.compound":"C00026",
"metanetx.chemical":"MNXM20",
"reactome.compound":[
"113594",
"561075",
"5278317",
"113671",
"29406",
"389537"
],
"sabiork":"1922",
"sbo":"SBO:0000247",
"seed.compound":"cpd00024"
}
},
{
"id":"gsn_e",
"name":"Guanosine",
"compartment":"e",
"charge":0,
"formula":"C10H13N5O5",
"annotation":{
"bigg.metabolite":"gsn",
"biocyc":"META:GUANOSINE",
"chebi":[
"CHEBI:14375",
"CHEBI:16750",
"CHEBI:42853",
"CHEBI:24444",
"CHEBI:42847",
"CHEBI:471737",
"CHEBI:42840",
"CHEBI:5564"
],
"hmdb":"HMDB00133",
"inchi_key":"NYHBQMYGNKIUIF-UUOKFMHZSA-N",
"kegg.compound":"C00387",
"metanetx.chemical":"MNXM401",
"sabiork":"1872",
"sbo":"SBO:0000247",
"seed.compound":"cpd00311"
}
},
{
"id":"pydx5p_c",
"name":"Pyridoxal 5'-phosphate",
"compartment":"c",
"charge":-2,
"formula":"C8H8NO6P",
"annotation":{
"bigg.metabolite":"pydx5p",
"biocyc":"META:PYRIDOXAL_PHOSPHATE",
"chebi":[
"CHEBI:8668",
"CHEBI:597326",
"CHEBI:45145",
"CHEBI:18405",
"CHEBI:14977",
"CHEBI:26424",
"CHEBI:234571",
"CHEBI:358848"
],
"hmdb":"HMDB01491",
"inchi_key":"NGVDGCNFYWLIFO-UHFFFAOYSA-L",
"kegg.compound":"C00018",
"metanetx.chemical":"MNXM161",
"reactome.compound":"29390",
"sabiork":"1271",
"sbo":"SBO:0000247",
"seed.compound":"cpd00016"
}
},
{
"id":"3dhgulnp_c",
"name":"3-keto-L-gulonate-6-phosphate",
"compartment":"c",
"charge":-3,
"formula":"C6H8O10P",
"annotation":{
"bigg.metabolite":"3dhgulnp",
"biocyc":"META:CPD-2343",
"chebi":[
"CHEBI:58774",
"CHEBI:49039"
],
"inchi_key":"BDUIIKXSXFDPEC-LWKDLAHASA-K",
"kegg.compound":"C14899",
"metanetx.chemical":"MNXM1170",
"sabiork":"22145",
"sbo":"SBO:0000247",
"seed.compound":"cpd10596"
}
},
{
"id":"g3ps_c",
"name":"Glycerophosphoserine",
"compartment":"c",
"charge":-1,
"formula":"C6H13NO8P",
"annotation":{
"bigg.metabolite":"g3ps",
"biocyc":"META:CPD0-2030",
"chebi":[
"CHEBI:64765",
"CHEBI:64945",
"CHEBI:61931",
"CHEBI:62013"
],
"inchi_key":"ZWZWYGMENQVNFU-UHNVWZDZSA-M",
"metanetx.chemical":"MNXM97117",
"sabiork":"27671",
"sbo":"SBO:0000247",
"seed.compound":"cpd15468",
"slm":"000001192"
}
},
{
"id":"adphep_LD_c",
"name":"ADP-L-glycero-D-manno-heptose",
"compartment":"c",
"charge":-2,
"formula":"C17H25N5O16P2",
"annotation":{
"bigg.metabolite":"adphep_LD",
"biocyc":"META:ADP-L-GLYCERO-D-MANNO-HEPTOSE",
"chebi":[
"CHEBI:57564",
"CHEBI:15915",
"CHEBI:61506",
"CHEBI:20844",
"CHEBI:2347",
"CHEBI:61530",
"CHEBI:13226"
],
"inchi_key":"KMSFWBYFWSKGGR-DTBZDYEHSA-L",
"kegg.compound":"C06398",
"metanetx.chemical":"MNXM857",
"sabiork":"1589",
"sbo":"SBO:0000247",
"seed.compound":"cpd03831"
}
},
{
"id":"lyx__L_c",
"name":"L-Lyxose",
"compartment":"c",
"charge":0,
"formula":"C5H10O5",
"annotation":{
"bigg.metabolite":"lyx__L",
"biocyc":"META:CPD-15867",
"chebi":"CHEBI:62321",
"inchi_key":"SRBFZHDQGSBBOR-AEQNFAKKSA-N",
"kegg.compound":"C01508",
"metanetx.chemical":"MNXM4641",
"sbo":"SBO:0000247",
"seed.compound":"cpd01067"
}
},
{
"id":"din_p",
"name":"Deoxyinosine",
"compartment":"p",
"charge":0,
"formula":"C10H12N4O4",
"annotation":{
"bigg.metabolite":"din",
"biocyc":"META:DEOXYINOSINE",
"chebi":[
"CHEBI:43437",
"CHEBI:28997",
"CHEBI:43436",
"CHEBI:39841",
"CHEBI:43293",
"CHEBI:23629",
"CHEBI:4413",
"CHEBI:19248"
],
"hmdb":"HMDB00071",
"inchi_key":"VGONTNSXDCQUGY-RRKCRQDMSA-N",
"kegg.compound":"C05512",
"metanetx.chemical":"MNXM935",
"sabiork":"1896",
"sbo":"SBO:0000247",
"seed.compound":"cpd03279"
}
},
{
"id":"2pg_c",
"name":"D-Glycerate 2-phosphate",
"compartment":"c",
"charge":-3,
"formula":"C3H4O7P",
"annotation":{
"bigg.metabolite":"2pg",
"biocyc":"META:2-PG",
"chebi":[
"CHEBI:39868",
"CHEBI:21028",
"CHEBI:58289",
"CHEBI:24344",
"CHEBI:12986",
"CHEBI:17835",
"CHEBI:11651",
"CHEBI:1267",
"CHEBI:88350"
],
"hmdb":[
"HMDB00362",
"HMDB62707",
"HMDB03391"
],
"inchi_key":"GXIURPTVHJPJLF-UWTATZPHSA-K",
"kegg.compound":"C00631",
"metanetx.chemical":"MNXM275",
"reactome.compound":"30485",
"sabiork":"31",
"sbo":"SBO:0000247",
"seed.compound":"cpd00482"
}
},
{
"id":"ptrc_p",
"name":"Putrescine",
"compartment":"p",
"charge":2,
"formula":"C4H14N2",
"annotation":{
"bigg.metabolite":"ptrc",
"biocyc":"META:PUTRESCINE",
"chebi":[
"CHEBI:8650",
"CHEBI:17148",
"CHEBI:45092",
"CHEBI:26405",
"CHEBI:14972",
"CHEBI:326268"
],
"hmdb":[
"HMDB01414",
"HMDB60243"
],
"inchi_key":"KIDHWZJUCRJVML-UHFFFAOYSA-P",
"kegg.compound":"C00134",
"metanetx.chemical":"MNXM118",
"reactome.compound":[
"29610",
"141350"
],
"sabiork":"1941",
"sbo":"SBO:0000247",
"seed.compound":[
"cpd00118",
"cpd12215"
]
}
},
{
"id":"malt_p",
"name":"Maltose C12H22O11",
"compartment":"p",
"charge":0,
"formula":"C12H22O11",
"annotation":{
"bigg.metabolite":"malt",
"biocyc":[
"META:MALTOSE",
"META:ALPHA-MALTOSE"
],
"chebi":[
"CHEBI:6668",
"CHEBI:12340",
"CHEBI:43893",
"CHEBI:22463",
"CHEBI:10300",
"CHEBI:14568",
"CHEBI:18167",
"CHEBI:17306",
"CHEBI:25144"
],
"envipath":"32de3cf4-e3e6-4168-956e-32fa5ddb0ce1/compound/943ae27f-7875-4bcd-948d-1551ec9aa1ca",
"inchi_key":"GUBGYTABKSRVRQ-PICCSMPSSA-N",
"kegg.compound":[
"C00897",
"C00208"
],
"kegg.drug":"D00044",
"kegg.glycan":"G00275",
"metanetx.chemical":"MNXM165",
"reactome.compound":[
"188986",
"868706"
],
"sabiork":[
"5881",
"88",
"1669"
],
"sbo":"SBO:0000247",
"seed.compound":[
"cpd00665",
"cpd00179"
]
}
},
{
"id":"pppn_p",
"name":"Phenylpropanoate",
"compartment":"p",
"charge":-1,
"formula":"C9H9O2",
"annotation":{
"bigg.metabolite":"pppn",
"biocyc":"META:3-PHENYLPROPIONATE",
"chebi":[
"CHEBI:20187",
"CHEBI:20186",
"CHEBI:51057",
"CHEBI:8103",
"CHEBI:26005",
"CHEBI:28631",
"CHEBI:26002",
"CHEBI:43112"
],
"envipath":[
"32de3cf4-e3e6-4168-956e-32fa5ddb0ce1/compound/30aa6284-bd6a-41ed-b40d-bdbb4fb60d5f",
"650babc9-9d68-4b73-9332-11972ca26f7b/compound/515e549e-edf3-4c3e-b898-1f1754d887f6"
],
"hmdb":"HMDB00764",
"inchi_key":"XMIIGOLPHOKFCH-UHFFFAOYSA-M",
"kegg.compound":"C05629",
"metanetx.chemical":"MNXM1403",
"sabiork":"20964",
"sbo":"SBO:0000247",
"seed.compound":"cpd03343"
}
},
{
"id":"arbtn_p",
"name":"Aerobactin minus Fe3",
"compartment":"p",
"charge":-3,
"formula":"C22H33N4O13",
"annotation":{
"bigg.metabolite":"arbtn",
"metanetx.chemical":"MNXM96506",
"sbo":"SBO:0000247",
"seed.compound":"cpd15411"
}
},
{
"id":"hphhlipa_c",
"name":"Heptosyl-phospho-heptosyl-heptosyl-kdo2-lipidA",
"compartment":"c",
"charge":-8,
"formula":"C131H231N2O60P3",
"annotation":{
"bigg.metabolite":"hphhlipa",
"biocyc":"META:CPD0-2238",
"inchi_key":"OCKKDDJUVZAABC-XSAOWLIJSA-G",
"metanetx.chemical":"MNXM56168",
"sbo":"SBO:0000247",
"seed.compound":"cpd15488"
}
},
{
"id":"phphhlipa_c",
"name":"Phospho-heptosyl-phospho-heptosyl-heptosyl-kdo2-lipidA",
"compartment":"c",
"charge":-10,
"formula":"C131H230N2O63P4",
"annotation":{
"bigg.metabolite":"phphhlipa",
"biocyc":"META:CPD0-2239",
"inchi_key":"MVYTXVAKEAWEGM-WMKPBWIYSA-D",
"metanetx.chemical":"MNXM75133",
"sbo":"SBO:0000247",
"seed.compound":"cpd15550"
}
},
{
"id":"13dpg_c",
"name":"3-Phospho-D-glyceroyl phosphate",
"compartment":"c",
"charge":-4,
"formula":"C3H4O10P2",
"annotation":{
"bigg.metabolite":"13dpg",
"biocyc":"META:DPG",
"chebi":[
"CHEBI:57604",
"CHEBI:20189",
"CHEBI:11881",
"CHEBI:16001",
"CHEBI:1658"
],
"hmdb":"HMDB62758",
"inchi_key":"LJQLQCAXBUHEAZ-UWTATZPHSA-J",
"kegg.compound":"C00236",
"metanetx.chemical":"MNXM261",
"reactome.compound":"29800",
"sabiork":"21215",
"sbo":"SBO:0000247",
"seed.compound":"cpd00203"
}
},
{
"id":"murein3px4p_p",
"name":"Two disacharide linked murein units, tripeptide crosslinked tetrapeptide (A2pm->D-ala) (middle of chain)",
"compartment":"p",
"charge":-4,
"formula":"C71H107N13O38",
"annotation":{
"bigg.metabolite":"murein3px4p",
"biocyc":"META:CPD0-2273",
"inchi_key":"LOVDDQLBOGPFKC-UHFFFAOYSA-H",
"metanetx.chemical":"MNXM88341",
"sbo":"SBO:0000247",
"seed.compound":"cpd15503"
}
},
{
"id":"34dhpac_e",
"name":"3,4-Dihydroxyphenylacetaldehyde",
"compartment":"e",
"charge":0,
"formula":"C8H8O3",
"annotation":{
"bigg.metabolite":"34dhpac",
"biocyc":"META:34-DIHYDROXYPHENYLACETALDEHYDE",
"chebi":[
"CHEBI:19888",
"CHEBI:1385",
"CHEBI:27978"
],
"hmdb":[
"HMDB06778",
"HMDB03791",
"HMDB06256"
],
"inchi_key":"IADQVXRMSNIUEL-UHFFFAOYSA-N",
"kegg.compound":"C04043",
"metanetx.chemical":"MNXM1401",
"sabiork":"7037",
"sbo":"SBO:0000247",
"seed.compound":"cpd02500"
}
},
{
"id":"1odec11eg3p_c",
"name":"1-octadec-11-enoyl-sn-glycerol 3-phosphate",
"compartment":"c",
"charge":-2,
"formula":"C21H39O7P1",
"annotation":{
"bigg.metabolite":"1odec11eg3p",
"metanetx.chemical":"MNXM91049",
"sbo":"SBO:0000247",
"seed.compound":"cpd15328"
}
},
{
"id":"12dgr181_p",
"name":"1,2-Diacyl-sn-glycerol (dioctadec-11-enoyl, n-C18:1)",
"compartment":"p",
"charge":0,
"formula":"C39H72O5",
"annotation":{
"bigg.metabolite":"12dgr181",
"metanetx.chemical":"MNXM3775",
"sbo":"SBO:0000247"
}
},
{
"id":"anhgm_e",
"name":"N-Acetyl-D-glucosamine(anhydrous)N-Acetylmuramic acid",
"compartment":"e",
"charge":-1,
"formula":"C19H29N2O12",
"annotation":{
"bigg.metabolite":"anhgm",
"metanetx.chemical":"MNXM3060",
"sbo":"SBO:0000247",
"seed.compound":"cpd15396"
}
},
{
"id":"prbamp_c",
"name":"1-(5-Phosphoribosyl)-AMP",
"compartment":"c",
"charge":-4,
"formula":"C15H19N5O14P2",
"annotation":{
"bigg.metabolite":"prbamp",
"biocyc":"META:PHOSPHORIBOSYL-AMP",
"chebi":[
"CHEBI:7354",
"CHEBI:11195",
"CHEBI:37522",
"CHEBI:59457",
"CHEBI:18374",
"CHEBI:8166",
"CHEBI:20628"
],
"hmdb":"HMDB12276",
"inchi_key":"RTQMRTSPTLIIHM-KEOHHSTQSA-J",
"kegg.compound":"C02741",
"metanetx.chemical":"MNXM1515",
"sbo":"SBO:0000247",
"seed.compound":"cpd01777"
}
},
{
"id":"dsbdrd_c",
"name":"Fused thiol:disulfide interchange protein (reduced)",
"compartment":"c",
"charge":0,
"formula":"XH2",
"annotation":{
"bigg.metabolite":"dsbdrd",
"metanetx.chemical":"MNXM8620",
"sbo":"SBO:0000247",
"seed.compound":"cpd15451"
}
},
{
"id":"cu2_p",
"name":"Copper",
"compartment":"p",
"charge":2,
"formula":"Cu",
"annotation":{
"bigg.metabolite":"cu2",
"biocyc":"META:CU+2",
"chebi":[
"CHEBI:29036",
"CHEBI:23380",
"CHEBI:49550",
"CHEBI:20882"
],
"hmdb":"HMDB00657",
"inchi_key":"JPVYNHNXODAKFH-UHFFFAOYSA-N",
"kegg.compound":"C00070",
"metanetx.chemical":"MNXM632",
"reactome.compound":[
"437295",
"936901",
"209799"
],
"sabiork":"19",
"sbo":"SBO:0000247",
"seed.compound":"cpd00058"
}
},
{
"id":"sla_c",
"name":"Sulpholactaldehyde",
"compartment":"c",
"charge":-1,
"formula":"C3H5O5S",
"annotation":{
"bigg.metabolite":"sla",
"sbo":"SBO:0000247"
}
},
{
"id":"14glucan_p",
"name":"1,4-alpha-D-glucan",
"compartment":"p",
"charge":0,
"formula":"C36H62O31",
"annotation":{
"bigg.metabolite":"14glucan",
"biocyc":"META:1-4-alpha-D-Glucan",
"metanetx.chemical":"MNXM2905",
"sbo":"SBO:0000247",
"seed.compound":"cpd21754"
}
},
{
"id":"grdp_c",
"name":"Geranyl diphosphate",
"compartment":"c",
"charge":-3,
"formula":"C10H17O7P2",
"annotation":{
"bigg.metabolite":"grdp",
"biocyc":"META:GERANYL-PP",
"chebi":[
"CHEBI:17211",
"CHEBI:24223",
"CHEBI:58057",
"CHEBI:42877",
"CHEBI:14299",
"CHEBI:5332"
],
"hmdb":[
"HMDB01285",
"HMDB02239",
"HMDB06506",
"HMDB01560"
],
"inchi_key":"GVVPGTZRZFNKDS-JXMROGBWSA-K",
"kegg.compound":"C00341",
"lipidmaps":"LMPR0102010001",
"metanetx.chemical":"MNXM100",
"reactome.compound":"191409",
"sabiork":[
"5050",
"1846"
],
"sbo":"SBO:0000247",
"seed.compound":[
"cpd00283",
"cpd03476"
]
}
},
{
"id":"ribflv_p",
"name":"Riboflavin C17H20N4O6",
"compartment":"p",
"charge":0,
"formula":"C17H20N4O6",
"annotation":{
"bigg.metabolite":"ribflv",
"biocyc":"META:RIBOFLAVIN",
"chebi":[
"CHEBI:57986",
"CHEBI:17015",
"CHEBI:8843",
"CHEBI:45214",
"CHEBI:15044",
"CHEBI:529204",
"CHEBI:27299"
],
"hmdb":"HMDB00244",
"inchi_key":"AUNGANRZJHBGPY-SCRDCRAPSA-M",
"kegg.compound":"C00255",
"kegg.drug":"D00050",
"metanetx.chemical":"MNXM270",
"reactome.compound":[
"3165253",
"196931"
],
"sabiork":"1996",
"sbo":"SBO:0000247",
"seed.compound":"cpd00220"
}
},
{
"id":"dms_e",
"name":"Dimethyl sulfide",
"compartment":"e",
"charge":0,
"formula":"C2H6S",
"annotation":{
"bigg.metabolite":"dms",
"biocyc":"META:CPD-7670",
"chebi":[
"CHEBI:17437",
"CHEBI:44169",
"CHEBI:4611",
"CHEBI:23800",
"CHEBI:14175",
"CHEBI:14168"
],
"envipath":"32de3cf4-e3e6-4168-956e-32fa5ddb0ce1/compound/26c081a5-2c2d-4e64-bd11-0d80376989ba",
"hmdb":"HMDB02303",
"inchi_key":"QMMFVYPAHWMCMS-UHFFFAOYSA-N",
"kegg.compound":"C00580",
"metanetx.chemical":"MNXM444",
"sabiork":"2104",
"sbo":"SBO:0000247",
"seed.compound":"cpd00450"
}
},
{
"id":"pgp141_c",
"name":"Phosphatidylglycerophosphate (ditetradec-7-enoyl, n-C14:1)",
"compartment":"c",
"charge":-3,
"formula":"C34H61O13P2",
"annotation":{
"bigg.metabolite":"pgp141",
"metanetx.chemical":"MNXM5271",
"sbo":"SBO:0000247"
}
},
{
"id":"cysi__L_c",
"name":"L Cystine C6H12N2O4S2",
"compartment":"c",
"charge":0,
"formula":"C6H12N2O4S2",
"annotation":{
"bigg.metabolite":"cysi__L",
"biocyc":"META:CYSTINE",
"chebi":[
"CHEBI:6209",
"CHEBI:35491",
"CHEBI:63163",
"CHEBI:13097",
"CHEBI:16283",
"CHEBI:21278"
],
"hmdb":"HMDB00192",
"inchi_key":"LEVWYRKDKASIDU-IMJSIDKUSA-N",
"kegg.compound":"C00491",
"kegg.drug":"D03636",
"metanetx.chemical":"MNXM927",
"sabiork":"2060",
"sbo":"SBO:0000247",
"seed.compound":"cpd00381"
}
},
{
"id":"fpram_c",
"name":"2-(Formamido)-N1-(5-phospho-D-ribosyl)acetamidine",
"compartment":"c",
"charge":-1,
"formula":"C8H15N3O8P",
"annotation":{
"bigg.metabolite":"fpram",
"chebi":[
"CHEBI:18413",
"CHEBI:58478",
"CHEBI:971",
"CHEBI:11474"
],
"hmdb":"HMDB06211",
"inchi_key":"PMCOGCVKOAOZQM-ZRTZXPPTSA-M",
"metanetx.chemical":"MNXM479745",
"reactome.compound":"111369",
"sbo":"SBO:0000247"
}
},
{
"id":"f1p_c",
"name":"D-Fructose 1-phosphate",
"compartment":"c",
"charge":-2,
"formula":"C6H11O9P",
"annotation":{
"bigg.metabolite":"f1p",
"biocyc":"META:D-fructofuranose-1-phosphate",
"chebi":[
"CHEBI:37515",
"CHEBI:5174",
"CHEBI:20930",
"CHEBI:58674"
],
"inchi_key":"RHKKZBWRNHGJEZ-VRPWFDPXSA-L",
"kegg.compound":"C01094",
"metanetx.chemical":"MNXM145568",
"sabiork":[
"1458",
"1351"
],
"sbo":"SBO:0000247",
"seed.compound":"cpd00802"
}
},
{
"id":"dsbard_p",
"name":"Periplasmic protein disulfide isomerase I (reduced)",
"compartment":"p",
"charge":0,
"formula":"XH2",
"annotation":{
"bigg.metabolite":"dsbard",
"metanetx.chemical":"MNXM12618",
"sbo":"SBO:0000247",
"seed.compound":"cpd15447"
}
},
{
"id":"thr__L_c",
"name":"L-Threonine",
"compartment":"c",
"charge":0,
"formula":"C4H9NO3",
"annotation":{
"bigg.metabolite":"thr__L",
"biocyc":"META:THR",
"chebi":[
"CHEBI:16857",
"CHEBI:42083",
"CHEBI:32822",
"CHEBI:45843",
"CHEBI:57926",
"CHEBI:21403",
"CHEBI:32833",
"CHEBI:32820",
"CHEBI:13175",
"CHEBI:6308",
"CHEBI:45983",
"CHEBI:32832",
"CHEBI:26986"
],
"envipath":"32de3cf4-e3e6-4168-956e-32fa5ddb0ce1/compound/b570a573-71c2-4661-a517-6ac1b121dc59",
"hmdb":"HMDB00167",
"inchi_key":"AYFVYJQAPQTCCC-GBXIJSLDSA-N",
"kegg.compound":"C00188",
"kegg.drug":"D00041",
"metanetx.chemical":"MNXM142",
"reactome.compound":[
"352000",
"351990",
"379706"
],
"sabiork":[
"76",
"27463"
],
"sbo":"SBO:0000247",
"seed.compound":"cpd00161"
}
},
{
"id":"dcyt_p",
"name":"Deoxycytidine",
"compartment":"p",
"charge":0,
"formula":"C9H13N3O4",
"annotation":{
"bigg.metabolite":"dcyt",
"biocyc":"META:DEOXYCYTIDINE",
"chebi":[
"CHEBI:41434",
"CHEBI:15698",
"CHEBI:41430",
"CHEBI:4407",
"CHEBI:19240",
"CHEBI:41806",
"CHEBI:41417"
],
"hmdb":"HMDB00014",
"inchi_key":"CKTSBUTUHBMZGZ-SHYZEUOFSA-N",
"kegg.compound":"C00881",
"metanetx.chemical":"MNXM704",
"reactome.compound":"500829",
"sabiork":"2178",
"sbo":"SBO:0000247",
"seed.compound":"cpd00654"
}
},
{
"id":"2ddglcn_c",
"name":"2-Dehydro-3-deoxy-D-gluconate",
"compartment":"c",
"charge":-1,
"formula":"C6H9O6",
"annotation":{
"bigg.metabolite":"2ddglcn",
"biocyc":"META:2-DEHYDRO-3-DEOXY-D-GLUCONATE",
"chebi":[
"CHEBI:1059",
"CHEBI:11550",
"CHEBI:19530",
"CHEBI:17032",
"CHEBI:57990"
],
"inchi_key":"WPAMZTWLKIDIOP-WVZVXSGGSA-M",
"kegg.compound":"C00204",
"lipidmaps":"LMFA01050475",
"metanetx.chemical":"MNXM440",
"sabiork":[
"1973",
"21127"
],
"sbo":"SBO:0000247",
"seed.compound":"cpd00176"
}
},
{
"id":"fum_p",
"name":"Fumarate",
"compartment":"p",
"charge":-2,
"formula":"C4H2O4",
"annotation":{
"bigg.metabolite":"fum",
"biocyc":"META:FUM",
"chebi":[
"CHEBI:36180",
"CHEBI:37155",
"CHEBI:42511",
"CHEBI:5190",
"CHEBI:18012",
"CHEBI:42743",
"CHEBI:22956",
"CHEBI:22957",
"CHEBI:24124",
"CHEBI:14284",
"CHEBI:37154",
"CHEBI:29806",
"CHEBI:22958",
"CHEBI:24122"
],
"envipath":"32de3cf4-e3e6-4168-956e-32fa5ddb0ce1/compound/709035ec-4868-4de8-9095-06428f6be14b",
"hmdb":"HMDB00134",
"inchi_key":"VZCYOOQTPOCHFL-OWOJBTEDSA-L",
"kegg.compound":"C00122",
"kegg.drug":"D02308",
"metanetx.chemical":"MNXM93",
"reactome.compound":[
"113588",
"29586"
],
"sabiork":"1910",
"sbo":"SBO:0000247",
"seed.compound":"cpd00106"
}
},
{
"id":"galctn__L_e",
"name":"L-Galactonate",
"compartment":"e",
"charge":-1,
"formula":"C6H11O7",
"annotation":{
"bigg.metabolite":"galctn__L",
"biocyc":"META:CPD0-1083",
"chebi":[
"CHEBI:37425",
"CHEBI:53071"
],
"inchi_key":"RGHNJXZEOKUKBD-RSJOWCBRSA-M",
"kegg.compound":"C15930",
"metanetx.chemical":"MNXM636",
"sabiork":"24860",
"sbo":"SBO:0000247",
"seed.compound":"cpd14659"
}
},
{
"id":"btn_e",
"name":"Biotin",
"compartment":"e",
"charge":-1,
"formula":"C10H15N2O3S",
"annotation":{
"bigg.metabolite":"btn",
"biocyc":"META:BIOTIN",
"chebi":[
"CHEBI:13905",
"CHEBI:57586",
"CHEBI:22884",
"CHEBI:3108",
"CHEBI:41236",
"CHEBI:15956",
"CHEBI:22882"
],
"hmdb":"HMDB00030",
"inchi_key":"YBJHBAHKTGYVGT-ZKWXMUAHSA-M",
"kegg.compound":"C00120",
"kegg.drug":"D00029",
"metanetx.chemical":"MNXM304",
"reactome.compound":[
"199238",
"29582",
"199207"
],
"sabiork":"1936",
"sbo":"SBO:0000247",
"seed.compound":"cpd00104"
}
},
{
"id":"pydxn_p",
"name":"Pyridoxine",
"compartment":"p",
"charge":0,
"formula":"C8H11NO3",
"annotation":{
"bigg.metabolite":"pydxn",
"biocyc":"META:PYRIDOXINE",
"chebi":[
"CHEBI:14981",
"CHEBI:26429",
"CHEBI:16709",
"CHEBI:8671"
],
"envipath":"32de3cf4-e3e6-4168-956e-32fa5ddb0ce1/compound/344a84bd-2fbd-4e3b-903e-556786d111e2",
"hmdb":[
"HMDB02075",
"HMDB00239"
],
"inchi_key":"LXNHXLLTXMVWPM-UHFFFAOYSA-N",
"kegg.compound":"C00314",
"kegg.drug":"D08454",
"metanetx.chemical":"MNXM419",
"reactome.compound":"965053",
"sabiork":"2015",
"sbo":"SBO:0000247",
"seed.compound":"cpd00263"
}
},
{
"id":"ocdcea_e",
"name":"Octadecenoate (n-C18:1)",
"compartment":"e",
"charge":-1,
"formula":"C18H33O2",
"annotation":{
"bigg.metabolite":"ocdcea",
"biocyc":"META:OLEATE-CPD",
"chebi":[
"CHEBI:30823",
"CHEBI:25664",
"CHEBI:16196",
"CHEBI:7741",
"CHEBI:14684",
"CHEBI:104361",
"CHEBI:25663",
"CHEBI:44741"
],
"hmdb":[
"HMDB00207",
"HMDB02066"
],
"inchi_key":"ZQPPMHVWECSIRJ-KTKRTIGZSA-M",
"kegg.compound":"C00712",
"kegg.drug":"D02315",
"lipidmaps":[
"LMFA01030810",
"LMFA01030763",
"LMFA01030002"
],
"metanetx.chemical":"MNXM306",
"sabiork":[
"2139",
"28897"
],
"sbo":"SBO:0000247",
"seed.compound":"cpd00536",
"slm":"000000418"
}
},
{
"id":"preq0_c",
"name":"7-cyano-7-carbaguanine",
"compartment":"c",
"charge":0,
"formula":"C7H5N5O",
"annotation":{
"bigg.metabolite":"preq0",
"biocyc":"META:7-CYANO-7-DEAZAGUANINE",
"chebi":[
"CHEBI:45075",
"CHEBI:677358"
],
"inchi_key":"FMKSMYDYKXQYRV-UHFFFAOYSA-N",
"kegg.compound":"C15996",
"metanetx.chemical":"MNXM2207",
"sabiork":"28950",
"sbo":"SBO:0000247",
"seed.compound":"cpd14718"
}
},
{
"id":"tyr__L_p",
"name":"L-Tyrosine",
"compartment":"p",
"charge":0,
"formula":"C9H11NO3",
"annotation":{
"bigg.metabolite":"tyr__L",
"biocyc":"META:TYR",
"chebi":[
"CHEBI:6313",
"CHEBI:21411",
"CHEBI:46070",
"CHEBI:9800",
"CHEBI:32786",
"CHEBI:15277",
"CHEBI:32761",
"CHEBI:32784",
"CHEBI:46161",
"CHEBI:13181",
"CHEBI:32760",
"CHEBI:58315",
"CHEBI:32762",
"CHEBI:27176",
"CHEBI:17895",
"CHEBI:18186",
"CHEBI:32785"
],
"envipath":"32de3cf4-e3e6-4168-956e-32fa5ddb0ce1/compound/974bd9b7-53fb-48cd-aaf3-6bd3196c0365",
"hmdb":[
"HMDB00647",
"HMDB00158"
],
"inchi_key":"OUYCCCASQSFEME-QMMMGPOBSA-N",
"kegg.compound":[
"C00082",
"C01536"
],
"kegg.drug":"D00022",
"metanetx.chemical":"MNXM76",
"reactome.compound":[
"379710",
"5668567",
"352030",
"29506"
],
"sabiork":[
"84",
"2291"
],
"sbo":"SBO:0000247",
"seed.compound":[
"cpd30745",
"cpd00069"
]
}
},
{
"id":"dtdp4d6dg_c",
"name":"DTDP-4-dehydro-6-deoxy-D-glucose",
"compartment":"c",
"charge":-2,
"formula":"C16H22N2O15P2",
"annotation":{
"bigg.metabolite":"dtdp4d6dg",
"biocyc":"META:DTDP-DEOH-DEOXY-GLUCOSE",
"chebi":[
"CHEBI:14081",
"CHEBI:62829",
"CHEBI:10510",
"CHEBI:57649",
"CHEBI:16128",
"CHEBI:23542"
],
"hmdb":"HMDB60081",
"inchi_key":"PSXWNITXWWECNY-UCBTUHGZSA-L",
"kegg.compound":"C11907",
"metanetx.chemical":"MNXM451",
"sabiork":"1563",
"sbo":"SBO:0000247",
"seed.compound":"cpd00521"
}
},
{
"id":"acmum_e",
"name":"N-Acetylmuramate",
"compartment":"e",
"charge":-1,
"formula":"C11H18NO8",
"annotation":{
"bigg.metabolite":"acmum",
"biocyc":"META:NACMUR",
"chebi":[
"CHEBI:47978",
"CHEBI:47965",
"CHEBI:21615",
"CHEBI:7212",
"CHEBI:28881"
],
"hmdb":"HMDB60493",
"inchi_key":"MNLRQHMNZILYPY-MKFCKLDKSA-M",
"kegg.compound":"C02713",
"metanetx.chemical":"MNXM2263",
"sbo":"SBO:0000247",
"seed.compound":"cpd01757"
}
},
{
"id":"man_p",
"name":"D-Mannose",
"compartment":"p",
"charge":0,
"formula":"C6H12O6",
"annotation":{
"bigg.metabolite":"man",
"biocyc":"META:D-mannopyranose",
"chebi":[
"CHEBI:4208",
"CHEBI:37684",
"CHEBI:14575",
"CHEBI:16024",
"CHEBI:21057",
"CHEBI:33930",
"CHEBI:12999"
],
"envipath":"32de3cf4-e3e6-4168-956e-32fa5ddb0ce1/compound/c5f931e8-e7f7-4b73-bed6-48662796fe18",
"hmdb":"HMDB00169",
"inchi_key":"WQZGKKKJIJFFOK-QTVWNMPRSA-N",
"kegg.compound":"C00159",
"metanetx.chemical":"MNXM182",
"reactome.compound":[
"964752",
"6799594",
"429579"
],
"sabiork":"1656",
"sbo":"SBO:0000247",
"seed.compound":[
"cpd00138",
"cpd27437"
]
}
},
{
"id":"adocbl_e",
"name":"Adenosylcobalamin",
"compartment":"e",
"charge":0,
"formula":"C72H100CoN18O17P",
"annotation":{
"bigg.metabolite":"adocbl",
"biocyc":"META:ADENOSYLCOBALAMIN",
"hmdb":"HMDB02086",
"inchi_key":"ZIHHMGTYZOSFRC-QRVZQHAISA-N",
"kegg.compound":"C00194",
"kegg.drug":"D00042",
"metanetx.chemical":"MNXM90703",
"reactome.compound":"3159297",
"sbo":"SBO:0000247",
"seed.compound":"cpd00166"
}
},
{
"id":"iscu_2fe2s_c",
"name":"IscU with bound [2Fe-2S] cluster",
"compartment":"c",
"charge":-2,
"formula":"H4O2S8Fe2R",
"annotation":{
"bigg.metabolite":"iscu_2fe2s",
"metanetx.chemical":"MNXM147129",
"sbo":"SBO:0000247"
}
},
{
"id":"frulysp_c",
"name":"Fructoselysine Phosphate",
"compartment":"c",
"charge":-1,
"formula":"C12H24N2O10P",
"annotation":{
"bigg.metabolite":"frulysp",
"metanetx.chemical":"MNXM11605",
"sbo":"SBO:0000247",
"seed.compound":"cpd15467"
}
},
{
"id":"dump_p",
"name":"DUMP C9H11N2O8P",
"compartment":"p",
"charge":-2,
"formula":"C9H11N2O8P",
"annotation":{
"bigg.metabolite":"dump",
"biocyc":"META:DUMP",
"chebi":[
"CHEBI:19263",
"CHEBI:14094",
"CHEBI:46288",
"CHEBI:246422",
"CHEBI:47722",
"CHEBI:17622",
"CHEBI:42245",
"CHEBI:46286",
"CHEBI:10532"
],
"hmdb":"HMDB01409",
"inchi_key":"JSRLJPSBLDHEIO-SHYZEUOFSA-L",
"kegg.compound":"C00365",
"metanetx.chemical":"MNXM234",
"reactome.compound":[
"109382",
"500742"
],
"sabiork":"1334",
"sbo":"SBO:0000247",
"seed.compound":"cpd00299"
}
},
{
"id":"novbcn_e",
"name":"Novobiocin",
"compartment":"e",
"charge":0,
"formula":"C31H36N2O11",
"annotation":{
"bigg.metabolite":"novbcn",
"biocyc":"META:CPD-15417",
"chebi":[
"CHEBI:25597",
"CHEBI:44505",
"CHEBI:7644",
"CHEBI:28368",
"CHEBI:71339"
],
"hmdb":"HMDB15185",
"inchi_key":"YJQPYGGHQPGBLI-KGSXXDOSSA-M",
"kegg.compound":"C05080",
"metanetx.chemical":"MNXM65002",
"sbo":"SBO:0000247",
"seed.compound":"cpd03032"
}
},
{
"id":"feenter_e",
"name":"Fe-enterobactin",
"compartment":"e",
"charge":3,
"formula":"C30H27FeN3O15",
"annotation":{
"bigg.metabolite":"feenter",
"chebi":[
"CHEBI:4993",
"CHEBI:38151",
"CHEBI:28199",
"CHEBI:70745",
"CHEBI:21133"
],
"inchi_key":"NGILTSZTOFYVBF-UVJOBNTFSA-H",
"kegg.compound":"C06230",
"metanetx.chemical":"MNXM7354",
"reactome.compound":"1222421",
"sbo":"SBO:0000247"
}
},
{
"id":"eca4und_p",
"name":"(enterobacterial common antigen)x4 undecaprenyl-diphosphate",
"compartment":"p",
"charge":-6,
"formula":"C151H234N12O67P2",
"annotation":{
"bigg.metabolite":"eca4und",
"inchi_key":"CVYQIROAIKSYLV-HBQGRVRBSA-H",
"metanetx.chemical":"MNXM6545",
"sbo":"SBO:0000247",
"seed.compound":"cpd15458"
}
},
{
"id":"gg4abut_c",
"name":"Gamma-glutamyl-gamma aminobutyric acid",
"compartment":"c",
"charge":-1,
"formula":"C9H15O5N2",
"annotation":{
"bigg.metabolite":"gg4abut",
"biocyc":"META:CPD-9000",
"chebi":[
"CHEBI:49260",
"CHEBI:58800"
],
"hmdb":"HMDB12161",
"inchi_key":"MKYPKZSGLSOGLL-LURJTMIESA-M",
"kegg.compound":"C15767",
"metanetx.chemical":"MNXM1406",
"sbo":"SBO:0000247",
"seed.compound":"cpd11408"
}
},
{
"id":"flxr_c",
"name":"Flavodoxin reduced",
"compartment":"c",
"charge":-1,
"formula":"XH",
"annotation":{
"bigg.metabolite":"flxr",
"metanetx.chemical":"MNXM6271",
"sbo":"SBO:0000247",
"seed.compound":"cpd15465"
}
},
{
"id":"pa160_c",
"name":"1,2-dihexadecanoyl-sn-glycerol 3-phosphate",
"compartment":"c",
"charge":-2,
"formula":"C35H67O8P1",
"annotation":{
"bigg.metabolite":"pa160",
"biocyc":"META:CPD0-1422",
"chebi":[
"CHEBI:72859",
"CHEBI:73246"
],
"hmdb":[
"HMDB00674",
"HMDB07857"
],
"inchi_key":"PORPENFLTBBHSG-MGBGTMOVSA-L",
"lipidmaps":"LMGP10010027",
"metanetx.chemical":"MNXM17312",
"sbo":"SBO:0000247",
"seed.compound":[
"cpd26147",
"cpd15524"
],
"slm":"000000808"
}
},
{
"id":"lcts_c",
"name":"Lactose C12H22O11",
"compartment":"c",
"charge":0,
"formula":"C12H22O11",
"annotation":{
"bigg.metabolite":"lcts",
"biocyc":[
"META:CPD-15971",
"META:CPD-15972"
],
"chebi":[
"CHEBI:14497",
"CHEBI:10296",
"CHEBI:10428",
"CHEBI:25005",
"CHEBI:27968",
"CHEBI:36218",
"CHEBI:22846",
"CHEBI:22760",
"CHEBI:10380",
"CHEBI:613009",
"CHEBI:35463",
"CHEBI:17716",
"CHEBI:43665",
"CHEBI:27755",
"CHEBI:22460",
"CHEBI:28577"
],
"hmdb":"HMDB41627",
"inchi_key":"GUBGYTABKSRVRQ-QKKXKWKRSA-N",
"kegg.compound":[
"C00243",
"C01970"
],
"kegg.drug":"D00046",
"kegg.glycan":"G10504",
"metanetx.chemical":"MNXM362",
"sabiork":[
"1376",
"104"
],
"sbo":"SBO:0000247",
"seed.compound":[
"cpd03809",
"cpd00208",
"cpd01354"
]
}
},
{
"id":"arbtn_e",
"name":"Aerobactin minus Fe3",
"compartment":"e",
"charge":-3,
"formula":"C22H33N4O13",
"annotation":{
"bigg.metabolite":"arbtn",
"metanetx.chemical":"MNXM96506",
"sbo":"SBO:0000247",
"seed.compound":"cpd15411"
}
},
{
"id":"cdpdhdec9eg_c",
"name":"CDP-1,2-dihexadec-9-enoylglycerol",
"compartment":"c",
"charge":-2,
"formula":"C44H75N3O15P2",
"annotation":{
"bigg.metabolite":"cdpdhdec9eg",
"chebi":"CHEBI:104012",
"inchi_key":"LBKBJHVQQNUXGQ-BQUKFSKHSA-L",
"metanetx.chemical":"MNXM4508",
"sbo":"SBO:0000247",
"seed.compound":"cpd15418"
}
},
{
"id":"aso3_c",
"name":"Arsenite",
"compartment":"c",
"charge":-3,
"formula":"AsO3",
"annotation":{
"bigg.metabolite":"aso3",
"biocyc":[
"META:CPD0-2040",
"META:CPD-763"
],
"chebi":[
"CHEBI:2846",
"CHEBI:22635",
"CHEBI:49899",
"CHEBI:13857",
"CHEBI:49900",
"CHEBI:29243",
"CHEBI:29866",
"CHEBI:29242"
],
"envipath":"32de3cf4-e3e6-4168-956e-32fa5ddb0ce1/compound/42d95b9b-3aca-45eb-a99d-ef775cb20524",
"hmdb":"HMDB11620",
"inchi_key":"AQLMHYSWFMLWBS-UHFFFAOYSA-N",
"kegg.compound":"C06697",
"metanetx.chemical":"MNXM658",
"reactome.compound":"5696216",
"sabiork":"8854",
"sbo":"SBO:0000247",
"seed.compound":[
"cpd26385",
"cpd04098"
]
}
},
{
"id":"progly_c",
"name":"L-Prolinylglycine",
"compartment":"c",
"charge":0,
"formula":"C7H12N2O3",
"annotation":{
"bigg.metabolite":"progly",
"biocyc":"META:CPD0-2182",
"chebi":[
"CHEBI:61696",
"CHEBI:61695",
"CHEBI:73594"
],
"inchi_key":"RNKSNIBMTUYWSH-YFKPBYRVSA-N",
"metanetx.chemical":"MNXM7481",
"sbo":"SBO:0000247",
"seed.compound":"cpd15551"
}
},
{
"id":"3ohdcoa_c",
"name":"3-Oxohexadecanoyl-CoA",
"compartment":"c",
"charge":-4,
"formula":"C37H60N7O18P3S",
"annotation":{
"bigg.metabolite":"3ohdcoa",
"biocyc":"META:3-OXOPALMITOYL-COA",
"chebi":[
"CHEBI:1647",
"CHEBI:20176",
"CHEBI:57349",
"CHEBI:11875",
"CHEBI:15491"
],
"hmdb":"HMDB06402",
"inchi_key":"NQMPLXPCRJOSHL-BBECNAHFSA-J",
"kegg.compound":"C05259",
"lipidmaps":"LMFA07050250",
"metanetx.chemical":"MNXM738",
"reactome.compound":"77302",
"sabiork":"2736",
"sbo":"SBO:0000247",
"seed.compound":"cpd03114",
"slm":"000000869"
}
},
{
"id":"clpn161_p",
"name":"Cardiolipin (tetrahexadec-9-enoyl, n-C16:1)",
"compartment":"p",
"charge":-2,
"formula":"C73H132O17P2",
"annotation":{
"bigg.metabolite":"clpn161",
"biocyc":"META:CPD-19674",
"chebi":"CHEBI:104873",
"inchi_key":"UYSHBKYVDAZLKJ-GMUISZSCSA-L",
"metanetx.chemical":"MNXM4501",
"sbo":"SBO:0000247"
}
},
{
"id":"1ddecg3p_p",
"name":"1-dodecanoyl-sn-glycerol 3-phosphate",
"compartment":"p",
"charge":-2,
"formula":"C15H29O7P1",
"annotation":{
"bigg.metabolite":"1ddecg3p",
"biocyc":"META:CPD0-2200",
"chebi":[
"CHEBI:72682",
"CHEBI:62840"
],
"hmdb":"HMDB62319",
"inchi_key":"STTKJLVEXMKLNA-CQSZACIVSA-L",
"lipidmaps":"LMGP10050015",
"metanetx.chemical":"MNXM4232",
"sbo":"SBO:0000247",
"seed.compound":"cpd15325",
"slm":"000000650"
}
},
{
"id":"gln__L_e",
"name":"L-Glutamine",
"compartment":"e",
"charge":0,
"formula":"C5H10N2O3",
"annotation":{
"bigg.metabolite":"gln__L",
"biocyc":"META:GLN",
"chebi":[
"CHEBI:42943",
"CHEBI:42899",
"CHEBI:32679",
"CHEBI:32678",
"CHEBI:58359",
"CHEBI:28300",
"CHEBI:42812",
"CHEBI:13110",
"CHEBI:18050",
"CHEBI:32666",
"CHEBI:6227",
"CHEBI:32665",
"CHEBI:21308",
"CHEBI:42814",
"CHEBI:5432",
"CHEBI:24316"
],
"hmdb":"HMDB00641",
"inchi_key":"ZDXPYRJPNDTMRX-VKHMYHEASA-N",
"kegg.compound":[
"C00064",
"C00303"
],
"kegg.drug":"D00015",
"metanetx.chemical":"MNXM37",
"reactome.compound":[
"113522",
"212615",
"29472"
],
"sabiork":[
"2011",
"74"
],
"sbo":"SBO:0000247",
"seed.compound":[
"cpd00253",
"cpd00053"
]
}
},
{
"id":"cpgn_un_e",
"name":"Coprogen unloaded (no Fe(III))",
"compartment":"e",
"charge":-4,
"formula":"C35H52N6O13",
"annotation":{
"bigg.metabolite":"cpgn_un",
"biocyc":"META:CPD0-2262",
"metanetx.chemical":"MNXM2999",
"sbo":"SBO:0000247",
"seed.compound":"cpd15438"
}
},
{
"id":"ca2_p",
"name":"Calcium",
"compartment":"p",
"charge":2,
"formula":"Ca",
"annotation":{
"bigg.metabolite":"ca2",
"biocyc":"META:CA+2",
"chebi":[
"CHEBI:29108",
"CHEBI:48760",
"CHEBI:39123",
"CHEBI:22988",
"CHEBI:3308"
],
"hmdb":"HMDB00464",
"inchi_key":"BHPQYMZQTOCNFJ-UHFFFAOYSA-N",
"kegg.compound":"C00076",
"metanetx.chemical":"MNXM128",
"reactome.compound":[
"111875",
"167012",
"139827",
"74016",
"74112",
"1606834",
"2855229"
],
"sabiork":"1289",
"sbo":"SBO:0000247",
"seed.compound":[
"cpd29674",
"cpd00063"
]
}
},
{
"id":"tre_e",
"name":"Trehalose",
"compartment":"e",
"charge":0,
"formula":"C12H22O11",
"annotation":{
"bigg.metabolite":"tre",
"biocyc":[
"META:CPD-15990",
"META:TREHALOSE"
],
"chebi":[
"CHEBI:46211",
"CHEBI:12284",
"CHEBI:12281",
"CHEBI:15251",
"CHEBI:22365",
"CHEBI:10202",
"CHEBI:12287",
"CHEBI:16551",
"CHEBI:27082"
],
"hmdb":"HMDB00975",
"inchi_key":"HDTRYLNUVZCQOY-LIZSDCNHSA-N",
"kegg.compound":"C01083",
"kegg.glycan":"G00293",
"metanetx.chemical":"MNXM198",
"reactome.compound":[
"868614",
"189078"
],
"sabiork":"91",
"sbo":"SBO:0000247",
"seed.compound":"cpd00794"
}
},
{
"id":"iscssh_c",
"name":"IscS with bound sulfur",
"compartment":"c",
"charge":0,
"formula":"HS2R",
"annotation":{
"bigg.metabolite":"iscssh",
"metanetx.chemical":"MNXM146402",
"sbo":"SBO:0000247"
}
},
{
"id":"glyald_c",
"name":"D-Glyceraldehyde",
"compartment":"c",
"charge":0,
"formula":"C3H6O3",
"annotation":{
"bigg.metabolite":"glyald",
"biocyc":"META:GLYCERALD",
"chebi":[
"CHEBI:17378",
"CHEBI:21025",
"CHEBI:4186",
"CHEBI:12982",
"CHEBI:39973"
],
"inchi_key":"MNQZXJOMYWMBOU-VKHMYHEASA-N",
"kegg.compound":"C00577",
"metanetx.chemical":"MNXM435",
"reactome.compound":"30393",
"sabiork":"1409",
"sbo":"SBO:0000247",
"seed.compound":"cpd00448"
}
},
{
"id":"alaala_e",
"name":"D-Alanyl-D-alanine",
"compartment":"e",
"charge":0,
"formula":"C6H12N2O3",
"annotation":{
"bigg.metabolite":"alaala",
"biocyc":"META:D-ALA-D-ALA",
"chebi":[
"CHEBI:13749",
"CHEBI:4088",
"CHEBI:16576",
"CHEBI:57822",
"CHEBI:12900",
"CHEBI:20894"
],
"hmdb":"HMDB03459",
"inchi_key":"DEFJQIDDEAULHB-QWWZWVQMSA-N",
"kegg.compound":"C00993",
"metanetx.chemical":"MNXM669",
"sabiork":"2204",
"sbo":"SBO:0000247",
"seed.compound":"cpd00731"
}
},
{
"id":"novbcn_p",
"name":"Novobiocin",
"compartment":"p",
"charge":0,
"formula":"C31H36N2O11",
"annotation":{
"bigg.metabolite":"novbcn",
"biocyc":"META:CPD-15417",
"chebi":[
"CHEBI:25597",
"CHEBI:44505",
"CHEBI:7644",
"CHEBI:28368",
"CHEBI:71339"
],
"hmdb":"HMDB15185",
"inchi_key":"YJQPYGGHQPGBLI-KGSXXDOSSA-M",
"kegg.compound":"C05080",
"metanetx.chemical":"MNXM65002",
"sbo":"SBO:0000247",
"seed.compound":"cpd03032"
}
},
{
"id":"3ohexACP_c",
"name":"3-Oxohexanoyl-[acyl-carrier protein]",
"compartment":"c",
"charge":-1,
"formula":"C17H29N2O9PRS",
"annotation":{
"bigg.metabolite":"3ohexACP",
"biocyc":"META:3-oxo-hexanoyl-ACPs",
"chebi":"CHEBI:1642",
"kegg.compound":"C05746",
"lipidmaps":"LMFA07060005",
"metanetx.chemical":"MNXM25602",
"sabiork":"8106",
"sbo":"SBO:0000247",
"seed.compound":"cpd11486"
}
},
{
"id":"g3pg_c",
"name":"Glycerophosphoglycerol",
"compartment":"c",
"charge":-1,
"formula":"C6H14O8P",
"annotation":{
"bigg.metabolite":"g3pg",
"biocyc":"META:GLYCEROPHOSPHOGLYCEROL",
"chebi":[
"CHEBI:61933",
"CHEBI:5457"
],
"inchi_key":"LLCSXHMJULHSJN-UHFFFAOYSA-M",
"kegg.compound":"C03274",
"metanetx.chemical":"MNXM598",
"sabiork":"6520",
"sbo":"SBO:0000247",
"seed.compound":"cpd02090",
"slm":"000001190"
}
},
{
"id":"rpntp_c",
"name":"?-D-ribose-1-methylphosphonate-5-triphosphate",
"compartment":"c",
"charge":-5,
"formula":"C6H11O16P4",
"annotation":{
"bigg.metabolite":"rpntp",
"sbo":"SBO:0000247"
}
},
{
"id":"adocbl_c",
"name":"Adenosylcobalamin",
"compartment":"c",
"charge":0,
"formula":"C72H100CoN18O17P",
"annotation":{
"bigg.metabolite":"adocbl",
"biocyc":"META:ADENOSYLCOBALAMIN",
"hmdb":"HMDB02086",
"inchi_key":"ZIHHMGTYZOSFRC-QRVZQHAISA-N",
"kegg.compound":"C00194",
"kegg.drug":"D00042",
"metanetx.chemical":"MNXM90703",
"reactome.compound":"3159297",
"sbo":"SBO:0000247",
"seed.compound":"cpd00166"
}
},
{
"id":"3ocddec5eACP_c",
"name":"3-oxo-cis-dodec-5-enoyl-[acyl-carrier protein]",
"compartment":"c",
"charge":-1,
"formula":"C23H39N2O9PRS",
"annotation":{
"bigg.metabolite":"3ocddec5eACP",
"metanetx.chemical":"MNXM6837",
"sbo":"SBO:0000247",
"seed.compound":"cpd15373"
}
},
{
"id":"gmplys_c",
"name":"GMP-N-?-(N-?-acetyl lysine methyl ester) 5'-phosphoramidate",
"compartment":"c",
"charge":-1,
"formula":"C19H29N7O10P",
"annotation":{
"bigg.metabolite":"gmplys",
"sbo":"SBO:0000247"
}
},
{
"id":"r5p_c",
"name":"Alpha-D-Ribose 5-phosphate",
"compartment":"c",
"charge":-2,
"formula":"C5H9O8P",
"annotation":{
"bigg.metabolite":"r5p",
"biocyc":"META:CPD-15318",
"chebi":[
"CHEBI:18189",
"CHEBI:22413",
"CHEBI:12331",
"CHEBI:10270"
],
"inchi_key":"KTVPXOYAKDPRHY-AIHAYLRMSA-L",
"kegg.compound":"C03736",
"metanetx.chemical":"MNXM15900",
"sabiork":"1473",
"sbo":"SBO:0000247",
"seed.compound":"cpd19028"
}
},
{
"id":"clpn120_p",
"name":"Cardiolipin (tetradodecanoyl, n-C12:0)",
"compartment":"p",
"charge":-2,
"formula":"C57H108O17P2",
"annotation":{
"bigg.metabolite":"clpn120",
"metanetx.chemical":"MNXM5078",
"sbo":"SBO:0000247"
}
},
{
"id":"idon__L_e",
"name":"L-Idonate",
"compartment":"e",
"charge":-1,
"formula":"C6H11O7",
"annotation":{
"bigg.metabolite":"idon__L",
"biocyc":"META:L-IDONATE",
"chebi":[
"CHEBI:13126",
"CHEBI:17796",
"CHEBI:21336",
"CHEBI:57659",
"CHEBI:6250",
"CHEBI:21335",
"CHEBI:58494"
],
"inchi_key":"RGHNJXZEOKUKBD-SKNVOMKLSA-M",
"kegg.compound":"C00770",
"metanetx.chemical":"MNXM1565",
"sabiork":"5225",
"sbo":"SBO:0000247",
"seed.compound":"cpd00573"
}
},
{
"id":"akg_c",
"name":"2-Oxoglutarate",
"compartment":"c",
"charge":-2,
"formula":"C5H4O5",
"annotation":{
"bigg.metabolite":"akg",
"biocyc":"META:2-KETOGLUTARATE",
"chebi":[
"CHEBI:40661",
"CHEBI:16810",
"CHEBI:11638",
"CHEBI:30916",
"CHEBI:19749",
"CHEBI:1253",
"CHEBI:30915",
"CHEBI:19748"
],
"envipath":[
"32de3cf4-e3e6-4168-956e-32fa5ddb0ce1/compound/5b0a94f6-d411-44fd-bcc1-fb79b4e697f5",
"4fd7f3e0-dd25-43ac-9453-dda3e52396e4/compound/6557f3f2-0ab8-494b-a865-8ce0eae788a9"
],
"hmdb":[
"HMDB00208",
"HMDB02812",
"HMDB62781"
],
"inchi_key":"KPGXRSRHYNQIFN-UHFFFAOYSA-L",
"kegg.compound":"C00026",
"metanetx.chemical":"MNXM20",
"reactome.compound":[
"113594",
"561075",
"5278317",
"113671",
"29406",
"389537"
],
"sabiork":"1922",
"sbo":"SBO:0000247",
"seed.compound":"cpd00024"
}
},
{
"id":"tcynt_c",
"name":"Thiocyanate",
"compartment":"c",
"charge":-1,
"formula":"CNS",
"annotation":{
"bigg.metabolite":"tcynt",
"biocyc":"META:HSCN",
"chebi":[
"CHEBI:29200",
"CHEBI:18022",
"CHEBI:45576",
"CHEBI:26956",
"CHEBI:24928",
"CHEBI:24926",
"CHEBI:9550",
"CHEBI:26954",
"CHEBI:15234"
],
"envipath":"32de3cf4-e3e6-4168-956e-32fa5ddb0ce1/compound/e06445a5-0756-47c6-b6f7-64c74b192ecc",
"hmdb":"HMDB01453",
"inchi_key":"ZMZDMBWJUHKJPS-UHFFFAOYSA-M",
"kegg.compound":"C01755",
"metanetx.chemical":"MNXM762",
"sabiork":"5778",
"sbo":"SBO:0000247",
"seed.compound":"cpd01211"
}
},
{
"id":"apg141_c",
"name":"Acyl phosphatidylglycerol (n-C14:1)",
"compartment":"c",
"charge":-1,
"formula":"C48H86O11P",
"annotation":{
"bigg.metabolite":"apg141",
"metanetx.chemical":"MNXM7019",
"sbo":"SBO:0000247"
}
},
{
"id":"ac_c",
"name":"Acetate",
"compartment":"c",
"charge":-1,
"formula":"C2H3O2",
"annotation":{
"bigg.metabolite":"ac",
"biocyc":"META:ACET",
"chebi":[
"CHEBI:13704",
"CHEBI:22165",
"CHEBI:22169",
"CHEBI:40480",
"CHEBI:15366",
"CHEBI:2387",
"CHEBI:30089",
"CHEBI:40486"
],
"envipath":[
"5882df9c-dae1-4d80-a40e-db4724271456/compound/9e26dcbe-4db9-46a0-8614-9f03545032d2",
"5882df9c-dae1-4d80-a40e-db4724271456/compound/5e4989fc-13d3-45d4-ad57-3be380a9d3c0",
"650babc9-9d68-4b73-9332-11972ca26f7b/compound/a8f0be58-24e8-441b-8d81-a516a0ead4b3",
"4fd7f3e0-dd25-43ac-9453-dda3e52396e4/compound/d45256fe-61fa-4f5b-bb16-91a3d615e3d8",
"32de3cf4-e3e6-4168-956e-32fa5ddb0ce1/compound/b545cabc-8c9e-4b20-8848-efa015b481ea",
"650babc9-9d68-4b73-9332-11972ca26f7b/compound/3e2d750f-df31-4445-9255-163c627e9b4a"
],
"hmdb":"HMDB00042",
"inchi_key":"QTBSBXVTEAMEQO-UHFFFAOYSA-M",
"kegg.compound":"C00033",
"kegg.drug":"D00010",
"lipidmaps":"LMFA01010002",
"metanetx.chemical":"MNXM26",
"reactome.compound":[
"1524044",
"390305",
"113539",
"2022890",
"29416"
],
"sabiork":"1278",
"sbo":"SBO:0000247",
"seed.compound":"cpd00029",
"slm":"000000449"
}
},
{
"id":"dca_c",
"name":"Decanoate (n-C10:0)",
"compartment":"c",
"charge":-1,
"formula":"C10H19O2",
"annotation":{
"bigg.metabolite":"dca",
"metanetx.chemical":"MNXM162295",
"sbo":"SBO:0000247"
}
},
{
"id":"pheme_e",
"name":"Protoheme C34H30FeN4O4",
"compartment":"e",
"charge":-2,
"formula":"C34H30FeN4O4",
"annotation":{
"bigg.metabolite":"pheme",
"biocyc":"META:PROTOHEME",
"chebi":[
"CHEBI:60344",
"CHEBI:26355",
"CHEBI:17627",
"CHEBI:5651",
"CHEBI:14957"
],
"inchi_key":"KABFMIBPWCXCRK-RGGAHWMASA-J",
"kegg.compound":"C00032",
"metanetx.chemical":"MNXM249",
"reactome.compound":[
"917877",
"71185",
"189444"
],
"sbo":"SBO:0000247"
}
},
{
"id":"citr__L_c",
"name":"L-Citrulline",
"compartment":"c",
"charge":0,
"formula":"C6H13N3O3",
"annotation":{
"bigg.metabolite":"citr__L",
"biocyc":"META:L-CITRULLINE",
"chebi":[
"CHEBI:41489",
"CHEBI:3730",
"CHEBI:18211",
"CHEBI:21257",
"CHEBI:16349",
"CHEBI:13092",
"CHEBI:6203",
"CHEBI:66922",
"CHEBI:14002",
"CHEBI:57743"
],
"hmdb":"HMDB00904",
"inchi_key":"RHGKLRLOHDJJDR-BYPYZUCNSA-N",
"kegg.compound":"C00327",
"kegg.drug":"D07706",
"metanetx.chemical":"MNXM211",
"reactome.compound":[
"113567",
"29968"
],
"sabiork":"1329",
"sbo":"SBO:0000247",
"seed.compound":"cpd00274"
}
},
{
"id":"3hodcoa_c",
"name":"(S)-3-Hydroxyoctadecanoyl-CoA",
"compartment":"c",
"charge":-4,
"formula":"C39H66N7O18P3S",
"annotation":{
"bigg.metabolite":"3hodcoa",
"biocyc":"META:CPD0-2253",
"chebi":[
"CHEBI:87561",
"CHEBI:50577"
],
"inchi_key":"WZMAIEGYXCOYSH-SFKGBVSGSA-J",
"lipidmaps":"LMFA07050159",
"metanetx.chemical":"MNXM31746",
"sbo":"SBO:0000247",
"seed.compound":"cpd15204"
}
},
{
"id":"all__D_e",
"name":"D-Allose",
"compartment":"e",
"charge":0,
"formula":"C6H12O6",
"annotation":{
"bigg.metabolite":"all__D",
"biocyc":[
"META:D-Allopyranose",
"META:ALLOSE"
],
"chebi":"CHEBI:4093",
"inchi_key":"WQZGKKKJIJFFOK-IVMDWMLBSA-N",
"kegg.compound":"C01487",
"metanetx.chemical":"MNXM1919",
"sbo":"SBO:0000247",
"seed.compound":"cpd01055"
}
},
{
"id":"ca2_e",
"name":"Calcium",
"compartment":"e",
"charge":2,
"formula":"Ca",
"annotation":{
"bigg.metabolite":"ca2",
"biocyc":"META:CA+2",
"chebi":[
"CHEBI:29108",
"CHEBI:48760",
"CHEBI:39123",
"CHEBI:22988",
"CHEBI:3308"
],
"hmdb":"HMDB00464",
"inchi_key":"BHPQYMZQTOCNFJ-UHFFFAOYSA-N",
"kegg.compound":"C00076",
"metanetx.chemical":"MNXM128",
"reactome.compound":[
"111875",
"167012",
"139827",
"74016",
"74112",
"1606834",
"2855229"
],
"sabiork":"1289",
"sbo":"SBO:0000247",
"seed.compound":[
"cpd29674",
"cpd00063"
]
}
},
{
"id":"fe2_p",
"name":"Fe2+ mitochondria",
"compartment":"p",
"charge":2,
"formula":"Fe",
"annotation":{
"bigg.metabolite":"fe2",
"biocyc":"META:FE+2",
"chebi":[
"CHEBI:29033",
"CHEBI:49599",
"CHEBI:13321",
"CHEBI:21129",
"CHEBI:13319",
"CHEBI:24876",
"CHEBI:34754"
],
"hmdb":"HMDB00692",
"inchi_key":"CWYNVVGOOAEACU-UHFFFAOYSA-N",
"kegg.compound":"C14818",
"metanetx.chemical":"MNXM111",
"sabiork":"1275",
"sbo":"SBO:0000247",
"seed.compound":"cpd10515"
}
},
{
"id":"dkdglcn_c",
"name":"2,5-Diketo-3-deoxy-D-gluconate",
"compartment":"c",
"charge":-1,
"formula":"C6H7O6",
"annotation":{
"bigg.metabolite":"dkdglcn",
"sbo":"SBO:0000247"
}
},
{
"id":"chtbs_p",
"name":"N,N'-diacetylchitobiose",
"compartment":"p",
"charge":0,
"formula":"C16H28N2O11",
"annotation":{
"bigg.metabolite":"chtbs",
"metanetx.chemical":"MNXM722863",
"sbo":"SBO:0000247"
}
},
{
"id":"34hpp_c",
"name":"3-(4-Hydroxyphenyl)pyruvate",
"compartment":"c",
"charge":-1,
"formula":"C9H7O4",
"annotation":{
"bigg.metabolite":"34hpp",
"biocyc":"META:P-HYDROXY-PHENYLPYRUVATE",
"chebi":[
"CHEBI:36242",
"CHEBI:20425",
"CHEBI:20426",
"CHEBI:12016",
"CHEBI:15999",
"CHEBI:11725",
"CHEBI:594665",
"CHEBI:11727",
"CHEBI:42422",
"CHEBI:1431"
],
"envipath":"32de3cf4-e3e6-4168-956e-32fa5ddb0ce1/compound/f2e806ef-76ea-4ddf-bf89-db7737caa79b",
"hmdb":"HMDB00707",
"inchi_key":"KKADPXVIOXHVKN-UHFFFAOYSA-M",
"kegg.compound":"C01179",
"metanetx.chemical":"MNXM153",
"reactome.compound":"31365",
"sabiork":"5423",
"sbo":"SBO:0000247",
"seed.compound":"cpd00868"
}
},
{
"id":"fusa_p",
"name":"Fusidic acid",
"compartment":"p",
"charge":0,
"formula":"C31H48O5",
"annotation":{
"bigg.metabolite":"fusa",
"biocyc":"META:CPD0-1606",
"chebi":[
"CHEBI:42742",
"CHEBI:71321",
"CHEBI:24133",
"CHEBI:29013",
"CHEBI:5201"
],
"hmdb":"HMDB15570",
"inchi_key":"IECPWNUMDGFDKC-MZJAQBGESA-M",
"kegg.compound":"C06694",
"kegg.drug":"D04281",
"lipidmaps":"LMPR0106040001",
"metanetx.chemical":"MNXM125818",
"sbo":"SBO:0000247",
"seed.compound":"cpd04095"
}
},
{
"id":"metglcur_c",
"name":"1-O-methyl-Beta-D-glucuronate",
"compartment":"c",
"charge":-1,
"formula":"C7H11O7",
"annotation":{
"bigg.metabolite":"metglcur",
"sbo":"SBO:0000247"
}
},
{
"id":"g1p_e",
"name":"D-Glucose 1-phosphate",
"compartment":"e",
"charge":-2,
"formula":"C6H11O9P",
"annotation":{
"bigg.metabolite":"g1p",
"biocyc":[
"META:D-glucose-1-phosphates",
"META:GLC-1-P"
],
"chebi":[
"CHEBI:10246",
"CHEBI:42623",
"CHEBI:12967",
"CHEBI:12320",
"CHEBI:29042",
"CHEBI:4169",
"CHEBI:58601",
"CHEBI:57629",
"CHEBI:16077",
"CHEBI:21001",
"CHEBI:12970",
"CHEBI:21004"
],
"hmdb":[
"HMDB01586",
"HMDB01306"
],
"inchi_key":"HXXFSFRBOHSIMQ-GASJEMHNSA-L",
"kegg.compound":"C00103",
"metanetx.chemical":"MNXM89588",
"reactome.compound":"29548",
"sabiork":[
"1450",
"23742",
"1298"
],
"sbo":"SBO:0000247",
"seed.compound":[
"cpd00089",
"cpd28817"
]
}
},
{
"id":"duri_c",
"name":"Deoxyuridine",
"compartment":"c",
"charge":0,
"formula":"C9H12N2O5",
"annotation":{
"bigg.metabolite":"duri",
"biocyc":"META:DEOXYURIDINE",
"chebi":[
"CHEBI:46293",
"CHEBI:14123",
"CHEBI:29113",
"CHEBI:46289",
"CHEBI:4434",
"CHEBI:23640",
"CHEBI:19261",
"CHEBI:46165",
"CHEBI:42178",
"CHEBI:11398",
"CHEBI:16450",
"CHEBI:11572"
],
"hmdb":"HMDB00012",
"inchi_key":"MXHRCPNRJAMMIM-SHYZEUOFSA-N",
"kegg.compound":"C00526",
"metanetx.chemical":"MNXM492",
"reactome.compound":"500430",
"sabiork":"2074",
"sbo":"SBO:0000247",
"seed.compound":"cpd00412"
}
},
{
"id":"udcpdp_p",
"name":"Undecaprenyl diphosphate",
"compartment":"p",
"charge":-3,
"formula":"C55H89O7P2",
"annotation":{
"bigg.metabolite":"udcpdp",
"biocyc":"META:CPD-9649",
"chebi":[
"CHEBI:27192",
"CHEBI:53042",
"CHEBI:17047",
"CHEBI:9863",
"CHEBI:57995",
"CHEBI:15284"
],
"hmdb":"HMDB01469",
"inchi_key":"NTXGVHCCXVHYCL-RDQGWRCRSA-K",
"lipidmaps":"LMPR03030004",
"metanetx.chemical":"MNXM5043",
"sabiork":"1757",
"sbo":"SBO:0000247",
"seed.compound":"cpd25775"
}
},
{
"id":"ag_e",
"name":"Silver",
"compartment":"e",
"charge":1,
"formula":"Ag",
"annotation":{
"bigg.metabolite":"ag",
"biocyc":"META:AG+",
"chebi":[
"CHEBI:49467",
"CHEBI:30051",
"CHEBI:49468"
],
"hmdb":"HMDB02659",
"inchi_key":"FOIXSVOLVBLSDH-UHFFFAOYSA-N",
"kegg.compound":"C06710",
"metanetx.chemical":"MNXM5928",
"sabiork":"45",
"sbo":"SBO:0000247",
"seed.compound":"cpd04100"
}
},
{
"id":"pep_c",
"name":"Phosphoenolpyruvate",
"compartment":"c",
"charge":-3,
"formula":"C3H2O6P",
"annotation":{
"bigg.metabolite":"pep",
"biocyc":"META:PHOSPHO-ENOL-PYRUVATE",
"chebi":[
"CHEBI:18021",
"CHEBI:44894",
"CHEBI:26054",
"CHEBI:14812",
"CHEBI:26055",
"CHEBI:8147",
"CHEBI:58702",
"CHEBI:44897"
],
"hmdb":"HMDB00263",
"inchi_key":"DTBNBXWJWCWCIK-UHFFFAOYSA-K",
"kegg.compound":"C00074",
"metanetx.chemical":"MNXM73",
"reactome.compound":[
"372364",
"29492"
],
"sabiork":"32",
"sbo":"SBO:0000247",
"seed.compound":"cpd00061"
}
},
{
"id":"ala_B_c",
"name":"Beta-Alanine",
"compartment":"c",
"charge":0,
"formula":"C3H7NO2",
"annotation":{
"bigg.metabolite":"ala_B",
"biocyc":"META:B-ALANINE",
"chebi":[
"CHEBI:12389",
"CHEBI:63070",
"CHEBI:16958",
"CHEBI:22821",
"CHEBI:10343",
"CHEBI:57966",
"CHEBI:41050"
],
"envipath":"650babc9-9d68-4b73-9332-11972ca26f7b/compound/0352ab69-1208-420e-b7c9-87b5b436f4df",
"hmdb":"HMDB00056",
"inchi_key":"UCMIRNVEIXFBKS-UHFFFAOYSA-N",
"kegg.compound":"C00099",
"kegg.drug":"D07561",
"metanetx.chemical":"MNXM144",
"reactome.compound":[
"73590",
"909777"
],
"sabiork":"1932",
"sbo":"SBO:0000247",
"seed.compound":"cpd00085"
}
},
{
"id":"h_c",
"name":"H+",
"compartment":"c",
"charge":1,
"formula":"H",
"annotation":{
"bigg.metabolite":"h",
"biocyc":"META:PROTON",
"chebi":[
"CHEBI:5584",
"CHEBI:13357",
"CHEBI:15378",
"CHEBI:10744"
],
"hmdb":"HMDB59597",
"inchi_key":"GPRLSGONYQIRFK-UHFFFAOYSA-N",
"kegg.compound":"C00080",
"metanetx.chemical":"MNXM1",
"reactome.compound":[
"2000349",
"425978",
"74722",
"428040",
"427899",
"428548",
"156540",
"70106",
"425969",
"1132304",
"5668577",
"1470067",
"163953",
"193465",
"113529",
"351626",
"425999",
"194688",
"374900",
"2872447",
"372511"
],
"sabiork":"39",
"sbo":"SBO:0000247",
"seed.compound":"cpd00067"
}
},
{
"id":"pa141_c",
"name":"1,2-ditetradec-7-enoyl-sn-glycerol 3-phosphate",
"compartment":"c",
"charge":-2,
"formula":"C31H55O8P1",
"annotation":{
"bigg.metabolite":"pa141",
"metanetx.chemical":"MNXM90512",
"sbo":"SBO:0000247",
"seed.compound":"cpd15523"
}
},
{
"id":"no2_e",
"name":"Nitrite",
"compartment":"e",
"charge":-1,
"formula":"NO2",
"annotation":{
"bigg.metabolite":"no2",
"biocyc":"META:NITRITE",
"chebi":[
"CHEBI:16301",
"CHEBI:14658",
"CHEBI:7585",
"CHEBI:44396",
"CHEBI:25567"
],
"envipath":"32de3cf4-e3e6-4168-956e-32fa5ddb0ce1/compound/84af9b8c-5f58-4093-85cb-964ba8ed40b7",
"hmdb":"HMDB02786",
"inchi_key":"IOVCWXUNBOPUCH-UHFFFAOYSA-M",
"kegg.compound":"C00088",
"metanetx.chemical":"MNXM107",
"reactome.compound":"1222379",
"sabiork":"3058",
"sbo":"SBO:0000247",
"seed.compound":"cpd00075"
}
},
{
"id":"cdpdddecg_c",
"name":"CDP-1,2-didodecanoylglycerol",
"compartment":"c",
"charge":-2,
"formula":"C36H63N3O15P2",
"annotation":{
"bigg.metabolite":"cdpdddecg",
"metanetx.chemical":"MNXM4507",
"sbo":"SBO:0000247",
"seed.compound":"cpd15417"
}
},
{
"id":"rib__D_c",
"name":"D-Ribose",
"compartment":"c",
"charge":0,
"formula":"C5H10O5",
"annotation":{
"bigg.metabolite":"rib__D",
"biocyc":[
"META:D-Ribofuranose",
"META:D-Ribopyranose"
],
"chebi":[
"CHEBI:13011",
"CHEBI:16988",
"CHEBI:46999",
"CHEBI:47013",
"CHEBI:47006",
"CHEBI:4233",
"CHEBI:21078"
],
"hmdb":"HMDB00283",
"inchi_key":"HMFHBZSHGGEWLO-SOOFDHNKSA-N",
"kegg.compound":[
"C21057",
"C00121"
],
"metanetx.chemical":"MNXM242",
"sabiork":"1653",
"sbo":"SBO:0000247",
"seed.compound":"cpd00105"
}
},
{
"id":"tag6p__D_c",
"name":"D-Tagatose 6-phosphate",
"compartment":"c",
"charge":-2,
"formula":"C6H11O9P",
"annotation":{
"bigg.metabolite":"tag6p__D",
"biocyc":"META:TAGATOSE-6-PHOSPHATE",
"chebi":[
"CHEBI:4251",
"CHEBI:21097",
"CHEBI:17837",
"CHEBI:58695",
"CHEBI:13025"
],
"hmdb":"HMDB06873",
"inchi_key":"BGWGXPAPYGQALX-OEXCPVAWSA-L",
"kegg.compound":"C01097",
"metanetx.chemical":"MNXM795",
"sabiork":"1352",
"sbo":"SBO:0000247",
"seed.compound":"cpd00805"
}
},
{
"id":"2dr1p_c",
"name":"2-Deoxy-D-ribose 1-phosphate",
"compartment":"c",
"charge":-2,
"formula":"C5H9O7P",
"annotation":{
"bigg.metabolite":"2dr1p",
"biocyc":"META:DEOXY-D-RIBOSE-1-PHOSPHATE",
"chebi":[
"CHEBI:28542",
"CHEBI:1081",
"CHEBI:11563",
"CHEBI:19558",
"CHEBI:58576",
"CHEBI:57259"
],
"hmdb":"HMDB01351",
"inchi_key":"KBDKAJNTYKVSEK-VPENINKCSA-L",
"kegg.compound":"C00672",
"metanetx.chemical":"MNXM789",
"reactome.compound":"112032",
"sabiork":"1345",
"sbo":"SBO:0000247",
"seed.compound":[
"cpd00509",
"cpd26845"
]
}
},
{
"id":"gthrd_c",
"name":"Reduced glutathione",
"compartment":"c",
"charge":-1,
"formula":"C10H16N3O6S",
"annotation":{
"bigg.metabolite":"gthrd",
"biocyc":"META:GLUTATHIONE",
"chebi":[
"CHEBI:43049",
"CHEBI:14327",
"CHEBI:16856",
"CHEBI:57925",
"CHEBI:12402",
"CHEBI:24334",
"CHEBI:5437",
"CHEBI:42873"
],
"hmdb":[
"HMDB01463",
"HMDB62697",
"HMDB00125",
"HMDB06960"
],
"inchi_key":"RWSXRVCMGQZWBV-WDSKDSINSA-M",
"kegg.compound":"C00051",
"kegg.drug":"D00014",
"metanetx.chemical":"MNXM57",
"reactome.compound":[
"1247892",
"1500783",
"1655887",
"29450",
"158543"
],
"sabiork":"1926",
"sbo":"SBO:0000247",
"seed.compound":"cpd00042"
}
},
{
"id":"pe140_p",
"name":"Phosphatidylethanolamine (ditetradecanoyl, n-C14:0)",
"compartment":"p",
"charge":0,
"formula":"C33H66N1O8P1",
"annotation":{
"bigg.metabolite":"pe140",
"biocyc":"META:CPD-17087",
"hmdb":[
"HMDB08821",
"HMDB05313"
],
"lipidmaps":"LMGP02010352",
"metanetx.chemical":"MNXM2859",
"sbo":"SBO:0000247",
"slm":"000034918"
}
},
{
"id":"2agpg120_c",
"name":"2-Acyl-sn-glycero-3-phosphoglycerol (n-C12:0)",
"compartment":"c",
"charge":-1,
"formula":"C18H36O9P1",
"annotation":{
"bigg.metabolite":"2agpg120",
"metanetx.chemical":"MNXM3450",
"sbo":"SBO:0000247"
}
},
{
"id":"dhpppn_c",
"name":"3-(2,3-Dihydroxyphenyl)propanoate",
"compartment":"c",
"charge":-1,
"formula":"C9H9O4",
"annotation":{
"bigg.metabolite":"dhpppn",
"biocyc":"META:2-3-DIHYDROXYPHENYL-PROPIONATE",
"chebi":[
"CHEBI:46951",
"CHEBI:18136",
"CHEBI:11713",
"CHEBI:19918",
"CHEBI:1419",
"CHEBI:19919",
"CHEBI:11718"
],
"envipath":"32de3cf4-e3e6-4168-956e-32fa5ddb0ce1/compound/41182ed7-9bc7-4ca9-82dc-53a07e6cc91d",
"inchi_key":"QZDSXQJWBGMRLU-UHFFFAOYSA-M",
"kegg.compound":"C04044",
"metanetx.chemical":"MNXM826",
"sabiork":"7038",
"sbo":"SBO:0000247",
"seed.compound":"cpd02501"
}
},
{
"id":"2tdecg3p_p",
"name":"2-tetradecanoyl-sn-glycerol 3-phosphate",
"compartment":"p",
"charge":-1,
"formula":"C17H34O7P1",
"annotation":{
"bigg.metabolite":"2tdecg3p",
"metanetx.chemical":"MNXM5491",
"sbo":"SBO:0000247",
"seed.compound":"cpd15363"
}
},
{
"id":"ala__L_e",
"name":"L-Alanine",
"compartment":"e",
"charge":0,
"formula":"C3H7NO2",
"annotation":{
"bigg.metabolite":"ala__L",
"biocyc":"META:L-ALPHA-ALANINE",
"chebi":[
"CHEBI:21216",
"CHEBI:32440",
"CHEBI:2539",
"CHEBI:46308",
"CHEBI:40735",
"CHEBI:16977",
"CHEBI:22277",
"CHEBI:32439",
"CHEBI:57972",
"CHEBI:6171",
"CHEBI:16449",
"CHEBI:32431",
"CHEBI:32432",
"CHEBI:66916",
"CHEBI:40734",
"CHEBI:13069",
"CHEBI:76050",
"CHEBI:13748"
],
"envipath":[
"650babc9-9d68-4b73-9332-11972ca26f7b/compound/d80739c7-acbe-4c00-8ea2-e3d19a191be2",
"650babc9-9d68-4b73-9332-11972ca26f7b/compound/1aad160f-1c5e-48e0-9473-6305321b31ed"
],
"hmdb":[
"HMDB00161",
"HMDB62251"
],
"inchi_key":"QNAYBMKLOCPYGJ-REOHCLBHSA-N",
"kegg.compound":[
"C01401",
"C00041"
],
"kegg.drug":"D00012",
"metanetx.chemical":"MNXM32",
"reactome.compound":[
"389664",
"352036",
"29432",
"379697"
],
"sabiork":[
"2280",
"67"
],
"sbo":"SBO:0000247",
"seed.compound":[
"cpd00035",
"cpd01003"
]
}
},
{
"id":"g6p_e",
"name":"D-Glucose 6-phosphate",
"compartment":"e",
"charge":-2,
"formula":"C6H11O9P",
"annotation":{
"bigg.metabolite":"g6p",
"biocyc":"META:D-glucopyranose-6-phosphate",
"chebi":[
"CHEBI:61548",
"CHEBI:14314",
"CHEBI:4170"
],
"hmdb":[
"HMDB01549",
"HMDB01401",
"HMDB06793"
],
"inchi_key":"NBSCHQHZLSJFNQ-GASJEMHNSA-L",
"kegg.compound":"C00092",
"metanetx.chemical":"MNXM160",
"reactome.compound":"1629756",
"sabiork":[
"1404",
"1405"
],
"sbo":"SBO:0000247",
"seed.compound":[
"cpd00079",
"cpd26836"
]
}
},
{
"id":"actACP_c",
"name":"Acetoacetyl-ACP",
"compartment":"c",
"charge":-1,
"formula":"C15H25N2O9PRS",
"annotation":{
"bigg.metabolite":"actACP",
"biocyc":[
"META:Acetoacetyl-ACPs",
"META:Acetoacetyl-ACP"
],
"chebi":"CHEBI:2393",
"kegg.compound":"C05744",
"metanetx.chemical":"MNXM1223",
"sabiork":"8104",
"sbo":"SBO:0000247",
"seed.compound":"cpd11488"
}
},
{
"id":"2odecg3p_c",
"name":"2-octadecanoyl-sn-glycerol 3-phosphate",
"compartment":"c",
"charge":-1,
"formula":"C21H42O7P1",
"annotation":{
"bigg.metabolite":"2odecg3p",
"biocyc":"META:CPD-17274",
"hmdb":"HMDB07850",
"lipidmaps":"LMGP10050043",
"metanetx.chemical":"MNXM5481",
"sbo":"SBO:0000247",
"seed.compound":"cpd15358",
"slm":"000043277"
}
},
{
"id":"hdcea_c",
"name":"Hexadecenoate (n-C16:1)",
"compartment":"c",
"charge":-1,
"formula":"C16H29O2",
"annotation":{
"bigg.metabolite":"hdcea",
"metanetx.chemical":"MNXM950",
"sbo":"SBO:0000247"
}
},
{
"id":"hdcoa_c",
"name":"Hexadecenoyl-CoA (n-C16:1CoA)",
"compartment":"c",
"charge":-4,
"formula":"C37H60N7O17P3S",
"annotation":{
"bigg.metabolite":"hdcoa",
"metanetx.chemical":"MNXM90167",
"sbo":"SBO:0000247"
}
},
{
"id":"actp_c",
"name":"Acetyl phosphate",
"compartment":"c",
"charge":-2,
"formula":"C2H3O5P",
"annotation":{
"bigg.metabolite":"actp",
"biocyc":"META:ACETYL-P",
"chebi":[
"CHEBI:13711",
"CHEBI:46262",
"CHEBI:15350",
"CHEBI:22191",
"CHEBI:2407"
],
"hmdb":"HMDB01494",
"inchi_key":"LIPOUNRJVLNBCD-UHFFFAOYSA-L",
"kegg.compound":"C00227",
"metanetx.chemical":"MNXM280",
"sabiork":"1316",
"sbo":"SBO:0000247",
"seed.compound":"cpd00196"
}
},
{
"id":"2pglyc_c",
"name":"2-Phosphoglycolate",
"compartment":"c",
"charge":-3,
"formula":"C2H2O6P",
"annotation":{
"bigg.metabolite":"2pglyc",
"biocyc":"META:CPD-67",
"chebi":[
"CHEBI:1268",
"CHEBI:19764",
"CHEBI:19763",
"CHEBI:11652",
"CHEBI:44849",
"CHEBI:17150",
"CHEBI:58033"
],
"hmdb":[
"HMDB60148",
"HMDB00816"
],
"inchi_key":"ASCFNMCAHFUBCO-UHFFFAOYSA-K",
"kegg.compound":"C00988",
"metanetx.chemical":"MNXM2074",
"sabiork":"1350",
"sbo":"SBO:0000247",
"seed.compound":"cpd00727"
}
},
{
"id":"o16a4colipa_e",
"name":"(O16 antigen)x4 core oligosaccharide lipid A",
"compartment":"e",
"charge":-11,
"formula":"C312H523N6O200P4",
"annotation":{
"bigg.metabolite":"o16a4colipa",
"inchi_key":"KAVZMDKPFMCUGM-QWDGEOHMSA-C",
"metanetx.chemical":"MNXM91789",
"sbo":"SBO:0000247",
"seed.compound":"cpd15518"
}
},
{
"id":"acgam6p_c",
"name":"N-Acetyl-D-glucosamine 6-phosphate",
"compartment":"c",
"charge":-2,
"formula":"C8H14NO9P",
"annotation":{
"bigg.metabolite":"acgam6p",
"biocyc":[
"META:CPD-16168",
"META:N-ACETYL-D-GLUCOSAMINE-6-P"
],
"chebi":[
"CHEBI:49353",
"CHEBI:57513",
"CHEBI:49359",
"CHEBI:12456",
"CHEBI:15784",
"CHEBI:21521",
"CHEBI:7127",
"CHEBI:39577",
"CHEBI:12564"
],
"hmdb":[
"HMDB01062",
"HMDB02817"
],
"inchi_key":"BRGMHAYQAZFZDJ-RTRLPJTCSA-L",
"kegg.compound":"C00357",
"metanetx.chemical":"MNXM63556",
"reactome.compound":"449703",
"sabiork":"1676",
"sbo":"SBO:0000247",
"seed.compound":"cpd00293"
}
},
{
"id":"g3pc_c",
"name":"Sn-Glycero-3-phosphocholine",
"compartment":"c",
"charge":0,
"formula":"C8H20NO6P",
"annotation":{
"bigg.metabolite":"g3pc",
"biocyc":"META:L-1-GLYCERO-PHOSPHORYLCHOLINE",
"chebi":[
"CHEBI:55397",
"CHEBI:76433",
"CHEBI:26697",
"CHEBI:12847",
"CHEBI:14343",
"CHEBI:10646",
"CHEBI:16870",
"CHEBI:41458",
"CHEBI:12841"
],
"inchi_key":"SUHOQUVVVLNYQR-MRVPVSSYSA-N",
"kegg.compound":"C00670",
"kegg.drug":"D07349",
"metanetx.chemical":"MNXM367",
"reactome.compound":"1498750",
"sabiork":"5173",
"sbo":"SBO:0000247",
"seed.compound":"cpd00507"
}
},
{
"id":"thmpp_c",
"name":"Thiamine diphosphate",
"compartment":"c",
"charge":-2,
"formula":"C12H16N4O7P2S",
"annotation":{
"bigg.metabolite":"thmpp",
"biocyc":"META:THIAMINE-PYROPHOSPHATE",
"chebi":[
"CHEBI:15229",
"CHEBI:58937",
"CHEBI:45931",
"CHEBI:45930",
"CHEBI:9532",
"CHEBI:49939"
],
"hmdb":[
"HMDB62636",
"HMDB01372"
],
"inchi_key":"AYEKOFBPNLCAJY-UHFFFAOYSA-L",
"kegg.compound":"C00068",
"metanetx.chemical":"MNXM256",
"reactome.compound":[
"8878387",
"29480"
],
"sabiork":"1287",
"sbo":"SBO:0000247",
"seed.compound":"cpd00056"
}
},
{
"id":"dmbzid_c",
"name":"5,6-Dimethylbenzimidazole",
"compartment":"c",
"charge":0,
"formula":"C9H10N2",
"annotation":{
"bigg.metabolite":"dmbzid",
"biocyc":"META:DIMETHYLBENZIMIDAZOLE",
"chebi":[
"CHEBI:14172",
"CHEBI:20516",
"CHEBI:4620",
"CHEBI:15890",
"CHEBI:42126"
],
"hmdb":"HMDB03701",
"inchi_key":"LJUQGASMPRMWIW-UHFFFAOYSA-N",
"kegg.compound":"C03114",
"metanetx.chemical":"MNXM1531",
"sbo":"SBO:0000247",
"seed.compound":"cpd01997"
}
},
{
"id":"val__L_p",
"name":"L-Valine",
"compartment":"p",
"charge":0,
"formula":"C5H11NO2",
"annotation":{
"bigg.metabolite":"val__L",
"biocyc":"META:VAL",
"chebi":[
"CHEBI:32859",
"CHEBI:57762",
"CHEBI:13186",
"CHEBI:16414",
"CHEBI:6321",
"CHEBI:21417",
"CHEBI:46418",
"CHEBI:46282",
"CHEBI:32852",
"CHEBI:32851",
"CHEBI:87977",
"CHEBI:32860",
"CHEBI:27266",
"CHEBI:46376",
"CHEBI:46484"
],
"envipath":[
"32de3cf4-e3e6-4168-956e-32fa5ddb0ce1/compound/b2ec1d47-f20f-4b19-9b15-ac1a3c2159c5",
"650babc9-9d68-4b73-9332-11972ca26f7b/compound/65a4c231-5232-4f08-93e2-007eb0537f0e"
],
"hmdb":[
"HMDB00883",
"HMDB34366"
],
"inchi_key":"KZSNJWFQEVHDMF-BYPYZUCNSA-N",
"kegg.compound":[
"C16436",
"C00183"
],
"kegg.drug":"D00039",
"lipidmaps":"LMFA01100046",
"metanetx.chemical":"MNXM199",
"reactome.compound":[
"113540",
"29702"
],
"sabiork":[
"68",
"23113"
],
"sbo":"SBO:0000247",
"seed.compound":[
"cpd15141",
"cpd00156"
]
}
},
{
"id":"xtp_c",
"name":"XTP",
"compartment":"c",
"charge":-4,
"formula":"C10H11N4O15P3",
"annotation":{
"bigg.metabolite":"xtp",
"biocyc":"META:XTP",
"chebi":[
"CHEBI:61314",
"CHEBI:10049",
"CHEBI:59885"
],
"hmdb":"HMDB00293",
"inchi_key":"CAEFEWVYEZABLA-UUOKFMHZSA-J",
"kegg.compound":"C00700",
"metanetx.chemical":"MNXM1860",
"reactome.compound":"2509848",
"sabiork":"1876",
"sbo":"SBO:0000247",
"seed.compound":"cpd00530"
}
},
{
"id":"udcpgl_c",
"name":"Undecaprenol-diphosphate-glucose",
"compartment":"c",
"charge":-2,
"formula":"C61H100O12P2",
"annotation":{
"bigg.metabolite":"udcpgl",
"sbo":"SBO:0000247"
}
},
{
"id":"mepn_c",
"name":"Methylphosphonic acid",
"compartment":"c",
"charge":-1,
"formula":"CH4O3P",
"annotation":{
"bigg.metabolite":"mepn",
"sbo":"SBO:0000247"
}
},
{
"id":"ppt_p",
"name":"Phosphonate",
"compartment":"p",
"charge":-2,
"formula":"HO3P",
"annotation":{
"bigg.metabolite":"ppt",
"biocyc":[
"META:PHOSPHONATE",
"META:CPD-12755",
"META:CPD-12756",
"META:X-PHOSPHATE-GROUP"
],
"chebi":[
"CHEBI:29196",
"CHEBI:33462",
"CHEBI:44976",
"CHEBI:26066",
"CHEBI:26081",
"CHEBI:29197",
"CHEBI:16215",
"CHEBI:8154",
"CHEBI:29258",
"CHEBI:39856",
"CHEBI:14820",
"CHEBI:29259",
"CHEBI:45064",
"CHEBI:26067",
"CHEBI:36361",
"CHEBI:45060"
],
"envipath":[
"5882df9c-dae1-4d80-a40e-db4724271456/compound/476ae429-68f2-4547-b4ce-baad8ab3bc26",
"5882df9c-dae1-4d80-a40e-db4724271456/compound/cc4b0b2a-ff3d-4f32-bb67-58801f122f27",
"32de3cf4-e3e6-4168-956e-32fa5ddb0ce1/compound/fce7e49c-1b66-4eb2-b13a-154386e984fa"
],
"hmdb":"HMDB01443",
"inchi_key":"ABLZXFCXXLZCGV-UHFFFAOYSA-L",
"kegg.compound":"C06701",
"metanetx.chemical":"MNXM1683",
"sabiork":"2905",
"sbo":"SBO:0000247",
"seed.compound":[
"cpd28344",
"cpd04099"
]
}
},
{
"id":"mepn_p",
"name":"Methylphosphonic acid",
"compartment":"p",
"charge":-1,
"formula":"CH4O3P",
"annotation":{
"bigg.metabolite":"mepn",
"sbo":"SBO:0000247"
}
},
{
"id":"cd2_c",
"name":"Cadmium",
"compartment":"c",
"charge":2,
"formula":"Cd",
"annotation":{
"bigg.metabolite":"cd2",
"biocyc":"META:CD+2",
"chebi":[
"CHEBI:48773",
"CHEBI:3290",
"CHEBI:48775"
],
"hmdb":"HMDB03638",
"inchi_key":"WLZRMCYVCSSEQC-UHFFFAOYSA-N",
"kegg.compound":"C01413",
"metanetx.chemical":"MNXM4505",
"sabiork":"48",
"sbo":"SBO:0000247",
"seed.compound":"cpd01012"
}
},
{
"id":"pyr_p",
"name":"Pyruvate",
"compartment":"p",
"charge":-1,
"formula":"C3H3O3",
"annotation":{
"bigg.metabolite":"pyr",
"biocyc":"META:PYRUVATE",
"chebi":[
"CHEBI:26462",
"CHEBI:26466",
"CHEBI:8685",
"CHEBI:32816",
"CHEBI:45253",
"CHEBI:14987",
"CHEBI:15361"
],
"envipath":[
"650babc9-9d68-4b73-9332-11972ca26f7b/compound/ccc99777-54dc-42d4-a97e-009b780d3905",
"32de3cf4-e3e6-4168-956e-32fa5ddb0ce1/compound/dc01020e-8c7e-4087-9f56-cf8c962b7437"
],
"hmdb":"HMDB00243",
"inchi_key":"LCTONWCANYUPML-UHFFFAOYSA-M",
"kegg.compound":"C00022",
"lipidmaps":"LMFA01060077",
"metanetx.chemical":"MNXM23",
"reactome.compound":[
"1130930",
"5357717",
"113557",
"29398",
"389680"
],
"sabiork":"33",
"sbo":"SBO:0000247",
"seed.compound":"cpd00020"
}
},
{
"id":"tcynt_p",
"name":"Thiocyanate",
"compartment":"p",
"charge":-1,
"formula":"CNS",
"annotation":{
"bigg.metabolite":"tcynt",
"biocyc":"META:HSCN",
"chebi":[
"CHEBI:29200",
"CHEBI:18022",
"CHEBI:45576",
"CHEBI:26956",
"CHEBI:24928",
"CHEBI:24926",
"CHEBI:9550",
"CHEBI:26954",
"CHEBI:15234"
],
"envipath":"32de3cf4-e3e6-4168-956e-32fa5ddb0ce1/compound/e06445a5-0756-47c6-b6f7-64c74b192ecc",
"hmdb":"HMDB01453",
"inchi_key":"ZMZDMBWJUHKJPS-UHFFFAOYSA-M",
"kegg.compound":"C01755",
"metanetx.chemical":"MNXM762",
"sabiork":"5778",
"sbo":"SBO:0000247",
"seed.compound":"cpd01211"
}
},
{
"id":"ni2_c",
"name":"Nickel",
"compartment":"c",
"charge":2,
"formula":"Ni",
"annotation":{
"bigg.metabolite":"ni2",
"biocyc":"META:NI+2",
"chebi":[
"CHEBI:25517",
"CHEBI:49785",
"CHEBI:49786"
],
"hmdb":"HMDB02457",
"inchi_key":"VEQPNABPJHWNSG-UHFFFAOYSA-N",
"kegg.compound":"C19609",
"metanetx.chemical":"MNXM3673",
"sbo":"SBO:0000247",
"seed.compound":"cpd20862"
}
},
{
"id":"acanth_c",
"name":"N-Acetylanthranilate",
"compartment":"c",
"charge":-1,
"formula":"C9H8NO3",
"annotation":{
"bigg.metabolite":"acanth",
"biocyc":"META:N-ACETYLANTHRANILATE",
"chebi":[
"CHEBI:12465",
"CHEBI:16803",
"CHEBI:36555",
"CHEBI:7194",
"CHEBI:19414",
"CHEBI:21602",
"CHEBI:32578"
],
"envipath":"32de3cf4-e3e6-4168-956e-32fa5ddb0ce1/compound/685af208-3a2e-4b98-875d-0c9154d9272c",
"inchi_key":"QSACCXVHEVWNMX-UHFFFAOYSA-M",
"kegg.compound":"C06332",
"metanetx.chemical":"MNXM1939",
"sbo":"SBO:0000247",
"seed.compound":"cpd03773"
}
},
{
"id":"cyst__L_c",
"name":"L-Cystathionine",
"compartment":"c",
"charge":0,
"formula":"C7H14N2O4S",
"annotation":{
"bigg.metabolite":"cyst__L",
"biocyc":"META:L-CYSTATHIONINE",
"chebi":[
"CHEBI:13093",
"CHEBI:17482",
"CHEBI:6205",
"CHEBI:21259",
"CHEBI:58161"
],
"hmdb":[
"HMDB00099",
"HMDB03614"
],
"inchi_key":"ILRYLPWNYFXEMH-WHFBIAKZSA-N",
"kegg.compound":"C02291",
"metanetx.chemical":"MNXM319",
"reactome.compound":"1614518",
"sabiork":"6114",
"sbo":"SBO:0000247",
"seed.compound":"cpd19019"
}
},
{
"id":"so2_p",
"name":"Sulfur dioxide",
"compartment":"p",
"charge":0,
"formula":"O2S",
"annotation":{
"bigg.metabolite":"so2",
"biocyc":"META:SULFUR-DIOXIDE",
"chebi":[
"CHEBI:45789",
"CHEBI:18422",
"CHEBI:9351",
"CHEBI:8992"
],
"envipath":"4fd7f3e0-dd25-43ac-9453-dda3e52396e4/compound/739d918d-f0e0-4b19-900c-7abb204b45c0",
"hmdb":"HMDB34834",
"inchi_key":"RAHZWNYVWXNFOC-UHFFFAOYSA-N",
"kegg.compound":"C09306",
"kegg.drug":"D05961",
"metanetx.chemical":"MNXM4835",
"sabiork":"2804",
"sbo":"SBO:0000247",
"seed.compound":"cpd06201"
}
},
{
"id":"peamn_p",
"name":"Phenethylamine",
"compartment":"p",
"charge":1,
"formula":"C8H12N",
"annotation":{
"bigg.metabolite":"peamn",
"biocyc":"META:PHENYLETHYLAMINE",
"chebi":[
"CHEBI:8063",
"CHEBI:14782",
"CHEBI:50048",
"CHEBI:25965",
"CHEBI:18397",
"CHEBI:45001",
"CHEBI:225237"
],
"hmdb":[
"HMDB60276",
"HMDB12275"
],
"inchi_key":"BHHGXPLMPWCGHP-UHFFFAOYSA-O",
"kegg.compound":"C05332",
"metanetx.chemical":"MNXM660",
"reactome.compound":"500605",
"sabiork":"2769",
"sbo":"SBO:0000247",
"seed.compound":"cpd03161"
}
},
{
"id":"mso3_e",
"name":"Methanesulfonate",
"compartment":"e",
"charge":-1,
"formula":"CH3O3S",
"annotation":{
"bigg.metabolite":"mso3",
"biocyc":"META:CPD-3746",
"chebi":[
"CHEBI:6813",
"CHEBI:27376",
"CHEBI:25224"
],
"envipath":"32de3cf4-e3e6-4168-956e-32fa5ddb0ce1/compound/08e4702f-d7fe-43da-9a21-5771459eab73",
"inchi_key":"AFVFQIVMOAPDHO-UHFFFAOYSA-M",
"kegg.compound":"C11145",
"metanetx.chemical":"MNXM1485",
"sbo":"SBO:0000247",
"seed.compound":"cpd08023"
}
},
{
"id":"mn2_c",
"name":"Manganese",
"compartment":"c",
"charge":2,
"formula":"Mn",
"annotation":{
"bigg.metabolite":"mn2",
"biocyc":"META:MN+2",
"chebi":[
"CHEBI:21435",
"CHEBI:25156",
"CHEBI:29035",
"CHEBI:49749"
],
"hmdb":"HMDB01333",
"inchi_key":"WAEMQWOKJMHJLA-UHFFFAOYSA-N",
"kegg.compound":"C19610",
"metanetx.chemical":"MNXM2255",
"reactome.compound":[
"29418",
"1981162"
],
"sabiork":"1279",
"sbo":"SBO:0000247",
"seed.compound":[
"cpd20863",
"cpd00030"
]
}
},
{
"id":"dutp_c",
"name":"DUTP C9H11N2O14P3",
"compartment":"c",
"charge":-4,
"formula":"C9H11N2O14P3",
"annotation":{
"bigg.metabolite":"dutp",
"biocyc":"META:DUTP",
"chebi":[
"CHEBI:17625",
"CHEBI:14095",
"CHEBI:10533",
"CHEBI:61555",
"CHEBI:19264",
"CHEBI:58212"
],
"hmdb":"HMDB01191",
"inchi_key":"AHCYMLUZIRLXAA-SHYZEUOFSA-J",
"kegg.compound":"C00460",
"metanetx.chemical":"MNXM452",
"reactome.compound":"500739",
"sabiork":"1680",
"sbo":"SBO:0000247",
"seed.compound":"cpd00358"
}
},
{
"id":"murein5p5p_p",
"name":"Two linked disacharide pentapeptide murein units (uncrosslinked, middle of chain)",
"compartment":"p",
"charge":-4,
"formula":"C80H124N16O42",
"annotation":{
"bigg.metabolite":"murein5p5p",
"biocyc":"META:CPD0-2283",
"inchi_key":"WSONNHVKPYOZEY-UHFFFAOYSA-E",
"metanetx.chemical":"MNXM88345",
"sbo":"SBO:0000247",
"seed.compound":"cpd15511"
}
},
{
"id":"dmlz_c",
"name":"6,7-Dimethyl-8-(1-D-ribityl)lumazine",
"compartment":"c",
"charge":0,
"formula":"C13H18N4O6",
"annotation":{
"bigg.metabolite":"dmlz",
"biocyc":"META:DIMETHYL-D-RIBITYL-LUMAZINE",
"chebi":[
"CHEBI:20682",
"CHEBI:58201",
"CHEBI:17601",
"CHEBI:2154",
"CHEBI:12185"
],
"hmdb":"HMDB03826",
"inchi_key":"SXDXRJZUAJBNFL-XKSSXDPKSA-M",
"kegg.compound":"C04332",
"metanetx.chemical":"MNXM1313",
"sabiork":"7240",
"sbo":"SBO:0000247",
"seed.compound":"cpd02656"
}
},
{
"id":"pan4p_c",
"name":"Pantetheine 4'-phosphate",
"compartment":"c",
"charge":-2,
"formula":"C11H21N2O7PS",
"annotation":{
"bigg.metabolite":"pan4p",
"biocyc":[
"META:PHOSPHOPANTOTHEINE-GROUP",
"META:PANTETHEINE-P"
],
"chebi":[
"CHEBI:14738",
"CHEBI:11916",
"CHEBI:14736",
"CHEBI:7914",
"CHEBI:45012",
"CHEBI:14825",
"CHEBI:47942",
"CHEBI:14735",
"CHEBI:4222",
"CHEBI:29890",
"CHEBI:61723",
"CHEBI:16858",
"CHEBI:25844"
],
"hmdb":"HMDB01416",
"inchi_key":"JDMUPRLRUUMCTL-VIFPVBQESA-L",
"kegg.compound":"C01134",
"metanetx.chemical":"MNXM373",
"reactome.compound":[
"196767",
"8939005",
"6809358"
],
"sabiork":"3034",
"sbo":"SBO:0000247",
"seed.compound":[
"cpd27792",
"cpd00834"
]
}
},
{
"id":"pa181_c",
"name":"1,2-dioctadec-11-enoyl-sn-glycerol 3-phosphate",
"compartment":"c",
"charge":-2,
"formula":"C39H71O8P1",
"annotation":{
"bigg.metabolite":"pa181",
"metanetx.chemical":"MNXM90511",
"sbo":"SBO:0000247",
"seed.compound":"cpd15527"
}
},
{
"id":"thrp_e",
"name":"L-Threonine O-3-phosphate",
"compartment":"e",
"charge":-2,
"formula":"C4H8NO6P",
"annotation":{
"bigg.metabolite":"thrp",
"biocyc":"META:L-THREONINE-O-3-PHOSPHATE",
"chebi":[
"CHEBI:58675",
"CHEBI:45955",
"CHEBI:37525",
"CHEBI:31757",
"CHEBI:21967"
],
"hmdb":"HMDB11185",
"inchi_key":"USRGIUJOYOXOQJ-GBXIJSLDSA-L",
"kegg.compound":"C12147",
"metanetx.chemical":"MNXM1492",
"sabiork":"14183",
"sbo":"SBO:0000247",
"seed.compound":"cpd08928"
}
},
{
"id":"2agpg181_p",
"name":"2-Acyl-sn-glycero-3-phosphoglycerol (n-C18:1)",
"compartment":"p",
"charge":-1,
"formula":"C24H46O9P1",
"annotation":{
"bigg.metabolite":"2agpg181",
"metanetx.chemical":"MNXM3455",
"sbo":"SBO:0000247"
}
},
{
"id":"adprib_c",
"name":"ADPribose C15H21N5O14P2",
"compartment":"c",
"charge":-2,
"formula":"C15H21N5O14P2",
"annotation":{
"bigg.metabolite":"adprib",
"biocyc":"META:ADENOSINE_DIPHOSPHATE_RIBOSE",
"chebi":[
"CHEBI:20850",
"CHEBI:16960",
"CHEBI:13231",
"CHEBI:40752",
"CHEBI:2351",
"CHEBI:57967",
"CHEBI:32889"
],
"inchi_key":"SRNWOUGRCWSEMX-TYASJMOZSA-L",
"kegg.compound":[
"C00301",
"C01882"
],
"metanetx.chemical":"MNXM48596",
"reactome.compound":[
"2393945",
"8870342",
"1131972"
],
"sabiork":"3120",
"sbo":"SBO:0000247",
"seed.compound":[
"cpd01296",
"cpd00251"
]
}
},
{
"id":"octa_c",
"name":"Octanoate (n-C8:0)",
"compartment":"c",
"charge":-1,
"formula":"C8H15O2",
"annotation":{
"bigg.metabolite":"octa",
"biocyc":"META:CPD-195",
"chebi":[
"CHEBI:25648",
"CHEBI:25646",
"CHEBI:28837",
"CHEBI:3373",
"CHEBI:44501"
],
"envipath":[
"32de3cf4-e3e6-4168-956e-32fa5ddb0ce1/compound/2202db6c-dc64-4714-9f17-23dbbb8d637f",
"5882df9c-dae1-4d80-a40e-db4724271456/compound/7623a8e3-3436-493a-ad6e-13af00ad46d8",
"650babc9-9d68-4b73-9332-11972ca26f7b/compound/fa5b4ef6-749e-42db-a909-7c6e56587bdd"
],
"hmdb":[
"HMDB62511",
"HMDB00482"
],
"inchi_key":"WWZKQHOCKIZLMA-UHFFFAOYSA-M",
"kegg.compound":"C06423",
"kegg.drug":"D05220",
"lipidmaps":"LMFA01010008",
"metanetx.chemical":"MNXM750",
"sabiork":"2889",
"sbo":"SBO:0000247",
"seed.compound":"cpd03846",
"slm":"000000853"
}
},
{
"id":"quln_c",
"name":"Quinolinate",
"compartment":"c",
"charge":-2,
"formula":"C7H3NO4",
"annotation":{
"bigg.metabolite":"quln",
"biocyc":"META:QUINOLINATE",
"chebi":[
"CHEBI:14975",
"CHEBI:29959",
"CHEBI:46832",
"CHEBI:44529",
"CHEBI:8663",
"CHEBI:46828",
"CHEBI:46833",
"CHEBI:26418",
"CHEBI:132942",
"CHEBI:26417",
"CHEBI:16675"
],
"hmdb":"HMDB00232",
"inchi_key":"GJAWHXHKYYXBSV-UHFFFAOYSA-L",
"kegg.compound":"C03722",
"metanetx.chemical":"MNXM555",
"reactome.compound":"197238",
"sabiork":"6817",
"sbo":"SBO:0000247",
"seed.compound":"cpd02333"
}
},
{
"id":"tdecoa_c",
"name":"Tetradecenoyl-CoA (n-C14:1CoA)",
"compartment":"c",
"charge":-4,
"formula":"C35H56N7O17P3S",
"annotation":{
"bigg.metabolite":"tdecoa",
"metanetx.chemical":"MNXM2290",
"sbo":"SBO:0000247"
}
},
{
"id":"1odecg3p_p",
"name":"1-octadecanoyl-sn-glycerol 3-phosphate",
"compartment":"p",
"charge":-2,
"formula":"C21H41O7P1",
"annotation":{
"bigg.metabolite":"1odecg3p",
"biocyc":"META:CPD0-2113",
"chebi":[
"CHEBI:74850",
"CHEBI:74565"
],
"hmdb":"HMDB07854",
"inchi_key":"LAYXSTYJRSVXIH-HXUWFJFHSA-L",
"lipidmaps":"LMGP10050005",
"metanetx.chemical":"MNXM32950",
"sbo":"SBO:0000247",
"seed.compound":"cpd15329",
"slm":"000000640"
}
},
{
"id":"dxyl_c",
"name":"1-deoxy-D-xylulose",
"compartment":"c",
"charge":0,
"formula":"C5H10O4",
"annotation":{
"bigg.metabolite":"dxyl",
"biocyc":"META:CPD-1093",
"chebi":[
"CHEBI:19038",
"CHEBI:621",
"CHEBI:28354"
],
"hmdb":"HMDB01292",
"inchi_key":"IGUZJYCAXLYZEE-RFZPGFLSSA-N",
"kegg.compound":"C06257",
"metanetx.chemical":"MNXM2454",
"sbo":"SBO:0000247",
"seed.compound":"cpd03738"
}
},
{
"id":"dhptd_c",
"name":"4,5-dihydroxy-2,3-pentanedione",
"compartment":"c",
"charge":0,
"formula":"C5H8O4",
"annotation":{
"bigg.metabolite":"dhptd",
"biocyc":"META:DIHYDROXYPENTANEDIONE",
"chebi":"CHEBI:29484",
"inchi_key":"UYTRITJAZOPLCZ-BYPYZUCNSA-N",
"kegg.compound":"C11838",
"metanetx.chemical":"MNXM2449",
"sabiork":"13894",
"sbo":"SBO:0000247",
"seed.compound":[
"cpd08636",
"cpd08638"
]
}
},
{
"id":"thym_p",
"name":"Thymine C5H6N2O2",
"compartment":"p",
"charge":0,
"formula":"C5H6N2O2",
"annotation":{
"bigg.metabolite":"thym",
"biocyc":"META:THYMINE",
"chebi":[
"CHEBI:15247",
"CHEBI:27004",
"CHEBI:46017",
"CHEBI:9580",
"CHEBI:17821"
],
"hmdb":"HMDB00262",
"inchi_key":"RWQNBRDOKXIBIV-UHFFFAOYSA-N",
"kegg.compound":"C00178",
"metanetx.chemical":"MNXM386",
"reactome.compound":"83960",
"sabiork":"60",
"sbo":"SBO:0000247",
"seed.compound":"cpd00151"
}
},
{
"id":"LalaLglu_e",
"name":"L-alanine-L-glutamate",
"compartment":"e",
"charge":-1,
"formula":"C8H13N2O5",
"annotation":{
"bigg.metabolite":"LalaLglu",
"biocyc":"META:CPD0-1445",
"chebi":[
"CHEBI:61396",
"CHEBI:61565"
],
"inchi_key":"VYZAGTDAHUIRQA-WHFBIAKZSA-M",
"kegg.compound":"C20958",
"metanetx.chemical":"MNXM4026",
"sabiork":"22899",
"sbo":"SBO:0000247",
"seed.compound":"cpd15388"
}
},
{
"id":"mocogdp_c",
"name":"Molybdopterin guanine dinucleotide",
"compartment":"c",
"charge":-2,
"formula":"C20H22N10O15P2S2Mo",
"annotation":{
"bigg.metabolite":"mocogdp",
"chebi":[
"CHEBI:30406",
"CHEBI:39830",
"CHEBI:30405",
"CHEBI:60535",
"CHEBI:30404",
"CHEBI:25374",
"CHEBI:44012",
"CHEBI:30403",
"CHEBI:45054"
],
"inchi_key":"VQAGYJCYOLHZDH-ILXWUORBSA-K",
"kegg.compound":"C19928",
"metanetx.chemical":"MNXM62333",
"sbo":"SBO:0000247",
"seed.compound":"cpd21167"
}
},
{
"id":"lipa_c",
"name":"KDO(2)-lipid (A)",
"compartment":"c",
"charge":-6,
"formula":"C110H196N2O39P2",
"annotation":{
"bigg.metabolite":"lipa",
"chebi":[
"CHEBI:27963",
"CHEBI:4476",
"CHEBI:23656",
"CHEBI:58540"
],
"inchi_key":"DIXUKJUHGLIZGU-OIPVZEHTSA-H",
"kegg.compound":"C06026",
"lipidmaps":"LMSL02000001",
"metanetx.chemical":"MNXM946",
"sbo":"SBO:0000247",
"seed.compound":"cpd03587"
}
},
{
"id":"mththf_c",
"name":"(2R,4S)-2-methyl-2,3,3,4-tetrahydroxytetrahydrofuran",
"compartment":"c",
"charge":0,
"formula":"C5H10O5",
"annotation":{
"bigg.metabolite":"mththf",
"biocyc":"META:CPD-10774",
"chebi":"CHEBI:44800",
"inchi_key":"BVIYGXUQVXBHQS-IUYQGCFVSA-N",
"kegg.compound":"C21382",
"metanetx.chemical":"MNXM30887",
"sbo":"SBO:0000247"
}
},
{
"id":"sheme_c",
"name":"Siroheme C42H36FeN4O16",
"compartment":"c",
"charge":-8,
"formula":"C42H36FeN4O16",
"annotation":{
"bigg.metabolite":"sheme",
"biocyc":"META:SIROHEME",
"chebi":[
"CHEBI:9166",
"CHEBI:28599",
"CHEBI:26690",
"CHEBI:60052"
],
"inchi_key":"DLKSSIHHLYNIKN-QIISWYHFSA-D",
"kegg.compound":"C00748",
"metanetx.chemical":"MNXM82173",
"sbo":"SBO:0000247",
"seed.compound":"cpd00557"
}
},
{
"id":"sufbcd_2fe2s_c",
"name":"SufBCD with bound [2Fe-2S] cluster",
"compartment":"c",
"charge":-2,
"formula":"H4O2S8Fe2R",
"annotation":{
"bigg.metabolite":"sufbcd_2fe2s",
"metanetx.chemical":"MNXM147308",
"sbo":"SBO:0000247"
}
},
{
"id":"all__D_p",
"name":"D-Allose",
"compartment":"p",
"charge":0,
"formula":"C6H12O6",
"annotation":{
"bigg.metabolite":"all__D",
"biocyc":[
"META:D-Allopyranose",
"META:ALLOSE"
],
"chebi":"CHEBI:4093",
"inchi_key":"WQZGKKKJIJFFOK-IVMDWMLBSA-N",
"kegg.compound":"C01487",
"metanetx.chemical":"MNXM1919",
"sbo":"SBO:0000247",
"seed.compound":"cpd01055"
}
},
{
"id":"metsox_R__L_e",
"name":"L-methionine-R-sulfoxide",
"compartment":"e",
"charge":0,
"formula":"C5H11NO3S",
"annotation":{
"bigg.metabolite":"metsox_R__L",
"biocyc":"META:CPD-8990",
"chebi":[
"CHEBI:49032",
"CHEBI:58773"
],
"inchi_key":"QEFRNWWLZKMPFJ-ZXPFJRLXSA-N",
"kegg.compound":"C15998",
"metanetx.chemical":"MNXM2245",
"sbo":"SBO:0000247",
"seed.compound":[
"cpd14720",
"cpd15497"
]
}
},
{
"id":"bwco_c",
"name":"Tungsten bispterin cofactor",
"compartment":"c",
"charge":-4,
"formula":"C20H20N10O13P2S4W",
"annotation":{
"bigg.metabolite":"bwco",
"metanetx.chemical":"MNXM148529",
"sbo":"SBO:0000247"
}
},
{
"id":"pheme_p",
"name":"Protoheme C34H30FeN4O4",
"compartment":"p",
"charge":-2,
"formula":"C34H30FeN4O4",
"annotation":{
"bigg.metabolite":"pheme",
"biocyc":"META:PROTOHEME",
"chebi":[
"CHEBI:60344",
"CHEBI:26355",
"CHEBI:17627",
"CHEBI:5651",
"CHEBI:14957"
],
"inchi_key":"KABFMIBPWCXCRK-RGGAHWMASA-J",
"kegg.compound":"C00032",
"metanetx.chemical":"MNXM249",
"reactome.compound":[
"917877",
"71185",
"189444"
],
"sbo":"SBO:0000247"
}
},
{
"id":"h2o_p",
"name":"H2O H2O",
"compartment":"p",
"charge":0,
"formula":"H2O",
"annotation":{
"bigg.metabolite":"h2o",
"biocyc":[
"META:CPD-15815",
"META:OXONIUM",
"META:HYDROXYL-GROUP",
"META:WATER",
"META:OH"
],
"chebi":[
"CHEBI:13352",
"CHEBI:30490",
"CHEBI:43228",
"CHEBI:33813",
"CHEBI:44292",
"CHEBI:44641",
"CHEBI:27313",
"CHEBI:42043",
"CHEBI:44819",
"CHEBI:29356",
"CHEBI:5594",
"CHEBI:10743",
"CHEBI:15377",
"CHEBI:42857",
"CHEBI:13365",
"CHEBI:29412",
"CHEBI:16234",
"CHEBI:13419",
"CHEBI:5585",
"CHEBI:44701"
],
"envipath":[
"650babc9-9d68-4b73-9332-11972ca26f7b/compound/799908db-b8c9-4982-86cb-1f225e2ad08c",
"650babc9-9d68-4b73-9332-11972ca26f7b/compound/e7f34a8e-cded-4793-b6d5-792335b38636",
"5882df9c-dae1-4d80-a40e-db4724271456/compound/969d0227-3069-4e44-9525-7ae7bad84170"
],
"hmdb":[
"HMDB02111",
"HMDB01039"
],
"inchi_key":"XLYOFNOQVPJJNP-UHFFFAOYSA-N",
"kegg.compound":[
"C00001",
"C01328"
],
"kegg.drug":[
"D00001",
"D06322"
],
"metanetx.chemical":"MNXM2",
"reactome.compound":[
"113521",
"141343",
"2022884",
"5278291",
"29356",
"189422",
"5668574",
"5693747",
"109276",
"113519",
"1605715",
"8851517",
"113518",
"351603"
],
"sabiork":"40",
"sbo":"SBO:0000247",
"seed.compound":[
"cpd27222",
"cpd00001",
"cpd15275"
]
}
},
{
"id":"f_p",
"name":"Fluoride",
"compartment":"p",
"charge":-1,
"formula":"F",
"annotation":{
"bigg.metabolite":"f",
"sbo":"SBO:0000247"
}
},
{
"id":"hdca_p",
"name":"Hexadecanoate (n-C16:0)",
"compartment":"p",
"charge":-1,
"formula":"C16H31O2",
"annotation":{
"bigg.metabolite":"hdca",
"biocyc":"META:PALMITATE",
"chebi":[
"CHEBI:7896",
"CHEBI:24540",
"CHEBI:231736",
"CHEBI:15756",
"CHEBI:44952",
"CHEBI:233028",
"CHEBI:24542",
"CHEBI:14730",
"CHEBI:35978",
"CHEBI:24541",
"CHEBI:24550",
"CHEBI:29889"
],
"envipath":"32de3cf4-e3e6-4168-956e-32fa5ddb0ce1/compound/dc7314a1-8e9a-410f-be4f-f7d8bf32b1cb",
"hmdb":[
"HMDB60083",
"HMDB00220"
],
"inchi_key":"IPCSVZSSVZVIGE-UHFFFAOYSA-M",
"kegg.compound":"C00249",
"kegg.drug":"D05341",
"lipidmaps":[
"LMFA01010046",
"LMFA01010001"
],
"metanetx.chemical":"MNXM108",
"reactome.compound":[
"2453691",
"3632881",
"76168",
"5690516",
"390435",
"426576"
],
"sabiork":"1990",
"sbo":"SBO:0000247",
"seed.compound":"cpd00214",
"slm":"000000510"
}
},
{
"id":"fru_c",
"name":"D-Fructose",
"compartment":"c",
"charge":0,
"formula":"C6H12O6",
"annotation":{
"bigg.metabolite":"fru",
"biocyc":[
"META:D-Fructopyranose",
"META:Fructofuranose",
"META:CPD-15382",
"META:FRU"
],
"chebi":[
"CHEBI:47424",
"CHEBI:28757",
"CHEBI:24110",
"CHEBI:20929",
"CHEBI:4119",
"CHEBI:15824",
"CHEBI:5172",
"CHEBI:24104",
"CHEBI:12923",
"CHEBI:4118",
"CHEBI:37714",
"CHEBI:37721",
"CHEBI:48095"
],
"hmdb":"HMDB62538",
"inchi_key":"RFSUNEUAIZKAJO-VRPWFDPXSA-N",
"kegg.compound":[
"C01496",
"C05003",
"C00095",
"C10906"
],
"kegg.drug":"D00114",
"metanetx.chemical":"MNXM175",
"reactome.compound":[
"189049",
"29532"
],
"sabiork":[
"25055",
"1463",
"1464"
],
"sbo":"SBO:0000247",
"seed.compound":[
"cpd00082",
"cpd19015",
"cpd27040"
]
}
},
{
"id":"gal1p_p",
"name":"Alpha-D-Galactose 1-phosphate",
"compartment":"p",
"charge":-2,
"formula":"C6H11O9P",
"annotation":{
"bigg.metabolite":"gal1p",
"biocyc":"META:GALACTOSE-1P",
"chebi":[
"CHEBI:42878",
"CHEBI:37480",
"CHEBI:12306",
"CHEBI:4140",
"CHEBI:58336",
"CHEBI:22374",
"CHEBI:12305",
"CHEBI:10232",
"CHEBI:20957",
"CHEBI:17973",
"CHEBI:59011"
],
"hmdb":[
"HMDB00645",
"HMDB62705",
"HMDB03359"
],
"inchi_key":"HXXFSFRBOHSIMQ-FPRJBGLDSA-L",
"kegg.compound":[
"C00446",
"C03384"
],
"metanetx.chemical":"MNXM336",
"reactome.compound":"30170",
"sabiork":[
"1381",
"24789",
"1495"
],
"sbo":"SBO:0000247",
"seed.compound":[
"cpd19025",
"cpd00348"
]
}
},
{
"id":"g3pe_e",
"name":"Sn-Glycero-3-phosphoethanolamine",
"compartment":"e",
"charge":0,
"formula":"C5H14NO6P",
"annotation":{
"bigg.metabolite":"g3pe",
"biocyc":"META:L-1-GLYCEROPHOSPHORYLETHANOL-AMINE",
"chebi":[
"CHEBI:57952",
"CHEBI:10647",
"CHEBI:12842",
"CHEBI:16929",
"CHEBI:26699"
],
"hmdb":"HMDB59660",
"inchi_key":"JZNWSCPGTDBMEW-YFKPBYRVSA-N",
"kegg.compound":"C01233",
"metanetx.chemical":"MNXM368",
"reactome.compound":"1524023",
"sabiork":"3824",
"sbo":"SBO:0000247",
"seed.compound":"cpd00908"
}
},
{
"id":"dimp_p",
"name":"DIMP C10H12N4O7P",
"compartment":"p",
"charge":-2,
"formula":"C10H11N4O7P",
"annotation":{
"bigg.metabolite":"dimp",
"biocyc":"META:DIMP",
"chebi":[
"CHEBI:41998",
"CHEBI:43389",
"CHEBI:61194",
"CHEBI:19250",
"CHEBI:43315",
"CHEBI:44500",
"CHEBI:837",
"CHEBI:43384",
"CHEBI:43377",
"CHEBI:28806"
],
"hmdb":"HMDB06555",
"inchi_key":"PHNGFPPXDJJADG-RRKCRQDMSA-L",
"kegg.compound":"C06196",
"metanetx.chemical":"MNXM1922",
"reactome.compound":[
"109330",
"2509805"
],
"sabiork":"1858",
"sbo":"SBO:0000247",
"seed.compound":"cpd03704"
}
},
{
"id":"glyc3p_c",
"name":"Glycerol 3-phosphate",
"compartment":"c",
"charge":-2,
"formula":"C3H7O6P",
"annotation":{
"bigg.metabolite":"glyc3p",
"biocyc":"META:GLYCEROL-3P",
"chebi":[
"CHEBI:12843",
"CHEBI:26705",
"CHEBI:57597",
"CHEBI:12848",
"CHEBI:42793",
"CHEBI:10648",
"CHEBI:15978"
],
"hmdb":[
"HMDB02722",
"HMDB00126"
],
"inchi_key":"AWUCVROLDVIAJX-GSVOUGTGSA-L",
"kegg.compound":"C00093",
"metanetx.chemical":"MNXM66",
"reactome.compound":[
"188458",
"76114"
],
"sabiork":"1296",
"sbo":"SBO:0000247",
"seed.compound":"cpd00080"
}
},
{
"id":"ctbt_p",
"name":"Crotonobetaine",
"compartment":"p",
"charge":0,
"formula":"C7H13NO2",
"annotation":{
"bigg.metabolite":"ctbt",
"biocyc":"META:CROTONO-BETAINE",
"chebi":[
"CHEBI:48867",
"CHEBI:17237",
"CHEBI:20299",
"CHEBI:1774",
"CHEBI:11946"
],
"inchi_key":"GUYHPGUANSLONG-SNAWJCMRSA-N",
"kegg.compound":"C04114",
"metanetx.chemical":"MNXM1607",
"sbo":"SBO:0000247",
"seed.compound":"cpd02543"
}
},
{
"id":"anhm3p_c",
"name":"1,6-anhydrous-N-Acetylmuramyl-tripeptide",
"compartment":"c",
"charge":-2,
"formula":"C26H39N5O14",
"annotation":{
"bigg.metabolite":"anhm3p",
"biocyc":"META:CPD0-2284",
"inchi_key":"KGVLFEPQSVUIRC-FYQNUYSYSA-L",
"metanetx.chemical":"MNXM32389",
"sbo":"SBO:0000247",
"seed.compound":"cpd15400"
}
},
{
"id":"2ahbut_c",
"name":"(S)-2-Aceto-2-hydroxybutanoate",
"compartment":"c",
"charge":-1,
"formula":"C6H9O4",
"annotation":{
"bigg.metabolite":"2ahbut",
"biocyc":"META:2-ACETO-2-HYDROXY-BUTYRATE",
"chebi":[
"CHEBI:27681",
"CHEBI:49256",
"CHEBI:18730",
"CHEBI:373"
],
"hmdb":[
"HMDB06854",
"HMDB06900"
],
"inchi_key":"VUQLHQFKACOHNZ-LURJTMIESA-M",
"kegg.compound":"C06006",
"lipidmaps":"LMFA01050383",
"metanetx.chemical":"MNXM114220",
"sabiork":"2852",
"sbo":"SBO:0000247",
"seed.compound":"cpd19045"
}
},
{
"id":"clpn140_p",
"name":"Cardiolipin (tetratetradecanoyl, n-C14:0)",
"compartment":"p",
"charge":-2,
"formula":"C65H124O17P2",
"annotation":{
"bigg.metabolite":"clpn140",
"biocyc":"META:CPD-19676",
"chebi":"CHEBI:62862",
"inchi_key":"SDCJNZZAOLRVCP-GTOSQJSUSA-L",
"metanetx.chemical":"MNXM83974",
"sbo":"SBO:0000247"
}
},
{
"id":"murein5p4p_p",
"name":"Two linked disacharide pentapeptide and tetrapeptide murein units (uncrosslinked, middle of chain)",
"compartment":"p",
"charge":-4,
"formula":"C77H119N15O41",
"annotation":{
"bigg.metabolite":"murein5p4p",
"inchi_key":"YJNGRCZHKAYCMA-VZNOAHCOSA-E",
"metanetx.chemical":"MNXM5971",
"sbo":"SBO:0000247",
"seed.compound":"cpd15510"
}
},
{
"id":"ser__L_c",
"name":"L-Serine",
"compartment":"c",
"charge":0,
"formula":"C3H7NO3",
"annotation":{
"bigg.metabolite":"ser__L",
"biocyc":[
"META:SER",
"META:Serines"
],
"chebi":[
"CHEBI:32845",
"CHEBI:17822",
"CHEBI:26648",
"CHEBI:45440",
"CHEBI:21387",
"CHEBI:32837",
"CHEBI:13167",
"CHEBI:45451",
"CHEBI:32836",
"CHEBI:15081",
"CHEBI:45590",
"CHEBI:35243",
"CHEBI:32846",
"CHEBI:17115",
"CHEBI:45597",
"CHEBI:33384",
"CHEBI:45677",
"CHEBI:6301",
"CHEBI:9116"
],
"envipath":"32de3cf4-e3e6-4168-956e-32fa5ddb0ce1/compound/207ebcd7-f859-4b01-8a69-9b99fb380595",
"hmdb":[
"HMDB00589",
"HMDB00187",
"HMDB62263"
],
"inchi_key":"MTCFGRXMJLQNBG-REOHCLBHSA-N",
"kegg.compound":[
"C00716",
"C00065"
],
"kegg.drug":"D00016",
"lipidmaps":"LMFA01100045",
"metanetx.chemical":"MNXM53",
"reactome.compound":[
"352002",
"379732",
"8932979",
"200736"
],
"sabiork":[
"2140",
"75"
],
"sbo":"SBO:0000247",
"seed.compound":[
"cpd28171",
"cpd00054",
"cpd30743"
]
}
},
{
"id":"toct2eACP_c",
"name":"Trans-Oct-2-enoyl-[acyl-carrier protein]",
"compartment":"c",
"charge":-1,
"formula":"C19H33N2O8PRS",
"annotation":{
"bigg.metabolite":"toct2eACP",
"biocyc":"META:2-Octenoyl-ACPs",
"kegg.compound":"C05751",
"lipidmaps":"LMFA07060009",
"metanetx.chemical":"MNXM23766",
"sbo":"SBO:0000247",
"seed.compound":"cpd11471"
}
},
{
"id":"clpn141_p",
"name":"Cardiolipin (tetratetradec-7-enoyl, n-C14:1)",
"compartment":"p",
"charge":-2,
"formula":"C65H116O17P2",
"annotation":{
"bigg.metabolite":"clpn141",
"metanetx.chemical":"MNXM7149",
"sbo":"SBO:0000247"
}
},
{
"id":"12dgr180_p",
"name":"1,2-Diacyl-sn-glycerol (dioctadecanoyl, n-C18:0)",
"compartment":"p",
"charge":0,
"formula":"C39H76O5",
"annotation":{
"bigg.metabolite":"12dgr180",
"metanetx.chemical":"MNXM4217",
"sbo":"SBO:0000247"
}
},
{
"id":"2agpe140_p",
"name":"2-Acyl-sn-glycero-3-phosphoethanolamine (n-C14:0)",
"compartment":"p",
"charge":0,
"formula":"C19H40NO7P1",
"annotation":{
"bigg.metabolite":"2agpe140",
"biocyc":"META:CPD0-2165",
"hmdb":"HMDB11470",
"inchi_key":"DDUZNLUWXLYPCP-UHFFFAOYSA-N",
"lipidmaps":"LMGP02050033",
"metanetx.chemical":"MNXM34809",
"sbo":"SBO:0000247",
"seed.compound":"cpd26435",
"slm":"000043363"
}
},
{
"id":"ump_c",
"name":"UMP C9H11N2O9P",
"compartment":"c",
"charge":-2,
"formula":"C9H11N2O9P",
"annotation":{
"bigg.metabolite":"ump",
"biocyc":"META:UMP",
"chebi":[
"CHEBI:47721",
"CHEBI:9849",
"CHEBI:27231",
"CHEBI:46382",
"CHEBI:16695",
"CHEBI:13509",
"CHEBI:13508",
"CHEBI:46385",
"CHEBI:57865",
"CHEBI:46362"
],
"hmdb":"HMDB00288",
"inchi_key":"DJJCXFVJDGTHFX-XVFCMESISA-L",
"kegg.compound":"C00105",
"metanetx.chemical":"MNXM80",
"reactome.compound":[
"735698",
"109402"
],
"sabiork":[
"1300",
"25061"
],
"sbo":"SBO:0000247",
"seed.compound":"cpd00091"
}
},
{
"id":"5drib_c",
"name":"5'-deoxyribose",
"compartment":"c",
"charge":0,
"formula":"C5H10O4",
"annotation":{
"bigg.metabolite":"5drib",
"biocyc":"META:CPD0-2167",
"chebi":"CHEBI:62012",
"inchi_key":"WDRISBUVHBMJEF-MROZADKFSA-N",
"metanetx.chemical":"MNXM4391",
"sbo":"SBO:0000247",
"seed.compound":[
"cpd17002",
"cpd15380"
]
}
},
{
"id":"2agpe120_c",
"name":"2-Acyl-sn-glycero-3-phosphoethanolamine (n-C12:0)",
"compartment":"c",
"charge":0,
"formula":"C17H36NO7P1",
"annotation":{
"bigg.metabolite":"2agpe120",
"biocyc":"META:CPD0-2178",
"inchi_key":"NPAZKTOOMVQLIH-UHFFFAOYSA-N",
"metanetx.chemical":"MNXM34808",
"sbo":"SBO:0000247",
"seed.compound":"cpd26439",
"slm":"000043349"
}
},
{
"id":"4c2me_c",
"name":"4-(cytidine 5'-diphospho)-2-C-methyl-D-erythritol",
"compartment":"c",
"charge":-2,
"formula":"C14H23N3O14P2",
"annotation":{
"bigg.metabolite":"4c2me",
"biocyc":"META:4-CYTIDINE-5-DIPHOSPHO-2-C",
"chebi":[
"CHEBI:16578",
"CHEBI:1770",
"CHEBI:57823",
"CHEBI:11938"
],
"inchi_key":"YFAUKWZNPVBCFF-XHIBXCGHSA-L",
"kegg.compound":"C11435",
"metanetx.chemical":"MNXM1642",
"sabiork":"13502",
"sbo":"SBO:0000247",
"seed.compound":"cpd08287"
}
},
{
"id":"1agpg181_p",
"name":"1-Acyl-sn-glycero-3-phosphoglycerol (n-C18:1)",
"compartment":"p",
"charge":-1,
"formula":"C24H46O9P1",
"annotation":{
"bigg.metabolite":"1agpg181",
"biocyc":"META:CPD-8365",
"chebi":[
"CHEBI:72828",
"CHEBI:72952"
],
"inchi_key":"FQQQKGAFQIIGLQ-SNZQZGEVSA-M",
"lipidmaps":"LMGP04050006",
"metanetx.chemical":"MNXM73868",
"sbo":"SBO:0000247",
"seed.compound":"cpd25202",
"slm":"000000847"
}
},
{
"id":"oxalcoa_c",
"name":"Oxalyl-CoA",
"compartment":"c",
"charge":-5,
"formula":"C23H31N7O19P3S",
"annotation":{
"bigg.metabolite":"oxalcoa",
"biocyc":"META:OXALYL-COA",
"chebi":[
"CHEBI:14707",
"CHEBI:7817",
"CHEBI:49814",
"CHEBI:15535",
"CHEBI:57388",
"CHEBI:25738"
],
"inchi_key":"QVXMZFTWJVBUHP-IBOSZNHHSA-I",
"kegg.compound":"C00313",
"lipidmaps":"LMFA07050357",
"metanetx.chemical":"MNXM618",
"sabiork":"2014",
"sbo":"SBO:0000247",
"seed.compound":"cpd00262"
}
},
{
"id":"uracp_c",
"name":"Ureidoacrylate peracid",
"compartment":"c",
"charge":0,
"formula":"C4H6N2O4",
"annotation":{
"bigg.metabolite":"uracp",
"biocyc":"META:CPD0-2338",
"chebi":"CHEBI:59889",
"inchi_key":"AJFKXWQDHFYKFK-UPHRSURJSA-N",
"kegg.compound":"C20231",
"metanetx.chemical":"MNXM2304",
"sbo":"SBO:0000247",
"seed.compound":"cpd21464"
}
},
{
"id":"preq1_c",
"name":"7-aminomethyl-7-deazaguanine",
"compartment":"c",
"charge":1,
"formula":"C7H10N5O",
"annotation":{
"bigg.metabolite":"preq1",
"biocyc":"META:7-AMINOMETHYL-7-DEAZAGUANINE",
"chebi":[
"CHEBI:45126",
"CHEBI:58703"
],
"hmdb":"HMDB11690",
"inchi_key":"MEYMBLGOKYDGLZ-UHFFFAOYSA-O",
"kegg.compound":"C16675",
"metanetx.chemical":"MNXM3198",
"sabiork":"28949",
"sbo":"SBO:0000247",
"seed.compound":"cpd19185"
}
},
{
"id":"bmoco_c",
"name":"Bis-molybdenum cofactor",
"compartment":"c",
"charge":-4,
"formula":"C20H20N10O13P2S4Mo",
"annotation":{
"bigg.metabolite":"bmoco",
"biocyc":"META:CPD-15874",
"metanetx.chemical":"MNXM147053",
"sbo":"SBO:0000247"
}
},
{
"id":"hdceap_c",
"name":"Hexadecanoyl-phosphate (n-C16:1)",
"compartment":"c",
"charge":-1,
"formula":"C16H30O5P",
"annotation":{
"bigg.metabolite":"hdceap",
"metanetx.chemical":"MNXM147482",
"sbo":"SBO:0000247"
}
},
{
"id":"ade_e",
"name":"Adenine",
"compartment":"e",
"charge":0,
"formula":"C5H5N5",
"annotation":{
"bigg.metabolite":"ade",
"biocyc":[
"META:ADENINE",
"META:ADENINE-RING"
],
"chebi":[
"CHEBI:16708",
"CHEBI:22236",
"CHEBI:40579",
"CHEBI:13733",
"CHEBI:2470"
],
"hmdb":"HMDB00034",
"inchi_key":"GFFGJBXGBJISGV-UHFFFAOYSA-N",
"kegg.compound":"C00147",
"kegg.drug":"D00034",
"metanetx.chemical":"MNXM168",
"reactome.compound":"83951",
"sabiork":"57",
"sbo":"SBO:0000247",
"seed.compound":[
"cpd00128",
"cpd22238"
]
}
},
{
"id":"mepn_e",
"name":"Methylphosphonic acid",
"compartment":"e",
"charge":-1,
"formula":"CH4O3P",
"annotation":{
"bigg.metabolite":"mepn",
"sbo":"SBO:0000247"
}
},
{
"id":"bmoco1gdp_c",
"name":"Bis-molybdopterin mono-guanine dinucleotide",
"compartment":"c",
"charge":-4,
"formula":"C30H32N15O20P3S4Mo",
"annotation":{
"bigg.metabolite":"bmoco1gdp",
"metanetx.chemical":"MNXM148110",
"sbo":"SBO:0000247"
}
},
{
"id":"rmn_e",
"name":"L-Rhamnose",
"compartment":"e",
"charge":0,
"formula":"C6H12O5",
"annotation":{
"bigg.metabolite":"rmn",
"biocyc":[
"META:CPD-15405",
"META:L-rhamnopyranose",
"META:L-rhamnose"
],
"chebi":[
"CHEBI:45427",
"CHEBI:62346",
"CHEBI:6292",
"CHEBI:57622",
"CHEBI:21378",
"CHEBI:26546",
"CHEBI:16055",
"CHEBI:62345",
"CHEBI:13160"
],
"hmdb":"HMDB00849",
"inchi_key":"PNNNRSAQSRJVSB-BXKVDMCESA-N",
"kegg.compound":"C00507",
"metanetx.chemical":"MNXM2967",
"sabiork":"1595",
"sbo":"SBO:0000247",
"seed.compound":[
"cpd00396",
"cpd27379"
]
}
},
{
"id":"f_e",
"name":"Fluoride",
"compartment":"e",
"charge":-1,
"formula":"F",
"annotation":{
"bigg.metabolite":"f",
"sbo":"SBO:0000247"
}
},
{
"id":"3pg_c",
"name":"3-Phospho-D-glycerate",
"compartment":"c",
"charge":-3,
"formula":"C3H4O7P",
"annotation":{
"bigg.metabolite":"3pg",
"biocyc":"META:G3P",
"chebi":[
"CHEBI:11879",
"CHEBI:11880",
"CHEBI:17794",
"CHEBI:21029",
"CHEBI:1657",
"CHEBI:58272",
"CHEBI:12987"
],
"hmdb":"HMDB60180",
"inchi_key":"OSJPPGNTCRNQQC-UWTATZPHSA-K",
"kegg.compound":"C00197",
"metanetx.chemical":"MNXM126",
"reactome.compound":[
"6799493",
"29728"
],
"sabiork":"21216",
"sbo":"SBO:0000247",
"seed.compound":"cpd00169"
}
},
{
"id":"iprimv_c",
"name":"Isoprimeverose",
"compartment":"c",
"charge":0,
"formula":"C11H20O10",
"annotation":{
"bigg.metabolite":"iprimv",
"sbo":"SBO:0000247"
}
},
{
"id":"2dhguln_c",
"name":"2-Dehydro-L-gulonate",
"compartment":"c",
"charge":-1,
"formula":"C6H9O7",
"annotation":{
"bigg.metabolite":"2dhguln",
"metanetx.chemical":"MNXM114283",
"sbo":"SBO:0000247",
"seed.compound":"cpd15351"
}
},
{
"id":"psuri_c",
"name":"Pseudouridine",
"compartment":"c",
"charge":0,
"formula":"C9H12N2O6",
"annotation":{
"bigg.metabolite":"psuri",
"sbo":"SBO:0000247"
}
},
{
"id":"ctp_c",
"name":"CTP C9H12N3O14P3",
"compartment":"c",
"charge":-4,
"formula":"C9H12N3O14P3",
"annotation":{
"bigg.metabolite":"ctp",
"biocyc":"META:CTP",
"chebi":[
"CHEBI:3285",
"CHEBI:23522",
"CHEBI:41675",
"CHEBI:58231",
"CHEBI:37563",
"CHEBI:13286",
"CHEBI:17677"
],
"hmdb":"HMDB00082",
"inchi_key":"PCDQPRRSZKQHHS-XVFCMESISA-J",
"kegg.compound":"C00063",
"metanetx.chemical":"MNXM63",
"reactome.compound":[
"29470",
"110614",
"110577"
],
"sabiork":"1286",
"sbo":"SBO:0000247",
"seed.compound":"cpd00052"
}
},
{
"id":"dadp_c",
"name":"DADP C10H12N5O9P2",
"compartment":"c",
"charge":-3,
"formula":"C10H12N5O9P2",
"annotation":{
"bigg.metabolite":"dadp",
"biocyc":"META:DADP",
"chebi":[
"CHEBI:10489",
"CHEBI:16174",
"CHEBI:57667",
"CHEBI:41890",
"CHEBI:19235",
"CHEBI:14067"
],
"hmdb":"HMDB01508",
"inchi_key":"DAEAPNUQQAICNR-RRKCRQDMSA-K",
"kegg.compound":"C00206",
"metanetx.chemical":"MNXM374",
"reactome.compound":"500087",
"sabiork":"1314",
"sbo":"SBO:0000247",
"seed.compound":"cpd00177"
}
},
{
"id":"2ddglcn_e",
"name":"2-Dehydro-3-deoxy-D-gluconate",
"compartment":"e",
"charge":-1,
"formula":"C6H9O6",
"annotation":{
"bigg.metabolite":"2ddglcn",
"biocyc":"META:2-DEHYDRO-3-DEOXY-D-GLUCONATE",
"chebi":[
"CHEBI:1059",
"CHEBI:11550",
"CHEBI:19530",
"CHEBI:17032",
"CHEBI:57990"
],
"inchi_key":"WPAMZTWLKIDIOP-WVZVXSGGSA-M",
"kegg.compound":"C00204",
"lipidmaps":"LMFA01050475",
"metanetx.chemical":"MNXM440",
"sabiork":[
"1973",
"21127"
],
"sbo":"SBO:0000247",
"seed.compound":"cpd00176"
}
},
{
"id":"xan_c",
"name":"Xanthine",
"compartment":"c",
"charge":0,
"formula":"C5H4N4O2",
"annotation":{
"bigg.metabolite":"xan",
"biocyc":"META:XANTHINE",
"chebi":[
"CHEBI:15318",
"CHEBI:10059",
"CHEBI:46377",
"CHEBI:48517",
"CHEBI:17712",
"CHEBI:27317"
],
"envipath":"32de3cf4-e3e6-4168-956e-32fa5ddb0ce1/compound/3cf4dbf8-ae84-49e6-b294-b5138cb94f75",
"hmdb":"HMDB00292",
"inchi_key":"LRFVTYWOQMYALW-UHFFFAOYSA-N",
"kegg.compound":"C00385",
"metanetx.chemical":"MNXM174",
"reactome.compound":"30064",
"sabiork":"1871",
"sbo":"SBO:0000247",
"seed.compound":"cpd00309"
}
},
{
"id":"xu5p__D_c",
"name":"D-Xylulose 5-phosphate",
"compartment":"c",
"charge":-2,
"formula":"C5H9O8P",
"annotation":{
"bigg.metabolite":"xu5p__D",
"biocyc":"META:XYLULOSE-5-PHOSPHATE",
"chebi":[
"CHEBI:13036",
"CHEBI:27354",
"CHEBI:4269",
"CHEBI:16332",
"CHEBI:57737",
"CHEBI:21121"
],
"hmdb":[
"HMDB06212",
"HMDB00868"
],
"inchi_key":"FNZLKVNUWIIPSJ-RFZPGFLSSA-L",
"kegg.compound":"C00231",
"metanetx.chemical":"MNXM186",
"reactome.compound":"29790",
"sabiork":"1317",
"sbo":"SBO:0000247",
"seed.compound":"cpd00198"
}
},
{
"id":"aspsa_c",
"name":"L-Aspartate 4-semialdehyde",
"compartment":"c",
"charge":0,
"formula":"C4H7NO3",
"annotation":{
"bigg.metabolite":"aspsa",
"biocyc":"META:L-ASPARTATE-SEMIALDEHYDE",
"chebi":[
"CHEBI:40847",
"CHEBI:18051",
"CHEBI:13087",
"CHEBI:13086",
"CHEBI:21245",
"CHEBI:6194",
"CHEBI:537519"
],
"hmdb":"HMDB12249",
"inchi_key":"HOSWPDPVFBCLSY-VKHMYHEASA-N",
"kegg.compound":"C00441",
"metanetx.chemical":"MNXM361",
"sabiork":"2052",
"sbo":"SBO:0000247",
"seed.compound":"cpd00346"
}
},
{
"id":"glyb_e",
"name":"Glycine betaine",
"compartment":"e",
"charge":0,
"formula":"C5H11NO2",
"annotation":{
"bigg.metabolite":"glyb",
"biocyc":"META:BETAINE",
"chebi":[
"CHEBI:27128",
"CHEBI:12531",
"CHEBI:29050",
"CHEBI:15264",
"CHEBI:24370",
"CHEBI:13895",
"CHEBI:41134",
"CHEBI:22858",
"CHEBI:41139",
"CHEBI:3073",
"CHEBI:17750"
],
"hmdb":[
"HMDB00043",
"HMDB59606"
],
"inchi_key":"KWIUHFFTVRNATP-UHFFFAOYSA-N",
"kegg.compound":"C00719",
"kegg.drug":"D07523",
"metanetx.chemical":"MNXM289",
"reactome.compound":[
"352015",
"6798202"
],
"sabiork":"5196",
"sbo":"SBO:0000247",
"seed.compound":"cpd00540"
}
},
{
"id":"xtsn_c",
"name":"Xanthosine",
"compartment":"c",
"charge":0,
"formula":"C10H12N4O6",
"annotation":{
"bigg.metabolite":"xtsn",
"biocyc":"META:XANTHOSINE",
"chebi":[
"CHEBI:15323",
"CHEBI:27327",
"CHEBI:18107",
"CHEBI:10066"
],
"hmdb":"HMDB00299",
"inchi_key":"UBORTCNDUKBEOP-UUOKFMHZSA-N",
"kegg.compound":"C01762",
"metanetx.chemical":"MNXM687",
"sabiork":"1878",
"sbo":"SBO:0000247",
"seed.compound":"cpd01217"
}
},
{
"id":"2p4c2me_c",
"name":"2-phospho-4-(cytidine 5'-diphospho)-2-C-methyl-D-erythritol",
"compartment":"c",
"charge":-4,
"formula":"C14H22N3O17P3",
"annotation":{
"bigg.metabolite":"2p4c2me",
"biocyc":"META:2-PHOSPHO-4-CYTIDINE-5-DIPHOSPHO-2-C-MET",
"chebi":[
"CHEBI:57919",
"CHEBI:11650",
"CHEBI:11649",
"CHEBI:1266",
"CHEBI:16840"
],
"inchi_key":"HTJXTKBIUVFUAR-XHIBXCGHSA-J",
"kegg.compound":"C11436",
"metanetx.chemical":"MNXM1641",
"sbo":"SBO:0000247",
"seed.compound":"cpd08288"
}
},
{
"id":"glcr_e",
"name":"D-Glucarate",
"compartment":"e",
"charge":-2,
"formula":"C6H8O8",
"annotation":{
"bigg.metabolite":"glcr",
"biocyc":"META:D-GLUCARATE",
"chebi":[
"CHEBI:42731",
"CHEBI:20982",
"CHEBI:16002",
"CHEBI:12953",
"CHEBI:4155",
"CHEBI:33801",
"CHEBI:20980",
"CHEBI:30612"
],
"hmdb":[
"HMDB29881",
"HMDB00663"
],
"inchi_key":"DSLZVSRJTYRBFB-LLEIAEIESA-L",
"kegg.compound":"C00818",
"lipidmaps":"LMFA01170108",
"metanetx.chemical":"MNXM744",
"sabiork":[
"5252",
"5542"
],
"sbo":"SBO:0000247",
"seed.compound":[
"cpd00571",
"cpd00984",
"cpd01246",
"cpd00609"
]
}
},
{
"id":"lgt__S_c",
"name":"(R)-S-Lactoylglutathione",
"compartment":"c",
"charge":-1,
"formula":"C13H20N3O8S",
"annotation":{
"bigg.metabolite":"lgt__S",
"biocyc":"META:S-LACTOYL-GLUTATHIONE",
"chebi":[
"CHEBI:57474",
"CHEBI:355",
"CHEBI:18678",
"CHEBI:11014",
"CHEBI:15694"
],
"hmdb":[
"HMDB01066",
"HMDB62624"
],
"inchi_key":"VDYDCVUWILIYQF-CSMHCCOUSA-M",
"kegg.compound":"C03451",
"metanetx.chemical":"MNXM1253",
"reactome.compound":"5694130",
"sabiork":[
"24624",
"3008"
],
"sbo":"SBO:0000247",
"seed.compound":"cpd02182"
}
},
{
"id":"alltn_e",
"name":"Allantoin",
"compartment":"e",
"charge":0,
"formula":"C4H6N4O3",
"annotation":{
"bigg.metabolite":"alltn",
"biocyc":"META:ALLANTOIN",
"chebi":[
"CHEBI:15676",
"CHEBI:74345",
"CHEBI:2594",
"CHEBI:13761",
"CHEBI:22354"
],
"hmdb":"HMDB00462",
"inchi_key":"POJWUDADGALRAB-UHFFFAOYSA-N",
"kegg.compound":"C01551",
"kegg.drug":"D00121",
"metanetx.chemical":"MNXM612",
"sabiork":"5655",
"sbo":"SBO:0000247",
"seed.compound":"cpd01092"
}
},
{
"id":"cyan_c",
"name":"Hydrogen cyanide",
"compartment":"c",
"charge":0,
"formula":"CHN",
"annotation":{
"bigg.metabolite":"cyan",
"biocyc":[
"META:HCN",
"META:CPD-13584"
],
"chebi":[
"CHEBI:18407",
"CHEBI:36856",
"CHEBI:17514",
"CHEBI:5786",
"CHEBI:14038",
"CHEBI:13362",
"CHEBI:3969",
"CHEBI:41780"
],
"hmdb":"HMDB60292",
"inchi_key":"LELOWRISYMNNSU-UHFFFAOYSA-N",
"kegg.compound":[
"C00177",
"C01326"
],
"metanetx.chemical":"MNXM254",
"sabiork":"2269",
"sbo":"SBO:0000247",
"seed.compound":[
"cpd00150",
"cpd19012"
]
}
},
{
"id":"f6p_e",
"name":"D-Fructose 6-phosphate",
"compartment":"e",
"charge":-2,
"formula":"C6H11O9P",
"annotation":{
"bigg.metabolite":"f6p",
"biocyc":"META:FRUCTOSE-6P",
"chebi":[
"CHEBI:16084",
"CHEBI:12352",
"CHEBI:57634",
"CHEBI:22768",
"CHEBI:10375",
"CHEBI:42378"
],
"hmdb":"HMDB03971",
"inchi_key":"BGWGXPAPYGQALX-ARQDHWQXSA-L",
"kegg.compound":"C05345",
"metanetx.chemical":"MNXM89621",
"sabiork":"25",
"sbo":"SBO:0000247",
"seed.compound":"cpd19035"
}
},
{
"id":"gam1p_c",
"name":"D-Glucosamine 1-phosphate",
"compartment":"c",
"charge":-1,
"formula":"C6H13NO8P",
"annotation":{
"bigg.metabolite":"gam1p",
"biocyc":"META:GLUCOSAMINE-1P",
"chebi":[
"CHEBI:12316",
"CHEBI:4163",
"CHEBI:42868",
"CHEBI:20994",
"CHEBI:27625",
"CHEBI:58516"
],
"inchi_key":"YMJBYRVFGYXULK-QZABAPFNSA-M",
"kegg.compound":"C06156",
"metanetx.chemical":"MNXM969",
"sabiork":"1854",
"sbo":"SBO:0000247",
"seed.compound":"cpd03671"
}
},
{
"id":"cu2_e",
"name":"Copper",
"compartment":"e",
"charge":2,
"formula":"Cu",
"annotation":{
"bigg.metabolite":"cu2",
"biocyc":"META:CU+2",
"chebi":[
"CHEBI:29036",
"CHEBI:23380",
"CHEBI:49550",
"CHEBI:20882"
],
"hmdb":"HMDB00657",
"inchi_key":"JPVYNHNXODAKFH-UHFFFAOYSA-N",
"kegg.compound":"C00070",
"metanetx.chemical":"MNXM632",
"reactome.compound":[
"437295",
"936901",
"209799"
],
"sabiork":"19",
"sbo":"SBO:0000247",
"seed.compound":"cpd00058"
}
},
{
"id":"zn2_e",
"name":"Zinc",
"compartment":"e",
"charge":2,
"formula":"Zn",
"annotation":{
"bigg.metabolite":"zn2",
"biocyc":"META:ZN+2",
"chebi":[
"CHEBI:49982",
"CHEBI:49972",
"CHEBI:29105",
"CHEBI:27368",
"CHEBI:10113"
],
"hmdb":"HMDB01303",
"inchi_key":"PTFCDOFLOPIGGS-UHFFFAOYSA-N",
"kegg.compound":"C00038",
"metanetx.chemical":"MNXM149",
"reactome.compound":[
"216667",
"437093",
"29426",
"216785",
"435350",
"442320",
"158417"
],
"sabiork":"1281",
"sbo":"SBO:0000247",
"seed.compound":"cpd00034"
}
},
{
"id":"ura_e",
"name":"Uracil",
"compartment":"e",
"charge":0,
"formula":"C4H4N2O2",
"annotation":{
"bigg.metabolite":"ura",
"biocyc":"META:URACIL",
"chebi":[
"CHEBI:27210",
"CHEBI:43254",
"CHEBI:15288",
"CHEBI:46375",
"CHEBI:17568",
"CHEBI:9882"
],
"hmdb":"HMDB00300",
"inchi_key":"ISAKRJDGNUQOIC-UHFFFAOYSA-N",
"kegg.compound":"C00106",
"kegg.drug":[
"D00027",
"D09776"
],
"metanetx.chemical":"MNXM158",
"reactome.compound":"83962",
"sabiork":"61",
"sbo":"SBO:0000247",
"seed.compound":"cpd00092"
}
},
{
"id":"fadh2_c",
"name":"Flavin adenine dinucleotide reduced",
"compartment":"c",
"charge":-2,
"formula":"C27H33N9O15P2",
"annotation":{
"bigg.metabolite":"fadh2",
"biocyc":"META:FADH2",
"chebi":[
"CHEBI:13316",
"CHEBI:42427",
"CHEBI:4957",
"CHEBI:17877",
"CHEBI:58307",
"CHEBI:21126"
],
"hmdb":[
"HMDB06358",
"HMDB06252",
"HMDB01197"
],
"inchi_key":"YPZRHBJKEMOYQH-UYBVJOGSSA-L",
"kegg.compound":"C01352",
"metanetx.chemical":"MNXM38",
"reactome.compound":[
"31649",
"164934"
],
"sabiork":"2274",
"sbo":"SBO:0000247",
"seed.compound":"cpd00982"
}
},
{
"id":"dhpmp_c",
"name":"Dihydroneopterin monophosphate",
"compartment":"c",
"charge":-2,
"formula":"C9H12N5O7P",
"annotation":{
"bigg.metabolite":"dhpmp",
"biocyc":"META:DIHYDRONEOPTERIN-P",
"chebi":[
"CHEBI:48954",
"CHEBI:58762",
"CHEBI:4577",
"CHEBI:23756"
],
"hmdb":"HMDB06824",
"inchi_key":"PLSQMGZYOGSOCE-XINAWCOVSA-L",
"kegg.compound":"C05925",
"metanetx.chemical":"MNXM1645",
"sabiork":"8272",
"sbo":"SBO:0000247",
"seed.compound":[
"cpd03521",
"cpd29676"
]
}
},
{
"id":"15dap_p",
"name":"1,5-Diaminopentane",
"compartment":"p",
"charge":2,
"formula":"C5H16N2",
"annotation":{
"bigg.metabolite":"15dap",
"biocyc":"META:CADAVERINE",
"chebi":[
"CHEBI:58384",
"CHEBI:22974",
"CHEBI:18127",
"CHEBI:13928",
"CHEBI:3288",
"CHEBI:44370"
],
"hmdb":"HMDB02322",
"inchi_key":"VHRGRCVQAFMJIZ-UHFFFAOYSA-P",
"kegg.compound":"C01672",
"metanetx.chemical":"MNXM943",
"sabiork":"3091",
"sbo":"SBO:0000247",
"seed.compound":"cpd01155"
}
},
{
"id":"pppi_c",
"name":"Inorganic triphosphate",
"compartment":"c",
"charge":-4,
"formula":"HO10P3",
"annotation":{
"bigg.metabolite":"pppi",
"biocyc":"META:P3I",
"chebi":[
"CHEBI:48315",
"CHEBI:39949",
"CHEBI:29203",
"CHEBI:9744",
"CHEBI:48316",
"CHEBI:39942",
"CHEBI:48314",
"CHEBI:18036",
"CHEBI:5926",
"CHEBI:48313"
],
"hmdb":[
"HMDB12282",
"HMDB03379"
],
"inchi_key":"UNXRWKVEANCORM-UHFFFAOYSA-I",
"kegg.compound":"C00536",
"metanetx.chemical":"MNXM332",
"sabiork":[
"1681",
"5073"
],
"sbo":"SBO:0000247",
"seed.compound":[
"cpd11672",
"cpd00421"
]
}
},
{
"id":"lys__L_e",
"name":"L-Lysine",
"compartment":"e",
"charge":1,
"formula":"C6H15N2O2",
"annotation":{
"bigg.metabolite":"lys__L",
"biocyc":"META:LYS",
"chebi":[
"CHEBI:6264",
"CHEBI:32564",
"CHEBI:13135",
"CHEBI:32550",
"CHEBI:21351",
"CHEBI:18019",
"CHEBI:32552",
"CHEBI:32551",
"CHEBI:133538",
"CHEBI:32565",
"CHEBI:43950",
"CHEBI:32563",
"CHEBI:25094"
],
"hmdb":[
"HMDB03405",
"HMDB00182",
"HMDB62809"
],
"inchi_key":"KDXKERNSBIXSRK-YFKPBYRVSA-O",
"kegg.compound":[
"C00047",
"C16440"
],
"kegg.drug":"D02304",
"metanetx.chemical":"MNXM78",
"reactome.compound":[
"29444",
"351979",
"351991"
],
"sabiork":[
"22945",
"79"
],
"sbo":"SBO:0000247",
"seed.compound":[
"cpd19182",
"cpd00039"
]
}
},
{
"id":"cynt_c",
"name":"Cyanate",
"compartment":"c",
"charge":-1,
"formula":"CNO",
"annotation":{
"bigg.metabolite":"cynt",
"biocyc":"META:CPD-69",
"chebi":[
"CHEBI:29202",
"CHEBI:3968",
"CHEBI:14037",
"CHEBI:23419",
"CHEBI:29195",
"CHEBI:23422",
"CHEBI:28024"
],
"envipath":"32de3cf4-e3e6-4168-956e-32fa5ddb0ce1/compound/20a1ab57-2ac5-44c6-8390-60706fcc3fa1",
"hmdb":"HMDB02078",
"inchi_key":"XLJMAIOERFSOGZ-UHFFFAOYSA-M",
"kegg.compound":"C01417",
"metanetx.chemical":"MNXM1191",
"sbo":"SBO:0000247",
"seed.compound":"cpd01015"
}
},
{
"id":"xu5p__L_c",
"name":"L-Xylulose 5-phosphate",
"compartment":"c",
"charge":-2,
"formula":"C5H9O8P",
"annotation":{
"bigg.metabolite":"xu5p__L",
"biocyc":"META:L-XYLULOSE-5-P",
"chebi":[
"CHEBI:21427",
"CHEBI:57829",
"CHEBI:13191",
"CHEBI:6328",
"CHEBI:16593"
],
"inchi_key":"FNZLKVNUWIIPSJ-WHFBIAKZSA-L",
"kegg.compound":"C03291",
"metanetx.chemical":"MNXM1238",
"sabiork":"1506",
"sbo":"SBO:0000247",
"seed.compound":"cpd02100"
}
},
{
"id":"ascb6p_c",
"name":"L-ascorbate-6-phosphate",
"compartment":"c",
"charge":-2,
"formula":"C6H7O9P",
"annotation":{
"bigg.metabolite":"ascb6p",
"biocyc":"META:L-ASCORBATE-6-PHOSPHATE",
"chebi":[
"CHEBI:80368",
"CHEBI:61698",
"CHEBI:61701"
],
"inchi_key":"KIENGQUGHPTFGC-JLAZNSOCSA-K",
"kegg.compound":"C16186",
"metanetx.chemical":"MNXM2689",
"sbo":"SBO:0000247",
"seed.compound":"cpd14905"
}
},
{
"id":"acmum6p_c",
"name":"N-acetylmuramate 6-phosphate",
"compartment":"c",
"charge":-3,
"formula":"C11H17NO11P",
"annotation":{
"bigg.metabolite":"acmum6p",
"chebi":[
"CHEBI:47968",
"CHEBI:58722"
],
"inchi_key":"NMEMTQKUEVNSPV-MKFCKLDKSA-K",
"kegg.compound":"C16698",
"metanetx.chemical":"MNXM90332",
"sabiork":"28082",
"sbo":"SBO:0000247",
"seed.compound":"cpd15391"
}
},
{
"id":"ocdca_e",
"name":"Octadecanoate (n-C18:0)",
"compartment":"e",
"charge":-1,
"formula":"C18H35O2",
"annotation":{
"bigg.metabolite":"ocdca",
"biocyc":"META:STEARIC_ACID",
"chebi":[
"CHEBI:25631",
"CHEBI:231588",
"CHEBI:45710",
"CHEBI:25629",
"CHEBI:28842"
],
"envipath":"5882df9c-dae1-4d80-a40e-db4724271456/compound/c0fae385-4844-4700-ba7a-96b6726ed216",
"hmdb":"HMDB00827",
"inchi_key":"QIQXTHQIDYTFRH-UHFFFAOYSA-M",
"kegg.compound":"C01530",
"kegg.drug":"D00119",
"lipidmaps":[
"LMFA01010018",
"LMFA01010047"
],
"metanetx.chemical":"MNXM236",
"reactome.compound":"428198",
"sabiork":"20032",
"sbo":"SBO:0000247",
"seed.compound":"cpd01080",
"slm":"000000826"
}
},
{
"id":"glyclt_c",
"name":"Glycolate C2H3O3",
"compartment":"c",
"charge":-1,
"formula":"C2H3O3",
"annotation":{
"bigg.metabolite":"glyclt",
"biocyc":"META:GLYCOLLATE",
"chebi":[
"CHEBI:24388",
"CHEBI:5475",
"CHEBI:17497",
"CHEBI:14348",
"CHEBI:24390",
"CHEBI:29805",
"CHEBI:42865"
],
"envipath":[
"32de3cf4-e3e6-4168-956e-32fa5ddb0ce1/compound/65f8bf08-1b83-49cd-8f44-8591a6b78f5f",
"5882df9c-dae1-4d80-a40e-db4724271456/compound/fadcee01-99f5-4203-9a94-43ad453f2124",
"650babc9-9d68-4b73-9332-11972ca26f7b/compound/9a241561-612f-4e82-99c8-d4ce30c862bf",
"4fd7f3e0-dd25-43ac-9453-dda3e52396e4/compound/8b8341da-ab0c-4974-87a5-7515166e2965"
],
"hmdb":[
"HMDB03035",
"HMDB00115"
],
"inchi_key":"AEMRFAOFKBGASW-UHFFFAOYSA-M",
"kegg.compound":"C00160",
"metanetx.chemical":"MNXM222",
"reactome.compound":"389822",
"sabiork":"1953",
"sbo":"SBO:0000247",
"seed.compound":[
"cpd12347",
"cpd00139"
]
}
},
{
"id":"ppap_c",
"name":"Propanoyl phosphate",
"compartment":"c",
"charge":-2,
"formula":"C3H5O5P",
"annotation":{
"bigg.metabolite":"ppap",
"biocyc":"META:PROPIONYL-P",
"chebi":[
"CHEBI:58933",
"CHEBI:8478"
],
"inchi_key":"FMNMEQSRDWIBFO-UHFFFAOYSA-L",
"kegg.compound":"C02876",
"metanetx.chemical":"MNXM1499",
"sabiork":"1724",
"sbo":"SBO:0000247",
"seed.compound":"cpd01844"
}
},
{
"id":"hkntd_c",
"name":"2-hydroxy-6-ketononatrienedioate",
"compartment":"c",
"charge":-2,
"formula":"C9H6O6",
"annotation":{
"bigg.metabolite":"hkntd",
"chebi":[
"CHEBI:61450",
"CHEBI:61467"
],
"envipath":"32de3cf4-e3e6-4168-956e-32fa5ddb0ce1/compound/d982e35d-ed93-4304-b42e-a1933826f3c6",
"inchi_key":"WCJYZUFKKTYNLB-PFCALIJCSA-L",
"kegg.compound":"C12624",
"metanetx.chemical":"MNXM2040",
"sbo":"SBO:0000247",
"seed.compound":"cpd09255"
}
},
{
"id":"gp4g_c",
"name":"P1,P4-Bis(5'-guanosyl) tetraphosphate",
"compartment":"c",
"charge":-4,
"formula":"C20H24N10O21P4",
"annotation":{
"bigg.metabolite":"gp4g",
"biocyc":"META:CPD-609",
"chebi":[
"CHEBI:21999",
"CHEBI:15883",
"CHEBI:7876",
"CHEBI:57553",
"CHEBI:12730",
"CHEBI:12727"
],
"hmdb":"HMDB01340",
"inchi_key":"OLGWXCQXRSSQPO-MHARETSRSA-J",
"kegg.compound":"C01261",
"metanetx.chemical":"MNXM1582",
"reactome.compound":"5696199",
"sabiork":"1708",
"sbo":"SBO:0000247",
"seed.compound":"cpd00925"
}
},
{
"id":"all__D_c",
"name":"D-Allose",
"compartment":"c",
"charge":0,
"formula":"C6H12O6",
"annotation":{
"bigg.metabolite":"all__D",
"biocyc":[
"META:D-Allopyranose",
"META:ALLOSE"
],
"chebi":"CHEBI:4093",
"inchi_key":"WQZGKKKJIJFFOK-IVMDWMLBSA-N",
"kegg.compound":"C01487",
"metanetx.chemical":"MNXM1919",
"sbo":"SBO:0000247",
"seed.compound":"cpd01055"
}
},
{
"id":"acnam_p",
"name":"N-Acetylneuraminate",
"compartment":"p",
"charge":-1,
"formula":"C11H18NO9",
"annotation":{
"bigg.metabolite":"acnam",
"biocyc":[
"META:N-ACETYLNEURAMINATE",
"META:CPD0-1123"
],
"chebi":[
"CHEBI:12471",
"CHEBI:45744",
"CHEBI:58705",
"CHEBI:17012",
"CHEBI:29087",
"CHEBI:7214",
"CHEBI:12579",
"CHEBI:35418",
"CHEBI:21617",
"CHEBI:21620",
"CHEBI:33987"
],
"hmdb":[
"HMDB00800",
"HMDB00230"
],
"inchi_key":"SQVRNKJHWKZAKO-LUWBGTNYSA-M",
"kegg.compound":[
"C00270",
"C19910"
],
"metanetx.chemical":"MNXM227",
"sabiork":[
"22759",
"2006"
],
"sbo":"SBO:0000247",
"seed.compound":[
"cpd27569",
"cpd21149",
"cpd00232"
]
}
},
{
"id":"sucr_p",
"name":"Sucrose C12H22O11",
"compartment":"p",
"charge":0,
"formula":"C12H22O11",
"annotation":{
"bigg.metabolite":"sucr",
"biocyc":"META:SUCROSE",
"chebi":[
"CHEBI:9314",
"CHEBI:15128",
"CHEBI:17992",
"CHEBI:45795",
"CHEBI:26812"
],
"hmdb":"HMDB00258",
"inchi_key":"CZMRCDWAGMRECN-UGDNZRGBSA-N",
"kegg.compound":"C00089",
"kegg.drug":"D00025",
"kegg.glycan":"G00370",
"metanetx.chemical":"MNXM167",
"reactome.compound":"188980",
"sabiork":"1294",
"sbo":"SBO:0000247",
"seed.compound":"cpd00076"
}
},
{
"id":"g6p_p",
"name":"D-Glucose 6-phosphate",
"compartment":"p",
"charge":-2,
"formula":"C6H11O9P",
"annotation":{
"bigg.metabolite":"g6p",
"biocyc":"META:D-glucopyranose-6-phosphate",
"chebi":[
"CHEBI:61548",
"CHEBI:14314",
"CHEBI:4170"
],
"hmdb":[
"HMDB01549",
"HMDB01401",
"HMDB06793"
],
"inchi_key":"NBSCHQHZLSJFNQ-GASJEMHNSA-L",
"kegg.compound":"C00092",
"metanetx.chemical":"MNXM160",
"reactome.compound":"1629756",
"sabiork":[
"1404",
"1405"
],
"sbo":"SBO:0000247",
"seed.compound":[
"cpd00079",
"cpd26836"
]
}
},
{
"id":"glyb_c",
"name":"Glycine betaine",
"compartment":"c",
"charge":0,
"formula":"C5H11NO2",
"annotation":{
"bigg.metabolite":"glyb",
"biocyc":"META:BETAINE",
"chebi":[
"CHEBI:27128",
"CHEBI:12531",
"CHEBI:29050",
"CHEBI:15264",
"CHEBI:24370",
"CHEBI:13895",
"CHEBI:41134",
"CHEBI:22858",
"CHEBI:41139",
"CHEBI:3073",
"CHEBI:17750"
],
"hmdb":[
"HMDB00043",
"HMDB59606"
],
"inchi_key":"KWIUHFFTVRNATP-UHFFFAOYSA-N",
"kegg.compound":"C00719",
"kegg.drug":"D07523",
"metanetx.chemical":"MNXM289",
"reactome.compound":[
"352015",
"6798202"
],
"sabiork":"5196",
"sbo":"SBO:0000247",
"seed.compound":"cpd00540"
}
},
{
"id":"gmp_e",
"name":"GMP C10H12N5O8P",
"compartment":"e",
"charge":-2,
"formula":"C10H12N5O8P",
"annotation":{
"bigg.metabolite":"gmp",
"biocyc":"META:GMP",
"chebi":[
"CHEBI:24449",
"CHEBI:47450",
"CHEBI:58115",
"CHEBI:17345",
"CHEBI:29058",
"CHEBI:13341",
"CHEBI:42979",
"CHEBI:40119",
"CHEBI:42615",
"CHEBI:14381",
"CHEBI:24450",
"CHEBI:42892",
"CHEBI:5228",
"CHEBI:42831",
"CHEBI:42887",
"CHEBI:42647"
],
"hmdb":"HMDB01397",
"inchi_key":"RQFCJASXJCIDSX-UUOKFMHZSA-L",
"kegg.compound":"C00144",
"metanetx.chemical":"MNXM113",
"sabiork":"1309",
"sbo":"SBO:0000247",
"seed.compound":"cpd00126"
}
},
{
"id":"phaccoa_c",
"name":"Phenylacetyl-CoA",
"compartment":"c",
"charge":-4,
"formula":"C29H38N7O17P3S",
"annotation":{
"bigg.metabolite":"phaccoa",
"biocyc":"META:CPD-207",
"chebi":[
"CHEBI:25980",
"CHEBI:8086",
"CHEBI:14780",
"CHEBI:15537",
"CHEBI:57390"
],
"envipath":"32de3cf4-e3e6-4168-956e-32fa5ddb0ce1/compound/dc20356c-1455-4c1c-8260-b86508a89a3d",
"hmdb":"HMDB06503",
"inchi_key":"ZIGIFDRJFZYEEQ-CECATXLMSA-J",
"kegg.compound":"C00582",
"metanetx.chemical":"MNXM502",
"reactome.compound":"177137",
"sabiork":"2106",
"sbo":"SBO:0000247",
"seed.compound":"cpd00452"
}
},
{
"id":"but_e",
"name":"Butyrate (n-C4:0)",
"compartment":"e",
"charge":-1,
"formula":"C4H7O2",
"annotation":{
"bigg.metabolite":"but",
"metanetx.chemical":"MNXM162281",
"sbo":"SBO:0000247"
}
},
{
"id":"pnto__R_p",
"name":"(R)-Pantothenate",
"compartment":"p",
"charge":-1,
"formula":"C9H16NO5",
"annotation":{
"bigg.metabolite":"pnto__R",
"biocyc":"META:PANTOTHENATE",
"chebi":[
"CHEBI:29032",
"CHEBI:44679",
"CHEBI:25846",
"CHEBI:16454",
"CHEBI:18700",
"CHEBI:11008",
"CHEBI:18701",
"CHEBI:46905",
"CHEBI:14739",
"CHEBI:7916"
],
"hmdb":[
"HMDB00210",
"HMDB62717"
],
"inchi_key":"GHOKWGTUZJEAQD-ZETCQYMHSA-M",
"kegg.compound":"C00864",
"kegg.drug":"D07413",
"metanetx.chemical":"MNXM364",
"reactome.compound":[
"199192",
"196820"
],
"sabiork":"5286",
"sbo":"SBO:0000247",
"seed.compound":"cpd00644"
}
},
{
"id":"isetac_p",
"name":"Isethionic acid",
"compartment":"p",
"charge":-1,
"formula":"C2H5O4S",
"annotation":{
"bigg.metabolite":"isetac",
"biocyc":"META:CPD-3745",
"chebi":[
"CHEBI:1157",
"CHEBI:61904"
],
"hmdb":"HMDB03903",
"inchi_key":"SUMDYPCJJOFFON-UHFFFAOYSA-M",
"kegg.compound":"C05123",
"metanetx.chemical":"MNXM1630",
"sbo":"SBO:0000247",
"seed.compound":"cpd03048"
}
},
{
"id":"amp_p",
"name":"AMP C10H12N5O7P",
"compartment":"p",
"charge":-2,
"formula":"C10H12N5O7P",
"annotation":{
"bigg.metabolite":"amp",
"biocyc":[
"META:AMP-GROUP",
"META:AMP"
],
"chebi":[
"CHEBI:13736",
"CHEBI:2356",
"CHEBI:13234",
"CHEBI:22242",
"CHEBI:40786",
"CHEBI:16027",
"CHEBI:40721",
"CHEBI:40510",
"CHEBI:456215",
"CHEBI:13235",
"CHEBI:22245",
"CHEBI:40726",
"CHEBI:47222",
"CHEBI:13740",
"CHEBI:40826",
"CHEBI:12056"
],
"hmdb":"HMDB00045",
"inchi_key":"UDMBCSSLTHHNCD-KQYNXXCUSA-L",
"kegg.compound":"C00020",
"kegg.drug":"D02769",
"metanetx.chemical":"MNXM14",
"reactome.compound":[
"389620",
"159448",
"76577",
"109275",
"164121"
],
"sabiork":"1273",
"sbo":"SBO:0000247",
"seed.compound":[
"cpd22272",
"cpd00018"
]
}
},
{
"id":"kdo2lipid4p_c",
"name":"KDO(2)-lipid IV(A) with palmitoleoyl",
"compartment":"c",
"charge":-6,
"formula":"C100H176N2O38P2",
"annotation":{
"bigg.metabolite":"kdo2lipid4p",
"biocyc":"META:CPD0-2265",
"inchi_key":"LDKYKDQAKNLWER-RLUYZOBBSA-H",
"metanetx.chemical":"MNXM58983",
"sbo":"SBO:0000247",
"seed.compound":"cpd15491"
}
},
{
"id":"dhmptp_c",
"name":"Dihydromonapterin-triphosphate",
"compartment":"c",
"charge":-4,
"formula":"C9H12N5O13P3",
"annotation":{
"bigg.metabolite":"dhmptp",
"inchi_key":"DGGUVLXVLHAAGT-NJGYIYPDSA-K",
"metanetx.chemical":"MNXM93349",
"sbo":"SBO:0000247",
"seed.compound":"cpd15443"
}
},
{
"id":"cobalt2_e",
"name":"Co2+",
"compartment":"e",
"charge":2,
"formula":"Co",
"annotation":{
"bigg.metabolite":"cobalt2",
"biocyc":"META:CO+2",
"chebi":[
"CHEBI:48828",
"CHEBI:48827",
"CHEBI:23337"
],
"hmdb":"HMDB00608",
"inchi_key":"XLJKHNWPARRRJB-UHFFFAOYSA-N",
"kegg.compound":"C00175",
"metanetx.chemical":"MNXM90960",
"sabiork":"23",
"sbo":"SBO:0000247",
"seed.compound":"cpd00149"
}
},
{
"id":"cbl1_c",
"name":"Cob(I)alamin",
"compartment":"c",
"charge":-1,
"formula":"C62H88CoN13O14P",
"annotation":{
"bigg.metabolite":"cbl1",
"biocyc":"META:COB-I-ALAMIN",
"chebi":[
"CHEBI:60488",
"CHEBI:14004",
"CHEBI:15982",
"CHEBI:23328",
"CHEBI:3784"
],
"hmdb":[
"HMDB03429",
"HMDB06470"
],
"inchi_key":"OMAOKVYASDIYQG-DSRCUDDDSA-L",
"kegg.compound":"C00853",
"metanetx.chemical":"MNXM91519",
"reactome.compound":"3159260",
"sabiork":"5278",
"sbo":"SBO:0000247"
}
},
{
"id":"gal_bD_p",
"name":"Beta D-Galactose",
"compartment":"p",
"charge":0,
"formula":"C6H12O6",
"annotation":{
"bigg.metabolite":"gal_bD",
"biocyc":"META:GALACTOSE",
"chebi":[
"CHEBI:42776",
"CHEBI:27667",
"CHEBI:10383",
"CHEBI:22774",
"CHEBI:42889"
],
"hmdb":"HMDB03449",
"inchi_key":"WQZGKKKJIJFFOK-FPRJBGLDSA-N",
"kegg.compound":"C00962",
"metanetx.chemical":"MNXM112",
"sabiork":"1377",
"sbo":"SBO:0000247",
"seed.compound":"cpd00709"
}
},
{
"id":"alaala_p",
"name":"D-Alanyl-D-alanine",
"compartment":"p",
"charge":0,
"formula":"C6H12N2O3",
"annotation":{
"bigg.metabolite":"alaala",
"biocyc":"META:D-ALA-D-ALA",
"chebi":[
"CHEBI:13749",
"CHEBI:4088",
"CHEBI:16576",
"CHEBI:57822",
"CHEBI:12900",
"CHEBI:20894"
],
"hmdb":"HMDB03459",
"inchi_key":"DEFJQIDDEAULHB-QWWZWVQMSA-N",
"kegg.compound":"C00993",
"metanetx.chemical":"MNXM669",
"sabiork":"2204",
"sbo":"SBO:0000247",
"seed.compound":"cpd00731"
}
},
{
"id":"fald_p",
"name":"Formaldehyde",
"compartment":"p",
"charge":0,
"formula":"CH2O",
"annotation":{
"bigg.metabolite":"fald",
"biocyc":[
"META:FORMALDEHYDE",
"META:CARBONYL-GROUP"
],
"chebi":[
"CHEBI:16842",
"CHEBI:337763",
"CHEBI:24077",
"CHEBI:14274",
"CHEBI:5142"
],
"envipath":[
"650babc9-9d68-4b73-9332-11972ca26f7b/compound/71fc9221-3497-43e5-963c-ecd5390cc239",
"5882df9c-dae1-4d80-a40e-db4724271456/compound/4103a49c-b6c5-4db6-aef3-65b68fd2f6da",
"32de3cf4-e3e6-4168-956e-32fa5ddb0ce1/compound/8ee6f55a-4488-4606-b65f-5aead102ccfc"
],
"hmdb":"HMDB01426",
"inchi_key":"WSFSSNUMVMOOMR-UHFFFAOYSA-N",
"kegg.compound":"C00067",
"kegg.drug":"D00017",
"metanetx.chemical":"MNXM56",
"reactome.compound":[
"143501",
"29478",
"879250",
"6797920"
],
"sabiork":"1928",
"sbo":"SBO:0000247",
"seed.compound":"cpd00055"
}
},
{
"id":"uri_p",
"name":"Uridine",
"compartment":"p",
"charge":0,
"formula":"C9H12N2O6",
"annotation":{
"bigg.metabolite":"uri",
"biocyc":"META:URIDINE",
"chebi":[
"CHEBI:46386",
"CHEBI:9893",
"CHEBI:46460",
"CHEBI:16704",
"CHEBI:46391",
"CHEBI:15296",
"CHEBI:46463",
"CHEBI:27227"
],
"hmdb":"HMDB00296",
"inchi_key":"DRTQHJPVMGBUCF-XVFCMESISA-N",
"kegg.compound":"C00299",
"metanetx.chemical":"MNXM288",
"sabiork":"1326",
"sbo":"SBO:0000247",
"seed.compound":"cpd00249"
}
},
{
"id":"thex2eACP_c",
"name":"Trans-Hex-2-enoyl-[acyl-carrier protein]",
"compartment":"c",
"charge":-1,
"formula":"C17H29N2O8PRS",
"annotation":{
"bigg.metabolite":"thex2eACP",
"biocyc":"META:Hex-2-enoyl-ACPs",
"chebi":"CHEBI:10727",
"kegg.compound":"C05748",
"lipidmaps":"LMFA07060007",
"metanetx.chemical":"MNXM24502",
"sbo":"SBO:0000247",
"seed.compound":"cpd11473"
}
},
{
"id":"ocdcea_p",
"name":"Octadecenoate (n-C18:1)",
"compartment":"p",
"charge":-1,
"formula":"C18H33O2",
"annotation":{
"bigg.metabolite":"ocdcea",
"biocyc":"META:OLEATE-CPD",
"chebi":[
"CHEBI:30823",
"CHEBI:25664",
"CHEBI:16196",
"CHEBI:7741",
"CHEBI:14684",
"CHEBI:104361",
"CHEBI:25663",
"CHEBI:44741"
],
"hmdb":[
"HMDB00207",
"HMDB02066"
],
"inchi_key":"ZQPPMHVWECSIRJ-KTKRTIGZSA-M",
"kegg.compound":"C00712",
"kegg.drug":"D02315",
"lipidmaps":[
"LMFA01030810",
"LMFA01030763",
"LMFA01030002"
],
"metanetx.chemical":"MNXM306",
"sabiork":[
"2139",
"28897"
],
"sbo":"SBO:0000247",
"seed.compound":"cpd00536",
"slm":"000000418"
}
},
{
"id":"LalaDgluMdapDala_e",
"name":"L-alanine-D-glutamate-meso-2,6-diaminoheptanedioate-D-alanine",
"compartment":"e",
"charge":-1,
"formula":"C18H30N5O9",
"annotation":{
"bigg.metabolite":"LalaDgluMdapDala",
"inchi_key":"BAPAFFOXTCMVCC-UHFFFAOYSA-M",
"metanetx.chemical":"MNXM59271",
"sbo":"SBO:0000247",
"seed.compound":"cpd15387"
}
},
{
"id":"t3c9palmeACP_c",
"name":"Trans-3-cis-9-palmitoleoyl-[acyl-carrier protein]",
"compartment":"c",
"charge":-1,
"formula":"C27H47N2O8PRS",
"annotation":{
"bigg.metabolite":"t3c9palmeACP",
"metanetx.chemical":"MNXM5961",
"sbo":"SBO:0000247",
"seed.compound":"cpd15571"
}
},
{
"id":"hlipa_c",
"name":"Heptosyl-kdo2-lipidA",
"compartment":"c",
"charge":-6,
"formula":"C117H208N2O45P2",
"annotation":{
"bigg.metabolite":"hlipa",
"biocyc":"META:CPD0-929",
"chebi":[
"CHEBI:61502",
"CHEBI:61528"
],
"inchi_key":"HPDZKCJEWNZSML-YOZKHJKSSA-H",
"metanetx.chemical":"MNXM2680",
"sbo":"SBO:0000247",
"seed.compound":"cpd15485"
}
},
{
"id":"dimp_c",
"name":"DIMP C10H12N4O7P",
"compartment":"c",
"charge":-2,
"formula":"C10H11N4O7P",
"annotation":{
"bigg.metabolite":"dimp",
"biocyc":"META:DIMP",
"chebi":[
"CHEBI:41998",
"CHEBI:43389",
"CHEBI:61194",
"CHEBI:19250",
"CHEBI:43315",
"CHEBI:44500",
"CHEBI:837",
"CHEBI:43384",
"CHEBI:43377",
"CHEBI:28806"
],
"hmdb":"HMDB06555",
"inchi_key":"PHNGFPPXDJJADG-RRKCRQDMSA-L",
"kegg.compound":"C06196",
"metanetx.chemical":"MNXM1922",
"reactome.compound":[
"109330",
"2509805"
],
"sabiork":"1858",
"sbo":"SBO:0000247",
"seed.compound":"cpd03704"
}
},
{
"id":"odecoa_c",
"name":"Octadecenoyl-CoA (n-C18:1CoA)",
"compartment":"c",
"charge":-4,
"formula":"C39H64N7O17P3S",
"annotation":{
"bigg.metabolite":"odecoa",
"metanetx.chemical":"MNXM1848",
"sbo":"SBO:0000247"
}
},
{
"id":"cpe160_c",
"name":"Cyclopropane phosphatidylethanolamine (dihexadec-9,10-cyclo-anoyl, n-C16:0 cyclo)",
"compartment":"c",
"charge":0,
"formula":"C39H74N1O8P1",
"annotation":{
"bigg.metabolite":"cpe160",
"biocyc":"META:CPD0-2216",
"inchi_key":"DTFRUHREBAYLCS-UHFFFAOYSA-M",
"metanetx.chemical":"MNXM48208",
"sbo":"SBO:0000247",
"seed.compound":[
"cpd15433",
"cpd26447"
]
}
},
{
"id":"cgly_c",
"name":"Cys Gly C5H10N2O3S",
"compartment":"c",
"charge":0,
"formula":"C5H10N2O3S",
"annotation":{
"bigg.metabolite":"cgly",
"biocyc":"META:CYS-GLY",
"chebi":[
"CHEBI:61694",
"CHEBI:4047"
],
"hmdb":[
"HMDB28775",
"HMDB00078"
],
"inchi_key":"ZUKPVRWZDMRIEO-VKHMYHEASA-N",
"kegg.compound":"C01419",
"metanetx.chemical":"MNXM683",
"reactome.compound":[
"1247934",
"1247904"
],
"sabiork":"2282",
"sbo":"SBO:0000247",
"seed.compound":"cpd01017"
}
},
{
"id":"phhlipa_c",
"name":"Phospho-heptosyl-heptosyl-kdo2-lipidA",
"compartment":"c",
"charge":-8,
"formula":"C124H219N2O54P3",
"annotation":{
"bigg.metabolite":"phhlipa",
"biocyc":"META:CPD0-2240",
"inchi_key":"XNYUHCDJIRFEJF-LIOVHSHWSA-G",
"metanetx.chemical":"MNXM75132",
"sbo":"SBO:0000247",
"seed.compound":"cpd15549"
}
},
{
"id":"alpp_p",
"name":"Applipoprotein",
"compartment":"p",
"charge":0,
"formula":"X",
"annotation":{
"bigg.metabolite":"alpp",
"metanetx.chemical":"MNXM92124",
"sbo":"SBO:0000247",
"seed.compound":"cpd15395"
}
},
{
"id":"lpp_p",
"name":"Lipoprotein",
"compartment":"p",
"charge":0,
"formula":"XC16H30O1",
"annotation":{
"bigg.metabolite":"lpp",
"chebi":"CHEBI:6495",
"kegg.compound":"C01834",
"metanetx.chemical":"MNXM7493",
"sbo":"SBO:0000247",
"seed.compound":"cpd11959"
}
},
{
"id":"5mtr_p",
"name":"5-Methylthio-D-ribose",
"compartment":"p",
"charge":0,
"formula":"C6H12O4S",
"annotation":{
"bigg.metabolite":"5mtr",
"biocyc":"META:CPD-560",
"chebi":[
"CHEBI:16895",
"CHEBI:2101",
"CHEBI:78440",
"CHEBI:22007",
"CHEBI:57941",
"CHEBI:12148"
],
"inchi_key":"ACWASDPGAVYCNI-JKUQZMGJSA-N",
"kegg.compound":"C03089",
"metanetx.chemical":"MNXM1592",
"sabiork":"1638",
"sbo":"SBO:0000247",
"seed.compound":"cpd01981"
}
},
{
"id":"1agpe181_p",
"name":"1-Acyl-sn-glycero-3-phosphoethanolamine (n-C18:1)",
"compartment":"p",
"charge":0,
"formula":"C23H46NO7P1",
"annotation":{
"bigg.metabolite":"1agpe181",
"metanetx.chemical":"MNXM9584",
"sbo":"SBO:0000247"
}
},
{
"id":"sf_c",
"name":"6-deoxy-6-sulphofructose",
"compartment":"c",
"charge":-1,
"formula":"C6H11O8S",
"annotation":{
"bigg.metabolite":"sf",
"sbo":"SBO:0000247"
}
},
{
"id":"fuc__L_c",
"name":"L-Fucose",
"compartment":"c",
"charge":0,
"formula":"C6H12O5",
"annotation":{
"bigg.metabolite":"fuc__L",
"biocyc":[
"META:CPD-15619",
"META:L-fucoses"
],
"chebi":"CHEBI:48204",
"hmdb":"HMDB62489",
"inchi_key":"PNNNRSAQSRJVSB-KCDKBNATSA-N",
"metanetx.chemical":"MNXM40586",
"reactome.compound":"6784249",
"sbo":"SBO:0000247"
}
},
{
"id":"ghb_c",
"name":"Gamma-hydroxybutyrate",
"compartment":"c",
"charge":-1,
"formula":"C4H7O3",
"annotation":{
"bigg.metabolite":"ghb",
"biocyc":"META:4-HYDROXY-BUTYRATE",
"chebi":[
"CHEBI:12006",
"CHEBI:1860",
"CHEBI:30830",
"CHEBI:20402",
"CHEBI:386065",
"CHEBI:16724",
"CHEBI:20401"
],
"envipath":"32de3cf4-e3e6-4168-956e-32fa5ddb0ce1/compound/a41e6b76-b462-49d4-ae42-391ef00bf98c",
"hmdb":[
"HMDB15507",
"HMDB00710"
],
"inchi_key":"SJZRECIVHVDYJC-UHFFFAOYSA-M",
"kegg.compound":[
"C00989",
"C01991"
],
"lipidmaps":"LMFA01050006",
"metanetx.chemical":"MNXM514",
"reactome.compound":"880041",
"sabiork":"2203",
"sbo":"SBO:0000247",
"seed.compound":[
"cpd11988",
"cpd00728"
]
}
},
{
"id":"4abutn_c",
"name":"4-Aminobutanal",
"compartment":"c",
"charge":1,
"formula":"C4H10NO",
"annotation":{
"bigg.metabolite":"4abutn",
"biocyc":"META:4-AMINO-BUTYRALDEHYDE",
"chebi":[
"CHEBI:11960",
"CHEBI:20316",
"CHEBI:58264",
"CHEBI:17769",
"CHEBI:1785"
],
"hmdb":[
"HMDB60247",
"HMDB01080"
],
"inchi_key":"DZQLQEYLEYWJIB-UHFFFAOYSA-O",
"kegg.compound":"C00555",
"metanetx.chemical":"MNXM422",
"sabiork":"2092",
"sbo":"SBO:0000247",
"seed.compound":[
"cpd00434",
"cpd12219"
]
}
},
{
"id":"accoa_c",
"name":"Acetyl-CoA",
"compartment":"c",
"charge":-4,
"formula":"C23H34N7O17P3S",
"annotation":{
"bigg.metabolite":"accoa",
"biocyc":"META:ACETYL-COA",
"chebi":[
"CHEBI:57288",
"CHEBI:22192",
"CHEBI:15351",
"CHEBI:13712",
"CHEBI:2408",
"CHEBI:40470"
],
"envipath":"32de3cf4-e3e6-4168-956e-32fa5ddb0ce1/compound/57bd5e24-9d14-4b91-bc60-64c8ea6c2d11",
"hmdb":"HMDB01206",
"inchi_key":"ZSLZBFCDCINBPY-ZSJPKINUSA-J",
"kegg.compound":"C00024",
"lipidmaps":[
"LMFA07050029",
"LMFA07050281"
],
"metanetx.chemical":"MNXM21",
"reactome.compound":[
"727753",
"76183",
"113560",
"353123",
"113559"
],
"sabiork":"1276",
"sbo":"SBO:0000247",
"seed.compound":"cpd00022",
"slm":"000000297"
}
},
{
"id":"arg__L_c",
"name":"L-Arginine",
"compartment":"c",
"charge":1,
"formula":"C6H15N4O2",
"annotation":{
"bigg.metabolite":"arg__L",
"biocyc":"META:ARG",
"chebi":[
"CHEBI:32683",
"CHEBI:22616",
"CHEBI:2643",
"CHEBI:32681",
"CHEBI:13077",
"CHEBI:32682",
"CHEBI:16467",
"CHEBI:21235",
"CHEBI:42927",
"CHEBI:6185",
"CHEBI:32696",
"CHEBI:32695",
"CHEBI:29016",
"CHEBI:32697",
"CHEBI:133495"
],
"hmdb":[
"HMDB62762",
"HMDB00517"
],
"inchi_key":"ODKSFYDXXFIFQN-BYPYZUCNSA-O",
"kegg.compound":[
"C02385",
"C00062"
],
"kegg.drug":"D02982",
"metanetx.chemical":"MNXM70",
"reactome.compound":[
"351977",
"29468",
"374064",
"113530"
],
"sabiork":[
"2410",
"23080",
"80"
],
"sbo":"SBO:0000247",
"seed.compound":[
"cpd00051",
"cpd19021"
]
}
},
{
"id":"LalaLglu_p",
"name":"L-alanine-L-glutamate",
"compartment":"p",
"charge":-1,
"formula":"C8H13N2O5",
"annotation":{
"bigg.metabolite":"LalaLglu",
"biocyc":"META:CPD0-1445",
"chebi":[
"CHEBI:61396",
"CHEBI:61565"
],
"inchi_key":"VYZAGTDAHUIRQA-WHFBIAKZSA-M",
"kegg.compound":"C20958",
"metanetx.chemical":"MNXM4026",
"sabiork":"22899",
"sbo":"SBO:0000247",
"seed.compound":"cpd15388"
}
},
{
"id":"26dap_LL_c",
"name":"LL-2,6-Diaminoheptanedioate",
"compartment":"c",
"charge":0,
"formula":"C7H14N2O4",
"annotation":{
"bigg.metabolite":"26dap_LL",
"biocyc":"META:LL-DIAMINOPIMELATE",
"chebi":[
"CHEBI:21428",
"CHEBI:6341",
"CHEBI:21429",
"CHEBI:16026",
"CHEBI:57609",
"CHEBI:13192",
"CHEBI:47031"
],
"hmdb":"HMDB01370",
"inchi_key":"GMKMEZVLHJARHF-WHFBIAKZSA-N",
"kegg.compound":"C00666",
"lipidmaps":"LMFA01170102",
"metanetx.chemical":"MNXM644",
"sabiork":"5171",
"sbo":"SBO:0000247",
"seed.compound":"cpd00504"
}
},
{
"id":"tma_e",
"name":"Trimethylamine",
"compartment":"e",
"charge":1,
"formula":"C3H10N",
"annotation":{
"bigg.metabolite":"tma",
"biocyc":"META:TRIMETHYLAMINE",
"chebi":[
"CHEBI:9732",
"CHEBI:18139",
"CHEBI:15261",
"CHEBI:58389",
"CHEBI:27127",
"CHEBI:27125"
],
"envipath":"32de3cf4-e3e6-4168-956e-32fa5ddb0ce1/compound/3311ee4e-2800-486b-9556-983f5d367c23",
"hmdb":"HMDB00906",
"inchi_key":"GETQZCLCWQTVFV-UHFFFAOYSA-O",
"kegg.compound":"C00565",
"metanetx.chemical":"MNXM352",
"reactome.compound":"30373",
"sabiork":"2096",
"sbo":"SBO:0000247",
"seed.compound":"cpd00441"
}
},
{
"id":"mdhdhf_c",
"name":"(2R,4S)-2-methyl-2,4-dihydroxydihydrofuran-3-one",
"compartment":"c",
"charge":0,
"formula":"C5H8O4",
"annotation":{
"bigg.metabolite":"mdhdhf",
"biocyc":"META:CPD-10773",
"chebi":"CHEBI:71316",
"inchi_key":"CCVJVKWZZMMBHB-WVZVXSGGSA-N",
"metanetx.chemical":"MNXM9407",
"sbo":"SBO:0000247",
"seed.compound":"cpd22811"
}
},
{
"id":"occoa_c",
"name":"Octanoyl-CoA (n-C8:0CoA)",
"compartment":"c",
"charge":-4,
"formula":"C29H46N7O17P3S",
"annotation":{
"bigg.metabolite":"occoa",
"biocyc":"META:CPD-196",
"chebi":[
"CHEBI:41542",
"CHEBI:25651",
"CHEBI:7724",
"CHEBI:14681",
"CHEBI:15533",
"CHEBI:57386"
],
"envipath":"32de3cf4-e3e6-4168-956e-32fa5ddb0ce1/compound/803b8f43-e64d-427d-a22e-a38aca2708eb",
"hmdb":[
"HMDB06257",
"HMDB01070"
],
"inchi_key":"KQMZYOXOBSXMII-CECATXLMSA-J",
"kegg.compound":"C01944",
"lipidmaps":"LMFA07050355",
"metanetx.chemical":"MNXM342",
"reactome.compound":[
"390303",
"77337"
],
"sabiork":"2341",
"sbo":"SBO:0000247",
"seed.compound":"cpd01335",
"slm":"000000707"
}
},
{
"id":"moadamp_c",
"name":"MoaD Protein with bound AMP",
"compartment":"c",
"charge":-1,
"formula":"C11H12N5O8P1X",
"annotation":{
"bigg.metabolite":"moadamp",
"metanetx.chemical":"MNXM148352",
"sbo":"SBO:0000247"
}
},
{
"id":"lyx__L_e",
"name":"L-Lyxose",
"compartment":"e",
"charge":0,
"formula":"C5H10O5",
"annotation":{
"bigg.metabolite":"lyx__L",
"biocyc":"META:CPD-15867",
"chebi":"CHEBI:62321",
"inchi_key":"SRBFZHDQGSBBOR-AEQNFAKKSA-N",
"kegg.compound":"C01508",
"metanetx.chemical":"MNXM4641",
"sbo":"SBO:0000247",
"seed.compound":"cpd01067"
}
},
{
"id":"mththf_p",
"name":"(2R,4S)-2-methyl-2,3,3,4-tetrahydroxytetrahydrofuran",
"compartment":"p",
"charge":0,
"formula":"C5H10O5",
"annotation":{
"bigg.metabolite":"mththf",
"biocyc":"META:CPD-10774",
"chebi":"CHEBI:44800",
"inchi_key":"BVIYGXUQVXBHQS-IUYQGCFVSA-N",
"kegg.compound":"C21382",
"metanetx.chemical":"MNXM30887",
"sbo":"SBO:0000247"
}
},
{
"id":"gtp_e",
"name":"GTP C10H12N5O14P3",
"compartment":"e",
"charge":-4,
"formula":"C10H12N5O14P3",
"annotation":{
"bigg.metabolite":"gtp",
"biocyc":"META:GTP",
"chebi":[
"CHEBI:37565",
"CHEBI:15996",
"CHEBI:13342",
"CHEBI:57600",
"CHEBI:5234",
"CHEBI:42934",
"CHEBI:24451"
],
"hmdb":"HMDB01273",
"inchi_key":"XKMLYUALXHKNFT-UUOKFMHZSA-J",
"kegg.compound":"C00044",
"metanetx.chemical":"MNXM51",
"reactome.compound":[
"113573",
"29438"
],
"sabiork":"1282",
"sbo":"SBO:0000247",
"seed.compound":"cpd00038"
}
},
{
"id":"3hbz_c",
"name":"3-Hydroxybenzoate",
"compartment":"c",
"charge":0,
"formula":"C7H6O3",
"annotation":{
"bigg.metabolite":"3hbz",
"sbo":"SBO:0000247"
}
},
{
"id":"man6p_p",
"name":"D-Mannose 6-phosphate",
"compartment":"p",
"charge":-2,
"formula":"C6H11O9P",
"annotation":{
"bigg.metabolite":"man6p",
"biocyc":[
"META:Mannose-6-phosphate",
"META:CPD-15980",
"META:CPD-15979"
],
"chebi":[
"CHEBI:58735",
"CHEBI:48042",
"CHEBI:48066",
"CHEBI:4211",
"CHEBI:13000",
"CHEBI:17369"
],
"inchi_key":"NBSCHQHZLSJFNQ-QTVWNMPRSA-L",
"kegg.compound":"C00275",
"metanetx.chemical":"MNXM427",
"reactome.compound":"532562",
"sabiork":[
"1323",
"24709"
],
"sbo":"SBO:0000247",
"seed.compound":"cpd00235"
}
},
{
"id":"cellb_e",
"name":"Cellobiose",
"compartment":"e",
"charge":0,
"formula":"C12H22O11",
"annotation":{
"bigg.metabolite":"cellb",
"biocyc":"META:CELLOBIOSE",
"chebi":[
"CHEBI:36217",
"CHEBI:41353",
"CHEBI:22836",
"CHEBI:10358",
"CHEBI:35462"
],
"hmdb":"HMDB00055",
"inchi_key":"GUBGYTABKSRVRQ-QRZGKKJRSA-N",
"kegg.compound":[
"C00185",
"C06421",
"C06422"
],
"kegg.glycan":"G00289",
"metanetx.chemical":"MNXM1142",
"sabiork":[
"1655",
"102"
],
"sbo":"SBO:0000247",
"seed.compound":"cpd03845"
}
},
{
"id":"prpmn_c",
"name":"?-D-ribose-1-methylphosphonate 5-phosphate",
"compartment":"c",
"charge":-3,
"formula":"C6H11O10P2",
"annotation":{
"bigg.metabolite":"prpmn",
"sbo":"SBO:0000247"
}
},
{
"id":"uamr_c",
"name":"UDP-N-acetylmuramate",
"compartment":"c",
"charge":-3,
"formula":"C20H28N3O19P2",
"annotation":{
"bigg.metabolite":"uamr",
"biocyc":"META:UDP-N-ACETYLMURAMATE",
"chebi":[
"CHEBI:70757",
"CHEBI:9827",
"CHEBI:22120",
"CHEBI:58309",
"CHEBI:13477",
"CHEBI:70765",
"CHEBI:13458",
"CHEBI:17882"
],
"inchi_key":"NQBRVZNDBBMBLJ-MQTLHLSBSA-K",
"kegg.compound":"C01050",
"metanetx.chemical":"MNXM722733",
"sabiork":"2230",
"sbo":"SBO:0000247",
"seed.compound":"cpd00773"
}
},
{
"id":"fecrm_un_c",
"name":"Ferrichrome minus Fe(III)",
"compartment":"c",
"charge":-3,
"formula":"C27H42N9O12",
"annotation":{
"bigg.metabolite":"fecrm_un",
"biocyc":"META:CPD0-2205",
"inchi_key":"ZZDYFKJSJLUQON-UFYCRDLUSA-N",
"metanetx.chemical":"MNXM53290",
"sbo":"SBO:0000247",
"seed.compound":"cpd15462"
}
},
{
"id":"asp__L_c",
"name":"L-Aspartate",
"compartment":"c",
"charge":-1,
"formula":"C4H6NO4",
"annotation":{
"bigg.metabolite":"asp__L",
"biocyc":"META:L-ASPARTATE",
"chebi":[
"CHEBI:17053",
"CHEBI:22659",
"CHEBI:6193",
"CHEBI:21247",
"CHEBI:29993",
"CHEBI:40942",
"CHEBI:29995",
"CHEBI:22660",
"CHEBI:29991",
"CHEBI:132943",
"CHEBI:35391",
"CHEBI:13085",
"CHEBI:40913",
"CHEBI:21244",
"CHEBI:40853",
"CHEBI:29992",
"CHEBI:40900"
],
"envipath":"32de3cf4-e3e6-4168-956e-32fa5ddb0ce1/compound/4b0cdcb0-137a-4ddc-8e5c-2b55ea238c15",
"hmdb":[
"HMDB62186",
"HMDB62501",
"HMDB00191"
],
"inchi_key":"CKLJMWTZIZZHCS-REOHCLBHSA-M",
"kegg.compound":[
"C00049",
"C16433"
],
"kegg.drug":"D00013",
"metanetx.chemical":"MNXM42",
"reactome.compound":[
"113553",
"29448"
],
"sabiork":"71",
"sbo":"SBO:0000247",
"seed.compound":[
"cpd00041",
"cpd19181"
]
}
},
{
"id":"lipa_cold_p",
"name":"Cold adapted KDO(2)-lipid (A)",
"compartment":"p",
"charge":-6,
"formula":"C114H202N2O39P2",
"annotation":{
"bigg.metabolite":"lipa_cold",
"biocyc":"META:KDO2-LIPID-IVA-COLD",
"chebi":[
"CHEBI:61556",
"CHEBI:61522"
],
"inchi_key":"YMYMIWUIGJUAIZ-LSPGFKFTSA-H",
"metanetx.chemical":"MNXM6016",
"sbo":"SBO:0000247",
"seed.compound":"cpd15493"
}
},
{
"id":"sbt__D_e",
"name":"D-Sorbitol",
"compartment":"e",
"charge":0,
"formula":"C6H14O6",
"annotation":{
"bigg.metabolite":"sbt__D",
"biocyc":"META:SORBITOL",
"chebi":[
"CHEBI:33796",
"CHEBI:21091",
"CHEBI:9201",
"CHEBI:17220",
"CHEBI:17924",
"CHEBI:26724",
"CHEBI:15093",
"CHEBI:26726",
"CHEBI:30911",
"CHEBI:12954",
"CHEBI:45559",
"CHEBI:4246",
"CHEBI:33795",
"CHEBI:13020"
],
"hmdb":"HMDB00247",
"inchi_key":"FBPFZTCFMRRESA-JGWLITMVSA-N",
"kegg.compound":"C00794",
"kegg.drug":"D00096",
"metanetx.chemical":"MNXM469",
"reactome.compound":"5652213",
"sabiork":[
"2148",
"2156"
],
"sbo":"SBO:0000247",
"seed.compound":"cpd00588"
}
},
{
"id":"acg5sa_c",
"name":"N-Acetyl-L-glutamate 5-semialdehyde",
"compartment":"c",
"charge":-1,
"formula":"C7H10NO4",
"annotation":{
"bigg.metabolite":"acg5sa",
"biocyc":"META:CPD-469",
"chebi":[
"CHEBI:16319",
"CHEBI:11493",
"CHEBI:12577",
"CHEBI:7152",
"CHEBI:29123",
"CHEBI:12461",
"CHEBI:21551"
],
"hmdb":"HMDB06488",
"inchi_key":"BCPSFKBPHHBDAI-LURJTMIESA-M",
"kegg.compound":"C01250",
"metanetx.chemical":"MNXM1062",
"sabiork":"2267",
"sbo":"SBO:0000247",
"seed.compound":"cpd00918"
}
},
{
"id":"arg__L_e",
"name":"L-Arginine",
"compartment":"e",
"charge":1,
"formula":"C6H15N4O2",
"annotation":{
"bigg.metabolite":"arg__L",
"biocyc":"META:ARG",
"chebi":[
"CHEBI:32683",
"CHEBI:22616",
"CHEBI:2643",
"CHEBI:32681",
"CHEBI:13077",
"CHEBI:32682",
"CHEBI:16467",
"CHEBI:21235",
"CHEBI:42927",
"CHEBI:6185",
"CHEBI:32696",
"CHEBI:32695",
"CHEBI:29016",
"CHEBI:32697",
"CHEBI:133495"
],
"hmdb":[
"HMDB62762",
"HMDB00517"
],
"inchi_key":"ODKSFYDXXFIFQN-BYPYZUCNSA-O",
"kegg.compound":[
"C02385",
"C00062"
],
"kegg.drug":"D02982",
"metanetx.chemical":"MNXM70",
"reactome.compound":[
"351977",
"29468",
"374064",
"113530"
],
"sabiork":[
"2410",
"23080",
"80"
],
"sbo":"SBO:0000247",
"seed.compound":[
"cpd00051",
"cpd19021"
]
}
},
{
"id":"murein3p3p_p",
"name":"Two linked disacharide tripeptide murein units (uncrosslinked, middle of chain)",
"compartment":"p",
"charge":-4,
"formula":"C68H104N12O38",
"annotation":{
"bigg.metabolite":"murein3p3p",
"inchi_key":"QKZNHGKXDALVQW-UHFFFAOYSA-I",
"metanetx.chemical":"MNXM88348",
"sbo":"SBO:0000247",
"seed.compound":"cpd15501"
}
},
{
"id":"hexACP_c",
"name":"Hexanoyl-ACP (n-C6:0ACP)",
"compartment":"c",
"charge":-1,
"formula":"C17H31N2O8PRS",
"annotation":{
"bigg.metabolite":"hexACP",
"metanetx.chemical":"MNXM90722",
"sbo":"SBO:0000247"
}
},
{
"id":"dgsn_e",
"name":"Deoxyguanosine",
"compartment":"e",
"charge":0,
"formula":"C10H13N5O4",
"annotation":{
"bigg.metabolite":"dgsn",
"biocyc":"META:DEOXYGUANOSINE",
"chebi":[
"CHEBI:14116",
"CHEBI:23624",
"CHEBI:42667",
"CHEBI:42874",
"CHEBI:17172",
"CHEBI:42867",
"CHEBI:4412",
"CHEBI:42987",
"CHEBI:19244"
],
"hmdb":"HMDB00085",
"inchi_key":"YKBGVTZYEHREMT-KVQBGUIXSA-N",
"kegg.compound":"C00330",
"metanetx.chemical":"MNXM647",
"sabiork":"1869",
"sbo":"SBO:0000247",
"seed.compound":"cpd00277"
}
},
{
"id":"spmd_e",
"name":"Spermidine",
"compartment":"e",
"charge":3,
"formula":"C7H22N3",
"annotation":{
"bigg.metabolite":"spmd",
"biocyc":"META:SPERMIDINE",
"chebi":[
"CHEBI:57834",
"CHEBI:15097",
"CHEBI:26732",
"CHEBI:26733",
"CHEBI:9218",
"CHEBI:45647",
"CHEBI:15095",
"CHEBI:16610"
],
"hmdb":"HMDB01257",
"inchi_key":"ATHGHQPFGPMSJY-UHFFFAOYSA-Q",
"kegg.compound":"C00315",
"metanetx.chemical":"MNXM124",
"reactome.compound":[
"204635",
"141324"
],
"sabiork":"3088",
"sbo":"SBO:0000247",
"seed.compound":"cpd00264"
}
},
{
"id":"pg161_c",
"name":"Phosphatidylglycerol (dihexadec-9-enoyl, n-C16:1)",
"compartment":"c",
"charge":-1,
"formula":"C38H70O10P1",
"annotation":{
"bigg.metabolite":"pg161",
"biocyc":"META:CPD0-2330",
"inchi_key":"GHQNERCMPIDAAU-ANXSUKRNSA-M",
"metanetx.chemical":"MNXM75101",
"sbo":"SBO:0000247",
"seed.compound":[
"cpd15539",
"cpd26463"
]
}
},
{
"id":"skm_c",
"name":"Shikimate",
"compartment":"c",
"charge":-1,
"formula":"C7H9O5",
"annotation":{
"bigg.metabolite":"skm",
"biocyc":"META:SHIKIMATE",
"chebi":[
"CHEBI:15083",
"CHEBI:26664",
"CHEBI:9133",
"CHEBI:45740",
"CHEBI:26662",
"CHEBI:16119",
"CHEBI:26663",
"CHEBI:36208"
],
"hmdb":"HMDB03070",
"inchi_key":"JXOHGGNKMLTUBP-HSUXUTPPSA-M",
"kegg.compound":"C00493",
"metanetx.chemical":"MNXM602",
"reactome.compound":"964932",
"sabiork":"5117",
"sbo":"SBO:0000247",
"seed.compound":"cpd00383"
}
},
{
"id":"pe120_p",
"name":"Phosphatidylethanolamine (didodecanoyl, n-C12:0)",
"compartment":"p",
"charge":0,
"formula":"C29H58N1O8P1",
"annotation":{
"bigg.metabolite":"pe120",
"biocyc":"META:CPD-17088",
"lipidmaps":"LMGP02010098",
"metanetx.chemical":"MNXM2858",
"sbo":"SBO:0000247",
"slm":"000034904"
}
},
{
"id":"sucgsa_c",
"name":"N2-Succinyl-L-glutamate 5-semialdehyde",
"compartment":"c",
"charge":-2,
"formula":"C9H11NO6",
"annotation":{
"bigg.metabolite":"sucgsa",
"biocyc":"META:CPD-822",
"chebi":[
"CHEBI:7374",
"CHEBI:21820",
"CHEBI:58520",
"CHEBI:27657"
],
"hmdb":"HMDB01180",
"inchi_key":"XTOKIEIBKARFSZ-LURJTMIESA-L",
"kegg.compound":"C05932",
"metanetx.chemical":"MNXM1763",
"sbo":"SBO:0000247",
"seed.compound":"cpd03526"
}
},
{
"id":"imp_c",
"name":"IMP C10H11N4O8P",
"compartment":"c",
"charge":-2,
"formula":"C10H11N4O8P",
"annotation":{
"bigg.metabolite":"imp",
"biocyc":"META:IMP",
"chebi":[
"CHEBI:43524",
"CHEBI:13373",
"CHEBI:43528",
"CHEBI:19271",
"CHEBI:58053",
"CHEBI:12063",
"CHEBI:43611",
"CHEBI:5849",
"CHEBI:43563",
"CHEBI:12057",
"CHEBI:14457",
"CHEBI:43475",
"CHEBI:43418",
"CHEBI:17202",
"CHEBI:47501",
"CHEBI:13372"
],
"hmdb":"HMDB00175",
"inchi_key":"GRSZFWQUAKGDAV-KQYNXXCUSA-L",
"kegg.compound":"C00130",
"metanetx.chemical":"MNXM125",
"reactome.compound":[
"2509792",
"29602"
],
"sabiork":"1306",
"sbo":"SBO:0000247",
"seed.compound":"cpd00114"
}
},
{
"id":"tartr__L_c",
"name":"L-tartrate",
"compartment":"c",
"charge":-2,
"formula":"C4H4O6",
"annotation":{
"bigg.metabolite":"tartr__L",
"biocyc":"META:TARTRATE",
"chebi":[
"CHEBI:15193",
"CHEBI:10961",
"CHEBI:30924",
"CHEBI:35397",
"CHEBI:35398",
"CHEBI:358",
"CHEBI:45866",
"CHEBI:18711",
"CHEBI:15671",
"CHEBI:26849",
"CHEBI:11018",
"CHEBI:18710"
],
"hmdb":"HMDB00956",
"inchi_key":"FEWJPZIEWOKRBE-JCYAYHJZSA-L",
"kegg.compound":"C00898",
"kegg.drug":"D00103",
"metanetx.chemical":"MNXM816",
"sbo":"SBO:0000247",
"seed.compound":"cpd00666"
}
},
{
"id":"ppal_p",
"name":"Propanal",
"compartment":"p",
"charge":0,
"formula":"C3H6O",
"annotation":{
"bigg.metabolite":"ppal",
"biocyc":"META:CPD-665",
"chebi":[
"CHEBI:45052",
"CHEBI:26281",
"CHEBI:17153",
"CHEBI:41359",
"CHEBI:8468",
"CHEBI:14898"
],
"envipath":[
"650babc9-9d68-4b73-9332-11972ca26f7b/compound/de9fac76-182f-497b-8590-df8d5d8e2580",
"32de3cf4-e3e6-4168-956e-32fa5ddb0ce1/compound/deea3c6f-bf3e-49db-ad6d-a405caf96fdd"
],
"hmdb":"HMDB03366",
"inchi_key":"NBBJYMSMWIIQGU-UHFFFAOYSA-N",
"kegg.compound":"C00479",
"metanetx.chemical":"MNXM821",
"sabiork":"2056",
"sbo":"SBO:0000247",
"seed.compound":"cpd00371"
}
},
{
"id":"colipap_p",
"name":"Core oligosaccharide lipid A diphosphate",
"compartment":"p",
"charge":-12,
"formula":"C176H303N2O103P5",
"annotation":{
"bigg.metabolite":"colipap",
"metanetx.chemical":"MNXM147454",
"sbo":"SBO:0000247"
}
},
{
"id":"o2_c",
"name":"O2 O2",
"compartment":"c",
"charge":0,
"formula":"O2",
"annotation":{
"bigg.metabolite":"o2",
"biocyc":"META:OXYGEN-MOLECULE",
"chebi":[
"CHEBI:7860",
"CHEBI:26689",
"CHEBI:29097",
"CHEBI:15379",
"CHEBI:13416",
"CHEBI:27140",
"CHEBI:29793",
"CHEBI:30491",
"CHEBI:44742",
"CHEBI:23833",
"CHEBI:25366",
"CHEBI:10745"
],
"envipath":"5882df9c-dae1-4d80-a40e-db4724271456/compound/d5d12248-82d3-4cf3-b7d0-2e3d096768b4",
"hmdb":"HMDB01377",
"inchi_key":"MYMOFIZGZYHOMD-UHFFFAOYSA-N",
"kegg.compound":"C00007",
"kegg.drug":"D00003",
"metanetx.chemical":"MNXM4",
"reactome.compound":[
"113534",
"113535",
"113685",
"5668566",
"189461",
"113533",
"1131511",
"352327",
"351593",
"29368",
"1236709"
],
"sabiork":"1264",
"sbo":"SBO:0000247",
"seed.compound":"cpd00007"
}
},
{
"id":"dhps_p",
"name":"2,3-Dihydroxypropane-1-sulfonate",
"compartment":"p",
"charge":-1,
"formula":"C3H7O5S",
"annotation":{
"bigg.metabolite":"dhps",
"sbo":"SBO:0000247"
}
},
{
"id":"ocdcea_c",
"name":"Octadecenoate (n-C18:1)",
"compartment":"c",
"charge":-1,
"formula":"C18H33O2",
"annotation":{
"bigg.metabolite":"ocdcea",
"biocyc":"META:OLEATE-CPD",
"chebi":[
"CHEBI:30823",
"CHEBI:25664",
"CHEBI:16196",
"CHEBI:7741",
"CHEBI:14684",
"CHEBI:104361",
"CHEBI:25663",
"CHEBI:44741"
],
"hmdb":[
"HMDB00207",
"HMDB02066"
],
"inchi_key":"ZQPPMHVWECSIRJ-KTKRTIGZSA-M",
"kegg.compound":"C00712",
"kegg.drug":"D02315",
"lipidmaps":[
"LMFA01030810",
"LMFA01030763",
"LMFA01030002"
],
"metanetx.chemical":"MNXM306",
"sabiork":[
"2139",
"28897"
],
"sbo":"SBO:0000247",
"seed.compound":"cpd00536",
"slm":"000000418"
}
},
{
"id":"h_p",
"name":"H+",
"compartment":"p",
"charge":1,
"formula":"H",
"annotation":{
"bigg.metabolite":"h",
"biocyc":"META:PROTON",
"chebi":[
"CHEBI:5584",
"CHEBI:13357",
"CHEBI:15378",
"CHEBI:10744"
],
"hmdb":"HMDB59597",
"inchi_key":"GPRLSGONYQIRFK-UHFFFAOYSA-N",
"kegg.compound":"C00080",
"metanetx.chemical":"MNXM1",
"reactome.compound":[
"2000349",
"425978",
"74722",
"428040",
"427899",
"428548",
"156540",
"70106",
"425969",
"1132304",
"5668577",
"1470067",
"163953",
"193465",
"113529",
"351626",
"425999",
"194688",
"374900",
"2872447",
"372511"
],
"sabiork":"39",
"sbo":"SBO:0000247",
"seed.compound":"cpd00067"
}
},
{
"id":"3hbcoa_c",
"name":"(S)-3-Hydroxybutanoyl-CoA",
"compartment":"c",
"charge":-4,
"formula":"C25H38N7O18P3S",
"annotation":{
"bigg.metabolite":"3hbcoa",
"biocyc":"META:S-3-HYDROXYBUTANOYL-COA",
"chebi":[
"CHEBI:18749",
"CHEBI:394",
"CHEBI:15453",
"CHEBI:11048",
"CHEBI:39978",
"CHEBI:57316"
],
"envipath":"32de3cf4-e3e6-4168-956e-32fa5ddb0ce1/compound/52913599-1749-4913-8cc4-b6c15d72ad5e",
"hmdb":"HMDB62259",
"inchi_key":"QHHKKMYHDBRONY-VKBDFPRVSA-J",
"kegg.compound":"C01144",
"lipidmaps":"LMFA07050153",
"metanetx.chemical":"MNXM446",
"reactome.compound":"77251",
"sabiork":"2254",
"sbo":"SBO:0000247",
"seed.compound":"cpd00842",
"slm":"000001032"
}
},
{
"id":"succ_p",
"name":"Succinate",
"compartment":"p",
"charge":-2,
"formula":"C4H4O4",
"annotation":{
"bigg.metabolite":"succ",
"biocyc":"META:SUC",
"chebi":[
"CHEBI:22941",
"CHEBI:26803",
"CHEBI:15741",
"CHEBI:132287",
"CHEBI:45639",
"CHEBI:30779",
"CHEBI:15125",
"CHEBI:22943",
"CHEBI:26807",
"CHEBI:9304",
"CHEBI:90372",
"CHEBI:30031"
],
"envipath":[
"4fd7f3e0-dd25-43ac-9453-dda3e52396e4/compound/cc98aff0-7f64-4db4-9d59-de961c228496",
"5882df9c-dae1-4d80-a40e-db4724271456/compound/6377658b-03f6-4fed-a5bf-ff0f2389b693",
"650babc9-9d68-4b73-9332-11972ca26f7b/compound/600b74d3-8fe5-426d-bedf-291175bd23e4",
"32de3cf4-e3e6-4168-956e-32fa5ddb0ce1/compound/8fdfd425-4343-4bf2-8427-b2ffa57fdbd7"
],
"hmdb":"HMDB00254",
"inchi_key":"KDYFGRWQOYBRFD-UHFFFAOYSA-L",
"kegg.compound":"C00042",
"lipidmaps":"LMFA01170043",
"metanetx.chemical":"MNXM25",
"reactome.compound":[
"389583",
"5278787",
"159939",
"433123",
"29434",
"113536"
],
"sabiork":"1924",
"sbo":"SBO:0000247",
"seed.compound":"cpd00036"
}
},
{
"id":"gal_p",
"name":"D-Galactose",
"compartment":"p",
"charge":0,
"formula":"C6H12O6",
"annotation":{
"bigg.metabolite":"gal",
"biocyc":[
"META:ALPHA-D-GALACTOSE",
"META:D-galactopyranose"
],
"chebi":[
"CHEBI:12936",
"CHEBI:10231",
"CHEBI:4139",
"CHEBI:28061",
"CHEBI:22373",
"CHEBI:42741"
],
"hmdb":[
"HMDB05762",
"HMDB00143"
],
"inchi_key":"WQZGKKKJIJFFOK-PHYPRBDBSA-N",
"kegg.compound":[
"C00984",
"C00124"
],
"kegg.drug":"D04291",
"metanetx.chemical":"MNXM390",
"sabiork":[
"1661",
"90",
"1662"
],
"sbo":"SBO:0000247",
"seed.compound":[
"cpd00724",
"cpd00108"
]
}
},
{
"id":"2hptcl_c",
"name":"2-hydroxycyclohepta-1,4,6-triene-1-carboxylate",
"compartment":"c",
"charge":-1,
"formula":"C8H7O3",
"annotation":{
"bigg.metabolite":"2hptcl",
"sbo":"SBO:0000247"
}
},
{
"id":"phpyr_c",
"name":"Phenylpyruvate",
"compartment":"c",
"charge":-1,
"formula":"C9H7O3",
"annotation":{
"bigg.metabolite":"phpyr",
"biocyc":"META:PHENYL-PYRUVATE",
"chebi":[
"CHEBI:14784",
"CHEBI:26007",
"CHEBI:18005",
"CHEBI:12821"
],
"envipath":"650babc9-9d68-4b73-9332-11972ca26f7b/compound/1a2c1780-502b-43c6-8d45-759953ea5e07",
"hmdb":[
"HMDB00205",
"HMDB31629",
"HMDB01237"
],
"inchi_key":"BTNMPGBKDVTSJY-UHFFFAOYSA-M",
"kegg.compound":"C00166",
"metanetx.chemical":"MNXM162242",
"sabiork":"1957",
"sbo":"SBO:0000247",
"seed.compound":"cpd00143"
}
},
{
"id":"s17bp_c",
"name":"Sedoheptulose 1,7-bisphosphate",
"compartment":"c",
"charge":-4,
"formula":"C7H12O13P2",
"annotation":{
"bigg.metabolite":"s17bp",
"biocyc":"META:D-SEDOHEPTULOSE-1-7-P2",
"chebi":[
"CHEBI:17969",
"CHEBI:26620",
"CHEBI:15072",
"CHEBI:58335",
"CHEBI:9081"
],
"hmdb":"HMDB60274",
"inchi_key":"OKHXOUGRECCASI-SHUUEZRQSA-J",
"kegg.compound":"C00447",
"metanetx.chemical":"MNXM1294",
"sabiork":"1339",
"sbo":"SBO:0000247",
"seed.compound":"cpd00349"
}
},
{
"id":"4ampm_c",
"name":"4-Amino-2-methyl-5-phosphomethylpyrimidine",
"compartment":"c",
"charge":-2,
"formula":"C6H8N3O4P",
"annotation":{
"bigg.metabolite":"4ampm",
"chebi":"CHEBI:44219",
"inchi_key":"SSWDVESQMBHOQT-UHFFFAOYSA-N",
"metanetx.chemical":"MNXM31161",
"sabiork":"7398",
"sbo":"SBO:0000247",
"seed.compound":"cpd02775"
}
},
{
"id":"maltttr_p",
"name":"Maltotetraose",
"compartment":"p",
"charge":0,
"formula":"C24H42O21",
"annotation":{
"bigg.metabolite":"maltttr",
"biocyc":[
"META:MALTOTETRAOSE",
"META:CPD0-2595",
"META:CPD-13205"
],
"chebi":[
"CHEBI:6671",
"CHEBI:61988",
"CHEBI:28460",
"CHEBI:62974",
"CHEBI:25145",
"CHEBI:44299"
],
"hmdb":"HMDB01296",
"inchi_key":"LUEWUZLMQUOBSB-ZLBHSGTGSA-N",
"kegg.compound":[
"C02013",
"C02052"
],
"kegg.glycan":"G00459",
"metanetx.chemical":"MNXM5663",
"sabiork":[
"5941",
"5966"
],
"sbo":"SBO:0000247",
"seed.compound":[
"cpd01376",
"cpd01399"
]
}
},
{
"id":"pydxn_c",
"name":"Pyridoxine",
"compartment":"c",
"charge":0,
"formula":"C8H11NO3",
"annotation":{
"bigg.metabolite":"pydxn",
"biocyc":"META:PYRIDOXINE",
"chebi":[
"CHEBI:14981",
"CHEBI:26429",
"CHEBI:16709",
"CHEBI:8671"
],
"envipath":"32de3cf4-e3e6-4168-956e-32fa5ddb0ce1/compound/344a84bd-2fbd-4e3b-903e-556786d111e2",
"hmdb":[
"HMDB02075",
"HMDB00239"
],
"inchi_key":"LXNHXLLTXMVWPM-UHFFFAOYSA-N",
"kegg.compound":"C00314",
"kegg.drug":"D08454",
"metanetx.chemical":"MNXM419",
"reactome.compound":"965053",
"sabiork":"2015",
"sbo":"SBO:0000247",
"seed.compound":"cpd00263"
}
},
{
"id":"met__D_c",
"name":"D-Methionine",
"compartment":"c",
"charge":0,
"formula":"C5H10NO2S",
"annotation":{
"bigg.metabolite":"met__D",
"biocyc":"META:CPD-218",
"chebi":[
"CHEBI:57932",
"CHEBI:13005",
"CHEBI:44071",
"CHEBI:21065",
"CHEBI:4215",
"CHEBI:16867",
"CHEBI:32638",
"CHEBI:32637"
],
"inchi_key":"FFEARJCKVFRZRR-SCSAIBSYSA-N",
"kegg.compound":"C00855",
"metanetx.chemical":"MNXM1275",
"sabiork":"2171",
"sbo":"SBO:0000247",
"seed.compound":"cpd00637"
}
},
{
"id":"fru_e",
"name":"D-Fructose",
"compartment":"e",
"charge":0,
"formula":"C6H12O6",
"annotation":{
"bigg.metabolite":"fru",
"biocyc":[
"META:D-Fructopyranose",
"META:Fructofuranose",
"META:CPD-15382",
"META:FRU"
],
"chebi":[
"CHEBI:47424",
"CHEBI:28757",
"CHEBI:24110",
"CHEBI:20929",
"CHEBI:4119",
"CHEBI:15824",
"CHEBI:5172",
"CHEBI:24104",
"CHEBI:12923",
"CHEBI:4118",
"CHEBI:37714",
"CHEBI:37721",
"CHEBI:48095"
],
"hmdb":"HMDB62538",
"inchi_key":"RFSUNEUAIZKAJO-VRPWFDPXSA-N",
"kegg.compound":[
"C01496",
"C05003",
"C00095",
"C10906"
],
"kegg.drug":"D00114",
"metanetx.chemical":"MNXM175",
"reactome.compound":[
"189049",
"29532"
],
"sabiork":[
"25055",
"1463",
"1464"
],
"sbo":"SBO:0000247",
"seed.compound":[
"cpd00082",
"cpd19015",
"cpd27040"
]
}
},
{
"id":"sucorn_c",
"name":"N2-Succinyl-L-ornithine",
"compartment":"c",
"charge":-1,
"formula":"C9H15N2O5",
"annotation":{
"bigg.metabolite":"sucorn",
"biocyc":"META:N2-SUCCINYLORNITHINE",
"chebi":[
"CHEBI:21822",
"CHEBI:58514",
"CHEBI:27574",
"CHEBI:7375",
"CHEBI:45896"
],
"hmdb":"HMDB01199",
"inchi_key":"VWXQFHJBQHTHMK-LURJTMIESA-M",
"kegg.compound":"C03415",
"metanetx.chemical":"MNXM1152",
"sbo":"SBO:0000247",
"seed.compound":"cpd02160"
}
},
{
"id":"pyr_e",
"name":"Pyruvate",
"compartment":"e",
"charge":-1,
"formula":"C3H3O3",
"annotation":{
"bigg.metabolite":"pyr",
"biocyc":"META:PYRUVATE",
"chebi":[
"CHEBI:26462",
"CHEBI:26466",
"CHEBI:8685",
"CHEBI:32816",
"CHEBI:45253",
"CHEBI:14987",
"CHEBI:15361"
],
"envipath":[
"650babc9-9d68-4b73-9332-11972ca26f7b/compound/ccc99777-54dc-42d4-a97e-009b780d3905",
"32de3cf4-e3e6-4168-956e-32fa5ddb0ce1/compound/dc01020e-8c7e-4087-9f56-cf8c962b7437"
],
"hmdb":"HMDB00243",
"inchi_key":"LCTONWCANYUPML-UHFFFAOYSA-M",
"kegg.compound":"C00022",
"lipidmaps":"LMFA01060077",
"metanetx.chemical":"MNXM23",
"reactome.compound":[
"1130930",
"5357717",
"113557",
"29398",
"389680"
],
"sabiork":"33",
"sbo":"SBO:0000247",
"seed.compound":"cpd00020"
}
},
{
"id":"dtmp_p",
"name":"DTMP C10H13N2O8P",
"compartment":"p",
"charge":-2,
"formula":"C10H13N2O8P",
"annotation":{
"bigg.metabolite":"dtmp",
"biocyc":"META:TMP",
"chebi":[
"CHEBI:47711",
"CHEBI:26999",
"CHEBI:63549",
"CHEBI:17013",
"CHEBI:63528",
"CHEBI:45772",
"CHEBI:45762",
"CHEBI:46960",
"CHEBI:45759",
"CHEBI:10529",
"CHEBI:45926",
"CHEBI:14092",
"CHEBI:46013",
"CHEBI:15246",
"CHEBI:46036"
],
"hmdb":"HMDB01227",
"inchi_key":"GYOZYWVXFNDGLU-XLPZGREQSA-L",
"kegg.compound":"C00364",
"metanetx.chemical":"MNXM257",
"reactome.compound":"109366",
"sabiork":"65",
"sbo":"SBO:0000247",
"seed.compound":"cpd00298"
}
},
{
"id":"dhcinnm_c",
"name":"2,3-dihydroxicinnamic acid",
"compartment":"c",
"charge":-1,
"formula":"C9H7O4",
"annotation":{
"bigg.metabolite":"dhcinnm",
"biocyc":"META:CPD-10796",
"chebi":[
"CHEBI:58642",
"CHEBI:48681",
"CHEBI:32356"
],
"envipath":"32de3cf4-e3e6-4168-956e-32fa5ddb0ce1/compound/ca1afb6b-2124-4ca0-9740-8c757c0ea104",
"hmdb":"HMDB32057",
"inchi_key":"SIUKXCMDYPYCLH-SNAWJCMRSA-M",
"kegg.compound":"C12623",
"metanetx.chemical":"MNXM1130",
"sbo":"SBO:0000247",
"seed.compound":[
"cpd09254",
"cpd29675"
]
}
},
{
"id":"aso4_c",
"name":"Arsenate",
"compartment":"c",
"charge":-3,
"formula":"AsO4",
"annotation":{
"bigg.metabolite":"aso4",
"biocyc":"META:ARSENATE",
"chebi":[
"CHEBI:48600",
"CHEBI:29125",
"CHEBI:22631",
"CHEBI:48597",
"CHEBI:2843",
"CHEBI:13856",
"CHEBI:2844",
"CHEBI:22629",
"CHEBI:18231"
],
"envipath":"32de3cf4-e3e6-4168-956e-32fa5ddb0ce1/compound/090d280e-0ebf-4fab-bb54-3a3933e7a5fe",
"hmdb":"HMDB12190",
"inchi_key":"DJHGAFSJWGLOIV-UHFFFAOYSA-L",
"kegg.compound":[
"C01478",
"C11215"
],
"metanetx.chemical":"MNXM970",
"sabiork":"20046",
"sbo":"SBO:0000247",
"seed.compound":"cpd01048"
}
},
{
"id":"acgal_p",
"name":"N-Acetyl-D-galactosamine",
"compartment":"p",
"charge":0,
"formula":"C8H15NO6",
"annotation":{
"bigg.metabolite":"acgal",
"biocyc":"META:N-acetyl-D-galactosamine",
"chebi":[
"CHEBI:21502",
"CHEBI:7110",
"CHEBI:28800",
"CHEBI:7201",
"CHEBI:21600",
"CHEBI:28037",
"CHEBI:546804"
],
"inchi_key":"OVRNDRQMDRJTHS-KEWYIRBNSA-N",
"kegg.compound":"C01132",
"metanetx.chemical":"MNXM395",
"reactome.compound":"1605658",
"sabiork":"1573",
"sbo":"SBO:0000247",
"seed.compound":[
"cpd27607",
"cpd00832"
]
}
},
{
"id":"dtdp4addg_c",
"name":"DTDP-4-amino-4,6-dideoxy-D-galactose",
"compartment":"c",
"charge":-1,
"formula":"C16H26N3O14P2",
"annotation":{
"bigg.metabolite":"dtdp4addg",
"biocyc":"META:TDP-D-FUCOSAMINE",
"chebi":[
"CHEBI:23539",
"CHEBI:10507",
"CHEBI:68492",
"CHEBI:68516",
"CHEBI:15972",
"CHEBI:57596",
"CHEBI:14078"
],
"inchi_key":"UIVJXHWSIFBBCY-WDQPOOCWSA-M",
"kegg.compound":"C04346",
"metanetx.chemical":"MNXM114295",
"sbo":"SBO:0000247",
"seed.compound":[
"cpd24124",
"cpd02661"
]
}
},
{
"id":"unagamuf_c",
"name":"Undecaprenyl-diphospho N-acetylglucosamine-N-acetylmannosaminuronate-N-acetamido-4,6-dideoxy-D-galactose",
"compartment":"c",
"charge":-3,
"formula":"C79H126N3O22P2",
"annotation":{
"bigg.metabolite":"unagamuf",
"biocyc":"META:C55-PP-GLCNAC-MANNACA-FUC4NAC",
"inchi_key":"PSONHUYFSWYIME-RZVIFHIQSA-K",
"metanetx.chemical":"MNXM6160",
"sbo":"SBO:0000247",
"seed.compound":"cpd15582"
}
},
{
"id":"idon__L_c",
"name":"L-Idonate",
"compartment":"c",
"charge":-1,
"formula":"C6H11O7",
"annotation":{
"bigg.metabolite":"idon__L",
"biocyc":"META:L-IDONATE",
"chebi":[
"CHEBI:13126",
"CHEBI:17796",
"CHEBI:21336",
"CHEBI:57659",
"CHEBI:6250",
"CHEBI:21335",
"CHEBI:58494"
],
"inchi_key":"RGHNJXZEOKUKBD-SKNVOMKLSA-M",
"kegg.compound":"C00770",
"metanetx.chemical":"MNXM1565",
"sabiork":"5225",
"sbo":"SBO:0000247",
"seed.compound":"cpd00573"
}
},
{
"id":"malttr_e",
"name":"Maltotriose C18H32O16",
"compartment":"e",
"charge":0,
"formula":"C18H32O16",
"annotation":{
"bigg.metabolite":"malttr",
"biocyc":"META:MALTOTRIOSE",
"chebi":[
"CHEBI:61993",
"CHEBI:6672",
"CHEBI:25146",
"CHEBI:43937",
"CHEBI:27931"
],
"envipath":"32de3cf4-e3e6-4168-956e-32fa5ddb0ce1/compound/7d7cf31a-30a5-4368-8802-9269424379b6",
"hmdb":"HMDB01262",
"inchi_key":"FYGDTMLNYKFZSV-PXXRMHSHSA-N",
"kegg.compound":"C01835",
"metanetx.chemical":"MNXM468",
"reactome.compound":"191103",
"sabiork":"5832",
"sbo":"SBO:0000247",
"seed.compound":"cpd01262"
}
},
{
"id":"cys__D_e",
"name":"D-Cysteine",
"compartment":"e",
"charge":0,
"formula":"C3H7NO2S",
"annotation":{
"bigg.metabolite":"cys__D",
"biocyc":"META:D-CYSTEINE",
"chebi":[
"CHEBI:41887",
"CHEBI:12919",
"CHEBI:32450",
"CHEBI:16375",
"CHEBI:20921",
"CHEBI:32451",
"CHEBI:32449",
"CHEBI:4111",
"CHEBI:35236"
],
"hmdb":"HMDB03417",
"inchi_key":"XUJNEKJLAYXESH-UWTATZPHSA-N",
"kegg.compound":"C00793",
"metanetx.chemical":"MNXM2112",
"sbo":"SBO:0000247",
"seed.compound":"cpd00587"
}
},
{
"id":"pac_c",
"name":"Phenylacetic acid",
"compartment":"c",
"charge":-1,
"formula":"C8H7O2",
"annotation":{
"bigg.metabolite":"pac",
"biocyc":[
"META:Phenyl-Acetates",
"META:PHENYLACETATE"
],
"chebi":[
"CHEBI:25977",
"CHEBI:30745",
"CHEBI:18401",
"CHEBI:8085",
"CHEBI:44686",
"CHEBI:8082",
"CHEBI:25975",
"CHEBI:14779"
],
"envipath":[
"650babc9-9d68-4b73-9332-11972ca26f7b/compound/11521328-dd32-4f4a-86ac-41b86da8aebe",
"32de3cf4-e3e6-4168-956e-32fa5ddb0ce1/compound/8a23d752-7ee5-4ea4-860e-1aa373d9f960",
"650babc9-9d68-4b73-9332-11972ca26f7b/compound/6a2504c1-4cb2-4549-927d-d43be0f32c2b"
],
"hmdb":[
"HMDB40733",
"HMDB00209",
"HMDB01326"
],
"inchi_key":"WLJVXDMOQOGPHL-UHFFFAOYSA-M",
"kegg.compound":[
"C15583",
"C00548",
"C07086"
],
"metanetx.chemical":"MNXM497",
"reactome.compound":"177153",
"sabiork":[
"9203",
"2090"
],
"sbo":"SBO:0000247",
"seed.compound":[
"cpd00430",
"cpd19069"
]
}
},
{
"id":"pgp160_p",
"name":"Phosphatidylglycerophosphate (dihexadecanoyl, n-C16:0)",
"compartment":"p",
"charge":-3,
"formula":"C38H73O13P2",
"annotation":{
"bigg.metabolite":"pgp160",
"biocyc":"META:CPD-12821",
"hmdb":"HMDB13472",
"inchi_key":"ONJBJMDJKLHMEK-MPQUPPDSSA-K",
"metanetx.chemical":"MNXM32180",
"sbo":"SBO:0000247",
"seed.compound":[
"cpd15545",
"cpd23599"
],
"slm":"000475616"
}
},
{
"id":"cbm_c",
"name":"Carbamate",
"compartment":"c",
"charge":-1,
"formula":"CH2NO2",
"annotation":{
"bigg.metabolite":"cbm",
"biocyc":"META:CARBAMATE",
"chebi":[
"CHEBI:28616",
"CHEBI:13941",
"CHEBI:22504",
"CHEBI:23002",
"CHEBI:44573",
"CHEBI:3386"
],
"envipath":[
"32de3cf4-e3e6-4168-956e-32fa5ddb0ce1/compound/4297b4e6-4e7f-48f0-8c3a-e02ea29dcaaf",
"650babc9-9d68-4b73-9332-11972ca26f7b/compound/2d1b772c-9a50-4104-bed9-6c9274b03e45"
],
"hmdb":"HMDB03551",
"inchi_key":"KXDHJXZQYSOELW-UHFFFAOYSA-M",
"kegg.compound":"C01563",
"metanetx.chemical":"MNXM742",
"sabiork":"5666",
"sbo":"SBO:0000247",
"seed.compound":"cpd01101"
}
},
{
"id":"5mthf_c",
"name":"5-Methyltetrahydrofolate",
"compartment":"c",
"charge":-1,
"formula":"C20H24N7O6",
"annotation":{
"bigg.metabolite":"5mthf",
"biocyc":"META:5-METHYL-THF",
"chebi":[
"CHEBI:18608",
"CHEBI:12146",
"CHEBI:136009",
"CHEBI:2097",
"CHEBI:20612",
"CHEBI:15641"
],
"hmdb":"HMDB01396",
"inchi_key":"ZNOVTXRBGFNYRX-STQMWFEESA-L",
"kegg.compound":"C00440",
"kegg.drug":"D09353",
"metanetx.chemical":"MNXM318",
"reactome.compound":[
"200709",
"200665"
],
"sabiork":"2051",
"sbo":"SBO:0000247",
"seed.compound":"cpd00345"
}
},
{
"id":"3hpppn_e",
"name":"3-(3-hydroxy-phenyl)propionate",
"compartment":"e",
"charge":-1,
"formula":"C9H9O3",
"annotation":{
"bigg.metabolite":"3hpppn",
"biocyc":"META:3-HYDROXYPHENYL-PROPIONATE",
"chebi":[
"CHEBI:57277",
"CHEBI:1427"
],
"hmdb":"HMDB00375",
"inchi_key":"QVWAEZJXDYOKEH-UHFFFAOYSA-M",
"kegg.compound":"C11457",
"metanetx.chemical":"MNXM1634",
"sbo":"SBO:0000247",
"seed.compound":"cpd08304"
}
},
{
"id":"ppt_e",
"name":"Phosphonate",
"compartment":"e",
"charge":-2,
"formula":"HO3P",
"annotation":{
"bigg.metabolite":"ppt",
"biocyc":[
"META:PHOSPHONATE",
"META:CPD-12755",
"META:CPD-12756",
"META:X-PHOSPHATE-GROUP"
],
"chebi":[
"CHEBI:29196",
"CHEBI:33462",
"CHEBI:44976",
"CHEBI:26066",
"CHEBI:26081",
"CHEBI:29197",
"CHEBI:16215",
"CHEBI:8154",
"CHEBI:29258",
"CHEBI:39856",
"CHEBI:14820",
"CHEBI:29259",
"CHEBI:45064",
"CHEBI:26067",
"CHEBI:36361",
"CHEBI:45060"
],
"envipath":[
"5882df9c-dae1-4d80-a40e-db4724271456/compound/476ae429-68f2-4547-b4ce-baad8ab3bc26",
"5882df9c-dae1-4d80-a40e-db4724271456/compound/cc4b0b2a-ff3d-4f32-bb67-58801f122f27",
"32de3cf4-e3e6-4168-956e-32fa5ddb0ce1/compound/fce7e49c-1b66-4eb2-b13a-154386e984fa"
],
"hmdb":"HMDB01443",
"inchi_key":"ABLZXFCXXLZCGV-UHFFFAOYSA-L",
"kegg.compound":"C06701",
"metanetx.chemical":"MNXM1683",
"sabiork":"2905",
"sbo":"SBO:0000247",
"seed.compound":[
"cpd28344",
"cpd04099"
]
}
},
{
"id":"pmeACP_c",
"name":"Pimeloyl-[acyl-carrier protein] methyl ester",
"compartment":"c",
"charge":-1,
"formula":"C19H33N2O10PRS",
"annotation":{
"bigg.metabolite":"pmeACP",
"biocyc":"META:Pimeloyl-ACP-methyl-esters",
"kegg.compound":"C19846",
"metanetx.chemical":"MNXM12694",
"sbo":"SBO:0000247",
"seed.compound":"cpd21088"
}
},
{
"id":"ctbt_c",
"name":"Crotonobetaine",
"compartment":"c",
"charge":0,
"formula":"C7H13NO2",
"annotation":{
"bigg.metabolite":"ctbt",
"biocyc":"META:CROTONO-BETAINE",
"chebi":[
"CHEBI:48867",
"CHEBI:17237",
"CHEBI:20299",
"CHEBI:1774",
"CHEBI:11946"
],
"inchi_key":"GUYHPGUANSLONG-SNAWJCMRSA-N",
"kegg.compound":"C04114",
"metanetx.chemical":"MNXM1607",
"sbo":"SBO:0000247",
"seed.compound":"cpd02543"
}
},
{
"id":"nad_c",
"name":"Nicotinamide adenine dinucleotide",
"compartment":"c",
"charge":-1,
"formula":"C21H26N7O14P2",
"annotation":{
"bigg.metabolite":"nad",
"biocyc":"META:NAD",
"chebi":[
"CHEBI:7422",
"CHEBI:44215",
"CHEBI:13394",
"CHEBI:21901",
"CHEBI:57540",
"CHEBI:15846",
"CHEBI:44281",
"CHEBI:44214",
"CHEBI:13393",
"CHEBI:29867"
],
"hmdb":"HMDB00902",
"inchi_key":"BAWFJGJZGIEFAR-NNYOXOHSSA-M",
"kegg.compound":"C00003",
"kegg.drug":"D00002",
"metanetx.chemical":"MNXM8",
"reactome.compound":[
"352330",
"192307",
"194653",
"113526",
"29360"
],
"sabiork":"37",
"sbo":"SBO:0000247",
"seed.compound":"cpd00003"
}
},
{
"id":"na1_p",
"name":"Sodium",
"compartment":"p",
"charge":1,
"formula":"Na",
"annotation":{
"bigg.metabolite":"na1",
"biocyc":"META:NA+",
"chebi":[
"CHEBI:9175",
"CHEBI:49766",
"CHEBI:26717",
"CHEBI:29101"
],
"hmdb":"HMDB00588",
"inchi_key":"FKNQFGJONOIPTF-UHFFFAOYSA-N",
"kegg.compound":"C01330",
"metanetx.chemical":"MNXM27",
"reactome.compound":[
"2892454",
"83910",
"74113",
"425977",
"425971",
"2872443",
"425958"
],
"sabiork":"22",
"sbo":"SBO:0000247",
"seed.compound":"cpd00971"
}
},
{
"id":"glyald_p",
"name":"D-Glyceraldehyde",
"compartment":"p",
"charge":0,
"formula":"C3H6O3",
"annotation":{
"bigg.metabolite":"glyald",
"biocyc":"META:GLYCERALD",
"chebi":[
"CHEBI:17378",
"CHEBI:21025",
"CHEBI:4186",
"CHEBI:12982",
"CHEBI:39973"
],
"inchi_key":"MNQZXJOMYWMBOU-VKHMYHEASA-N",
"kegg.compound":"C00577",
"metanetx.chemical":"MNXM435",
"reactome.compound":"30393",
"sabiork":"1409",
"sbo":"SBO:0000247",
"seed.compound":"cpd00448"
}
},
{
"id":"r1p_c",
"name":"Alpha-D-Ribose 1-phosphate",
"compartment":"c",
"charge":-2,
"formula":"C5H9O8P",
"annotation":{
"bigg.metabolite":"r1p",
"biocyc":"META:RIBOSE-1P",
"chebi":[
"CHEBI:16300",
"CHEBI:12330",
"CHEBI:45482",
"CHEBI:22412",
"CHEBI:10269",
"CHEBI:57720",
"CHEBI:45429",
"CHEBI:12329"
],
"hmdb":"HMDB01489",
"inchi_key":"YXJDFQJKERBOBM-TXICZTDVSA-L",
"kegg.compound":"C00620",
"metanetx.chemical":"MNXM295",
"reactome.compound":"112016",
"sabiork":[
"1651",
"1337"
],
"sbo":"SBO:0000247",
"seed.compound":"cpd00475"
}
},
{
"id":"tdeACP_c",
"name":"Cis-tetradec-7-enoyl-[acyl-carrier protein] (n-C14:1)",
"compartment":"c",
"charge":-1,
"formula":"C25H45N2O8PRS",
"annotation":{
"bigg.metabolite":"tdeACP",
"metanetx.chemical":"MNXM162426",
"sbo":"SBO:0000247"
}
},
{
"id":"5mta_c",
"name":"5-Methylthioadenosine",
"compartment":"c",
"charge":0,
"formula":"C11H15N5O3S",
"annotation":{
"bigg.metabolite":"5mta",
"biocyc":"META:5-METHYLTHIOADENOSINE",
"chebi":[
"CHEBI:1966",
"CHEBI:18175",
"CHEBI:12064",
"CHEBI:14605",
"CHEBI:20494",
"CHEBI:12055",
"CHEBI:20491",
"CHEBI:17509",
"CHEBI:44181",
"CHEBI:1986",
"CHEBI:12771"
],
"hmdb":"HMDB01173",
"inchi_key":"WUUGFSXJNOTRMR-IOSLPCCCSA-N",
"kegg.compound":"C00170",
"metanetx.chemical":"MNXM150",
"reactome.compound":[
"5279412",
"353106"
],
"sabiork":"1960",
"sbo":"SBO:0000247",
"seed.compound":"cpd00147"
}
},
{
"id":"23dhba_c",
"name":"(2,3-Dihydroxybenzoyl)adenylate",
"compartment":"c",
"charge":-1,
"formula":"C17H17N5O10P",
"annotation":{
"bigg.metabolite":"23dhba",
"biocyc":"META:CPD-62",
"chebi":[
"CHEBI:57417",
"CHEBI:15572",
"CHEBI:18521",
"CHEBI:10846",
"CHEBI:170"
],
"inchi_key":"ULPVJDOMCRTJSN-RVXWVPLUSA-M",
"kegg.compound":"C04030",
"metanetx.chemical":"MNXM1978",
"sbo":"SBO:0000247",
"seed.compound":"cpd02494"
}
},
{
"id":"val__L_e",
"name":"L-Valine",
"compartment":"e",
"charge":0,
"formula":"C5H11NO2",
"annotation":{
"bigg.metabolite":"val__L",
"biocyc":"META:VAL",
"chebi":[
"CHEBI:32859",
"CHEBI:57762",
"CHEBI:13186",
"CHEBI:16414",
"CHEBI:6321",
"CHEBI:21417",
"CHEBI:46418",
"CHEBI:46282",
"CHEBI:32852",
"CHEBI:32851",
"CHEBI:87977",
"CHEBI:32860",
"CHEBI:27266",
"CHEBI:46376",
"CHEBI:46484"
],
"envipath":[
"32de3cf4-e3e6-4168-956e-32fa5ddb0ce1/compound/b2ec1d47-f20f-4b19-9b15-ac1a3c2159c5",
"650babc9-9d68-4b73-9332-11972ca26f7b/compound/65a4c231-5232-4f08-93e2-007eb0537f0e"
],
"hmdb":[
"HMDB00883",
"HMDB34366"
],
"inchi_key":"KZSNJWFQEVHDMF-BYPYZUCNSA-N",
"kegg.compound":[
"C16436",
"C00183"
],
"kegg.drug":"D00039",
"lipidmaps":"LMFA01100046",
"metanetx.chemical":"MNXM199",
"reactome.compound":[
"113540",
"29702"
],
"sabiork":[
"68",
"23113"
],
"sbo":"SBO:0000247",
"seed.compound":[
"cpd15141",
"cpd00156"
]
}
},
{
"id":"ddcacoa_c",
"name":"Dodecanoyl-CoA (n-C12:0CoA)",
"compartment":"c",
"charge":-4,
"formula":"C33H54N7O17P3S",
"annotation":{
"bigg.metabolite":"ddcacoa",
"biocyc":"META:LAUROYLCOA-CPD",
"chebi":[
"CHEBI:15521",
"CHEBI:57375",
"CHEBI:25014",
"CHEBI:6392",
"CHEBI:41874",
"CHEBI:14188",
"CHEBI:14501"
],
"envipath":"32de3cf4-e3e6-4168-956e-32fa5ddb0ce1/compound/74d61ac3-3daa-4b6c-b746-ada3812ec3c7",
"hmdb":"HMDB03571",
"inchi_key":"YMCXGHLSVALICC-GMHMEAMDSA-J",
"kegg.compound":"C01832",
"lipidmaps":[
"LMFA07050340",
"LMFA07050005"
],
"metanetx.chemical":"MNXM363",
"reactome.compound":"77261",
"sabiork":"2322",
"sbo":"SBO:0000247",
"seed.compound":"cpd01260",
"slm":"000000649"
}
},
{
"id":"gdpofuc_c",
"name":"GDP-4-oxo-L-fucose",
"compartment":"c",
"charge":-2,
"formula":"C16H21N5O15P2",
"annotation":{
"bigg.metabolite":"gdpofuc",
"biocyc":"META:CPD0-2128",
"chebi":[
"CHEBI:21155",
"CHEBI:5216",
"CHEBI:28530"
],
"inchi_key":"PNHLMHWWFOPQLK-WAMCPPDZSA-L",
"metanetx.chemical":"MNXM54801",
"sbo":"SBO:0000247",
"seed.compound":"cpd15472"
}
},
{
"id":"rbl__D_c",
"name":"D-Ribulose",
"compartment":"c",
"charge":0,
"formula":"C5H10O5",
"annotation":{
"bigg.metabolite":"rbl__D",
"biocyc":"META:D-RIBULOSE",
"chebi":[
"CHEBI:17173",
"CHEBI:21086",
"CHEBI:13016",
"CHEBI:4241"
],
"hmdb":"HMDB00621",
"inchi_key":"ZAQJHHRNXZUBTE-NQXXGFSBSA-N",
"kegg.compound":"C00309",
"metanetx.chemical":"MNXM41271",
"sabiork":"1500",
"sbo":"SBO:0000247",
"seed.compound":"cpd00258"
}
},
{
"id":"chol_c",
"name":"Choline C5H14NO",
"compartment":"c",
"charge":1,
"formula":"C5H14NO",
"annotation":{
"bigg.metabolite":"chol",
"biocyc":"META:CHOLINE",
"chebi":[
"CHEBI:41524",
"CHEBI:23212",
"CHEBI:15354",
"CHEBI:13985",
"CHEBI:72322",
"CHEBI:3665"
],
"hmdb":"HMDB00097",
"inchi_key":"OEYIOHPDSNJKLS-UHFFFAOYSA-N",
"kegg.compound":"C00114",
"kegg.drug":[
"D10498",
"D07690"
],
"metanetx.chemical":"MNXM90",
"reactome.compound":[
"264618",
"264638",
"6798162"
],
"sabiork":"1935",
"sbo":"SBO:0000247",
"seed.compound":"cpd00098"
}
},
{
"id":"his__L_p",
"name":"L-Histidine",
"compartment":"p",
"charge":0,
"formula":"C6H9N3O2",
"annotation":{
"bigg.metabolite":"his__L",
"biocyc":"META:HIS",
"chebi":[
"CHEBI:43239",
"CHEBI:32529",
"CHEBI:43048",
"CHEBI:5733",
"CHEBI:32530",
"CHEBI:27570",
"CHEBI:32531",
"CHEBI:43118",
"CHEBI:32513",
"CHEBI:15971",
"CHEBI:43190",
"CHEBI:21324",
"CHEBI:32512",
"CHEBI:32511",
"CHEBI:13117",
"CHEBI:43114",
"CHEBI:32510",
"CHEBI:6240",
"CHEBI:32532",
"CHEBI:57595",
"CHEBI:24598"
],
"hmdb":[
"HMDB00177",
"HMDB03412"
],
"inchi_key":"HNDVDQJCIGZPNO-YFKPBYRVSA-N",
"kegg.compound":[
"C00768",
"C00135"
],
"kegg.drug":"D00032",
"metanetx.chemical":"MNXM134",
"reactome.compound":[
"379695",
"29612"
],
"sabiork":[
"2151",
"81"
],
"sbo":"SBO:0000247",
"seed.compound":[
"cpd00119",
"cpd00572"
]
}
},
{
"id":"malt_c",
"name":"Maltose C12H22O11",
"compartment":"c",
"charge":0,
"formula":"C12H22O11",
"annotation":{
"bigg.metabolite":"malt",
"biocyc":[
"META:MALTOSE",
"META:ALPHA-MALTOSE"
],
"chebi":[
"CHEBI:6668",
"CHEBI:12340",
"CHEBI:43893",
"CHEBI:22463",
"CHEBI:10300",
"CHEBI:14568",
"CHEBI:18167",
"CHEBI:17306",
"CHEBI:25144"
],
"envipath":"32de3cf4-e3e6-4168-956e-32fa5ddb0ce1/compound/943ae27f-7875-4bcd-948d-1551ec9aa1ca",
"inchi_key":"GUBGYTABKSRVRQ-PICCSMPSSA-N",
"kegg.compound":[
"C00897",
"C00208"
],
"kegg.drug":"D00044",
"kegg.glycan":"G00275",
"metanetx.chemical":"MNXM165",
"reactome.compound":[
"188986",
"868706"
],
"sabiork":[
"5881",
"88",
"1669"
],
"sbo":"SBO:0000247",
"seed.compound":[
"cpd00665",
"cpd00179"
]
}
},
{
"id":"hom__L_e",
"name":"L-Homoserine",
"compartment":"e",
"charge":0,
"formula":"C4H9NO3",
"annotation":{
"bigg.metabolite":"hom__L",
"biocyc":"META:HOMO-SER",
"chebi":[
"CHEBI:57476",
"CHEBI:6246",
"CHEBI:21330",
"CHEBI:43131",
"CHEBI:15699",
"CHEBI:13123"
],
"hmdb":"HMDB00719",
"inchi_key":"UKAUYVFTDYCKQA-VKHMYHEASA-N",
"kegg.compound":"C00263",
"metanetx.chemical":"MNXM353",
"sabiork":"2001",
"sbo":"SBO:0000247",
"seed.compound":"cpd00227"
}
},
{
"id":"no2_p",
"name":"Nitrite",
"compartment":"p",
"charge":-1,
"formula":"NO2",
"annotation":{
"bigg.metabolite":"no2",
"biocyc":"META:NITRITE",
"chebi":[
"CHEBI:16301",
"CHEBI:14658",
"CHEBI:7585",
"CHEBI:44396",
"CHEBI:25567"
],
"envipath":"32de3cf4-e3e6-4168-956e-32fa5ddb0ce1/compound/84af9b8c-5f58-4093-85cb-964ba8ed40b7",
"hmdb":"HMDB02786",
"inchi_key":"IOVCWXUNBOPUCH-UHFFFAOYSA-M",
"kegg.compound":"C00088",
"metanetx.chemical":"MNXM107",
"reactome.compound":"1222379",
"sabiork":"3058",
"sbo":"SBO:0000247",
"seed.compound":"cpd00075"
}
},
{
"id":"dcmp_e",
"name":"DCMP C9H12N3O7P",
"compartment":"e",
"charge":-2,
"formula":"C9H12N3O7P",
"annotation":{
"bigg.metabolite":"dcmp",
"biocyc":"META:DCMP",
"chebi":[
"CHEBI:15918",
"CHEBI:10493",
"CHEBI:41838",
"CHEBI:19242",
"CHEBI:14115",
"CHEBI:41875",
"CHEBI:14071",
"CHEBI:41881",
"CHEBI:57566",
"CHEBI:14070"
],
"hmdb":"HMDB01202",
"inchi_key":"NCMVOABPESMRCP-SHYZEUOFSA-L",
"kegg.compound":"C00239",
"metanetx.chemical":"MNXM266",
"reactome.compound":[
"109378",
"500828"
],
"sabiork":"63",
"sbo":"SBO:0000247",
"seed.compound":"cpd00206"
}
},
{
"id":"dgmp_e",
"name":"DGMP C10H12N5O7P",
"compartment":"e",
"charge":-2,
"formula":"C10H12N5O7P",
"annotation":{
"bigg.metabolite":"dgmp",
"biocyc":"META:DGMP",
"chebi":[
"CHEBI:57673",
"CHEBI:16192",
"CHEBI:42726",
"CHEBI:41902",
"CHEBI:42733",
"CHEBI:47449",
"CHEBI:42676",
"CHEBI:19246",
"CHEBI:14074",
"CHEBI:10496",
"CHEBI:41939",
"CHEBI:41944",
"CHEBI:45049"
],
"inchi_key":"LTFMZDNNPPEQNG-KVQBGUIXSA-L",
"kegg.compound":"C00362",
"metanetx.chemical":"MNXM546",
"reactome.compound":"500071",
"sabiork":"64",
"sbo":"SBO:0000247",
"seed.compound":"cpd00296"
}
},
{
"id":"rhcys_c",
"name":"S-Ribosyl-L-homocysteine",
"compartment":"c",
"charge":0,
"formula":"C9H17NO6S",
"annotation":{
"bigg.metabolite":"rhcys",
"biocyc":"META:CPD-564",
"chebi":[
"CHEBI:17575",
"CHEBI:12750",
"CHEBI:90364",
"CHEBI:8968",
"CHEBI:58195",
"CHEBI:22071",
"CHEBI:45383"
],
"inchi_key":"IQFWYNFDWRYSRA-BLELIYKESA-N",
"kegg.compound":"C03539",
"metanetx.chemical":"MNXM1777",
"sabiork":"6692",
"sbo":"SBO:0000247",
"seed.compound":"cpd02227"
}
},
{
"id":"cd2_e",
"name":"Cadmium",
"compartment":"e",
"charge":2,
"formula":"Cd",
"annotation":{
"bigg.metabolite":"cd2",
"biocyc":"META:CD+2",
"chebi":[
"CHEBI:48773",
"CHEBI:3290",
"CHEBI:48775"
],
"hmdb":"HMDB03638",
"inchi_key":"WLZRMCYVCSSEQC-UHFFFAOYSA-N",
"kegg.compound":"C01413",
"metanetx.chemical":"MNXM4505",
"sabiork":"48",
"sbo":"SBO:0000247",
"seed.compound":"cpd01012"
}
},
{
"id":"met__D_e",
"name":"D-Methionine",
"compartment":"e",
"charge":0,
"formula":"C5H10NO2S",
"annotation":{
"bigg.metabolite":"met__D",
"biocyc":"META:CPD-218",
"chebi":[
"CHEBI:57932",
"CHEBI:13005",
"CHEBI:44071",
"CHEBI:21065",
"CHEBI:4215",
"CHEBI:16867",
"CHEBI:32638",
"CHEBI:32637"
],
"inchi_key":"FFEARJCKVFRZRR-SCSAIBSYSA-N",
"kegg.compound":"C00855",
"metanetx.chemical":"MNXM1275",
"sabiork":"2171",
"sbo":"SBO:0000247",
"seed.compound":"cpd00637"
}
},
{
"id":"gbbtn_c",
"name":"Gamma-butyrobetaine",
"compartment":"c",
"charge":0,
"formula":"C7H15NO2",
"annotation":{
"bigg.metabolite":"gbbtn",
"biocyc":"META:GAMMA-BUTYROBETAINE",
"chebi":[
"CHEBI:1941",
"CHEBI:20484",
"CHEBI:12047",
"CHEBI:16244"
],
"hmdb":[
"HMDB01161",
"HMDB06831"
],
"inchi_key":"JHPNVNIEXXLNTR-UHFFFAOYSA-N",
"kegg.compound":"C01181",
"metanetx.chemical":"MNXM626",
"reactome.compound":"31369",
"sabiork":"5425",
"sbo":"SBO:0000247",
"seed.compound":"cpd00870"
}
},
{
"id":"fald_c",
"name":"Formaldehyde",
"compartment":"c",
"charge":0,
"formula":"CH2O",
"annotation":{
"bigg.metabolite":"fald",
"biocyc":[
"META:FORMALDEHYDE",
"META:CARBONYL-GROUP"
],
"chebi":[
"CHEBI:16842",
"CHEBI:337763",
"CHEBI:24077",
"CHEBI:14274",
"CHEBI:5142"
],
"envipath":[
"650babc9-9d68-4b73-9332-11972ca26f7b/compound/71fc9221-3497-43e5-963c-ecd5390cc239",
"5882df9c-dae1-4d80-a40e-db4724271456/compound/4103a49c-b6c5-4db6-aef3-65b68fd2f6da",
"32de3cf4-e3e6-4168-956e-32fa5ddb0ce1/compound/8ee6f55a-4488-4606-b65f-5aead102ccfc"
],
"hmdb":"HMDB01426",
"inchi_key":"WSFSSNUMVMOOMR-UHFFFAOYSA-N",
"kegg.compound":"C00067",
"kegg.drug":"D00017",
"metanetx.chemical":"MNXM56",
"reactome.compound":[
"143501",
"29478",
"879250",
"6797920"
],
"sabiork":"1928",
"sbo":"SBO:0000247",
"seed.compound":"cpd00055"
}
},
{
"id":"Nmtrp_c",
"name":"N-Methyltryptophan",
"compartment":"c",
"charge":0,
"formula":"C12H14N2O2",
"annotation":{
"bigg.metabolite":"Nmtrp",
"biocyc":[
"META:CPD-392",
"META:N-METHYLTRYPTOPHAN"
],
"chebi":[
"CHEBI:86128",
"CHEBI:85908",
"CHEBI:21207",
"CHEBI:13058",
"CHEBI:57283",
"CHEBI:15334",
"CHEBI:6166"
],
"inchi_key":"CZCIKBSVHDNIDH-NSHDSACASA-N",
"kegg.compound":[
"C16831",
"C02983"
],
"metanetx.chemical":"MNXM3055",
"sabiork":"6406",
"sbo":"SBO:0000247",
"seed.compound":[
"cpd01911",
"cpd19198",
"cpd15389"
]
}
},
{
"id":"23ccmp_e",
"name":"2',3'-Cyclic CMP",
"compartment":"e",
"charge":-1,
"formula":"C9H11N3O7P",
"annotation":{
"bigg.metabolite":"23ccmp",
"biocyc":"META:CPD-3713",
"chebi":[
"CHEBI:824",
"CHEBI:60877",
"CHEBI:27652",
"CHEBI:19213"
],
"inchi_key":"NMPZCCZXCOMSDQ-XVFCMESISA-M",
"kegg.compound":"C02354",
"metanetx.chemical":"MNXM3148",
"sabiork":"2406",
"sbo":"SBO:0000247",
"seed.compound":"cpd01571"
}
},
{
"id":"dmso_e",
"name":"Dimethyl sulfoxide",
"compartment":"e",
"charge":0,
"formula":"C2H6OS",
"annotation":{
"bigg.metabolite":"dmso",
"biocyc":"META:DMSO",
"chebi":[
"CHEBI:23801",
"CHEBI:4612",
"CHEBI:42138",
"CHEBI:28262"
],
"envipath":"32de3cf4-e3e6-4168-956e-32fa5ddb0ce1/compound/455cdb68-acf9-42fe-a3f8-420236744cc5",
"hmdb":"HMDB02151",
"inchi_key":"IAZDPXIOMUYVGZ-UHFFFAOYSA-N",
"kegg.compound":"C11143",
"kegg.drug":"D01043",
"metanetx.chemical":"MNXM745",
"sbo":"SBO:0000247",
"seed.compound":"cpd08021"
}
},
{
"id":"udpg_e",
"name":"UDPglucose",
"compartment":"e",
"charge":-2,
"formula":"C15H22N2O17P2",
"annotation":{
"bigg.metabolite":"udpg",
"biocyc":"META:CPD-12575",
"chebi":[
"CHEBI:13505",
"CHEBI:52249",
"CHEBI:9845",
"CHEBI:46228",
"CHEBI:46229",
"CHEBI:58367",
"CHEBI:13498",
"CHEBI:28532",
"CHEBI:42885",
"CHEBI:27234",
"CHEBI:18066",
"CHEBI:9895",
"CHEBI:58885",
"CHEBI:22103"
],
"hmdb":"HMDB60079",
"inchi_key":"HSCJRCZFDFQWRP-RDKQLNKOSA-L",
"kegg.compound":"C00029",
"kegg.glycan":"G10608",
"metanetx.chemical":"MNXM722710",
"reactome.compound":[
"173594",
"744227",
"29410"
],
"sabiork":[
"3918",
"1277"
],
"sbo":"SBO:0000247",
"seed.compound":[
"cpd00026",
"cpd28293"
]
}
},
{
"id":"icolipa_c",
"name":"Inner core oligosaccharide lipid A (E coli)",
"compartment":"c",
"charge":-11,
"formula":"C145H251N2O74P4",
"annotation":{
"bigg.metabolite":"icolipa",
"biocyc":"META:CPD0-2295",
"inchi_key":"YKVGZDADLKRSPK-YRCDCJNSSA-C",
"metanetx.chemical":"MNXM57404",
"sbo":"SBO:0000247",
"seed.compound":"cpd26459"
}
},
{
"id":"acgal_e",
"name":"N-Acetyl-D-galactosamine",
"compartment":"e",
"charge":0,
"formula":"C8H15NO6",
"annotation":{
"bigg.metabolite":"acgal",
"biocyc":"META:N-acetyl-D-galactosamine",
"chebi":[
"CHEBI:21502",
"CHEBI:7110",
"CHEBI:28800",
"CHEBI:7201",
"CHEBI:21600",
"CHEBI:28037",
"CHEBI:546804"
],
"inchi_key":"OVRNDRQMDRJTHS-KEWYIRBNSA-N",
"kegg.compound":"C01132",
"metanetx.chemical":"MNXM395",
"reactome.compound":"1605658",
"sabiork":"1573",
"sbo":"SBO:0000247",
"seed.compound":[
"cpd27607",
"cpd00832"
]
}
},
{
"id":"r15bp_c",
"name":"D-Ribose 1,5-bisphosphate",
"compartment":"c",
"charge":-4,
"formula":"C5H8O11P2",
"annotation":{
"bigg.metabolite":"r15bp",
"biocyc":"META:RIBOSE-15-BISPHOSPHATE",
"chebi":[
"CHEBI:17994",
"CHEBI:13012",
"CHEBI:58345",
"CHEBI:21079",
"CHEBI:68819",
"CHEBI:4234",
"CHEBI:68688"
],
"hmdb":"HMDB11688",
"inchi_key":"AAAFZMYJJHWUPN-TXICZTDVSA-J",
"kegg.compound":"C01151",
"metanetx.chemical":"MNXM881",
"sabiork":"1470",
"sbo":"SBO:0000247",
"seed.compound":"cpd00847"
}
},
{
"id":"g3pe_p",
"name":"Sn-Glycero-3-phosphoethanolamine",
"compartment":"p",
"charge":0,
"formula":"C5H14NO6P",
"annotation":{
"bigg.metabolite":"g3pe",
"biocyc":"META:L-1-GLYCEROPHOSPHORYLETHANOL-AMINE",
"chebi":[
"CHEBI:57952",
"CHEBI:10647",
"CHEBI:12842",
"CHEBI:16929",
"CHEBI:26699"
],
"hmdb":"HMDB59660",
"inchi_key":"JZNWSCPGTDBMEW-YFKPBYRVSA-N",
"kegg.compound":"C01233",
"metanetx.chemical":"MNXM368",
"reactome.compound":"1524023",
"sabiork":"3824",
"sbo":"SBO:0000247",
"seed.compound":"cpd00908"
}
},
{
"id":"crn__D_p",
"name":"D-Carnitine",
"compartment":"p",
"charge":0,
"formula":"C7H15NO3",
"annotation":{
"bigg.metabolite":"crn__D",
"biocyc":"META:D-CARNITINE",
"chebi":[
"CHEBI:51453",
"CHEBI:11060"
],
"hmdb":"HMDB62634",
"inchi_key":"PHIQHXFUZVPYII-LURJTMIESA-N",
"kegg.compound":"C15025",
"metanetx.chemical":"MNXM246",
"sbo":"SBO:0000247",
"seed.compound":"cpd10719"
}
},
{
"id":"3ocvac11eACP_c",
"name":"3-oxo-cis-vacc-11-enoyl-[acyl-carrier protein]",
"compartment":"c",
"charge":-1,
"formula":"C29H51N2O9PRS",
"annotation":{
"bigg.metabolite":"3ocvac11eACP",
"metanetx.chemical":"MNXM6840",
"sbo":"SBO:0000247",
"seed.compound":"cpd15376"
}
},
{
"id":"cd2_p",
"name":"Cadmium",
"compartment":"p",
"charge":2,
"formula":"Cd",
"annotation":{
"bigg.metabolite":"cd2",
"biocyc":"META:CD+2",
"chebi":[
"CHEBI:48773",
"CHEBI:3290",
"CHEBI:48775"
],
"hmdb":"HMDB03638",
"inchi_key":"WLZRMCYVCSSEQC-UHFFFAOYSA-N",
"kegg.compound":"C01413",
"metanetx.chemical":"MNXM4505",
"sabiork":"48",
"sbo":"SBO:0000247",
"seed.compound":"cpd01012"
}
},
{
"id":"3hoctaACP_c",
"name":"(R)-3-Hydroxyoctadecanoyl-[acyl-carrier protein]",
"compartment":"c",
"charge":-1,
"formula":"C29H55N2O9PRS",
"annotation":{
"bigg.metabolite":"3hoctaACP",
"kegg.compound":"C16220",
"metanetx.chemical":"MNXM6417",
"sbo":"SBO:0000247",
"seed.compound":"cpd15371"
}
},
{
"id":"2agpe181_p",
"name":"2-Acyl-sn-glycero-3-phosphoethanolamine (n-C18:1)",
"compartment":"p",
"charge":0,
"formula":"C23H46NO7P1",
"annotation":{
"bigg.metabolite":"2agpe181",
"metanetx.chemical":"MNXM3449",
"sbo":"SBO:0000247"
}
},
{
"id":"arab__D_c",
"name":"D Arabinose C5H10O5",
"compartment":"c",
"charge":0,
"formula":"C5H10O5",
"annotation":{
"bigg.metabolite":"arab__D",
"biocyc":"META:D-arabinopyranose",
"chebi":"CHEBI:46994",
"inchi_key":"SRBFZHDQGSBBOR-ZRMNMSDTSA-N",
"kegg.compound":"C00216",
"metanetx.chemical":"MNXM544",
"sbo":"SBO:0000247",
"seed.compound":"cpd00185"
}
},
{
"id":"2doxg6p_c",
"name":"2 Deoxy D glucose 6 phosphate C6H11O8P",
"compartment":"c",
"charge":-2,
"formula":"C6H11O8P",
"annotation":{
"bigg.metabolite":"2doxg6p",
"biocyc":[
"META:2-DEOXYGLUCOSE-6-PHOSPHATE",
"META:2-DEOXY-D-GLUCOSE-6-PHOSPHATE"
],
"chebi":[
"CHEBI:84756",
"CHEBI:16043",
"CHEBI:11570",
"CHEBI:57615",
"CHEBI:84760",
"CHEBI:19554",
"CHEBI:1079"
],
"inchi_key":"UQJFZAAGZAYVKZ-CERMHHMHSA-L",
"kegg.compound":"C06369",
"metanetx.chemical":"MNXM3809",
"sabiork":"1611",
"sbo":"SBO:0000247",
"seed.compound":[
"cpd03805",
"cpd21864"
]
}
},
{
"id":"ocdca_c",
"name":"Octadecanoate (n-C18:0)",
"compartment":"c",
"charge":-1,
"formula":"C18H35O2",
"annotation":{
"bigg.metabolite":"ocdca",
"biocyc":"META:STEARIC_ACID",
"chebi":[
"CHEBI:25631",
"CHEBI:231588",
"CHEBI:45710",
"CHEBI:25629",
"CHEBI:28842"
],
"envipath":"5882df9c-dae1-4d80-a40e-db4724271456/compound/c0fae385-4844-4700-ba7a-96b6726ed216",
"hmdb":"HMDB00827",
"inchi_key":"QIQXTHQIDYTFRH-UHFFFAOYSA-M",
"kegg.compound":"C01530",
"kegg.drug":"D00119",
"lipidmaps":[
"LMFA01010018",
"LMFA01010047"
],
"metanetx.chemical":"MNXM236",
"reactome.compound":"428198",
"sabiork":"20032",
"sbo":"SBO:0000247",
"seed.compound":"cpd01080",
"slm":"000000826"
}
},
{
"id":"murein4px4p4p_p",
"name":"Three disacharide linked murein units (tetrapeptide crosslinked tetrapeptide (A2pm->D-ala), one uncrosslinked tetrapaptide) (middle of chain)",
"compartment":"p",
"charge":-6,
"formula":"C111H169N21O59",
"annotation":{
"bigg.metabolite":"murein4px4p4p",
"biocyc":"META:CPD0-2266",
"inchi_key":"NPJMJVATSCHTAI-UHFFFAOYSA-F",
"metanetx.chemical":"MNXM87122",
"sbo":"SBO:0000247",
"seed.compound":"cpd15507"
}
},
{
"id":"2agpg180_c",
"name":"2-Acyl-sn-glycero-3-phosphoglycerol (n-C18:0)",
"compartment":"c",
"charge":-1,
"formula":"C24H48O9P1",
"annotation":{
"bigg.metabolite":"2agpg180",
"biocyc":"META:CPD0-2133",
"hmdb":"HMDB61703",
"inchi_key":"ZYKIFISVQNGKFE-UHFFFAOYSA-M",
"metanetx.chemical":"MNXM150642",
"sbo":"SBO:0000247",
"seed.compound":"cpd26427"
}
},
{
"id":"2tdec7eg3p_p",
"name":"2-tetradec-7-enoyl-sn-glycerol 3-phosphate",
"compartment":"p",
"charge":-1,
"formula":"C17H32O7P1",
"annotation":{
"bigg.metabolite":"2tdec7eg3p",
"metanetx.chemical":"MNXM5490",
"sbo":"SBO:0000247",
"seed.compound":"cpd15362"
}
},
{
"id":"sulfac_c",
"name":"Sulfoacetate",
"compartment":"c",
"charge":-2,
"formula":"C2H2O5S",
"annotation":{
"bigg.metabolite":"sulfac",
"biocyc":"META:CPD-10246",
"chebi":[
"CHEBI:34987",
"CHEBI:49876",
"CHEBI:58824",
"CHEBI:50519"
],
"inchi_key":"AGGIJOLULBJGTQ-UHFFFAOYSA-L",
"kegg.compound":"C14179",
"metanetx.chemical":"MNXM1949",
"sbo":"SBO:0000247",
"seed.compound":"cpd09878"
}
},
{
"id":"mg2_c",
"name":"Magnesium",
"compartment":"c",
"charge":2,
"formula":"Mg",
"annotation":{
"bigg.metabolite":"mg2",
"biocyc":"META:MG+2",
"chebi":[
"CHEBI:6635",
"CHEBI:18420",
"CHEBI:13379",
"CHEBI:39127",
"CHEBI:25112",
"CHEBI:49736"
],
"hmdb":"HMDB00547",
"inchi_key":"JLVVSXFLKOJNIY-UHFFFAOYSA-N",
"kegg.compound":"C00305",
"metanetx.chemical":"MNXM653",
"reactome.compound":[
"29926",
"114632",
"5336432",
"109496"
],
"sabiork":"1327",
"sbo":"SBO:0000247",
"seed.compound":"cpd00254"
}
},
{
"id":"dt5hsu_c",
"name":"4-Deoxy-L-threo-5-hexosulose uronate",
"compartment":"c",
"charge":-1,
"formula":"C6H7O6",
"annotation":{
"bigg.metabolite":"dt5hsu",
"sbo":"SBO:0000247"
}
},
{
"id":"acmalt_c",
"name":"Acetyl-maltose",
"compartment":"c",
"charge":0,
"formula":"C14H24O12",
"annotation":{
"bigg.metabolite":"acmalt",
"biocyc":"META:CPD-18529",
"inchi_key":"IJVLHLCOMOKFHH-DURRTVQMSA-N",
"kegg.compound":"C02130",
"kegg.glycan":"G10592",
"metanetx.chemical":"MNXM3135",
"sbo":"SBO:0000247",
"seed.compound":"cpd01441"
}
},
{
"id":"malcoame_c",
"name":"Malonyl-CoA methyl ester",
"compartment":"c",
"charge":-4,
"formula":"C25H36N7O19P3S",
"annotation":{
"bigg.metabolite":"malcoame",
"biocyc":"META:CPD-12454",
"chebi":[
"CHEBI:71244",
"CHEBI:71242"
],
"inchi_key":"CHQAJZULNPRMEN-FZEDXVDRSA-J",
"lipidmaps":"LMFA07050346",
"metanetx.chemical":"MNXM97130",
"sbo":"SBO:0000247",
"seed.compound":"cpd20921"
}
},
{
"id":"slnt_p",
"name":"Selenite",
"compartment":"p",
"charge":-2,
"formula":"O3Se",
"annotation":{
"bigg.metabolite":"slnt",
"biocyc":"META:SELENITE",
"chebi":[
"CHEBI:18212",
"CHEBI:26642",
"CHEBI:29924",
"CHEBI:9090",
"CHEBI:15077"
],
"envipath":"32de3cf4-e3e6-4168-956e-32fa5ddb0ce1/compound/853ba2d0-3106-4c3e-9578-b095546ea194",
"hmdb":"HMDB11119",
"inchi_key":"MCAHWIHFGHIESP-UHFFFAOYSA-L",
"kegg.compound":"C05684",
"kegg.drug":"D05814",
"metanetx.chemical":"MNXM1157",
"reactome.compound":"5357720",
"sbo":"SBO:0000247",
"seed.compound":"cpd03387"
}
},
{
"id":"gmeACP_c",
"name":"Glutaryl-[acyl-carrier protein] methyl ester",
"compartment":"c",
"charge":-1,
"formula":"C17H29N2O10PRS",
"annotation":{
"bigg.metabolite":"gmeACP",
"biocyc":"META:Glutaryl-ACP-methyl-esters",
"kegg.compound":"C20375",
"metanetx.chemical":"MNXM11700",
"sbo":"SBO:0000247",
"seed.compound":"cpd27180"
}
},
{
"id":"1hdecg3p_c",
"name":"1-hexadecanoyl-sn-glycerol 3-phosphate",
"compartment":"c",
"charge":-2,
"formula":"C19H37O7P1",
"annotation":{
"bigg.metabolite":"1hdecg3p",
"metanetx.chemical":"MNXM90586",
"sbo":"SBO:0000247",
"seed.compound":"cpd15327"
}
},
{
"id":"hgmeACP_c",
"name":"3-Hydroxyglutaryl-[acyl-carrier protein] methyl ester",
"compartment":"c",
"charge":-1,
"formula":"C17H29N2O11PRS",
"annotation":{
"bigg.metabolite":"hgmeACP",
"biocyc":"META:3-Hydroxyglutaryl-ACP-methyl-ester",
"kegg.compound":"C20373",
"metanetx.chemical":"MNXM97395",
"sbo":"SBO:0000247",
"seed.compound":"cpd22022"
}
},
{
"id":"pg141_p",
"name":"Phosphatidylglycerol (ditetradec-7-enoyl, n-C14:1)",
"compartment":"p",
"charge":-1,
"formula":"C34H62O10P1",
"annotation":{
"bigg.metabolite":"pg141",
"metanetx.chemical":"MNXM2029",
"sbo":"SBO:0000247"
}
},
{
"id":"mpt_c",
"name":"Molybdopterin",
"compartment":"c",
"charge":-2,
"formula":"C10H10N5O6PS2Cu",
"annotation":{
"bigg.metabolite":"mpt",
"biocyc":"META:CPD-4",
"chebi":[
"CHEBI:58698",
"CHEBI:44067",
"CHEBI:6969",
"CHEBI:44074"
],
"hmdb":"HMDB02206",
"inchi_key":"HPEUEJRPDGMIMY-IFQPEPLCSA-K",
"kegg.compound":"C05924",
"metanetx.chemical":"MNXM1193",
"reactome.compound":"947496",
"sbo":"SBO:0000247",
"seed.compound":"cpd03520"
}
},
{
"id":"ttrcyc_p",
"name":"Tetracycline",
"compartment":"p",
"charge":0,
"formula":"C22H24N2O8",
"annotation":{
"bigg.metabolite":"ttrcyc",
"biocyc":"META:CPD0-1414",
"chebi":[
"CHEBI:9474",
"CHEBI:77932",
"CHEBI:45729",
"CHEBI:27902",
"CHEBI:71392",
"CHEBI:26894"
],
"hmdb":"HMDB14897",
"inchi_key":"OFVLGDICTFRJMM-WESIUVDSSA-N",
"kegg.compound":"C06570",
"kegg.drug":"D00201",
"metanetx.chemical":"MNXM97613",
"sbo":"SBO:0000247",
"seed.compound":"cpd03977"
}
},
{
"id":"4crsol_c",
"name":"P-Cresol",
"compartment":"c",
"charge":0,
"formula":"C7H8O",
"annotation":{
"bigg.metabolite":"4crsol",
"biocyc":"META:CPD-108",
"chebi":[
"CHEBI:1816",
"CHEBI:20352",
"CHEBI:44726",
"CHEBI:17847",
"CHEBI:11981"
],
"envipath":"32de3cf4-e3e6-4168-956e-32fa5ddb0ce1/compound/b1f893aa-04c5-4a93-b65f-6b42cd0dc97f",
"hmdb":[
"HMDB13762",
"HMDB01858"
],
"inchi_key":"IWDCLRJOBJJRNH-UHFFFAOYSA-N",
"kegg.compound":"C01468",
"metanetx.chemical":"MNXM828",
"sabiork":[
"25097",
"5602"
],
"sbo":"SBO:0000247",
"seed.compound":"cpd01042"
}
},
{
"id":"apg181_c",
"name":"Acyl phosphatidylglycerol (n-C18:1)",
"compartment":"c",
"charge":-1,
"formula":"C60H110O11P",
"annotation":{
"bigg.metabolite":"apg181",
"metanetx.chemical":"MNXM7023",
"sbo":"SBO:0000247"
}
},
{
"id":"pydx_p",
"name":"Pyridoxal",
"compartment":"p",
"charge":0,
"formula":"C8H9NO3",
"annotation":{
"bigg.metabolite":"pydx",
"biocyc":"META:PYRIDOXAL",
"chebi":[
"CHEBI:45112",
"CHEBI:131530",
"CHEBI:14976",
"CHEBI:26423",
"CHEBI:17310",
"CHEBI:8667"
],
"envipath":"32de3cf4-e3e6-4168-956e-32fa5ddb0ce1/compound/049709c3-768e-468f-b435-40e990942002",
"hmdb":"HMDB01545",
"inchi_key":"RADKZDMFGJYCBB-UHFFFAOYSA-N",
"kegg.compound":"C00250",
"metanetx.chemical":"MNXM311",
"reactome.compound":"965131",
"sabiork":"1991",
"sbo":"SBO:0000247",
"seed.compound":"cpd00215"
}
},
{
"id":"2sephchc_c",
"name":"2-succinyl-5-enolpyruvyl-6-hydroxy-3-cyclohexene-1-carboxylate",
"compartment":"c",
"charge":-3,
"formula":"C14H13O9",
"annotation":{
"bigg.metabolite":"2sephchc",
"chebi":[
"CHEBI:50271",
"CHEBI:58818"
],
"inchi_key":"XYCATPIYKOARSZ-OAIFWDMCSA-K",
"kegg.compound":"C16519",
"metanetx.chemical":"MNXM1861",
"sabiork":"27666",
"sbo":"SBO:0000247",
"seed.compound":"cpd16335"
}
},
{
"id":"cellb_p",
"name":"Cellobiose",
"compartment":"p",
"charge":0,
"formula":"C12H22O11",
"annotation":{
"bigg.metabolite":"cellb",
"biocyc":"META:CELLOBIOSE",
"chebi":[
"CHEBI:36217",
"CHEBI:41353",
"CHEBI:22836",
"CHEBI:10358",
"CHEBI:35462"
],
"hmdb":"HMDB00055",
"inchi_key":"GUBGYTABKSRVRQ-QRZGKKJRSA-N",
"kegg.compound":[
"C00185",
"C06421",
"C06422"
],
"kegg.glycan":"G00289",
"metanetx.chemical":"MNXM1142",
"sabiork":[
"1655",
"102"
],
"sbo":"SBO:0000247",
"seed.compound":"cpd03845"
}
},
{
"id":"adp_c",
"name":"ADP C10H12N5O10P2",
"compartment":"c",
"charge":-3,
"formula":"C10H12N5O10P2",
"annotation":{
"bigg.metabolite":"adp",
"biocyc":"META:ADP",
"chebi":[
"CHEBI:2342",
"CHEBI:16761",
"CHEBI:456216",
"CHEBI:40553",
"CHEBI:22244",
"CHEBI:87518",
"CHEBI:13222"
],
"hmdb":"HMDB01341",
"inchi_key":"XTWYTFMLZFPYCI-KQYNXXCUSA-K",
"kegg.compound":"C00008",
"kegg.glycan":"G11113",
"metanetx.chemical":"MNXM7",
"reactome.compound":[
"114565",
"211606",
"114564",
"6798177",
"5632457",
"5696026",
"8869360",
"29370",
"113581",
"113582"
],
"sabiork":"35",
"sbo":"SBO:0000247",
"seed.compound":"cpd00008"
}
},
{
"id":"dhps_c",
"name":"2,3-Dihydroxypropane-1-sulfonate",
"compartment":"c",
"charge":-1,
"formula":"C3H7O5S",
"annotation":{
"bigg.metabolite":"dhps",
"sbo":"SBO:0000247"
}
},
{
"id":"mal__L_c",
"name":"L-Malate",
"compartment":"c",
"charge":-2,
"formula":"C4H4O5",
"annotation":{
"bigg.metabolite":"mal__L",
"biocyc":"META:MAL",
"chebi":[
"CHEBI:15589",
"CHEBI:30797",
"CHEBI:423",
"CHEBI:18784",
"CHEBI:18785",
"CHEBI:13140",
"CHEBI:11066"
],
"hmdb":"HMDB00156",
"inchi_key":"BJEPYKJPYRNKOW-REOHCLBHSA-L",
"kegg.compound":"C00149",
"metanetx.chemical":"MNXM98",
"reactome.compound":[
"198498",
"113544"
],
"sabiork":"1918",
"sbo":"SBO:0000247",
"seed.compound":"cpd00130"
}
},
{
"id":"urea_c",
"name":"Urea CH4N2O",
"compartment":"c",
"charge":0,
"formula":"CH4N2O",
"annotation":{
"bigg.metabolite":"urea",
"biocyc":"META:UREA",
"chebi":[
"CHEBI:134711",
"CHEBI:15292",
"CHEBI:16199",
"CHEBI:32285",
"CHEBI:48376",
"CHEBI:9888",
"CHEBI:27218",
"CHEBI:46379"
],
"envipath":[
"5882df9c-dae1-4d80-a40e-db4724271456/compound/a4a8116a-0fc4-4ad8-b192-1387a253bac6",
"32de3cf4-e3e6-4168-956e-32fa5ddb0ce1/compound/e1054e0b-a299-4b89-b470-455c007d2bc6",
"650babc9-9d68-4b73-9332-11972ca26f7b/compound/f410026a-1678-4d69-b6ac-505c7b9fe316"
],
"hmdb":"HMDB00294",
"inchi_key":"XSQUKJJJFZCRTK-UHFFFAOYSA-N",
"kegg.compound":"C00086",
"kegg.drug":[
"D01749",
"D10496",
"D00023"
],
"metanetx.chemical":"MNXM117",
"reactome.compound":[
"374061",
"29514",
"432019"
],
"sabiork":"1798",
"sbo":"SBO:0000247",
"seed.compound":"cpd00073"
}
},
{
"id":"gam_c",
"name":"D-Glucosamine",
"compartment":"c",
"charge":1,
"formula":"C6H14NO5",
"annotation":{
"bigg.metabolite":"gam",
"biocyc":"META:GLUCOSAMINE",
"chebi":[
"CHEBI:58723",
"CHEBI:17315",
"CHEBI:4162",
"CHEBI:12961",
"CHEBI:47972",
"CHEBI:47977",
"CHEBI:5417"
],
"hmdb":[
"HMDB06479",
"HMDB01514",
"HMDB15410"
],
"inchi_key":"MSWZFWKMSRAUBD-IVMDWMLBSA-O",
"kegg.compound":"C00329",
"kegg.drug":"D04334",
"metanetx.chemical":"MNXM533",
"reactome.compound":"6786660",
"sabiork":[
"1591",
"1592"
],
"sbo":"SBO:0000247",
"seed.compound":[
"cpd01247",
"cpd00276",
"cpd27103"
]
}
},
{
"id":"mercpeth_c",
"name":"Mercaptoethanol",
"compartment":"c",
"charge":0,
"formula":"C2H6OS",
"annotation":{
"bigg.metabolite":"mercpeth",
"sbo":"SBO:0000247"
}
},
{
"id":"psuri_p",
"name":"Pseudouridine",
"compartment":"p",
"charge":0,
"formula":"C9H12N2O6",
"annotation":{
"bigg.metabolite":"psuri",
"sbo":"SBO:0000247"
}
},
{
"id":"5apru_c",
"name":"5-Amino-6-(5'-phosphoribosylamino)uracil",
"compartment":"c",
"charge":-2,
"formula":"C9H13N4O9P",
"annotation":{
"bigg.metabolite":"5apru",
"biocyc":"META:CPD-602",
"chebi":[
"CHEBI:12108",
"CHEBI:58453",
"CHEBI:18337",
"CHEBI:2032",
"CHEBI:20546",
"CHEBI:59550",
"CHEBI:59551"
],
"inchi_key":"LZEXYCAGPMYXLX-UMMCILCDSA-L",
"kegg.compound":"C01268",
"metanetx.chemical":"MNXM1532",
"sbo":"SBO:0000247",
"seed.compound":"cpd00931"
}
},
{
"id":"g3p_c",
"name":"Glyceraldehyde 3-phosphate",
"compartment":"c",
"charge":-2,
"formula":"C3H5O6P",
"annotation":{
"bigg.metabolite":"g3p",
"biocyc":"META:GAP",
"chebi":[
"CHEBI:5446",
"CHEBI:14333",
"CHEBI:12984",
"CHEBI:181",
"CHEBI:17138",
"CHEBI:21026",
"CHEBI:12983",
"CHEBI:18324",
"CHEBI:58027",
"CHEBI:59776",
"CHEBI:29052"
],
"hmdb":"HMDB01112",
"inchi_key":"LXJXRIRHZLFYRP-VKHMYHEASA-L",
"kegg.compound":[
"C00661",
"C00118"
],
"metanetx.chemical":"MNXM74",
"reactome.compound":"29578",
"sabiork":[
"27",
"1687"
],
"sbo":"SBO:0000247",
"seed.compound":[
"cpd00102",
"cpd19005"
]
}
},
{
"id":"puacgam_p",
"name":"Poly-?-1,6-N-acetyl-D-glucosamine",
"compartment":"p",
"charge":1,
"formula":"C8N1O5H14R",
"annotation":{
"bigg.metabolite":"puacgam",
"sbo":"SBO:0000247"
}
},
{
"id":"etoh_c",
"name":"Ethanol",
"compartment":"c",
"charge":0,
"formula":"C2H6O",
"annotation":{
"bigg.metabolite":"etoh",
"biocyc":"META:ETOH",
"chebi":[
"CHEBI:42377",
"CHEBI:23978",
"CHEBI:30880",
"CHEBI:16236",
"CHEBI:52092",
"CHEBI:30878",
"CHEBI:4879",
"CHEBI:44594",
"CHEBI:14222"
],
"envipath":[
"5882df9c-dae1-4d80-a40e-db4724271456/compound/a4a354fd-5003-4b7b-b11b-f54204aea384",
"5882df9c-dae1-4d80-a40e-db4724271456/compound/f89efe7c-1a6a-4d21-b99c-e3e1070a8062",
"650babc9-9d68-4b73-9332-11972ca26f7b/compound/56e18a05-c059-433a-94f6-0e26c01b010f",
"32de3cf4-e3e6-4168-956e-32fa5ddb0ce1/compound/9fb1fbdf-101b-4b82-a596-d2f52c870e4f"
],
"hmdb":"HMDB00108",
"inchi_key":"LFQSCWFLJHTTHZ-UHFFFAOYSA-N",
"kegg.compound":"C00469",
"kegg.drug":[
"D06542",
"D02798",
"D00068",
"D04855"
],
"metanetx.chemical":"MNXM303",
"reactome.compound":[
"113748",
"30203"
],
"sabiork":"56",
"sbo":"SBO:0000247",
"seed.compound":"cpd00363"
}
},
{
"id":"pnto__R_c",
"name":"(R)-Pantothenate",
"compartment":"c",
"charge":-1,
"formula":"C9H16NO5",
"annotation":{
"bigg.metabolite":"pnto__R",
"biocyc":"META:PANTOTHENATE",
"chebi":[
"CHEBI:29032",
"CHEBI:44679",
"CHEBI:25846",
"CHEBI:16454",
"CHEBI:18700",
"CHEBI:11008",
"CHEBI:18701",
"CHEBI:46905",
"CHEBI:14739",
"CHEBI:7916"
],
"hmdb":[
"HMDB00210",
"HMDB62717"
],
"inchi_key":"GHOKWGTUZJEAQD-ZETCQYMHSA-M",
"kegg.compound":"C00864",
"kegg.drug":"D07413",
"metanetx.chemical":"MNXM364",
"reactome.compound":[
"199192",
"196820"
],
"sabiork":"5286",
"sbo":"SBO:0000247",
"seed.compound":"cpd00644"
}
},
{
"id":"nadphx__S_c",
"name":"(S)-NADPHX",
"compartment":"c",
"charge":-4,
"formula":"C21H28N7O18P3",
"annotation":{
"bigg.metabolite":"nadphx__S",
"sbo":"SBO:0000247"
}
},
{
"id":"gdptp_c",
"name":"Guanosine 3'-diphosphate 5'-triphosphate",
"compartment":"c",
"charge":-7,
"formula":"C10H11N5O20P5",
"annotation":{
"bigg.metabolite":"gdptp",
"biocyc":"META:GDP-TP",
"chebi":[
"CHEBI:14382",
"CHEBI:5566",
"CHEBI:24446",
"CHEBI:14378",
"CHEBI:71477",
"CHEBI:60028",
"CHEBI:16690"
],
"hmdb":"HMDB60480",
"inchi_key":"KCPMACXZAITQAX-UUOKFMHZSA-H",
"kegg.compound":"C04494",
"metanetx.chemical":"MNXM1561",
"sabiork":"1817",
"sbo":"SBO:0000247",
"seed.compound":"cpd02740"
}
},
{
"id":"3hddcoa_c",
"name":"(S)-3-Hydroxydodecanoyl-CoA",
"compartment":"c",
"charge":-4,
"formula":"C33H54N7O18P3S",
"annotation":{
"bigg.metabolite":"3hddcoa",
"biocyc":"META:CPD0-2107",
"chebi":[
"CHEBI:396",
"CHEBI:62558",
"CHEBI:18751",
"CHEBI:27668"
],
"hmdb":[
"HMDB62260",
"HMDB03936"
],
"inchi_key":"IJFLXRCJWPKGKJ-LXIXEQKWSA-J",
"kegg.compound":"C05262",
"lipidmaps":[
"LMFA07050158",
"LMFA07050012"
],
"metanetx.chemical":"MNXM733",
"reactome.compound":"77252",
"sabiork":"2739",
"sbo":"SBO:0000247",
"seed.compound":"cpd03116",
"slm":"000001023"
}
},
{
"id":"so3_c",
"name":"Sulfite",
"compartment":"c",
"charge":-2,
"formula":"O3S",
"annotation":{
"bigg.metabolite":"so3",
"biocyc":[
"META:H2SO3",
"META:HSO3",
"META:SO3"
],
"chebi":[
"CHEBI:15139",
"CHEBI:17137",
"CHEBI:45548",
"CHEBI:48854",
"CHEBI:26837",
"CHEBI:9344",
"CHEBI:5598",
"CHEBI:29214",
"CHEBI:13367",
"CHEBI:17359",
"CHEBI:33543"
],
"envipath":[
"4fd7f3e0-dd25-43ac-9453-dda3e52396e4/compound/0382072e-fc0c-41a7-be8d-fce140ecf836",
"32de3cf4-e3e6-4168-956e-32fa5ddb0ce1/compound/2bf998e0-031f-4353-bbd0-d9c0af36460e"
],
"hmdb":[
"HMDB34829",
"HMDB03008",
"HMDB01033",
"HMDB00240"
],
"inchi_key":"LSNNMFCWUKXFEE-UHFFFAOYSA-L",
"kegg.compound":[
"C00094",
"C11481"
],
"metanetx.chemical":"MNXM105630",
"sabiork":"3059",
"sbo":"SBO:0000247",
"seed.compound":"cpd00081"
}
},
{
"id":"met__L_c",
"name":"L-Methionine",
"compartment":"c",
"charge":0,
"formula":"C5H11NO2S",
"annotation":{
"bigg.metabolite":"met__L",
"biocyc":"META:MET",
"chebi":[
"CHEBI:32644",
"CHEBI:32631",
"CHEBI:21360",
"CHEBI:6271",
"CHEBI:14590",
"CHEBI:16811",
"CHEBI:25229",
"CHEBI:32632",
"CHEBI:6829",
"CHEBI:57844",
"CHEBI:32646",
"CHEBI:64558",
"CHEBI:16643",
"CHEBI:13141",
"CHEBI:43990"
],
"envipath":"32de3cf4-e3e6-4168-956e-32fa5ddb0ce1/compound/44a61812-39ff-48f9-bf09-8398e8723d5e",
"hmdb":[
"HMDB00696",
"HMDB33951"
],
"inchi_key":"FFEARJCKVFRZRR-BYPYZUCNSA-N",
"kegg.compound":[
"C01733",
"C00073"
],
"kegg.drug":[
"D04984",
"D04983",
"D00019"
],
"metanetx.chemical":"MNXM61",
"reactome.compound":[
"379705",
"1130765",
"174390"
],
"sabiork":[
"77",
"2315"
],
"sbo":"SBO:0000247",
"seed.compound":[
"cpd00060",
"cpd30746"
]
}
},
{
"id":"aicar_c",
"name":"5-Amino-1-(5-Phospho-D-ribosyl)imidazole-4-carboxamide",
"compartment":"c",
"charge":-2,
"formula":"C9H13N4O8P",
"annotation":{
"bigg.metabolite":"aicar",
"biocyc":"META:AICAR",
"chebi":[
"CHEBI:573",
"CHEBI:12102",
"CHEBI:40739",
"CHEBI:58475",
"CHEBI:18406",
"CHEBI:18966"
],
"hmdb":"HMDB01517",
"inchi_key":"NOTGFIUVDGNKRI-UUOKFMHZSA-L",
"kegg.compound":"C04677",
"metanetx.chemical":"MNXM365",
"reactome.compound":"111409",
"sabiork":"1891",
"sbo":"SBO:0000247",
"seed.compound":"cpd02851"
}
},
{
"id":"altrn_c",
"name":"D-Altronate",
"compartment":"c",
"charge":-1,
"formula":"C6H11O7",
"annotation":{
"bigg.metabolite":"altrn",
"biocyc":"META:D-ALTRONATE",
"chebi":[
"CHEBI:46644",
"CHEBI:20904",
"CHEBI:58707",
"CHEBI:12908",
"CHEBI:17360",
"CHEBI:4095"
],
"inchi_key":"RGHNJXZEOKUKBD-AIHAYLRMSA-M",
"kegg.compound":"C00817",
"metanetx.chemical":"MNXM2011",
"sabiork":"5251",
"sbo":"SBO:0000247",
"seed.compound":"cpd00608"
}
},
{
"id":"thymd_e",
"name":"Thymidine C10H14N2O5",
"compartment":"e",
"charge":0,
"formula":"C10H14N2O5",
"annotation":{
"bigg.metabolite":"thymd",
"biocyc":"META:THYMIDINE",
"chebi":[
"CHEBI:45834",
"CHEBI:45917",
"CHEBI:17748",
"CHEBI:9579",
"CHEBI:45918",
"CHEBI:19273",
"CHEBI:45782",
"CHEBI:15244",
"CHEBI:53527"
],
"hmdb":"HMDB00273",
"inchi_key":"IQFYYKKMVGJFEH-XLPZGREQSA-N",
"kegg.compound":"C00214",
"metanetx.chemical":"MNXM420",
"reactome.compound":"83928",
"sabiork":"1315",
"sbo":"SBO:0000247",
"seed.compound":"cpd00184"
}
},
{
"id":"ncam_c",
"name":"Nicotinamide",
"compartment":"c",
"charge":0,
"formula":"C6H6N2O",
"annotation":{
"bigg.metabolite":"ncam",
"biocyc":"META:NIACINAMIDE",
"chebi":[
"CHEBI:14645",
"CHEBI:7556",
"CHEBI:25521",
"CHEBI:17154",
"CHEBI:44258"
],
"hmdb":"HMDB01406",
"inchi_key":"DFPAKSUCGFBDDF-UHFFFAOYSA-N",
"kegg.compound":"C00153",
"kegg.drug":"D00036",
"metanetx.chemical":"MNXM216",
"reactome.compound":[
"197277",
"8870343"
],
"sabiork":"1949",
"sbo":"SBO:0000247",
"seed.compound":"cpd00133"
}
},
{
"id":"5aizc_c",
"name":"5-amino-1-(5-phospho-D-ribosyl)imidazole-4-carboxylate",
"compartment":"c",
"charge":-3,
"formula":"C9H11N3O9P",
"annotation":{
"bigg.metabolite":"5aizc",
"biocyc":"META:PHOSPHORIBOSYL-CARBOXY-AMINOIMIDAZOLE",
"chebi":[
"CHEBI:77657",
"CHEBI:12103",
"CHEBI:575",
"CHEBI:18968",
"CHEBI:58564",
"CHEBI:28413",
"CHEBI:41336"
],
"hmdb":[
"HMDB06273",
"HMDB62424"
],
"inchi_key":"XFVULMDJZXYMSG-ZIYNGMLESA-L",
"kegg.compound":"C04751",
"metanetx.chemical":"MNXM507",
"reactome.compound":"111395",
"sbo":"SBO:0000247",
"seed.compound":"cpd02893"
}
},
{
"id":"fruur_c",
"name":"D-Fructuronate",
"compartment":"c",
"charge":-1,
"formula":"C6H9O7",
"annotation":{
"bigg.metabolite":"fruur",
"biocyc":"META:FRUCTURONATE",
"chebi":[
"CHEBI:47950",
"CHEBI:59881",
"CHEBI:24113",
"CHEBI:16849",
"CHEBI:12927",
"CHEBI:20936",
"CHEBI:59863",
"CHEBI:20937",
"CHEBI:4126",
"CHEBI:24112"
],
"inchi_key":"PTCIWUZVDIQTOW-XDJBDKDSSA-M",
"kegg.compound":"C00905",
"metanetx.chemical":"MNXM1660",
"sbo":"SBO:0000247",
"seed.compound":[
"cpd00672",
"cpd27042"
]
}
},
{
"id":"sucbz_c",
"name":"O-Succinylbenzoate",
"compartment":"c",
"charge":-2,
"formula":"C11H8O5",
"annotation":{
"bigg.metabolite":"sucbz",
"biocyc":"META:O-SUCCINYLBENZOATE",
"chebi":[
"CHEBI:44788",
"CHEBI:37026",
"CHEBI:44787",
"CHEBI:18325",
"CHEBI:12835",
"CHEBI:1278",
"CHEBI:19778"
],
"inchi_key":"YIVWQNVQRXFZJB-UHFFFAOYSA-L",
"kegg.compound":"C02730",
"metanetx.chemical":"MNXM1212",
"sabiork":"2510",
"sbo":"SBO:0000247",
"seed.compound":"cpd01772"
}
},
{
"id":"ac_e",
"name":"Acetate",
"compartment":"e",
"charge":-1,
"formula":"C2H3O2",
"annotation":{
"bigg.metabolite":"ac",
"biocyc":"META:ACET",
"chebi":[
"CHEBI:13704",
"CHEBI:22165",
"CHEBI:22169",
"CHEBI:40480",
"CHEBI:15366",
"CHEBI:2387",
"CHEBI:30089",
"CHEBI:40486"
],
"envipath":[
"5882df9c-dae1-4d80-a40e-db4724271456/compound/9e26dcbe-4db9-46a0-8614-9f03545032d2",
"5882df9c-dae1-4d80-a40e-db4724271456/compound/5e4989fc-13d3-45d4-ad57-3be380a9d3c0",
"650babc9-9d68-4b73-9332-11972ca26f7b/compound/a8f0be58-24e8-441b-8d81-a516a0ead4b3",
"4fd7f3e0-dd25-43ac-9453-dda3e52396e4/compound/d45256fe-61fa-4f5b-bb16-91a3d615e3d8",
"32de3cf4-e3e6-4168-956e-32fa5ddb0ce1/compound/b545cabc-8c9e-4b20-8848-efa015b481ea",
"650babc9-9d68-4b73-9332-11972ca26f7b/compound/3e2d750f-df31-4445-9255-163c627e9b4a"
],
"hmdb":"HMDB00042",
"inchi_key":"QTBSBXVTEAMEQO-UHFFFAOYSA-M",
"kegg.compound":"C00033",
"kegg.drug":"D00010",
"lipidmaps":"LMFA01010002",
"metanetx.chemical":"MNXM26",
"reactome.compound":[
"1524044",
"390305",
"113539",
"2022890",
"29416"
],
"sabiork":"1278",
"sbo":"SBO:0000247",
"seed.compound":"cpd00029",
"slm":"000000449"
}
},
{
"id":"glx_c",
"name":"Glyoxylate",
"compartment":"c",
"charge":-1,
"formula":"C2H1O3",
"annotation":{
"bigg.metabolite":"glx",
"biocyc":"META:GLYOX",
"chebi":[
"CHEBI:24420",
"CHEBI:36655",
"CHEBI:14368",
"CHEBI:24421",
"CHEBI:42767",
"CHEBI:16891",
"CHEBI:35977",
"CHEBI:5509"
],
"envipath":[
"32de3cf4-e3e6-4168-956e-32fa5ddb0ce1/compound/cdffdb1a-3322-4cc1-9171-d857bfaa198a",
"4fd7f3e0-dd25-43ac-9453-dda3e52396e4/compound/aecbda66-6e98-4c11-aeaf-6a072f4f963c",
"5882df9c-dae1-4d80-a40e-db4724271456/compound/9dc0aa3b-447a-4b5d-8157-501b036f9626",
"650babc9-9d68-4b73-9332-11972ca26f7b/compound/43b74f4f-bc8a-4b8b-b587-c97d8e9eed48"
],
"hmdb":"HMDB00119",
"inchi_key":"HHLFWLYXYJOTON-UHFFFAOYSA-M",
"kegg.compound":"C00048",
"metanetx.chemical":"MNXM69",
"reactome.compound":[
"904849",
"389678"
],
"sabiork":"1838",
"sbo":"SBO:0000247",
"seed.compound":"cpd00040"
}
},
{
"id":"k_e",
"name":"Potassium",
"compartment":"e",
"charge":1,
"formula":"K",
"annotation":{
"bigg.metabolite":"k",
"biocyc":"META:K+",
"chebi":[
"CHEBI:26219",
"CHEBI:29103",
"CHEBI:8345",
"CHEBI:49685"
],
"hmdb":"HMDB00586",
"inchi_key":"NPYPAHLBTDXSSS-UHFFFAOYSA-N",
"kegg.compound":"C00238",
"kegg.drug":"D08403",
"metanetx.chemical":"MNXM95",
"reactome.compound":[
"74126",
"5626313",
"29804"
],
"sabiork":"21",
"sbo":"SBO:0000247",
"seed.compound":"cpd00205"
}
},
{
"id":"lipidX_c",
"name":"2,3-Bis(3-hydroxytetradecanoyl)-beta-D-glucosaminyl 1-phosphate",
"compartment":"c",
"charge":-2,
"formula":"C34H64NO12P",
"annotation":{
"bigg.metabolite":"lipidX",
"biocyc":"META:BISOHMYR-GLUCOSAMINYL-1P",
"chebi":[
"CHEBI:16942",
"CHEBI:57957",
"CHEBI:19303",
"CHEBI:11413",
"CHEBI:870"
],
"inchi_key":"HEHQDWUWJVPREQ-XQJZMFRCSA-L",
"kegg.compound":"C04824",
"lipidmaps":"LMSL01020001",
"metanetx.chemical":"MNXM1839",
"sbo":"SBO:0000247",
"seed.compound":[
"cpd29679",
"cpd02930"
]
}
},
{
"id":"apg140_c",
"name":"Acyl phosphatidylglycerol (n-C14:0)",
"compartment":"c",
"charge":-1,
"formula":"C48H92O11P",
"annotation":{
"bigg.metabolite":"apg140",
"biocyc":"META:CPD0-2192",
"inchi_key":"HLSZVIULNVUBQI-YWPUXERESA-M",
"metanetx.chemical":"MNXM40227",
"sbo":"SBO:0000247",
"seed.compound":"cpd26440"
}
},
{
"id":"dhna_c",
"name":"1,4-Dihydroxy-2-naphthoate",
"compartment":"c",
"charge":-1,
"formula":"C11H7O4",
"annotation":{
"bigg.metabolite":"dhna",
"biocyc":"META:DIHYDROXYNAPHTHOATE",
"chebi":[
"CHEBI:11173",
"CHEBI:539",
"CHEBI:18933",
"CHEBI:18094"
],
"inchi_key":"VOJUXHHACRXLTD-UHFFFAOYSA-M",
"kegg.compound":"C03657",
"metanetx.chemical":"MNXM552",
"sbo":"SBO:0000247",
"seed.compound":"cpd02295"
}
},
{
"id":"etoh_e",
"name":"Ethanol",
"compartment":"e",
"charge":0,
"formula":"C2H6O",
"annotation":{
"bigg.metabolite":"etoh",
"biocyc":"META:ETOH",
"chebi":[
"CHEBI:42377",
"CHEBI:23978",
"CHEBI:30880",
"CHEBI:16236",
"CHEBI:52092",
"CHEBI:30878",
"CHEBI:4879",
"CHEBI:44594",
"CHEBI:14222"
],
"envipath":[
"5882df9c-dae1-4d80-a40e-db4724271456/compound/a4a354fd-5003-4b7b-b11b-f54204aea384",
"5882df9c-dae1-4d80-a40e-db4724271456/compound/f89efe7c-1a6a-4d21-b99c-e3e1070a8062",
"650babc9-9d68-4b73-9332-11972ca26f7b/compound/56e18a05-c059-433a-94f6-0e26c01b010f",
"32de3cf4-e3e6-4168-956e-32fa5ddb0ce1/compound/9fb1fbdf-101b-4b82-a596-d2f52c870e4f"
],
"hmdb":"HMDB00108",
"inchi_key":"LFQSCWFLJHTTHZ-UHFFFAOYSA-N",
"kegg.compound":"C00469",
"kegg.drug":[
"D06542",
"D02798",
"D00068",
"D04855"
],
"metanetx.chemical":"MNXM303",
"reactome.compound":[
"113748",
"30203"
],
"sabiork":"56",
"sbo":"SBO:0000247",
"seed.compound":"cpd00363"
}
},
{
"id":"galctn__L_c",
"name":"L-Galactonate",
"compartment":"c",
"charge":-1,
"formula":"C6H11O7",
"annotation":{
"bigg.metabolite":"galctn__L",
"biocyc":"META:CPD0-1083",
"chebi":[
"CHEBI:37425",
"CHEBI:53071"
],
"inchi_key":"RGHNJXZEOKUKBD-RSJOWCBRSA-M",
"kegg.compound":"C15930",
"metanetx.chemical":"MNXM636",
"sabiork":"24860",
"sbo":"SBO:0000247",
"seed.compound":"cpd14659"
}
},
{
"id":"mi1p__D_c",
"name":"1D-myo-Inositol 1-phosphate",
"compartment":"c",
"charge":-2,
"formula":"C6H11O9P",
"annotation":{
"bigg.metabolite":"mi1p__D",
"biocyc":"META:D-MYO-INOSITOL-1-MONOPHOSPHATE",
"chebi":[
"CHEBI:58433",
"CHEBI:18297",
"CHEBI:11354",
"CHEBI:12895",
"CHEBI:43432",
"CHEBI:11220",
"CHEBI:818",
"CHEBI:19207",
"CHEBI:12828"
],
"inchi_key":"INAPMGSXUVUWAF-UOTPTPDRSA-L",
"kegg.compound":"C01177",
"metanetx.chemical":"MNXM646",
"reactome.compound":"870330",
"sabiork":"5422",
"sbo":"SBO:0000247",
"seed.compound":"cpd00867"
}
},
{
"id":"pro__L_e",
"name":"L-Proline",
"compartment":"e",
"charge":0,
"formula":"C5H9NO2",
"annotation":{
"bigg.metabolite":"pro__L",
"biocyc":"META:PRO",
"chebi":[
"CHEBI:26271",
"CHEBI:60039",
"CHEBI:45100",
"CHEBI:13154",
"CHEBI:184637",
"CHEBI:17203",
"CHEBI:21373",
"CHEBI:32862",
"CHEBI:32872",
"CHEBI:45040",
"CHEBI:32871",
"CHEBI:6286",
"CHEBI:32864",
"CHEBI:42067",
"CHEBI:45159",
"CHEBI:58054"
],
"hmdb":"HMDB00162",
"inchi_key":"ONIBWKKTOPOVIA-BYPYZUCNSA-N",
"kegg.compound":[
"C00148",
"C16435"
],
"kegg.drug":"D00035",
"metanetx.chemical":"MNXM114",
"reactome.compound":[
"352033",
"379717",
"113538"
],
"sabiork":[
"25536",
"82"
],
"sbo":"SBO:0000247",
"seed.compound":[
"cpd00129",
"cpd15140"
]
}
},
{
"id":"taur_e",
"name":"Taurine C2H7NO3S",
"compartment":"e",
"charge":0,
"formula":"C2H7NO3S",
"annotation":{
"bigg.metabolite":"taur",
"biocyc":"META:TAURINE",
"chebi":[
"CHEBI:32970",
"CHEBI:507393",
"CHEBI:9406",
"CHEBI:26852",
"CHEBI:15891",
"CHEBI:15195",
"CHEBI:45877"
],
"hmdb":"HMDB00251",
"inchi_key":"XOAAWQZATWQOTB-UHFFFAOYSA-N",
"kegg.compound":"C00245",
"kegg.drug":"D00047",
"metanetx.chemical":"MNXM282",
"reactome.compound":[
"193463",
"194069",
"159420"
],
"sabiork":"1989",
"sbo":"SBO:0000247",
"seed.compound":"cpd00210"
}
},
{
"id":"lipa_cold_e",
"name":"Cold adapted KDO(2)-lipid (A)",
"compartment":"e",
"charge":-6,
"formula":"C114H202N2O39P2",
"annotation":{
"bigg.metabolite":"lipa_cold",
"biocyc":"META:KDO2-LIPID-IVA-COLD",
"chebi":[
"CHEBI:61556",
"CHEBI:61522"
],
"inchi_key":"YMYMIWUIGJUAIZ-LSPGFKFTSA-H",
"metanetx.chemical":"MNXM6016",
"sbo":"SBO:0000247",
"seed.compound":"cpd15493"
}
},
{
"id":"bwcogdp_c",
"name":"Tungsten bispterin cofactor guanine dinucleotide",
"compartment":"c",
"charge":-4,
"formula":"C40H44N20O27P4S4W",
"annotation":{
"bigg.metabolite":"bwcogdp",
"metanetx.chemical":"MNXM149209",
"sbo":"SBO:0000247"
}
},
{
"id":"ppp9_c",
"name":"Protoporphyrin",
"compartment":"c",
"charge":-2,
"formula":"C34H32N4O4",
"annotation":{
"bigg.metabolite":"ppp9",
"biocyc":"META:PROTOPORPHYRIN_IX",
"chebi":[
"CHEBI:15430",
"CHEBI:14961",
"CHEBI:26358",
"CHEBI:8592",
"CHEBI:14960",
"CHEBI:14959",
"CHEBI:36159",
"CHEBI:57306"
],
"hmdb":"HMDB00241",
"inchi_key":"KSFOVUSSGSKXFI-UJJXFSCMSA-L",
"kegg.compound":"C02191",
"metanetx.chemical":"MNXM346",
"reactome.compound":[
"189487",
"189463"
],
"sabiork":"6061",
"sbo":"SBO:0000247",
"seed.compound":"cpd01476"
}
},
{
"id":"thptdn_c",
"name":"5,6,7,8-tetrahydropteridine",
"compartment":"c",
"charge":2,
"formula":"C6H10N4",
"annotation":{
"bigg.metabolite":"thptdn",
"biocyc":"META:5678-TETRAHYDROPTERIDINE",
"chebi":[
"CHEBI:9487",
"CHEBI:20507",
"CHEBI:12077",
"CHEBI:30436",
"CHEBI:26918",
"CHEBI:13613",
"CHEBI:28889"
],
"hmdb":"HMDB01216",
"inchi_key":"IDAICLIJTRXNER-UHFFFAOYSA-N",
"kegg.compound":"C05650",
"metanetx.chemical":"MNXM3185",
"sbo":"SBO:0000247",
"seed.compound":"cpd03361"
}
},
{
"id":"glcn_p",
"name":"D-Gluconate",
"compartment":"p",
"charge":-1,
"formula":"C6H11O7",
"annotation":{
"bigg.metabolite":"glcn",
"biocyc":"META:GLUCONATE",
"chebi":[
"CHEBI:20983",
"CHEBI:20985",
"CHEBI:18391",
"CHEBI:20986",
"CHEBI:24265",
"CHEBI:24266",
"CHEBI:12955",
"CHEBI:33198",
"CHEBI:4157",
"CHEBI:42715"
],
"hmdb":[
"HMDB00625",
"HMDB03373"
],
"inchi_key":"RGHNJXZEOKUKBD-SQOUGZDYSA-M",
"kegg.compound":"C00257",
"metanetx.chemical":"MNXM341",
"sabiork":[
"23420",
"1998"
],
"sbo":"SBO:0000247",
"seed.compound":"cpd00222"
}
},
{
"id":"gua_p",
"name":"Guanine",
"compartment":"p",
"charge":0,
"formula":"C5H5N5O",
"annotation":{
"bigg.metabolite":"gua",
"biocyc":"META:GUANINE",
"chebi":[
"CHEBI:16235",
"CHEBI:14371",
"CHEBI:42948",
"CHEBI:14372",
"CHEBI:24443",
"CHEBI:5563"
],
"envipath":"650babc9-9d68-4b73-9332-11972ca26f7b/compound/b5208daa-3750-4745-b4ed-179fb9d4fcfd",
"hmdb":"HMDB00132",
"inchi_key":"UYTPUPDQBNUYGX-UHFFFAOYSA-N",
"kegg.compound":"C00242",
"metanetx.chemical":"MNXM259",
"reactome.compound":"83956",
"sabiork":"59",
"sbo":"SBO:0000247",
"seed.compound":"cpd00207"
}
},
{
"id":"air_c",
"name":"5-amino-1-(5-phospho-D-ribosyl)imidazole",
"compartment":"c",
"charge":-2,
"formula":"C8H12N3O7P",
"annotation":{
"bigg.metabolite":"air",
"chebi":[
"CHEBI:28843",
"CHEBI:12101",
"CHEBI:18969",
"CHEBI:2655",
"CHEBI:58592"
],
"hmdb":"HMDB62575",
"inchi_key":"PDACUKOKVHBVHJ-ZRTZXPPTSA-M",
"metanetx.chemical":"MNXM162266",
"sbo":"SBO:0000247"
}
},
{
"id":"6pgc_c",
"name":"6-Phospho-D-gluconate",
"compartment":"c",
"charge":-3,
"formula":"C6H10O10P",
"annotation":{
"bigg.metabolite":"6pgc",
"biocyc":"META:CPD-2961",
"chebi":[
"CHEBI:33851",
"CHEBI:2231",
"CHEBI:16863",
"CHEBI:40282",
"CHEBI:12232",
"CHEBI:48928",
"CHEBI:58759"
],
"hmdb":[
"HMDB01316",
"HMDB62800"
],
"inchi_key":"BIRSGZKFKXLSJQ-SQOUGZDYSA-K",
"kegg.compound":"C00345",
"metanetx.chemical":"MNXM325",
"reactome.compound":"29996",
"sabiork":[
"22801",
"2024"
],
"sbo":"SBO:0000247",
"seed.compound":"cpd00284"
}
},
{
"id":"6hmhptpp_c",
"name":"6-hydroxymethyl-dihydropterin pyrophosphate",
"compartment":"c",
"charge":-3,
"formula":"C7H8N5O8P2",
"annotation":{
"bigg.metabolite":"6hmhptpp",
"biocyc":"META:DIHYDROPTERIN-CH2OH-PP",
"chebi":[
"CHEBI:15998",
"CHEBI:11512",
"CHEBI:11517",
"CHEBI:72950",
"CHEBI:73083",
"CHEBI:1011",
"CHEBI:57602",
"CHEBI:19465"
],
"inchi_key":"FCQGJGLSOWZZON-UHFFFAOYSA-K",
"kegg.compound":"C04807",
"metanetx.chemical":"MNXM1160",
"sbo":"SBO:0000247",
"seed.compound":"cpd16760"
}
},
{
"id":"udpgal_c",
"name":"UDPgalactose",
"compartment":"c",
"charge":-2,
"formula":"C15H22N2O17P2",
"annotation":{
"bigg.metabolite":"udpgal",
"biocyc":"META:CPD-14553",
"chebi":[
"CHEBI:22100",
"CHEBI:9811",
"CHEBI:18307",
"CHEBI:42751",
"CHEBI:13495",
"CHEBI:66914",
"CHEBI:67119",
"CHEBI:13487",
"CHEBI:58439"
],
"hmdb":[
"HMDB62573",
"HMDB00302"
],
"inchi_key":"HSCJRCZFDFQWRP-ABVWGUQPSA-L",
"kegg.compound":"C00052",
"kegg.glycan":"G10609",
"metanetx.chemical":"MNXM89795",
"reactome.compound":[
"735682",
"29452"
],
"sabiork":[
"1283",
"3919"
],
"sbo":"SBO:0000247",
"seed.compound":[
"cpd00043",
"cpd30770"
]
}
},
{
"id":"nh4_c",
"name":"Ammonium",
"compartment":"c",
"charge":1,
"formula":"H4N",
"annotation":{
"bigg.metabolite":"nh4",
"biocyc":[
"META:AMMONIUM",
"META:AMMONIA"
],
"chebi":[
"CHEBI:44284",
"CHEBI:135980",
"CHEBI:22533",
"CHEBI:13406",
"CHEBI:29337",
"CHEBI:29340",
"CHEBI:13771",
"CHEBI:16134",
"CHEBI:28938",
"CHEBI:22534",
"CHEBI:13405",
"CHEBI:49783",
"CHEBI:7434",
"CHEBI:7435",
"CHEBI:44269",
"CHEBI:44404",
"CHEBI:13407"
],
"envipath":[
"650babc9-9d68-4b73-9332-11972ca26f7b/compound/96667bd9-aeae-4e8f-89d3-100d0396af05",
"32de3cf4-e3e6-4168-956e-32fa5ddb0ce1/compound/41e4c903-407f-49f7-bf6b-0a94d39fa3a7",
"5882df9c-dae1-4d80-a40e-db4724271456/compound/27a89bdf-42f7-478f-91d8-e39881581096"
],
"hmdb":[
"HMDB00051",
"HMDB41827"
],
"inchi_key":"QGZKDVFQNNGYKY-UHFFFAOYSA-O",
"kegg.compound":[
"C00014",
"C01342"
],
"kegg.drug":[
"D02916",
"D02915"
],
"metanetx.chemical":"MNXM15",
"reactome.compound":[
"5693978",
"1132163",
"29382",
"76230",
"140912",
"389843",
"2022135",
"31633",
"113561"
],
"sabiork":[
"1268",
"43"
],
"sbo":"SBO:0000247",
"seed.compound":[
"cpd19013",
"cpd00013"
]
}
},
{
"id":"fe3hox_un_p",
"name":"Fe(III)hydoxamate, unloaded",
"compartment":"p",
"charge":-3,
"formula":"C9H18O6N3",
"annotation":{
"bigg.metabolite":"fe3hox_un",
"biocyc":"META:CPD0-2175",
"metanetx.chemical":"MNXM90823",
"sbo":"SBO:0000247",
"seed.compound":"cpd15461"
}
},
{
"id":"xmp_e",
"name":"Xanthosine 5'-phosphate",
"compartment":"e",
"charge":-2,
"formula":"C10H11N4O9P",
"annotation":{
"bigg.metabolite":"xmp",
"biocyc":"META:XANTHOSINE-5-PHOSPHATE",
"chebi":[
"CHEBI:10938",
"CHEBI:57464",
"CHEBI:27328",
"CHEBI:15324",
"CHEBI:10067",
"CHEBI:15652"
],
"hmdb":[
"HMDB01554",
"HMDB62755"
],
"inchi_key":"DCTLYFZHFGENCW-UUOKFMHZSA-L",
"kegg.compound":"C00655",
"metanetx.chemical":"MNXM298",
"reactome.compound":"111584",
"sabiork":"1686",
"sbo":"SBO:0000247",
"seed.compound":"cpd00497"
}
},
{
"id":"pydam_c",
"name":"Pyridoxamine",
"compartment":"c",
"charge":1,
"formula":"C8H13N2O2",
"annotation":{
"bigg.metabolite":"pydam",
"biocyc":"META:PYRIDOXAMINE",
"chebi":[
"CHEBI:57761",
"CHEBI:45228",
"CHEBI:16410",
"CHEBI:26426",
"CHEBI:8669",
"CHEBI:14978",
"CHEBI:131533"
],
"envipath":"32de3cf4-e3e6-4168-956e-32fa5ddb0ce1/compound/a8e03eef-0f65-4f7e-aaaa-c85331fbebe6",
"hmdb":[
"HMDB62696",
"HMDB01431"
],
"inchi_key":"NHZMQXZHNVQTQA-UHFFFAOYSA-O",
"kegg.compound":"C00534",
"metanetx.chemical":"MNXM548",
"reactome.compound":"964945",
"sabiork":"2080",
"sbo":"SBO:0000247",
"seed.compound":"cpd00419"
}
},
{
"id":"so3_p",
"name":"Sulfite",
"compartment":"p",
"charge":-2,
"formula":"O3S",
"annotation":{
"bigg.metabolite":"so3",
"biocyc":[
"META:H2SO3",
"META:HSO3",
"META:SO3"
],
"chebi":[
"CHEBI:15139",
"CHEBI:17137",
"CHEBI:45548",
"CHEBI:48854",
"CHEBI:26837",
"CHEBI:9344",
"CHEBI:5598",
"CHEBI:29214",
"CHEBI:13367",
"CHEBI:17359",
"CHEBI:33543"
],
"envipath":[
"4fd7f3e0-dd25-43ac-9453-dda3e52396e4/compound/0382072e-fc0c-41a7-be8d-fce140ecf836",
"32de3cf4-e3e6-4168-956e-32fa5ddb0ce1/compound/2bf998e0-031f-4353-bbd0-d9c0af36460e"
],
"hmdb":[
"HMDB34829",
"HMDB03008",
"HMDB01033",
"HMDB00240"
],
"inchi_key":"LSNNMFCWUKXFEE-UHFFFAOYSA-L",
"kegg.compound":[
"C00094",
"C11481"
],
"metanetx.chemical":"MNXM105630",
"sabiork":"3059",
"sbo":"SBO:0000247",
"seed.compound":"cpd00081"
}
},
{
"id":"rml1p_c",
"name":"L-Rhamnulose 1-phosphate",
"compartment":"c",
"charge":-2,
"formula":"C6H11O8P",
"annotation":{
"bigg.metabolite":"rml1p",
"biocyc":"META:RHAMNULOSE-1P",
"chebi":[
"CHEBI:58313",
"CHEBI:17892",
"CHEBI:6294",
"CHEBI:13162",
"CHEBI:21381"
],
"inchi_key":"KNYGWWDTPGSEPD-OTWZMJIISA-L",
"kegg.compound":"C01131",
"metanetx.chemical":"MNXM1675",
"sabiork":"1599",
"sbo":"SBO:0000247",
"seed.compound":"cpd00831"
}
},
{
"id":"gam6p_e",
"name":"D-Glucosamine 6-phosphate",
"compartment":"e",
"charge":-1,
"formula":"C6H13NO8P",
"annotation":{
"bigg.metabolite":"gam6p",
"biocyc":"META:D-GLUCOSAMINE-6-P",
"chebi":[
"CHEBI:12962",
"CHEBI:47987",
"CHEBI:58725"
],
"inchi_key":"XHMJOUIAFHJHBW-IVMDWMLBSA-M",
"kegg.compound":"C00352",
"metanetx.chemical":"MNXM370",
"sabiork":"1372",
"sbo":"SBO:0000247",
"seed.compound":"cpd00288"
}
},
{
"id":"cytd_c",
"name":"Cytidine",
"compartment":"c",
"charge":0,
"formula":"C9H13N3O5",
"annotation":{
"bigg.metabolite":"cytd",
"biocyc":"META:CYTIDINE",
"chebi":[
"CHEBI:41686",
"CHEBI:41709",
"CHEBI:4053",
"CHEBI:23515",
"CHEBI:17562",
"CHEBI:14063",
"CHEBI:41649",
"CHEBI:41704"
],
"hmdb":"HMDB00089",
"inchi_key":"UHDGCWIWMRVCDJ-XVFCMESISA-N",
"kegg.compound":"C00475",
"kegg.drug":"D07769",
"metanetx.chemical":"MNXM338",
"sabiork":"1340",
"sbo":"SBO:0000247",
"seed.compound":"cpd00367"
}
},
{
"id":"glcur1p_e",
"name":"D-Glucuronate 1-phosphate",
"compartment":"e",
"charge":-3,
"formula":"C6H8O10P",
"annotation":{
"bigg.metabolite":"glcur1p",
"biocyc":"META:CPD-510",
"chebi":[
"CHEBI:4179",
"CHEBI:21014",
"CHEBI:16787",
"CHEBI:681",
"CHEBI:28547",
"CHEBI:19090",
"CHEBI:35145",
"CHEBI:11294",
"CHEBI:57897"
],
"hmdb":[
"HMDB03976",
"HMDB06329"
],
"inchi_key":"AIQDYKMWENWVQJ-QIUUJYRFSA-K",
"kegg.compound":"C05385",
"metanetx.chemical":"MNXM1165",
"sabiork":"1842",
"sbo":"SBO:0000247",
"seed.compound":[
"cpd03191",
"cpd00880"
]
}
},
{
"id":"nac_e",
"name":"Nicotinate",
"compartment":"e",
"charge":-1,
"formula":"C6H4NO2",
"annotation":{
"bigg.metabolite":"nac",
"biocyc":"META:NIACINE",
"chebi":[
"CHEBI:7559",
"CHEBI:14650",
"CHEBI:32544",
"CHEBI:25538",
"CHEBI:25530",
"CHEBI:22851",
"CHEBI:44319",
"CHEBI:15940"
],
"envipath":[
"650babc9-9d68-4b73-9332-11972ca26f7b/compound/ed8ac75f-3a91-484c-9d21-d318ef0efef6",
"650babc9-9d68-4b73-9332-11972ca26f7b/compound/ca85f0e1-e6b7-458b-8f88-d4ed6b580217"
],
"hmdb":"HMDB01488",
"inchi_key":"PVNIIMVLHYAWGP-UHFFFAOYSA-M",
"kegg.compound":"C00253",
"kegg.drug":"D00049",
"metanetx.chemical":"MNXM274",
"reactome.compound":[
"8869604",
"197230"
],
"sabiork":"1994",
"sbo":"SBO:0000247",
"seed.compound":"cpd00218"
}
},
{
"id":"tdec2eACP_c",
"name":"Trans-Dec-2-enoyl-[acyl-carrier protein]",
"compartment":"c",
"charge":-1,
"formula":"C21H37N2O8PRS",
"annotation":{
"bigg.metabolite":"tdec2eACP",
"chebi":"CHEBI:10724",
"kegg.compound":"C05754",
"lipidmaps":"LMFA07060012",
"metanetx.chemical":"MNXM28221",
"sbo":"SBO:0000247",
"seed.compound":"cpd11475"
}
},
{
"id":"thym_c",
"name":"Thymine C5H6N2O2",
"compartment":"c",
"charge":0,
"formula":"C5H6N2O2",
"annotation":{
"bigg.metabolite":"thym",
"biocyc":"META:THYMINE",
"chebi":[
"CHEBI:15247",
"CHEBI:27004",
"CHEBI:46017",
"CHEBI:9580",
"CHEBI:17821"
],
"hmdb":"HMDB00262",
"inchi_key":"RWQNBRDOKXIBIV-UHFFFAOYSA-N",
"kegg.compound":"C00178",
"metanetx.chemical":"MNXM386",
"reactome.compound":"83960",
"sabiork":"60",
"sbo":"SBO:0000247",
"seed.compound":"cpd00151"
}
},
{
"id":"galctn__D_c",
"name":"D-Galactonate",
"compartment":"c",
"charge":-1,
"formula":"C6H11O7",
"annotation":{
"bigg.metabolite":"galctn__D",
"biocyc":"META:D-GALACTONATE",
"chebi":[
"CHEBI:12931",
"CHEBI:24149",
"CHEBI:16534",
"CHEBI:4132",
"CHEBI:24148"
],
"hmdb":"HMDB00565",
"inchi_key":"RGHNJXZEOKUKBD-MGCNEYSASA-M",
"kegg.compound":"C00880",
"metanetx.chemical":"MNXM1734",
"sabiork":"2177",
"sbo":"SBO:0000247",
"seed.compound":"cpd00653"
}
},
{
"id":"sbzcoa_c",
"name":"O-Succinylbenzoyl-CoA",
"compartment":"c",
"charge":-5,
"formula":"C32H39N7O20P3S",
"annotation":{
"bigg.metabolite":"sbzcoa",
"biocyc":"META:CPD-6972",
"chebi":[
"CHEBI:15509",
"CHEBI:12700",
"CHEBI:57364",
"CHEBI:12836",
"CHEBI:19779",
"CHEBI:1279"
],
"inchi_key":"AVOVYFCDODUXLY-HSJNEKGZSA-I",
"kegg.compound":"C03160",
"metanetx.chemical":"MNXM1132",
"sbo":"SBO:0000247",
"seed.compound":"cpd02021"
}
},
{
"id":"gal_e",
"name":"D-Galactose",
"compartment":"e",
"charge":0,
"formula":"C6H12O6",
"annotation":{
"bigg.metabolite":"gal",
"biocyc":[
"META:ALPHA-D-GALACTOSE",
"META:D-galactopyranose"
],
"chebi":[
"CHEBI:12936",
"CHEBI:10231",
"CHEBI:4139",
"CHEBI:28061",
"CHEBI:22373",
"CHEBI:42741"
],
"hmdb":[
"HMDB05762",
"HMDB00143"
],
"inchi_key":"WQZGKKKJIJFFOK-PHYPRBDBSA-N",
"kegg.compound":[
"C00984",
"C00124"
],
"kegg.drug":"D04291",
"metanetx.chemical":"MNXM390",
"sabiork":[
"1661",
"90",
"1662"
],
"sbo":"SBO:0000247",
"seed.compound":[
"cpd00724",
"cpd00108"
]
}
},
{
"id":"3hpp_p",
"name":"3-Hydroxypropanoate",
"compartment":"p",
"charge":-1,
"formula":"C3H5O3",
"annotation":{
"bigg.metabolite":"3hpp",
"biocyc":"META:3-HYDROXY-PROPIONATE",
"chebi":[
"CHEBI:20079",
"CHEBI:11836",
"CHEBI:1553",
"CHEBI:40000",
"CHEBI:20071",
"CHEBI:33404",
"CHEBI:16510"
],
"envipath":"650babc9-9d68-4b73-9332-11972ca26f7b/compound/bd10562a-7c1b-4ef8-a422-80f89844ef72",
"hmdb":"HMDB00700",
"inchi_key":"ALRHLSYJTWAHJZ-UHFFFAOYSA-M",
"kegg.compound":"C01013",
"metanetx.chemical":"MNXM872",
"sabiork":"2214",
"sbo":"SBO:0000247",
"seed.compound":"cpd00745"
}
},
{
"id":"pimACP_c",
"name":"Pimeloyl-[acyl-carrier protein]",
"compartment":"c",
"charge":-1,
"formula":"C18H31N2O10PRS",
"annotation":{
"bigg.metabolite":"pimACP",
"biocyc":"META:Pimeloyl-ACPs",
"kegg.compound":"C19845",
"metanetx.chemical":"MNXM12695",
"sbo":"SBO:0000247",
"seed.compound":"cpd21087"
}
},
{
"id":"micit_c",
"name":"Methylisocitrate",
"compartment":"c",
"charge":-3,
"formula":"C7H7O7",
"annotation":{
"bigg.metabolite":"micit",
"biocyc":"META:CPD-618",
"chebi":[
"CHEBI:57429",
"CHEBI:189",
"CHEBI:18550",
"CHEBI:15607",
"CHEBI:10869"
],
"inchi_key":"HHKPKXCSHMJWCF-WVBDSBKLSA-K",
"kegg.compound":"C04593",
"lipidmaps":"LMFA01050444",
"metanetx.chemical":"MNXM1694",
"sabiork":"7424",
"sbo":"SBO:0000247",
"seed.compound":"cpd02799"
}
},
{
"id":"dhcholn_c",
"name":"3?,12?-dihydroxy-7-oxo-5?-cholan-24-oate",
"compartment":"c",
"charge":-1,
"formula":"C24H37O5",
"annotation":{
"bigg.metabolite":"dhcholn",
"sbo":"SBO:0000247"
}
},
{
"id":"acnam_c",
"name":"N-Acetylneuraminate",
"compartment":"c",
"charge":-1,
"formula":"C11H18NO9",
"annotation":{
"bigg.metabolite":"acnam",
"biocyc":[
"META:N-ACETYLNEURAMINATE",
"META:CPD0-1123"
],
"chebi":[
"CHEBI:12471",
"CHEBI:45744",
"CHEBI:58705",
"CHEBI:17012",
"CHEBI:29087",
"CHEBI:7214",
"CHEBI:12579",
"CHEBI:35418",
"CHEBI:21617",
"CHEBI:21620",
"CHEBI:33987"
],
"hmdb":[
"HMDB00800",
"HMDB00230"
],
"inchi_key":"SQVRNKJHWKZAKO-LUWBGTNYSA-M",
"kegg.compound":[
"C00270",
"C19910"
],
"metanetx.chemical":"MNXM227",
"sabiork":[
"22759",
"2006"
],
"sbo":"SBO:0000247",
"seed.compound":[
"cpd27569",
"cpd21149",
"cpd00232"
]
}
},
{
"id":"hdeACP_c",
"name":"Cis-hexadec-9-enoyl-[acyl-carrier protein] (n-C16:1)",
"compartment":"c",
"charge":-1,
"formula":"C27H49N2O8PRS",
"annotation":{
"bigg.metabolite":"hdeACP",
"metanetx.chemical":"MNXM89949",
"sbo":"SBO:0000247"
}
},
{
"id":"dha_e",
"name":"Dihydroxyacetone",
"compartment":"e",
"charge":0,
"formula":"C3H6O3",
"annotation":{
"bigg.metabolite":"dha",
"biocyc":"META:DIHYDROXYACETONE",
"chebi":[
"CHEBI:14340",
"CHEBI:24354",
"CHEBI:16016",
"CHEBI:39809",
"CHEBI:5453"
],
"envipath":"4fd7f3e0-dd25-43ac-9453-dda3e52396e4/compound/88a6ccc5-fd05-4708-9244-5bc7a155dbbf",
"hmdb":"HMDB01882",
"inchi_key":"RXKJFZQQPQGTFL-UHFFFAOYSA-N",
"kegg.compound":"C00184",
"kegg.drug":"D07841",
"metanetx.chemical":"MNXM460",
"sabiork":"1963",
"sbo":"SBO:0000247",
"seed.compound":"cpd00157"
}
},
{
"id":"pi_c",
"name":"Phosphate",
"compartment":"c",
"charge":-2,
"formula":"HO4P",
"annotation":{
"bigg.metabolite":"pi",
"biocyc":[
"META:Pi",
"META:CPD-16459",
"META:PHOSPHATE-GROUP"
],
"chebi":[
"CHEBI:26078",
"CHEBI:18367",
"CHEBI:29139",
"CHEBI:39739",
"CHEBI:43470",
"CHEBI:35780",
"CHEBI:43474",
"CHEBI:26020",
"CHEBI:45024",
"CHEBI:39745",
"CHEBI:29137",
"CHEBI:14791",
"CHEBI:7793"
],
"envipath":[
"650babc9-9d68-4b73-9332-11972ca26f7b/compound/db5219ee-60cb-4370-b066-340c9faf069c",
"5882df9c-dae1-4d80-a40e-db4724271456/compound/84684967-eade-48d4-b25d-c4aede0a0836",
"5882df9c-dae1-4d80-a40e-db4724271456/compound/ad82c39b-2edb-4953-b971-79a2d2ea6e26",
"650babc9-9d68-4b73-9332-11972ca26f7b/compound/aac01fea-4223-49c1-8b12-cd50f11ebfc8",
"32de3cf4-e3e6-4168-956e-32fa5ddb0ce1/compound/c581b2ce-6238-45de-abc0-60ca8d47ed04"
],
"hmdb":[
"HMDB02105",
"HMDB00973",
"HMDB01429",
"HMDB02142",
"HMDB05947"
],
"inchi_key":"NBIIXXVUZAFLBC-UHFFFAOYSA-L",
"kegg.compound":"C00009",
"kegg.drug":"D05467",
"metanetx.chemical":"MNXM9",
"reactome.compound":[
"5228339",
"113550",
"8851513",
"113551",
"109277",
"29372",
"8851226",
"113548"
],
"sabiork":"36",
"sbo":"SBO:0000247",
"seed.compound":[
"cpd27787",
"cpd00009"
]
}
},
{
"id":"acmana_p",
"name":"N-Acetyl-D-mannosamine",
"compartment":"p",
"charge":0,
"formula":"C8H15NO6",
"annotation":{
"bigg.metabolite":"acmana",
"biocyc":"META:N-acetyl-D-mannosamine",
"chebi":[
"CHEBI:7141",
"CHEBI:12459",
"CHEBI:12573",
"CHEBI:58019",
"CHEBI:17122",
"CHEBI:63153",
"CHEBI:21538"
],
"hmdb":"HMDB62724",
"inchi_key":"MBLBDJOUHNCFQT-XAMCCFCMSA-N",
"kegg.compound":"C00645",
"metanetx.chemical":"MNXM2403",
"reactome.compound":"4085214",
"sabiork":[
"25302",
"1583"
],
"sbo":"SBO:0000247",
"seed.compound":"cpd00492"
}
},
{
"id":"argsuc_c",
"name":"N(omega)-(L-Arginino)succinate",
"compartment":"c",
"charge":-1,
"formula":"C10H17N4O6",
"annotation":{
"bigg.metabolite":"argsuc",
"biocyc":"META:L-ARGININO-SUCCINATE",
"chebi":[
"CHEBI:7098",
"CHEBI:57472",
"CHEBI:15682",
"CHEBI:10960",
"CHEBI:21475"
],
"hmdb":[
"HMDB00052",
"HMDB01006"
],
"inchi_key":"KDZOASGQNOPSCU-ZBHICJROSA-M",
"kegg.compound":"C03406",
"metanetx.chemical":"MNXM722743",
"reactome.compound":"34575",
"sabiork":"4057",
"sbo":"SBO:0000247",
"seed.compound":[
"cpd02152",
"cpd29673"
]
}
},
{
"id":"aacald_c",
"name":"Aminoacetaldehyde",
"compartment":"c",
"charge":1,
"formula":"C2H6NO",
"annotation":{
"bigg.metabolite":"aacald",
"biocyc":"META:CPD-1772",
"chebi":[
"CHEBI:58213",
"CHEBI:2647",
"CHEBI:17628",
"CHEBI:42833",
"CHEBI:22486",
"CHEBI:13766"
],
"envipath":"650babc9-9d68-4b73-9332-11972ca26f7b/compound/f730ed9b-d11c-482f-a9ba-ac22fc782cc2",
"inchi_key":"LYIIBVSRGJSHAV-UHFFFAOYSA-O",
"kegg.compound":"C06735",
"metanetx.chemical":"MNXM2212",
"sabiork":"2912",
"sbo":"SBO:0000247",
"seed.compound":"cpd04122"
}
},
{
"id":"gbbtn_p",
"name":"Gamma-butyrobetaine",
"compartment":"p",
"charge":0,
"formula":"C7H15NO2",
"annotation":{
"bigg.metabolite":"gbbtn",
"biocyc":"META:GAMMA-BUTYROBETAINE",
"chebi":[
"CHEBI:1941",
"CHEBI:20484",
"CHEBI:12047",
"CHEBI:16244"
],
"hmdb":[
"HMDB01161",
"HMDB06831"
],
"inchi_key":"JHPNVNIEXXLNTR-UHFFFAOYSA-N",
"kegg.compound":"C01181",
"metanetx.chemical":"MNXM626",
"reactome.compound":"31369",
"sabiork":"5425",
"sbo":"SBO:0000247",
"seed.compound":"cpd00870"
}
},
{
"id":"nh4_p",
"name":"Ammonium",
"compartment":"p",
"charge":1,
"formula":"H4N",
"annotation":{
"bigg.metabolite":"nh4",
"biocyc":[
"META:AMMONIUM",
"META:AMMONIA"
],
"chebi":[
"CHEBI:44284",
"CHEBI:135980",
"CHEBI:22533",
"CHEBI:13406",
"CHEBI:29337",
"CHEBI:29340",
"CHEBI:13771",
"CHEBI:16134",
"CHEBI:28938",
"CHEBI:22534",
"CHEBI:13405",
"CHEBI:49783",
"CHEBI:7434",
"CHEBI:7435",
"CHEBI:44269",
"CHEBI:44404",
"CHEBI:13407"
],
"envipath":[
"650babc9-9d68-4b73-9332-11972ca26f7b/compound/96667bd9-aeae-4e8f-89d3-100d0396af05",
"32de3cf4-e3e6-4168-956e-32fa5ddb0ce1/compound/41e4c903-407f-49f7-bf6b-0a94d39fa3a7",
"5882df9c-dae1-4d80-a40e-db4724271456/compound/27a89bdf-42f7-478f-91d8-e39881581096"
],
"hmdb":[
"HMDB00051",
"HMDB41827"
],
"inchi_key":"QGZKDVFQNNGYKY-UHFFFAOYSA-O",
"kegg.compound":[
"C00014",
"C01342"
],
"kegg.drug":[
"D02916",
"D02915"
],
"metanetx.chemical":"MNXM15",
"reactome.compound":[
"5693978",
"1132163",
"29382",
"76230",
"140912",
"389843",
"2022135",
"31633",
"113561"
],
"sabiork":[
"1268",
"43"
],
"sbo":"SBO:0000247",
"seed.compound":[
"cpd19013",
"cpd00013"
]
}
},
{
"id":"4abut_p",
"name":"4-Aminobutanoate",
"compartment":"p",
"charge":0,
"formula":"C4H9NO2",
"annotation":{
"bigg.metabolite":"4abut",
"biocyc":"META:4-AMINO-BUTYRATE",
"chebi":[
"CHEBI:40483",
"CHEBI:20317",
"CHEBI:1786",
"CHEBI:16865",
"CHEBI:30566",
"CHEBI:193777",
"CHEBI:11961",
"CHEBI:59888",
"CHEBI:20318"
],
"envipath":"32de3cf4-e3e6-4168-956e-32fa5ddb0ce1/compound/e90ecce1-b9b5-49f9-85d9-b83421426cbb",
"hmdb":"HMDB00112",
"inchi_key":"BTCSSZJGUNDROE-UHFFFAOYSA-N",
"kegg.compound":"C00334",
"kegg.drug":"D00058",
"lipidmaps":"LMFA01100039",
"metanetx.chemical":"MNXM192",
"reactome.compound":[
"428571",
"352011",
"916850",
"352003"
],
"sabiork":"2021",
"sbo":"SBO:0000247",
"seed.compound":"cpd00281"
}
},
{
"id":"chor_c",
"name":"Chorismate",
"compartment":"c",
"charge":-2,
"formula":"C10H8O6",
"annotation":{
"bigg.metabolite":"chor",
"biocyc":"META:CHORISMATE",
"chebi":[
"CHEBI:23225",
"CHEBI:3677",
"CHEBI:23227",
"CHEBI:17333",
"CHEBI:29748",
"CHEBI:13993"
],
"hmdb":"HMDB12199",
"inchi_key":"WTFXTQVDAKGDEY-HTQZYQBOSA-L",
"kegg.compound":"C00251",
"metanetx.chemical":"MNXM337",
"reactome.compound":"964856",
"sabiork":"1992",
"sbo":"SBO:0000247",
"seed.compound":"cpd00216"
}
},
{
"id":"hom__L_c",
"name":"L-Homoserine",
"compartment":"c",
"charge":0,
"formula":"C4H9NO3",
"annotation":{
"bigg.metabolite":"hom__L",
"biocyc":"META:HOMO-SER",
"chebi":[
"CHEBI:57476",
"CHEBI:6246",
"CHEBI:21330",
"CHEBI:43131",
"CHEBI:15699",
"CHEBI:13123"
],
"hmdb":"HMDB00719",
"inchi_key":"UKAUYVFTDYCKQA-VKHMYHEASA-N",
"kegg.compound":"C00263",
"metanetx.chemical":"MNXM353",
"sabiork":"2001",
"sbo":"SBO:0000247",
"seed.compound":"cpd00227"
}
},
{
"id":"cbi_p",
"name":"Cobinamide",
"compartment":"p",
"charge":0,
"formula":"C48H72CoN11O8",
"annotation":{
"bigg.metabolite":"cbi",
"biocyc":"META:COBINAMIDE",
"chebi":"CHEBI:48529",
"inchi_key":"XQRJFEVDQXEIAX-JFYQDRLCSA-M",
"metanetx.chemical":"MNXM1549",
"sbo":"SBO:0000247"
}
},
{
"id":"thymd_c",
"name":"Thymidine C10H14N2O5",
"compartment":"c",
"charge":0,
"formula":"C10H14N2O5",
"annotation":{
"bigg.metabolite":"thymd",
"biocyc":"META:THYMIDINE",
"chebi":[
"CHEBI:45834",
"CHEBI:45917",
"CHEBI:17748",
"CHEBI:9579",
"CHEBI:45918",
"CHEBI:19273",
"CHEBI:45782",
"CHEBI:15244",
"CHEBI:53527"
],
"hmdb":"HMDB00273",
"inchi_key":"IQFYYKKMVGJFEH-XLPZGREQSA-N",
"kegg.compound":"C00214",
"metanetx.chemical":"MNXM420",
"reactome.compound":"83928",
"sabiork":"1315",
"sbo":"SBO:0000247",
"seed.compound":"cpd00184"
}
},
{
"id":"mnl_p",
"name":"D-Mannitol",
"compartment":"p",
"charge":0,
"formula":"C6H14O6",
"annotation":{
"bigg.metabolite":"mnl",
"biocyc":"META:MANNITOL",
"chebi":[
"CHEBI:29864",
"CHEBI:6686",
"CHEBI:44192",
"CHEBI:21050",
"CHEBI:25163",
"CHEBI:130180",
"CHEBI:14574",
"CHEBI:12996",
"CHEBI:16899"
],
"hmdb":[
"HMDB00765",
"HMDB01363"
],
"inchi_key":"FBPFZTCFMRRESA-KVTDHHQDSA-N",
"kegg.compound":"C00392",
"kegg.drug":"D00062",
"metanetx.chemical":"MNXM615",
"sabiork":[
"2037",
"3932"
],
"sbo":"SBO:0000247",
"seed.compound":"cpd00314"
}
},
{
"id":"gal_bD_e",
"name":"Beta D-Galactose",
"compartment":"e",
"charge":0,
"formula":"C6H12O6",
"annotation":{
"bigg.metabolite":"gal_bD",
"biocyc":"META:GALACTOSE",
"chebi":[
"CHEBI:42776",
"CHEBI:27667",
"CHEBI:10383",
"CHEBI:22774",
"CHEBI:42889"
],
"hmdb":"HMDB03449",
"inchi_key":"WQZGKKKJIJFFOK-FPRJBGLDSA-N",
"kegg.compound":"C00962",
"metanetx.chemical":"MNXM112",
"sabiork":"1377",
"sbo":"SBO:0000247",
"seed.compound":"cpd00709"
}
},
{
"id":"12ppd__R_c",
"name":"(R)-Propane-1,2-diol",
"compartment":"c",
"charge":0,
"formula":"C3H8O2",
"annotation":{
"bigg.metabolite":"12ppd__R",
"biocyc":"META:CPD-8891",
"chebi":[
"CHEBI:28972",
"CHEBI:352",
"CHEBI:44863",
"CHEBI:18705"
],
"inchi_key":"DNIAPMSPPWPWGF-GSVOUGTGSA-N",
"kegg.compound":"C02912",
"metanetx.chemical":"MNXM90191",
"sbo":"SBO:0000247",
"seed.compound":"cpd01861"
}
},
{
"id":"dgdp_c",
"name":"DGDP C10H12N5O10P2",
"compartment":"c",
"charge":-3,
"formula":"C10H12N5O10P2",
"annotation":{
"bigg.metabolite":"dgdp",
"biocyc":"META:DGDP",
"chebi":[
"CHEBI:58595",
"CHEBI:19245",
"CHEBI:41949",
"CHEBI:28862",
"CHEBI:10495"
],
"hmdb":"HMDB00960",
"inchi_key":"CIKGWCTVFSRMJU-KVQBGUIXSA-K",
"kegg.compound":"C00361",
"metanetx.chemical":"MNXM436",
"reactome.compound":"500077",
"sabiork":"1677",
"sbo":"SBO:0000247",
"seed.compound":"cpd00295"
}
},
{
"id":"glu1sa_c",
"name":"L-Glutamate 1-semialdehyde",
"compartment":"c",
"charge":0,
"formula":"C5H9NO3",
"annotation":{
"bigg.metabolite":"glu1sa",
"biocyc":"META:GLUTAMATE-1-SEMIALDEHYDE",
"chebi":[
"CHEBI:24312",
"CHEBI:42823",
"CHEBI:18756",
"CHEBI:404",
"CHEBI:15757",
"CHEBI:11022",
"CHEBI:42827",
"CHEBI:57501"
],
"inchi_key":"MPUUQNGXJSEWTF-BYPYZUCNSA-N",
"kegg.compound":"C03741",
"metanetx.chemical":"MNXM1453",
"sabiork":"6826",
"sbo":"SBO:0000247",
"seed.compound":"cpd02345"
}
},
{
"id":"dad_5_c",
"name":"5'-Deoxyadenosine",
"compartment":"c",
"charge":0,
"formula":"C10H13N5O3",
"annotation":{
"bigg.metabolite":"dad_5",
"biocyc":"META:CH33ADO",
"chebi":[
"CHEBI:17319",
"CHEBI:12061",
"CHEBI:1960",
"CHEBI:40099",
"CHEBI:20493"
],
"hmdb":"HMDB01983",
"inchi_key":"XGYIMTFOTBMPFP-KQYNXXCUSA-N",
"kegg.compound":"C05198",
"metanetx.chemical":"MNXM316",
"reactome.compound":[
"1130791",
"947703"
],
"sabiork":"2720",
"sbo":"SBO:0000247",
"seed.compound":"cpd03091"
}
},
{
"id":"imp_p",
"name":"IMP C10H11N4O8P",
"compartment":"p",
"charge":-2,
"formula":"C10H11N4O8P",
"annotation":{
"bigg.metabolite":"imp",
"biocyc":"META:IMP",
"chebi":[
"CHEBI:43524",
"CHEBI:13373",
"CHEBI:43528",
"CHEBI:19271",
"CHEBI:58053",
"CHEBI:12063",
"CHEBI:43611",
"CHEBI:5849",
"CHEBI:43563",
"CHEBI:12057",
"CHEBI:14457",
"CHEBI:43475",
"CHEBI:43418",
"CHEBI:17202",
"CHEBI:47501",
"CHEBI:13372"
],
"hmdb":"HMDB00175",
"inchi_key":"GRSZFWQUAKGDAV-KQYNXXCUSA-L",
"kegg.compound":"C00130",
"metanetx.chemical":"MNXM125",
"reactome.compound":[
"2509792",
"29602"
],
"sabiork":"1306",
"sbo":"SBO:0000247",
"seed.compound":"cpd00114"
}
},
{
"id":"LalaDgluMdap_p",
"name":"L-alanine-D-glutamate-meso-2,6-diaminoheptanedioate",
"compartment":"p",
"charge":-1,
"formula":"C15H25N4O8",
"annotation":{
"bigg.metabolite":"LalaDgluMdap",
"metanetx.chemical":"MNXM90242",
"sbo":"SBO:0000247",
"seed.compound":"cpd15386"
}
},
{
"id":"cit_e",
"name":"Citrate",
"compartment":"e",
"charge":-3,
"formula":"C6H5O7",
"annotation":{
"bigg.metabolite":"cit",
"biocyc":"META:CIT",
"chebi":[
"CHEBI:35802",
"CHEBI:133748",
"CHEBI:35809",
"CHEBI:76049",
"CHEBI:41523",
"CHEBI:35810",
"CHEBI:30769",
"CHEBI:13999",
"CHEBI:23322",
"CHEBI:35808",
"CHEBI:42563",
"CHEBI:16947",
"CHEBI:132362",
"CHEBI:35804",
"CHEBI:23321",
"CHEBI:3727",
"CHEBI:35806"
],
"hmdb":"HMDB00094",
"inchi_key":"KRKNYBCHXYNGOX-UHFFFAOYSA-K",
"kegg.compound":"C00158",
"kegg.drug":"D00037",
"metanetx.chemical":"MNXM131",
"reactome.compound":[
"29654",
"433138",
"76190"
],
"sabiork":"1952",
"sbo":"SBO:0000247",
"seed.compound":"cpd00137"
}
},
{
"id":"glcur1p_p",
"name":"D-Glucuronate 1-phosphate",
"compartment":"p",
"charge":-3,
"formula":"C6H8O10P",
"annotation":{
"bigg.metabolite":"glcur1p",
"biocyc":"META:CPD-510",
"chebi":[
"CHEBI:4179",
"CHEBI:21014",
"CHEBI:16787",
"CHEBI:681",
"CHEBI:28547",
"CHEBI:19090",
"CHEBI:35145",
"CHEBI:11294",
"CHEBI:57897"
],
"hmdb":[
"HMDB03976",
"HMDB06329"
],
"inchi_key":"AIQDYKMWENWVQJ-QIUUJYRFSA-K",
"kegg.compound":"C05385",
"metanetx.chemical":"MNXM1165",
"sabiork":"1842",
"sbo":"SBO:0000247",
"seed.compound":[
"cpd03191",
"cpd00880"
]
}
},
{
"id":"leu__L_e",
"name":"L-Leucine",
"compartment":"e",
"charge":0,
"formula":"C6H13NO2",
"annotation":{
"bigg.metabolite":"leu__L",
"biocyc":"META:LEU",
"chebi":[
"CHEBI:32620",
"CHEBI:25017",
"CHEBI:43695",
"CHEBI:21348",
"CHEBI:13131",
"CHEBI:43733",
"CHEBI:43646",
"CHEBI:43814",
"CHEBI:6260",
"CHEBI:32628",
"CHEBI:32627",
"CHEBI:10866",
"CHEBI:57427",
"CHEBI:32619",
"CHEBI:15603"
],
"hmdb":[
"HMDB00687",
"HMDB62203"
],
"inchi_key":"ROHFNLRQFUQHCH-YFKPBYRVSA-N",
"kegg.compound":[
"C16439",
"C00123"
],
"kegg.drug":"D00030",
"lipidmaps":"LMFA01100048",
"metanetx.chemical":"MNXM140",
"reactome.compound":[
"29588",
"113580",
"351964"
],
"sabiork":[
"21059",
"69"
],
"sbo":"SBO:0000247",
"seed.compound":[
"cpd00107",
"cpd15143"
]
}
},
{
"id":"hhlipa_c",
"name":"Heptosyl-heptosyl-kdo2-lipidA",
"compartment":"c",
"charge":-6,
"formula":"C124H220N2O51P2",
"annotation":{
"bigg.metabolite":"hhlipa",
"biocyc":"META:CPD0-930",
"chebi":[
"CHEBI:61507",
"CHEBI:61523"
],
"inchi_key":"HHPCMWTVGVTYIC-CFEULOSXSA-H",
"metanetx.chemical":"MNXM2582",
"sbo":"SBO:0000247",
"seed.compound":"cpd15484"
}
},
{
"id":"skm_p",
"name":"Shikimate",
"compartment":"p",
"charge":-1,
"formula":"C7H9O5",
"annotation":{
"bigg.metabolite":"skm",
"biocyc":"META:SHIKIMATE",
"chebi":[
"CHEBI:15083",
"CHEBI:26664",
"CHEBI:9133",
"CHEBI:45740",
"CHEBI:26662",
"CHEBI:16119",
"CHEBI:26663",
"CHEBI:36208"
],
"hmdb":"HMDB03070",
"inchi_key":"JXOHGGNKMLTUBP-HSUXUTPPSA-M",
"kegg.compound":"C00493",
"metanetx.chemical":"MNXM602",
"reactome.compound":"964932",
"sabiork":"5117",
"sbo":"SBO:0000247",
"seed.compound":"cpd00383"
}
},
{
"id":"crnDcoa_c",
"name":"D-carnitinyl-CoA",
"compartment":"c",
"charge":-3,
"formula":"C28H46N8O18P3S",
"annotation":{
"bigg.metabolite":"crnDcoa",
"biocyc":"META:D-CARNITINYL-COA",
"chebi":[
"CHEBI:62194",
"CHEBI:62047"
],
"inchi_key":"BBRISSLDTUHWKG-ZORKKWTOSA-K",
"lipidmaps":"LMFA07050162",
"metanetx.chemical":"MNXM3411",
"sbo":"SBO:0000247",
"seed.compound":"cpd15439"
}
},
{
"id":"zn2_c",
"name":"Zinc",
"compartment":"c",
"charge":2,
"formula":"Zn",
"annotation":{
"bigg.metabolite":"zn2",
"biocyc":"META:ZN+2",
"chebi":[
"CHEBI:49982",
"CHEBI:49972",
"CHEBI:29105",
"CHEBI:27368",
"CHEBI:10113"
],
"hmdb":"HMDB01303",
"inchi_key":"PTFCDOFLOPIGGS-UHFFFAOYSA-N",
"kegg.compound":"C00038",
"metanetx.chemical":"MNXM149",
"reactome.compound":[
"216667",
"437093",
"29426",
"216785",
"435350",
"442320",
"158417"
],
"sabiork":"1281",
"sbo":"SBO:0000247",
"seed.compound":"cpd00034"
}
},
{
"id":"q8h2_c",
"name":"Ubiquinol-8",
"compartment":"c",
"charge":0,
"formula":"C49H76O4",
"annotation":{
"bigg.metabolite":"q8h2",
"biocyc":"META:CPD-9956",
"chebi":"CHEBI:61682",
"hmdb":"HMDB01060",
"inchi_key":"LOJUQFSPYHMHEO-SGHXUWJISA-N",
"metanetx.chemical":"MNXM191",
"sbo":"SBO:0000247",
"seed.compound":[
"cpd29608",
"cpd15561"
]
}
},
{
"id":"ala__D_e",
"name":"D-Alanine",
"compartment":"e",
"charge":0,
"formula":"C3H7NO2",
"annotation":{
"bigg.metabolite":"ala__D",
"biocyc":"META:D-ALANINE",
"chebi":[
"CHEBI:12899",
"CHEBI:57416",
"CHEBI:41798",
"CHEBI:10840",
"CHEBI:20893",
"CHEBI:4087",
"CHEBI:32435",
"CHEBI:41848",
"CHEBI:41756",
"CHEBI:41877",
"CHEBI:15570",
"CHEBI:32436"
],
"hmdb":"HMDB01310",
"inchi_key":"QNAYBMKLOCPYGJ-UWTATZPHSA-N",
"kegg.compound":"C00133",
"metanetx.chemical":"MNXM156",
"sabiork":"1940",
"sbo":"SBO:0000247",
"seed.compound":"cpd00117"
}
},
{
"id":"murein5px3p_p",
"name":"Two disacharide linked murein units, pentapeptide corsslinked tripeptide (A2pm->A2pm) (middle of chain)",
"compartment":"p",
"charge":-4,
"formula":"C74H112N14O39",
"annotation":{
"bigg.metabolite":"murein5px3p",
"metanetx.chemical":"MNXM5970",
"sbo":"SBO:0000247",
"seed.compound":"cpd15513"
}
},
{
"id":"fe2_e",
"name":"Fe2+ mitochondria",
"compartment":"e",
"charge":2,
"formula":"Fe",
"annotation":{
"bigg.metabolite":"fe2",
"biocyc":"META:FE+2",
"chebi":[
"CHEBI:29033",
"CHEBI:49599",
"CHEBI:13321",
"CHEBI:21129",
"CHEBI:13319",
"CHEBI:24876",
"CHEBI:34754"
],
"hmdb":"HMDB00692",
"inchi_key":"CWYNVVGOOAEACU-UHFFFAOYSA-N",
"kegg.compound":"C14818",
"metanetx.chemical":"MNXM111",
"sabiork":"1275",
"sbo":"SBO:0000247",
"seed.compound":"cpd10515"
}
},
{
"id":"skm_e",
"name":"Shikimate",
"compartment":"e",
"charge":-1,
"formula":"C7H9O5",
"annotation":{
"bigg.metabolite":"skm",
"biocyc":"META:SHIKIMATE",
"chebi":[
"CHEBI:15083",
"CHEBI:26664",
"CHEBI:9133",
"CHEBI:45740",
"CHEBI:26662",
"CHEBI:16119",
"CHEBI:26663",
"CHEBI:36208"
],
"hmdb":"HMDB03070",
"inchi_key":"JXOHGGNKMLTUBP-HSUXUTPPSA-M",
"kegg.compound":"C00493",
"metanetx.chemical":"MNXM602",
"reactome.compound":"964932",
"sabiork":"5117",
"sbo":"SBO:0000247",
"seed.compound":"cpd00383"
}
},
{
"id":"2agpe161_p",
"name":"2-Acyl-sn-glycero-3-phosphoethanolamine (n-C16:1)",
"compartment":"p",
"charge":0,
"formula":"C21H42NO7P1",
"annotation":{
"bigg.metabolite":"2agpe161",
"metanetx.chemical":"MNXM3448",
"sbo":"SBO:0000247"
}
},
{
"id":"3odecACP_c",
"name":"3-Oxodecanoyl-[acyl-carrier protein]",
"compartment":"c",
"charge":-1,
"formula":"C21H37N2O9PRS",
"annotation":{
"bigg.metabolite":"3odecACP",
"biocyc":"META:3-oxo-decanoyl-ACPs",
"chebi":"CHEBI:1634",
"kegg.compound":"C05753",
"lipidmaps":"LMFA07060011",
"metanetx.chemical":"MNXM26616",
"sabiork":"8113",
"sbo":"SBO:0000247",
"seed.compound":"cpd11487"
}
},
{
"id":"galt_e",
"name":"Galactitol",
"compartment":"e",
"charge":0,
"formula":"C6H14O6",
"annotation":{
"bigg.metabolite":"galt",
"biocyc":"META:GALACTITOL",
"chebi":[
"CHEBI:53575",
"CHEBI:5251",
"CHEBI:16813",
"CHEBI:24139",
"CHEBI:14286"
],
"hmdb":"HMDB00107",
"inchi_key":"FBPFZTCFMRRESA-GUCUJZIJSA-N",
"kegg.compound":"C01697",
"metanetx.chemical":"MNXM1233",
"sabiork":"2311",
"sbo":"SBO:0000247",
"seed.compound":"cpd01171"
}
},
{
"id":"5dglcn_e",
"name":"5-Dehydro-D-gluconate",
"compartment":"e",
"charge":-1,
"formula":"C6H9O7",
"annotation":{
"bigg.metabolite":"5dglcn",
"biocyc":"META:5-DEHYDROGLUCONATE",
"chebi":[
"CHEBI:12121",
"CHEBI:20564",
"CHEBI:2051",
"CHEBI:17426",
"CHEBI:12120",
"CHEBI:58143"
],
"inchi_key":"IZSRJDGCGRAUAR-MROZADKFSA-M",
"kegg.compound":"C01062",
"metanetx.chemical":"MNXM963",
"sabiork":"2233",
"sbo":"SBO:0000247",
"seed.compound":"cpd00781"
}
},
{
"id":"unagamu_c",
"name":"Undecaprenyl-diphospho-N-acetylglucosamine-N-acetylmannosaminuronate",
"compartment":"c",
"charge":-3,
"formula":"C71H113N2O18P2",
"annotation":{
"bigg.metabolite":"unagamu",
"biocyc":"META:C55-PP-GLCNAC-MANNACA",
"chebi":[
"CHEBI:62960",
"CHEBI:61561",
"CHEBI:61495"
],
"hmdb":"HMDB12306",
"inchi_key":"IGGGNUSEBUZFTR-YETNCWQZSA-K",
"kegg.compound":"C20497",
"metanetx.chemical":"MNXM2504",
"sbo":"SBO:0000247",
"seed.compound":"cpd15581"
}
},
{
"id":"5prdmbz_c",
"name":"N1-(5-Phospho-alpha-D-ribosyl)-5,6-dimethylbenzimidazole",
"compartment":"c",
"charge":-2,
"formula":"C14H17N2O7P",
"annotation":{
"bigg.metabolite":"5prdmbz",
"biocyc":"META:ALPHA-RIBAZOLE-5-P",
"chebi":[
"CHEBI:45256",
"CHEBI:12622",
"CHEBI:45218",
"CHEBI:16837",
"CHEBI:45255",
"CHEBI:7355",
"CHEBI:30599",
"CHEBI:57918",
"CHEBI:21797"
],
"hmdb":"HMDB03882",
"inchi_key":"ZMRGXEJKZPRBPJ-SYQHCUMBSA-L",
"kegg.compound":"C04778",
"metanetx.chemical":"MNXM1224",
"sbo":"SBO:0000247",
"seed.compound":"cpd02904"
}
},
{
"id":"1tdecg3p_c",
"name":"1-tetradecanoyl-sn-glycerol 3-phosphate",
"compartment":"c",
"charge":-2,
"formula":"C17H33O7P1",
"annotation":{
"bigg.metabolite":"1tdecg3p",
"biocyc":"META:CPD-18379",
"chebi":[
"CHEBI:62833",
"CHEBI:72683"
],
"hmdb":"HMDB62321",
"inchi_key":"FAZBDRGXCKPVJU-MRXNPFEDSA-L",
"lipidmaps":"LMGP10050007",
"metanetx.chemical":"MNXM3426",
"reactome.compound":"8878649",
"sabiork":"26679",
"sbo":"SBO:0000247",
"seed.compound":"cpd15331",
"slm":"000000647"
}
},
{
"id":"pa140_c",
"name":"1,2-ditetradecanoyl-sn-glycerol 3-phosphate",
"compartment":"c",
"charge":-2,
"formula":"C31H59O8P1",
"annotation":{
"bigg.metabolite":"pa140",
"biocyc":"META:CPD0-1425",
"chebi":[
"CHEBI:84266",
"CHEBI:62085",
"CHEBI:83321",
"CHEBI:83550"
],
"inchi_key":"OZSITQMWYBNPMW-GDLZYMKVSA-L",
"lipidmaps":"LMGP10010026",
"metanetx.chemical":"MNXM51017",
"sbo":"SBO:0000247",
"seed.compound":[
"cpd26150",
"cpd15522"
],
"slm":"000025497"
}
},
{
"id":"cdpdtdec7eg_c",
"name":"CDP-1,2-ditetradec-7-enoylglycerol",
"compartment":"c",
"charge":-2,
"formula":"C40H67N3O15P2",
"annotation":{
"bigg.metabolite":"cdpdtdec7eg",
"chebi":"CHEBI:103990",
"inchi_key":"VDJIEKQUDMPHPA-WNAWUNHNSA-L",
"metanetx.chemical":"MNXM4511",
"sbo":"SBO:0000247",
"seed.compound":"cpd15422"
}
},
{
"id":"cynt_e",
"name":"Cyanate",
"compartment":"e",
"charge":-1,
"formula":"CNO",
"annotation":{
"bigg.metabolite":"cynt",
"biocyc":"META:CPD-69",
"chebi":[
"CHEBI:29202",
"CHEBI:3968",
"CHEBI:14037",
"CHEBI:23419",
"CHEBI:29195",
"CHEBI:23422",
"CHEBI:28024"
],
"envipath":"32de3cf4-e3e6-4168-956e-32fa5ddb0ce1/compound/20a1ab57-2ac5-44c6-8390-60706fcc3fa1",
"hmdb":"HMDB02078",
"inchi_key":"XLJMAIOERFSOGZ-UHFFFAOYSA-M",
"kegg.compound":"C01417",
"metanetx.chemical":"MNXM1191",
"sbo":"SBO:0000247",
"seed.compound":"cpd01015"
}
},
{
"id":"dgslnt_c",
"name":"Selenodiglutathione",
"compartment":"c",
"charge":-2,
"formula":"C20H30N6O12S2Se",
"annotation":{
"bigg.metabolite":"dgslnt",
"biocyc":"META:CPD-13908",
"chebi":[
"CHEBI:71259",
"CHEBI:26634"
],
"envipath":"32de3cf4-e3e6-4168-956e-32fa5ddb0ce1/compound/827fc514-4527-4f8f-8df2-fe7ba01da727",
"inchi_key":"GJEZZQVPWMCGSB-BJDJZHNGSA-L",
"kegg.compound":"C18870",
"metanetx.chemical":"MNXM7767",
"reactome.compound":"5357667",
"sbo":"SBO:0000247",
"seed.compound":"cpd20131"
}
},
{
"id":"cit_p",
"name":"Citrate",
"compartment":"p",
"charge":-3,
"formula":"C6H5O7",
"annotation":{
"bigg.metabolite":"cit",
"biocyc":"META:CIT",
"chebi":[
"CHEBI:35802",
"CHEBI:133748",
"CHEBI:35809",
"CHEBI:76049",
"CHEBI:41523",
"CHEBI:35810",
"CHEBI:30769",
"CHEBI:13999",
"CHEBI:23322",
"CHEBI:35808",
"CHEBI:42563",
"CHEBI:16947",
"CHEBI:132362",
"CHEBI:35804",
"CHEBI:23321",
"CHEBI:3727",
"CHEBI:35806"
],
"hmdb":"HMDB00094",
"inchi_key":"KRKNYBCHXYNGOX-UHFFFAOYSA-K",
"kegg.compound":"C00158",
"kegg.drug":"D00037",
"metanetx.chemical":"MNXM131",
"reactome.compound":[
"29654",
"433138",
"76190"
],
"sabiork":"1952",
"sbo":"SBO:0000247",
"seed.compound":"cpd00137"
}
},
{
"id":"xan_p",
"name":"Xanthine",
"compartment":"p",
"charge":0,
"formula":"C5H4N4O2",
"annotation":{
"bigg.metabolite":"xan",
"biocyc":"META:XANTHINE",
"chebi":[
"CHEBI:15318",
"CHEBI:10059",
"CHEBI:46377",
"CHEBI:48517",
"CHEBI:17712",
"CHEBI:27317"
],
"envipath":"32de3cf4-e3e6-4168-956e-32fa5ddb0ce1/compound/3cf4dbf8-ae84-49e6-b294-b5138cb94f75",
"hmdb":"HMDB00292",
"inchi_key":"LRFVTYWOQMYALW-UHFFFAOYSA-N",
"kegg.compound":"C00385",
"metanetx.chemical":"MNXM174",
"reactome.compound":"30064",
"sabiork":"1871",
"sbo":"SBO:0000247",
"seed.compound":"cpd00309"
}
},
{
"id":"2agpe140_c",
"name":"2-Acyl-sn-glycero-3-phosphoethanolamine (n-C14:0)",
"compartment":"c",
"charge":0,
"formula":"C19H40NO7P1",
"annotation":{
"bigg.metabolite":"2agpe140",
"biocyc":"META:CPD0-2165",
"hmdb":"HMDB11470",
"inchi_key":"DDUZNLUWXLYPCP-UHFFFAOYSA-N",
"lipidmaps":"LMGP02050033",
"metanetx.chemical":"MNXM34809",
"sbo":"SBO:0000247",
"seed.compound":"cpd26435",
"slm":"000043363"
}
},
{
"id":"teo2_c",
"name":"Tellurite",
"compartment":"c",
"charge":-2,
"formula":"O3Te",
"annotation":{
"bigg.metabolite":"teo2",
"sbo":"SBO:0000247"
}
},
{
"id":"sufsesh_c",
"name":"SufSE with bound sulfur",
"compartment":"c",
"charge":0,
"formula":"HS2R",
"annotation":{
"bigg.metabolite":"sufsesh",
"metanetx.chemical":"MNXM147310",
"sbo":"SBO:0000247"
}
},
{
"id":"tyr__L_c",
"name":"L-Tyrosine",
"compartment":"c",
"charge":0,
"formula":"C9H11NO3",
"annotation":{
"bigg.metabolite":"tyr__L",
"biocyc":"META:TYR",
"chebi":[
"CHEBI:6313",
"CHEBI:21411",
"CHEBI:46070",
"CHEBI:9800",
"CHEBI:32786",
"CHEBI:15277",
"CHEBI:32761",
"CHEBI:32784",
"CHEBI:46161",
"CHEBI:13181",
"CHEBI:32760",
"CHEBI:58315",
"CHEBI:32762",
"CHEBI:27176",
"CHEBI:17895",
"CHEBI:18186",
"CHEBI:32785"
],
"envipath":"32de3cf4-e3e6-4168-956e-32fa5ddb0ce1/compound/974bd9b7-53fb-48cd-aaf3-6bd3196c0365",
"hmdb":[
"HMDB00647",
"HMDB00158"
],
"inchi_key":"OUYCCCASQSFEME-QMMMGPOBSA-N",
"kegg.compound":[
"C00082",
"C01536"
],
"kegg.drug":"D00022",
"metanetx.chemical":"MNXM76",
"reactome.compound":[
"379710",
"5668567",
"352030",
"29506"
],
"sabiork":[
"84",
"2291"
],
"sbo":"SBO:0000247",
"seed.compound":[
"cpd30745",
"cpd00069"
]
}
},
{
"id":"fruur_p",
"name":"D-Fructuronate",
"compartment":"p",
"charge":-1,
"formula":"C6H9O7",
"annotation":{
"bigg.metabolite":"fruur",
"biocyc":"META:FRUCTURONATE",
"chebi":[
"CHEBI:47950",
"CHEBI:59881",
"CHEBI:24113",
"CHEBI:16849",
"CHEBI:12927",
"CHEBI:20936",
"CHEBI:59863",
"CHEBI:20937",
"CHEBI:4126",
"CHEBI:24112"
],
"inchi_key":"PTCIWUZVDIQTOW-XDJBDKDSSA-M",
"kegg.compound":"C00905",
"metanetx.chemical":"MNXM1660",
"sbo":"SBO:0000247",
"seed.compound":[
"cpd00672",
"cpd27042"
]
}
},
{
"id":"ggptrc_c",
"name":"Gamma-glutamyl-putrescine",
"compartment":"c",
"charge":1,
"formula":"C9H20O3N3",
"annotation":{
"bigg.metabolite":"ggptrc",
"chebi":"CHEBI:48006",
"inchi_key":"WKGTVHGVLRCTCF-UHFFFAOYSA-O",
"metanetx.chemical":"MNXM54308",
"sbo":"SBO:0000247",
"seed.compound":"cpd15478"
}
},
{
"id":"cys__L_c",
"name":"L-Cysteine",
"compartment":"c",
"charge":0,
"formula":"C3H7NO2S",
"annotation":{
"bigg.metabolite":"cys__L",
"biocyc":"META:CYS",
"chebi":[
"CHEBI:32457",
"CHEBI:15356",
"CHEBI:4050",
"CHEBI:32456",
"CHEBI:21261",
"CHEBI:41811",
"CHEBI:14061",
"CHEBI:32443",
"CHEBI:32458",
"CHEBI:32442",
"CHEBI:13095",
"CHEBI:41768",
"CHEBI:23508",
"CHEBI:32445",
"CHEBI:35235",
"CHEBI:17561",
"CHEBI:41700",
"CHEBI:6207",
"CHEBI:41781",
"CHEBI:35237",
"CHEBI:41227"
],
"envipath":[
"650babc9-9d68-4b73-9332-11972ca26f7b/compound/1271bedc-d0c8-4aa1-83dc-571304dd14a8",
"650babc9-9d68-4b73-9332-11972ca26f7b/compound/02361658-c991-436f-ba62-fafbccfdae5e"
],
"hmdb":"HMDB00574",
"inchi_key":"XUJNEKJLAYXESH-REOHCLBHSA-N",
"kegg.compound":[
"C00736",
"C00097"
],
"kegg.drug":"D00026",
"metanetx.chemical":"MNXM55",
"reactome.compound":[
"352016",
"379721",
"111707",
"5668576"
],
"sabiork":[
"2142",
"78"
],
"sbo":"SBO:0000247",
"seed.compound":[
"cpd00084",
"cpd00547"
]
}
},
{
"id":"4abzglu_e",
"name":"4-aminobenzoyl-glutamate",
"compartment":"e",
"charge":-2,
"formula":"C12H12N2O5",
"annotation":{
"bigg.metabolite":"4abzglu",
"sbo":"SBO:0000247"
}
},
{
"id":"2aobut_c",
"name":"L-2-Amino-3-oxobutanoate",
"compartment":"c",
"charge":0,
"formula":"C4H7NO3",
"annotation":{
"bigg.metabolite":"2aobut",
"biocyc":"META:AMINO-OXOBUT",
"chebi":[
"CHEBI:6156",
"CHEBI:78948",
"CHEBI:35229",
"CHEBI:40668",
"CHEBI:21195",
"CHEBI:13048",
"CHEBI:40673",
"CHEBI:16944"
],
"hmdb":"HMDB06454",
"inchi_key":"SAUCHDKDCUROAO-VKHMYHEASA-N",
"kegg.compound":"C03508",
"lipidmaps":"LMFA01060172",
"metanetx.chemical":"MNXM114087",
"reactome.compound":"6798652",
"sabiork":"6672",
"sbo":"SBO:0000247",
"seed.compound":"cpd02211"
}
},
{
"id":"sulfac_e",
"name":"Sulfoacetate",
"compartment":"e",
"charge":-2,
"formula":"C2H2O5S",
"annotation":{
"bigg.metabolite":"sulfac",
"biocyc":"META:CPD-10246",
"chebi":[
"CHEBI:34987",
"CHEBI:49876",
"CHEBI:58824",
"CHEBI:50519"
],
"inchi_key":"AGGIJOLULBJGTQ-UHFFFAOYSA-L",
"kegg.compound":"C14179",
"metanetx.chemical":"MNXM1949",
"sbo":"SBO:0000247",
"seed.compound":"cpd09878"
}
},
{
"id":"lkdr_c",
"name":"2-dehydro-3-deoxy-L-rhamnonate",
"compartment":"c",
"charge":-1,
"formula":"C6H9O5",
"annotation":{
"bigg.metabolite":"lkdr",
"sbo":"SBO:0000247"
}
},
{
"id":"ps160_c",
"name":"Phosphatidylserine (dihexadecanoyl, n-C16:0)",
"compartment":"c",
"charge":-1,
"formula":"C38H73N1O10P1",
"annotation":{
"bigg.metabolite":"ps160",
"biocyc":"META:CPD-12817",
"chebi":[
"CHEBI:84523",
"CHEBI:111515"
],
"hmdb":"HMDB00614",
"inchi_key":"KLFKZIQAIPDJCW-GPOMZPHUSA-M",
"lipidmaps":"LMGP03010029",
"metanetx.chemical":"MNXM32181",
"sbo":"SBO:0000247",
"seed.compound":[
"cpd23595",
"cpd15555"
],
"slm":"000005400"
}
},
{
"id":"4r5au_c",
"name":"4-(1-D-Ribitylamino)-5-aminouracil",
"compartment":"c",
"charge":0,
"formula":"C9H16N4O6",
"annotation":{
"bigg.metabolite":"4r5au",
"biocyc":"META:AMINO-RIBOSYLAMINO-1H-3H-PYR-DIONE",
"chebi":[
"CHEBI:20283",
"CHEBI:11929",
"CHEBI:57573",
"CHEBI:1761",
"CHEBI:15934",
"CHEBI:52403"
],
"inchi_key":"XKQZIXVJVUPORE-RPDRRWSUSA-N",
"kegg.compound":"C04732",
"metanetx.chemical":"MNXM791",
"sabiork":"7525",
"sbo":"SBO:0000247",
"seed.compound":[
"cpd29668",
"cpd02882"
]
}
},
{
"id":"3hbzcoa_c",
"name":"3-hydroxybenzoyl-CoA",
"compartment":"c",
"charge":-4,
"formula":"C28H36N7O18P3S",
"annotation":{
"bigg.metabolite":"3hbzcoa",
"sbo":"SBO:0000247"
}
},
{
"id":"gam_e",
"name":"D-Glucosamine",
"compartment":"e",
"charge":1,
"formula":"C6H14NO5",
"annotation":{
"bigg.metabolite":"gam",
"biocyc":"META:GLUCOSAMINE",
"chebi":[
"CHEBI:58723",
"CHEBI:17315",
"CHEBI:4162",
"CHEBI:12961",
"CHEBI:47972",
"CHEBI:47977",
"CHEBI:5417"
],
"hmdb":[
"HMDB06479",
"HMDB01514",
"HMDB15410"
],
"inchi_key":"MSWZFWKMSRAUBD-IVMDWMLBSA-O",
"kegg.compound":"C00329",
"kegg.drug":"D04334",
"metanetx.chemical":"MNXM533",
"reactome.compound":"6786660",
"sabiork":[
"1591",
"1592"
],
"sbo":"SBO:0000247",
"seed.compound":[
"cpd01247",
"cpd00276",
"cpd27103"
]
}
},
{
"id":"pg120_c",
"name":"Phosphatidylglycerol (didodecanoyl, n-C12:0)",
"compartment":"c",
"charge":-1,
"formula":"C30H58O10P1",
"annotation":{
"bigg.metabolite":"pg120",
"metanetx.chemical":"MNXM1771",
"sbo":"SBO:0000247"
}
},
{
"id":"2agpe141_p",
"name":"2-Acyl-sn-glycero-3-phosphoethanolamine (n-C14:1)",
"compartment":"p",
"charge":0,
"formula":"C19H38NO7P1",
"annotation":{
"bigg.metabolite":"2agpe141",
"metanetx.chemical":"MNXM3447",
"sbo":"SBO:0000247"
}
},
{
"id":"met__L_e",
"name":"L-Methionine",
"compartment":"e",
"charge":0,
"formula":"C5H11NO2S",
"annotation":{
"bigg.metabolite":"met__L",
"biocyc":"META:MET",
"chebi":[
"CHEBI:32644",
"CHEBI:32631",
"CHEBI:21360",
"CHEBI:6271",
"CHEBI:14590",
"CHEBI:16811",
"CHEBI:25229",
"CHEBI:32632",
"CHEBI:6829",
"CHEBI:57844",
"CHEBI:32646",
"CHEBI:64558",
"CHEBI:16643",
"CHEBI:13141",
"CHEBI:43990"
],
"envipath":"32de3cf4-e3e6-4168-956e-32fa5ddb0ce1/compound/44a61812-39ff-48f9-bf09-8398e8723d5e",
"hmdb":[
"HMDB00696",
"HMDB33951"
],
"inchi_key":"FFEARJCKVFRZRR-BYPYZUCNSA-N",
"kegg.compound":[
"C01733",
"C00073"
],
"kegg.drug":[
"D04984",
"D04983",
"D00019"
],
"metanetx.chemical":"MNXM61",
"reactome.compound":[
"379705",
"1130765",
"174390"
],
"sabiork":[
"77",
"2315"
],
"sbo":"SBO:0000247",
"seed.compound":[
"cpd00060",
"cpd30746"
]
}
},
{
"id":"xylu__D_c",
"name":"D-Xylulose",
"compartment":"c",
"charge":0,
"formula":"C5H10O5",
"annotation":{
"bigg.metabolite":"xylu__D",
"biocyc":"META:D-XYLULOSE",
"chebi":[
"CHEBI:4268",
"CHEBI:13035",
"CHEBI:46514",
"CHEBI:21120",
"CHEBI:17140"
],
"hmdb":[
"HMDB01644",
"HMDB00654"
],
"inchi_key":"ZAQJHHRNXZUBTE-WUJLRWPWSA-N",
"kegg.compound":"C00310",
"metanetx.chemical":"MNXM597",
"reactome.compound":"5661281",
"sabiork":"1504",
"sbo":"SBO:0000247",
"seed.compound":"cpd00259"
}
},
{
"id":"4hbz_c",
"name":"4-Hydroxybenzoate",
"compartment":"c",
"charge":-1,
"formula":"C7H5O3",
"annotation":{
"bigg.metabolite":"4hbz",
"biocyc":"META:4-hydroxybenzoate",
"chebi":[
"CHEBI:20397",
"CHEBI:30763",
"CHEBI:1858",
"CHEBI:17879",
"CHEBI:44949",
"CHEBI:12003",
"CHEBI:20398"
],
"envipath":[
"4fd7f3e0-dd25-43ac-9453-dda3e52396e4/compound/1811ddf5-ba98-40a5-949d-c660b8587741",
"32de3cf4-e3e6-4168-956e-32fa5ddb0ce1/compound/9e05c7cc-e1b3-46a4-93ce-785c0dc04bfa",
"650babc9-9d68-4b73-9332-11972ca26f7b/compound/1cc87b2b-41db-4354-90b1-049369c47662"
],
"hmdb":"HMDB00500",
"inchi_key":"FJKROLUGYXJWQN-UHFFFAOYSA-M",
"kegg.compound":"C00156",
"metanetx.chemical":"MNXM164",
"reactome.compound":"2162213",
"sabiork":"1951",
"sbo":"SBO:0000247",
"seed.compound":"cpd00136"
}
},
{
"id":"amet_c",
"name":"S-Adenosyl-L-methionine",
"compartment":"c",
"charge":1,
"formula":"C15H23N6O5S",
"annotation":{
"bigg.metabolite":"amet",
"biocyc":"META:S-ADENOSYLMETHIONINE",
"chebi":[
"CHEBI:33442",
"CHEBI:12757",
"CHEBI:10833",
"CHEBI:59789",
"CHEBI:67040",
"CHEBI:8946",
"CHEBI:12742",
"CHEBI:12760",
"CHEBI:10786",
"CHEBI:22036",
"CHEBI:527887",
"CHEBI:15414",
"CHEBI:45607"
],
"hmdb":[
"HMDB01185",
"HMDB62709"
],
"inchi_key":"MEFKEPWMEQBLKI-AIRLBKTGSA-O",
"kegg.compound":"C00019",
"metanetx.chemical":"MNXM16",
"reactome.compound":[
"2162265",
"5279190",
"77087",
"71284",
"353113"
],
"sabiork":"1272",
"sbo":"SBO:0000247",
"seed.compound":"cpd00017"
}
},
{
"id":"dscl_c",
"name":"Dihydrosirohydrochlorin",
"compartment":"c",
"charge":-7,
"formula":"C42H41N4O16",
"annotation":{
"bigg.metabolite":"dscl",
"biocyc":"META:DIHYDROSIROHYDROCHLORIN",
"chebi":[
"CHEBI:58827",
"CHEBI:50602",
"CHEBI:14870",
"CHEBI:8370"
],
"inchi_key":"OQIIYZQTTMKFAU-ZNLOQLQNSA-G",
"kegg.compound":"C02463",
"metanetx.chemical":"MNXM672",
"sbo":"SBO:0000247",
"seed.compound":"cpd01620"
}
},
{
"id":"hxa_c",
"name":"Hexanoate (n-C6:0)",
"compartment":"c",
"charge":-1,
"formula":"C6H11O2",
"annotation":{
"bigg.metabolite":"hxa",
"biocyc":"META:HEXANOATE",
"chebi":[
"CHEBI:14398",
"CHEBI:24571",
"CHEBI:40213",
"CHEBI:30776",
"CHEBI:17120",
"CHEBI:5702",
"CHEBI:24569"
],
"envipath":"650babc9-9d68-4b73-9332-11972ca26f7b/compound/e4df503e-0f40-4bad-8885-76774b301631",
"hmdb":[
"HMDB00535",
"HMDB61883"
],
"inchi_key":"FUZZWVXGSFPDMH-UHFFFAOYSA-M",
"kegg.compound":"C01585",
"lipidmaps":"LMFA01010006",
"metanetx.chemical":"MNXM1653",
"sabiork":"2297",
"sbo":"SBO:0000247",
"seed.compound":"cpd01113",
"slm":"000001196"
}
},
{
"id":"h2s_c",
"name":"Hydrogen sulfide",
"compartment":"c",
"charge":0,
"formula":"H2S",
"annotation":{
"bigg.metabolite":"h2s",
"biocyc":[
"META:CPD-846",
"META:CPD-7046",
"META:HS"
],
"chebi":[
"CHEBI:14414",
"CHEBI:43058",
"CHEBI:5787",
"CHEBI:13356",
"CHEBI:30488",
"CHEBI:24639",
"CHEBI:29919",
"CHEBI:16136",
"CHEBI:15138",
"CHEBI:45489"
],
"envipath":[
"32de3cf4-e3e6-4168-956e-32fa5ddb0ce1/compound/6fca0a43-b0f0-41dd-a454-c7880342d6be",
"650babc9-9d68-4b73-9332-11972ca26f7b/compound/83aab241-d065-45ef-a799-98fdad5bcf04",
"5882df9c-dae1-4d80-a40e-db4724271456/compound/0b237b94-a6df-4792-8866-246b2230eef0",
"32de3cf4-e3e6-4168-956e-32fa5ddb0ce1/compound/6715c2d9-35cb-48df-aa0b-611368e2fb0a"
],
"hmdb":[
"HMDB00598",
"HMDB03276"
],
"inchi_key":"RWSOTUBLDIXVET-UHFFFAOYSA-M",
"kegg.compound":"C00283",
"metanetx.chemical":"MNXM89582",
"reactome.compound":[
"1663154",
"1614532",
"1655881"
],
"sabiork":"2007",
"sbo":"SBO:0000247",
"seed.compound":[
"cpd24697",
"cpd00239"
]
}
},
{
"id":"phthr_c",
"name":"O-Phospho-4-hydroxy-L-threonine",
"compartment":"c",
"charge":-2,
"formula":"C4H8NO7P",
"annotation":{
"bigg.metabolite":"phthr",
"biocyc":"META:4-PHOSPHONOOXY-THREONINE",
"chebi":[
"CHEBI:58452",
"CHEBI:21963",
"CHEBI:18336",
"CHEBI:11945",
"CHEBI:7690",
"CHEBI:59459"
],
"hmdb":"HMDB06802",
"inchi_key":"FKHAKIJOKDGEII-GBXIJSLDSA-L",
"kegg.compound":"C06055",
"metanetx.chemical":"MNXM759",
"sbo":"SBO:0000247",
"seed.compound":[
"cpd22119",
"cpd03607"
]
}
},
{
"id":"acmana_e",
"name":"N-Acetyl-D-mannosamine",
"compartment":"e",
"charge":0,
"formula":"C8H15NO6",
"annotation":{
"bigg.metabolite":"acmana",
"biocyc":"META:N-acetyl-D-mannosamine",
"chebi":[
"CHEBI:7141",
"CHEBI:12459",
"CHEBI:12573",
"CHEBI:58019",
"CHEBI:17122",
"CHEBI:63153",
"CHEBI:21538"
],
"hmdb":"HMDB62724",
"inchi_key":"MBLBDJOUHNCFQT-XAMCCFCMSA-N",
"kegg.compound":"C00645",
"metanetx.chemical":"MNXM2403",
"reactome.compound":"4085214",
"sabiork":[
"25302",
"1583"
],
"sbo":"SBO:0000247",
"seed.compound":"cpd00492"
}
},
{
"id":"3oocoa_c",
"name":"3-Oxooctanoyl-CoA",
"compartment":"c",
"charge":-4,
"formula":"C29H44N7O18P3S",
"annotation":{
"bigg.metabolite":"3oocoa",
"biocyc":"META:CPD0-2106",
"chebi":[
"CHEBI:20175",
"CHEBI:28264",
"CHEBI:62619",
"CHEBI:1645"
],
"inchi_key":"WPIVBCGRGVNDDT-CECATXLMSA-J",
"kegg.compound":"C05267",
"lipidmaps":"LMFA07050249",
"metanetx.chemical":"MNXM706",
"reactome.compound":"77328",
"sabiork":"2744",
"sbo":"SBO:0000247",
"seed.compound":"cpd03121",
"slm":"000001026"
}
},
{
"id":"n8aspmd_c",
"name":"N8-Acetylspermidine",
"compartment":"c",
"charge":2,
"formula":"C9H23N3O",
"annotation":{
"bigg.metabolite":"n8aspmd",
"biocyc":"META:CPD-3462",
"chebi":[
"CHEBI:58535",
"CHEBI:21900",
"CHEBI:27911",
"CHEBI:7420"
],
"hmdb":[
"HMDB60288",
"HMDB02189"
],
"inchi_key":"FONIWJIDLJEJTL-UHFFFAOYSA-P",
"kegg.compound":"C01029",
"metanetx.chemical":"MNXM1679",
"sbo":"SBO:0000247",
"seed.compound":"cpd00758"
}
},
{
"id":"acgam1p_c",
"name":"N-Acetyl-D-glucosamine 1-phosphate",
"compartment":"c",
"charge":-2,
"formula":"C8H14NO9P",
"annotation":{
"bigg.metabolite":"acgam1p",
"chebi":"CHEBI:7125",
"hmdb":"HMDB01367",
"inchi_key":"FZLJPEPAYPUMMR-RTRLPJTCSA-L",
"kegg.compound":"C04256",
"metanetx.chemical":"MNXM91871",
"reactome.compound":"532204",
"sabiork":[
"1801",
"26400"
],
"sbo":"SBO:0000247",
"seed.compound":"cpd02611"
}
},
{
"id":"ascb__L_e",
"name":"L-Ascorbate",
"compartment":"e",
"charge":0,
"formula":"C6H8O6",
"annotation":{
"bigg.metabolite":"ascb__L",
"biocyc":"META:ASCORBATE",
"chebi":[
"CHEBI:29073",
"CHEBI:38290",
"CHEBI:40892",
"CHEBI:17208",
"CHEBI:2868",
"CHEBI:21240",
"CHEBI:13861",
"CHEBI:43473",
"CHEBI:13082"
],
"hmdb":[
"HMDB29945",
"HMDB00044",
"HMDB14273"
],
"inchi_key":"CIWBSHSKHKDKBQ-JLAZNSOCSA-M",
"kegg.compound":[
"C20364",
"C00072"
],
"kegg.drug":"D00018",
"metanetx.chemical":"MNXM129",
"reactome.compound":[
"198816",
"351595",
"198836"
],
"sabiork":"1929",
"sbo":"SBO:0000247",
"seed.compound":"cpd00059"
}
},
{
"id":"malt_e",
"name":"Maltose C12H22O11",
"compartment":"e",
"charge":0,
"formula":"C12H22O11",
"annotation":{
"bigg.metabolite":"malt",
"biocyc":[
"META:MALTOSE",
"META:ALPHA-MALTOSE"
],
"chebi":[
"CHEBI:6668",
"CHEBI:12340",
"CHEBI:43893",
"CHEBI:22463",
"CHEBI:10300",
"CHEBI:14568",
"CHEBI:18167",
"CHEBI:17306",
"CHEBI:25144"
],
"envipath":"32de3cf4-e3e6-4168-956e-32fa5ddb0ce1/compound/943ae27f-7875-4bcd-948d-1551ec9aa1ca",
"inchi_key":"GUBGYTABKSRVRQ-PICCSMPSSA-N",
"kegg.compound":[
"C00897",
"C00208"
],
"kegg.drug":"D00044",
"kegg.glycan":"G00275",
"metanetx.chemical":"MNXM165",
"reactome.compound":[
"188986",
"868706"
],
"sabiork":[
"5881",
"88",
"1669"
],
"sbo":"SBO:0000247",
"seed.compound":[
"cpd00665",
"cpd00179"
]
}
},
{
"id":"thymd_p",
"name":"Thymidine C10H14N2O5",
"compartment":"p",
"charge":0,
"formula":"C10H14N2O5",
"annotation":{
"bigg.metabolite":"thymd",
"biocyc":"META:THYMIDINE",
"chebi":[
"CHEBI:45834",
"CHEBI:45917",
"CHEBI:17748",
"CHEBI:9579",
"CHEBI:45918",
"CHEBI:19273",
"CHEBI:45782",
"CHEBI:15244",
"CHEBI:53527"
],
"hmdb":"HMDB00273",
"inchi_key":"IQFYYKKMVGJFEH-XLPZGREQSA-N",
"kegg.compound":"C00214",
"metanetx.chemical":"MNXM420",
"reactome.compound":"83928",
"sabiork":"1315",
"sbo":"SBO:0000247",
"seed.compound":"cpd00184"
}
},
{
"id":"mn2_e",
"name":"Manganese",
"compartment":"e",
"charge":2,
"formula":"Mn",
"annotation":{
"bigg.metabolite":"mn2",
"biocyc":"META:MN+2",
"chebi":[
"CHEBI:21435",
"CHEBI:25156",
"CHEBI:29035",
"CHEBI:49749"
],
"hmdb":"HMDB01333",
"inchi_key":"WAEMQWOKJMHJLA-UHFFFAOYSA-N",
"kegg.compound":"C19610",
"metanetx.chemical":"MNXM2255",
"reactome.compound":[
"29418",
"1981162"
],
"sabiork":"1279",
"sbo":"SBO:0000247",
"seed.compound":[
"cpd20863",
"cpd00030"
]
}
},
{
"id":"ditp_c",
"name":"DITP(4-)",
"compartment":"c",
"charge":-4,
"formula":"C10H11N4O13P3",
"annotation":{
"bigg.metabolite":"ditp",
"biocyc":"META:DITP",
"chebi":[
"CHEBI:19251",
"CHEBI:28807",
"CHEBI:61382",
"CHEBI:10499"
],
"inchi_key":"UFJPAQSLHAGEBL-RRKCRQDMSA-J",
"kegg.compound":"C01345",
"metanetx.chemical":"MNXM1325",
"reactome.compound":"2509835",
"sabiork":"1713",
"sbo":"SBO:0000247",
"seed.compound":"cpd00977"
}
},
{
"id":"u23ga_c",
"name":"UDP-2,3-bis(3-hydroxytetradecanoyl)glucosamine",
"compartment":"c",
"charge":-2,
"formula":"C43H75N3O20P2",
"annotation":{
"bigg.metabolite":"u23ga",
"biocyc":"META:OH-MYRISTOYL",
"chebi":[
"CHEBI:78847",
"CHEBI:82845"
],
"inchi_key":"KOJCFMYSTWNMQW-RUAJDYCTSA-L",
"kegg.compound":"C04652",
"metanetx.chemical":"MNXM1199",
"sbo":"SBO:0000247",
"seed.compound":"cpd02835"
}
},
{
"id":"23dappa_e",
"name":"2,3-diaminopropionate",
"compartment":"e",
"charge":1,
"formula":"C3H9N2O2",
"annotation":{
"bigg.metabolite":"23dappa",
"biocyc":[
"META:L-23-DIAMINOPROPANOATE",
"META:23-Diaminopropanoate"
],
"chebi":[
"CHEBI:19309",
"CHEBI:16303",
"CHEBI:18383",
"CHEBI:11419",
"CHEBI:84374",
"CHEBI:42159",
"CHEBI:58468",
"CHEBI:6153",
"CHEBI:876",
"CHEBI:42164",
"CHEBI:13043",
"CHEBI:49983",
"CHEBI:57721",
"CHEBI:21190"
],
"hmdb":"HMDB02006",
"inchi_key":"PECYZEOJVXMISF-REOHCLBHSA-N",
"kegg.compound":[
"C06393",
"C03401"
],
"lipidmaps":"LMFA01100051",
"metanetx.chemical":"MNXM91374",
"sabiork":[
"8608",
"6603"
],
"sbo":"SBO:0000247",
"seed.compound":[
"cpd02150",
"cpd21925",
"cpd03828"
]
}
},
{
"id":"um4p_c",
"name":"UDP-N-acetylmuramoyl-L-alanyl-D-gamma-glutamyl-meso-2,6-diaminopimelate-D-alanine",
"compartment":"c",
"charge":-4,
"formula":"C38H56N8O27P2",
"annotation":{
"bigg.metabolite":"um4p",
"metanetx.chemical":"MNXM147329",
"sbo":"SBO:0000247",
"seed.compound":"cpd15579"
}
},
{
"id":"3hppnl_c",
"name":"3-Hydroxypropanal",
"compartment":"c",
"charge":0,
"formula":"C3H6O2",
"annotation":{
"bigg.metabolite":"3hppnl",
"biocyc":"META:HYDROXYPROPANAL",
"chebi":[
"CHEBI:1552",
"CHEBI:17871",
"CHEBI:20078",
"CHEBI:11835"
],
"envipath":"650babc9-9d68-4b73-9332-11972ca26f7b/compound/6458b515-6bde-43bf-a85a-1f4c966ad3e6",
"hmdb":"HMDB03453",
"inchi_key":"AKXKFZDCRYJKTF-UHFFFAOYSA-N",
"kegg.compound":"C00969",
"metanetx.chemical":"MNXM1526",
"sabiork":"2198",
"sbo":"SBO:0000247",
"seed.compound":"cpd00714"
}
},
{
"id":"cs1_e",
"name":"Cesium ion",
"compartment":"e",
"charge":1,
"formula":"Cs",
"annotation":{
"bigg.metabolite":"cs1",
"sbo":"SBO:0000247"
}
},
{
"id":"glyc2p_c",
"name":"Glycerol 2-phosphate",
"compartment":"c",
"charge":-2,
"formula":"C3H7O6P",
"annotation":{
"bigg.metabolite":"glyc2p",
"biocyc":"META:CPD-536",
"chebi":[
"CHEBI:26704",
"CHEBI:17270",
"CHEBI:5451",
"CHEBI:14337",
"CHEBI:58083",
"CHEBI:42620"
],
"hmdb":"HMDB02520",
"inchi_key":"DHCLVCXQIBBOPH-UHFFFAOYSA-L",
"kegg.compound":"C02979",
"metanetx.chemical":"MNXM2527",
"sabiork":"1729",
"sbo":"SBO:0000247",
"seed.compound":"cpd01908"
}
},
{
"id":"wco_c",
"name":"Tungsten binding cofactor",
"compartment":"c",
"charge":-2,
"formula":"C10H10N5O8PS2W",
"annotation":{
"bigg.metabolite":"wco",
"metanetx.chemical":"MNXM148528",
"sbo":"SBO:0000247"
}
},
{
"id":"uLa4fn_c",
"name":"Undecaprenyl phosphate-4-amino-4-formyl-L-arabinose",
"compartment":"c",
"charge":-1,
"formula":"C61H99N1O8P1",
"annotation":{
"bigg.metabolite":"uLa4fn",
"biocyc":"META:CPD0-2153",
"inchi_key":"YYVYMEXYAGAGTM-MOVGJWTDSA-M",
"metanetx.chemical":"MNXM88505",
"sbo":"SBO:0000247",
"seed.compound":"cpd15575"
}
},
{
"id":"lipa_p",
"name":"KDO(2)-lipid (A)",
"compartment":"p",
"charge":-6,
"formula":"C110H196N2O39P2",
"annotation":{
"bigg.metabolite":"lipa",
"chebi":[
"CHEBI:27963",
"CHEBI:4476",
"CHEBI:23656",
"CHEBI:58540"
],
"inchi_key":"DIXUKJUHGLIZGU-OIPVZEHTSA-H",
"kegg.compound":"C06026",
"lipidmaps":"LMSL02000001",
"metanetx.chemical":"MNXM946",
"sbo":"SBO:0000247",
"seed.compound":"cpd03587"
}
},
{
"id":"glc__D_c",
"name":"D-Glucose",
"compartment":"c",
"charge":0,
"formula":"C6H12O6",
"annotation":{
"bigg.metabolite":"glc__D",
"biocyc":"META:Glucopyranose",
"chebi":[
"CHEBI:12965",
"CHEBI:20999",
"CHEBI:4167",
"CHEBI:17634"
],
"hmdb":[
"HMDB00122",
"HMDB06564"
],
"inchi_key":"WQZGKKKJIJFFOK-GASJEMHNSA-N",
"kegg.compound":"C00031",
"kegg.drug":"D00009",
"metanetx.chemical":"MNXM41",
"sabiork":[
"1406",
"1407"
],
"sbo":"SBO:0000247",
"seed.compound":[
"cpd26821",
"cpd00027"
]
}
},
{
"id":"zn2_p",
"name":"Zinc",
"compartment":"p",
"charge":2,
"formula":"Zn",
"annotation":{
"bigg.metabolite":"zn2",
"biocyc":"META:ZN+2",
"chebi":[
"CHEBI:49982",
"CHEBI:49972",
"CHEBI:29105",
"CHEBI:27368",
"CHEBI:10113"
],
"hmdb":"HMDB01303",
"inchi_key":"PTFCDOFLOPIGGS-UHFFFAOYSA-N",
"kegg.compound":"C00038",
"metanetx.chemical":"MNXM149",
"reactome.compound":[
"216667",
"437093",
"29426",
"216785",
"435350",
"442320",
"158417"
],
"sabiork":"1281",
"sbo":"SBO:0000247",
"seed.compound":"cpd00034"
}
},
{
"id":"dhmpt_c",
"name":"Dihydromonapterin",
"compartment":"c",
"charge":0,
"formula":"C9H13N5O4",
"annotation":{
"bigg.metabolite":"dhmpt",
"metanetx.chemical":"MNXM148224",
"sbo":"SBO:0000247"
}
},
{
"id":"e4p_c",
"name":"D-Erythrose 4-phosphate",
"compartment":"c",
"charge":-2,
"formula":"C4H7O7P",
"annotation":{
"bigg.metabolite":"e4p",
"biocyc":"META:ERYTHROSE-4P",
"chebi":[
"CHEBI:4114",
"CHEBI:20927",
"CHEBI:12921",
"CHEBI:48153",
"CHEBI:16897",
"CHEBI:42349"
],
"hmdb":"HMDB01321",
"inchi_key":"NGHMDNPXVRFFGS-IUYQGCFVSA-L",
"kegg.compound":"C00279",
"metanetx.chemical":"MNXM258",
"reactome.compound":"29878",
"sabiork":"1324",
"sbo":"SBO:0000247",
"seed.compound":"cpd00236"
}
},
{
"id":"mincyc_p",
"name":"Minocycline",
"compartment":"p",
"charge":0,
"formula":"C23H27N3O7",
"annotation":{
"bigg.metabolite":"mincyc",
"biocyc":"META:CPD-19259",
"chebi":[
"CHEBI:71337",
"CHEBI:77906",
"CHEBI:6939",
"CHEBI:44053",
"CHEBI:50694"
],
"hmdb":"HMDB15152",
"inchi_key":"DYKFCLLONBREIL-KVUCHLLUSA-N",
"kegg.compound":"C07225",
"kegg.drug":"D05045",
"lipidmaps":"LMPK07000002",
"metanetx.chemical":"MNXM128081",
"sbo":"SBO:0000247",
"seed.compound":"cpd04461"
}
},
{
"id":"hg2_c",
"name":"Mercury  charged 2  Hg",
"compartment":"c",
"charge":2,
"formula":"Hg",
"annotation":{
"bigg.metabolite":"hg2",
"biocyc":"META:HG+2",
"chebi":[
"CHEBI:25200",
"CHEBI:13370",
"CHEBI:25199",
"CHEBI:16793",
"CHEBI:49640",
"CHEBI:5714"
],
"envipath":"32de3cf4-e3e6-4168-956e-32fa5ddb0ce1/compound/79a26c21-7769-4377-9880-413b45e89afe",
"hmdb":"HMDB03625",
"inchi_key":"BQPIGGFYSBELGY-UHFFFAOYSA-N",
"kegg.compound":"C00703",
"metanetx.chemical":"MNXM1562",
"sbo":"SBO:0000247",
"seed.compound":"cpd00531"
}
},
{
"id":"man1p_c",
"name":"D-Mannose 1-phosphate",
"compartment":"c",
"charge":-2,
"formula":"C6H11O9P",
"annotation":{
"bigg.metabolite":"man1p",
"biocyc":"META:MANNOSE-1P",
"chebi":[
"CHEBI:35374",
"CHEBI:22404",
"CHEBI:4210",
"CHEBI:43854",
"CHEBI:12327",
"CHEBI:18205",
"CHEBI:58409",
"CHEBI:10261",
"CHEBI:21058"
],
"hmdb":[
"HMDB01436",
"HMDB06330"
],
"inchi_key":"HXXFSFRBOHSIMQ-RWOPYEJCSA-L",
"kegg.compound":"C00636",
"metanetx.chemical":"MNXM721",
"reactome.compound":"532531",
"sabiork":"1342",
"sbo":"SBO:0000247",
"seed.compound":"cpd00485"
}
},
{
"id":"2tpr3dpcoa_c",
"name":"2'-(5''-triphosphoribosyl)-3'-dephospho-CoA",
"compartment":"c",
"charge":-6,
"formula":"C26H40N7O26P5S",
"annotation":{
"bigg.metabolite":"2tpr3dpcoa",
"biocyc":"META:2-5-TRIPHOSPHORIBOSYL-3-DEPHOSPHO-",
"chebi":[
"CHEBI:11392",
"CHEBI:61378"
],
"inchi_key":"NFWZJXFBUKDGOX-HWCXJHOSSA-H",
"kegg.compound":"C19771",
"lipidmaps":"LMFA07050169",
"metanetx.chemical":"MNXM2769",
"sbo":"SBO:0000247",
"seed.compound":"cpd15364"
}
},
{
"id":"bglycogen_c",
"name":"Branching glycogen",
"compartment":"c",
"charge":0,
"formula":"C6H10O5",
"annotation":{
"bigg.metabolite":"bglycogen",
"metanetx.chemical":"MNXM8348",
"sbo":"SBO:0000247",
"seed.compound":"cpd15413"
}
},
{
"id":"sq_c",
"name":"Sulphoquinovose",
"compartment":"c",
"charge":-1,
"formula":"C6H11O8S",
"annotation":{
"bigg.metabolite":"sq",
"sbo":"SBO:0000247"
}
},
{
"id":"sfp_c",
"name":"6-deoxy-6-sulphofructose 1-phosphate",
"compartment":"c",
"charge":-3,
"formula":"C6H10O11PS",
"annotation":{
"bigg.metabolite":"sfp",
"sbo":"SBO:0000247"
}
},
{
"id":"trp__L_c",
"name":"L-Tryptophan",
"compartment":"c",
"charge":0,
"formula":"C11H12N2O2",
"annotation":{
"bigg.metabolite":"trp__L",
"biocyc":"META:TRP",
"chebi":[
"CHEBI:13178",
"CHEBI:27163",
"CHEBI:6310",
"CHEBI:9769",
"CHEBI:32728",
"CHEBI:16828",
"CHEBI:27897",
"CHEBI:21407",
"CHEBI:64554",
"CHEBI:46125",
"CHEBI:57912",
"CHEBI:32704",
"CHEBI:46086",
"CHEBI:45988",
"CHEBI:184633",
"CHEBI:46225",
"CHEBI:32727",
"CHEBI:32702"
],
"hmdb":[
"HMDB00929",
"HMDB30396"
],
"inchi_key":"QIVBCDIJIAJPQS-VIFPVBQESA-N",
"kegg.compound":[
"C00806",
"C00078"
],
"kegg.drug":"D00020",
"metanetx.chemical":"MNXM94",
"reactome.compound":[
"379709",
"352006",
"29500"
],
"sabiork":[
"2164",
"85"
],
"sbo":"SBO:0000247",
"seed.compound":[
"cpd19007",
"cpd00065"
]
}
},
{
"id":"sq_e",
"name":"Sulphoquinovose",
"compartment":"e",
"charge":-1,
"formula":"C6H11O8S",
"annotation":{
"bigg.metabolite":"sq",
"sbo":"SBO:0000247"
}
},
{
"id":"dsbdox_c",
"name":"Fused thiol:disulfide interchange protein (oxidized)",
"compartment":"c",
"charge":0,
"formula":"X",
"annotation":{
"bigg.metabolite":"dsbdox",
"metanetx.chemical":"MNXM97001",
"sbo":"SBO:0000247",
"seed.compound":"cpd15450"
}
},
{
"id":"acser_c",
"name":"O-Acetyl-L-serine",
"compartment":"c",
"charge":0,
"formula":"C5H9NO4",
"annotation":{
"bigg.metabolite":"acser",
"biocyc":"META:ACETYLSERINE",
"chebi":[
"CHEBI:44568",
"CHEBI:58340",
"CHEBI:7668",
"CHEBI:21938",
"CHEBI:12724",
"CHEBI:17981",
"CHEBI:12710",
"CHEBI:12685"
],
"hmdb":"HMDB03011",
"inchi_key":"VZXPDPZARILFQX-BYPYZUCNSA-N",
"kegg.compound":"C00979",
"metanetx.chemical":"MNXM418",
"reactome.compound":"936709",
"sabiork":"2202",
"sbo":"SBO:0000247",
"seed.compound":"cpd00722"
}
},
{
"id":"progly_e",
"name":"L-Prolinylglycine",
"compartment":"e",
"charge":0,
"formula":"C7H12N2O3",
"annotation":{
"bigg.metabolite":"progly",
"biocyc":"META:CPD0-2182",
"chebi":[
"CHEBI:61696",
"CHEBI:61695",
"CHEBI:73594"
],
"inchi_key":"RNKSNIBMTUYWSH-YFKPBYRVSA-N",
"metanetx.chemical":"MNXM7481",
"sbo":"SBO:0000247",
"seed.compound":"cpd15551"
}
},
{
"id":"5phdt_c",
"name":"Phenylhydantoin",
"compartment":"c",
"charge":0,
"formula":"C9H8N2O2",
"annotation":{
"bigg.metabolite":"5phdt",
"sbo":"SBO:0000247"
}
},
{
"id":"lys__L_c",
"name":"L-Lysine",
"compartment":"c",
"charge":1,
"formula":"C6H15N2O2",
"annotation":{
"bigg.metabolite":"lys__L",
"biocyc":"META:LYS",
"chebi":[
"CHEBI:6264",
"CHEBI:32564",
"CHEBI:13135",
"CHEBI:32550",
"CHEBI:21351",
"CHEBI:18019",
"CHEBI:32552",
"CHEBI:32551",
"CHEBI:133538",
"CHEBI:32565",
"CHEBI:43950",
"CHEBI:32563",
"CHEBI:25094"
],
"hmdb":[
"HMDB03405",
"HMDB00182",
"HMDB62809"
],
"inchi_key":"KDXKERNSBIXSRK-YFKPBYRVSA-O",
"kegg.compound":[
"C00047",
"C16440"
],
"kegg.drug":"D02304",
"metanetx.chemical":"MNXM78",
"reactome.compound":[
"29444",
"351979",
"351991"
],
"sabiork":[
"22945",
"79"
],
"sbo":"SBO:0000247",
"seed.compound":[
"cpd19182",
"cpd00039"
]
}
},
{
"id":"adpglc_c",
"name":"ADPglucose C16H23N5O15P2",
"compartment":"c",
"charge":-2,
"formula":"C16H23N5O15P2",
"annotation":{
"bigg.metabolite":"adpglc",
"biocyc":"META:ADP-D-GLUCOSE",
"chebi":[
"CHEBI:40615",
"CHEBI:20846",
"CHEBI:57498",
"CHEBI:13230",
"CHEBI:15751",
"CHEBI:2349"
],
"hmdb":[
"HMDB62621",
"HMDB06557",
"HMDB12186"
],
"inchi_key":"WFPZSXYXPSUOPY-ROYWQJLOSA-L",
"kegg.compound":"C00498",
"kegg.glycan":"G11109",
"metanetx.chemical":"MNXM561",
"sabiork":"3922",
"sbo":"SBO:0000247",
"seed.compound":"cpd00387"
}
},
{
"id":"ogmeACP_c",
"name":"3-Oxo-glutaryl-[acyl-carrier protein] methyl ester",
"compartment":"c",
"charge":-1,
"formula":"C17H27N2O11PRS",
"annotation":{
"bigg.metabolite":"ogmeACP",
"metanetx.chemical":"MNXM147799",
"sbo":"SBO:0000247"
}
},
{
"id":"hpmeACP_c",
"name":"3-Hydroxypimeloyl-[acyl-carrier protein] methyl ester",
"compartment":"c",
"charge":-1,
"formula":"C19H33N2O11PRS",
"annotation":{
"bigg.metabolite":"hpmeACP",
"biocyc":"META:3-hydroxypimeloyl-ACP-methyl-esters",
"kegg.compound":"C20377",
"metanetx.chemical":"MNXM10038",
"sbo":"SBO:0000247",
"seed.compound":"cpd22065"
}
},
{
"id":"dudp_c",
"name":"DUDP C9H11N2O11P2",
"compartment":"c",
"charge":-3,
"formula":"C9H11N2O11P2",
"annotation":{
"bigg.metabolite":"dudp",
"biocyc":"META:DUDP",
"chebi":[
"CHEBI:60471",
"CHEBI:19262",
"CHEBI:10531",
"CHEBI:28850"
],
"hmdb":"HMDB01000",
"inchi_key":"QHWZTVCCBMIIKE-SHYZEUOFSA-K",
"kegg.compound":"C01346",
"metanetx.chemical":"MNXM572",
"sabiork":"1714",
"sbo":"SBO:0000247",
"seed.compound":"cpd00978"
}
},
{
"id":"2shchc_c",
"name":"2-Succinyl-6-hydroxy-2,4-cyclohexadiene-1-carboxylate",
"compartment":"c",
"charge":-2,
"formula":"C11H10O6",
"annotation":{
"bigg.metabolite":"2shchc",
"biocyc":"META:CPD-9923",
"chebi":[
"CHEBI:39564",
"CHEBI:58689"
],
"inchi_key":"QJYRAJSESKVEAE-PSASIEDQSA-L",
"kegg.compound":"C05817",
"metanetx.chemical":"MNXM1249",
"sabiork":"8173",
"sbo":"SBO:0000247",
"seed.compound":"cpd03451"
}
},
{
"id":"4ppan_c",
"name":"D-4'-Phosphopantothenate",
"compartment":"c",
"charge":-3,
"formula":"C9H15NO8P",
"annotation":{
"bigg.metabolite":"4ppan",
"biocyc":"META:4-P-PANTOTHENATE",
"chebi":[
"CHEBI:20891",
"CHEBI:15905",
"CHEBI:4082",
"CHEBI:12886",
"CHEBI:18702",
"CHEBI:10986"
],
"hmdb":[
"HMDB01016",
"HMDB62700"
],
"inchi_key":"XHFVGHPGDLDEQO-ZETCQYMHSA-K",
"kegg.compound":"C03492",
"metanetx.chemical":"MNXM415",
"reactome.compound":"196786",
"sabiork":"6663",
"sbo":"SBO:0000247",
"seed.compound":"cpd02201"
}
},
{
"id":"sufse_c",
"name":"SufSE sulfur acceptor complex",
"compartment":"c",
"charge":0,
"formula":"HSR",
"annotation":{
"bigg.metabolite":"sufse",
"metanetx.chemical":"MNXM147309",
"sbo":"SBO:0000247"
}
},
{
"id":"dxyl5p_c",
"name":"1-deoxy-D-xylulose 5-phosphate",
"compartment":"c",
"charge":-2,
"formula":"C5H9O7P",
"annotation":{
"bigg.metabolite":"dxyl5p",
"biocyc":"META:DEOXYXYLULOSE-5P",
"chebi":[
"CHEBI:57792",
"CHEBI:11254",
"CHEBI:16493",
"CHEBI:622"
],
"hmdb":"HMDB01213",
"inchi_key":"AJPADPZSRRUGHI-RFZPGFLSSA-L",
"kegg.compound":"C11437",
"metanetx.chemical":"MNXM622",
"sabiork":"13504",
"sbo":"SBO:0000247",
"seed.compound":"cpd08289"
}
},
{
"id":"cs1_p",
"name":"Cesium ion",
"compartment":"p",
"charge":1,
"formula":"Cs",
"annotation":{
"bigg.metabolite":"cs1",
"sbo":"SBO:0000247"
}
},
{
"id":"23dhb_c",
"name":"2,3-Dihydroxybenzoate",
"compartment":"c",
"charge":-1,
"formula":"C7H5O4",
"annotation":{
"bigg.metabolite":"23dhb",
"biocyc":"META:2-3-DIHYDROXYBENZOATE",
"chebi":[
"CHEBI:885",
"CHEBI:41901",
"CHEBI:18026",
"CHEBI:19319",
"CHEBI:19320",
"CHEBI:11427",
"CHEBI:36654"
],
"envipath":[
"650babc9-9d68-4b73-9332-11972ca26f7b/compound/efc375bb-aac8-4002-93c2-2123606e76d8",
"32de3cf4-e3e6-4168-956e-32fa5ddb0ce1/compound/f0dc57d7-63a2-4aea-8fcc-0c111e8cc0f1"
],
"hmdb":"HMDB00397",
"inchi_key":"GLDQAMYCGOIJDV-UHFFFAOYSA-M",
"kegg.compound":"C00196",
"metanetx.chemical":"MNXM455",
"sabiork":"1970",
"sbo":"SBO:0000247",
"seed.compound":"cpd00168"
}
},
{
"id":"man_e",
"name":"D-Mannose",
"compartment":"e",
"charge":0,
"formula":"C6H12O6",
"annotation":{
"bigg.metabolite":"man",
"biocyc":"META:D-mannopyranose",
"chebi":[
"CHEBI:4208",
"CHEBI:37684",
"CHEBI:14575",
"CHEBI:16024",
"CHEBI:21057",
"CHEBI:33930",
"CHEBI:12999"
],
"envipath":"32de3cf4-e3e6-4168-956e-32fa5ddb0ce1/compound/c5f931e8-e7f7-4b73-bed6-48662796fe18",
"hmdb":"HMDB00169",
"inchi_key":"WQZGKKKJIJFFOK-QTVWNMPRSA-N",
"kegg.compound":"C00159",
"metanetx.chemical":"MNXM182",
"reactome.compound":[
"964752",
"6799594",
"429579"
],
"sabiork":"1656",
"sbo":"SBO:0000247",
"seed.compound":[
"cpd00138",
"cpd27437"
]
}
},
{
"id":"2mecdp_c",
"name":"2-C-methyl-D-erythritol 2,4-cyclodiphosphate",
"compartment":"c",
"charge":-2,
"formula":"C5H10O9P2",
"annotation":{
"bigg.metabolite":"2mecdp",
"biocyc":"META:2C-METH-D-ERYTHRITOL-CYCLODIPHOSPHATE",
"chebi":[
"CHEBI:1029",
"CHEBI:11481",
"CHEBI:58483",
"CHEBI:11482",
"CHEBI:18425"
],
"inchi_key":"SFRQRNJMIIUYDI-UHNVWZDZSA-L",
"kegg.compound":"C11453",
"metanetx.chemical":"MNXM1168",
"sbo":"SBO:0000247",
"seed.compound":"cpd08301"
}
},
{
"id":"atp_c",
"name":"ATP C10H12N5O13P3",
"compartment":"c",
"charge":-4,
"formula":"C10H12N5O13P3",
"annotation":{
"bigg.metabolite":"atp",
"biocyc":"META:ATP",
"chebi":[
"CHEBI:15422",
"CHEBI:10789",
"CHEBI:10841",
"CHEBI:2359",
"CHEBI:22249",
"CHEBI:13236",
"CHEBI:237958",
"CHEBI:30616",
"CHEBI:57299",
"CHEBI:40938"
],
"hmdb":"HMDB00538",
"inchi_key":"ZKHQWZAMYRWXGA-KQYNXXCUSA-J",
"kegg.compound":"C00002",
"kegg.drug":"D08646",
"metanetx.chemical":"MNXM3",
"reactome.compound":[
"8878982",
"389573",
"8938081",
"211579",
"113593",
"113592",
"5632460",
"5696069",
"29358",
"8869363",
"6798184"
],
"sabiork":"34",
"sbo":"SBO:0000247",
"seed.compound":"cpd00002"
}
},
{
"id":"acmana_c",
"name":"N-Acetyl-D-mannosamine",
"compartment":"c",
"charge":0,
"formula":"C8H15NO6",
"annotation":{
"bigg.metabolite":"acmana",
"biocyc":"META:N-acetyl-D-mannosamine",
"chebi":[
"CHEBI:7141",
"CHEBI:12459",
"CHEBI:12573",
"CHEBI:58019",
"CHEBI:17122",
"CHEBI:63153",
"CHEBI:21538"
],
"hmdb":"HMDB62724",
"inchi_key":"MBLBDJOUHNCFQT-XAMCCFCMSA-N",
"kegg.compound":"C00645",
"metanetx.chemical":"MNXM2403",
"reactome.compound":"4085214",
"sabiork":[
"25302",
"1583"
],
"sbo":"SBO:0000247",
"seed.compound":"cpd00492"
}
},
{
"id":"rbl__L_c",
"name":"L-Ribulose",
"compartment":"c",
"charge":0,
"formula":"C5H10O5",
"annotation":{
"bigg.metabolite":"rbl__L",
"biocyc":"META:L-RIBULOSE",
"chebi":[
"CHEBI:16880",
"CHEBI:6295",
"CHEBI:21382",
"CHEBI:13163"
],
"inchi_key":"ZAQJHHRNXZUBTE-UCORVYFPSA-N",
"kegg.compound":"C00508",
"metanetx.chemical":"MNXM685",
"sabiork":"1501",
"sbo":"SBO:0000247",
"seed.compound":"cpd00397"
}
},
{
"id":"dcyt_e",
"name":"Deoxycytidine",
"compartment":"e",
"charge":0,
"formula":"C9H13N3O4",
"annotation":{
"bigg.metabolite":"dcyt",
"biocyc":"META:DEOXYCYTIDINE",
"chebi":[
"CHEBI:41434",
"CHEBI:15698",
"CHEBI:41430",
"CHEBI:4407",
"CHEBI:19240",
"CHEBI:41806",
"CHEBI:41417"
],
"hmdb":"HMDB00014",
"inchi_key":"CKTSBUTUHBMZGZ-SHYZEUOFSA-N",
"kegg.compound":"C00881",
"metanetx.chemical":"MNXM704",
"reactome.compound":"500829",
"sabiork":"2178",
"sbo":"SBO:0000247",
"seed.compound":"cpd00654"
}
},
{
"id":"fcl__L_c",
"name":"L-fuculose",
"compartment":"c",
"charge":0,
"formula":"C6H12O5",
"annotation":{
"bigg.metabolite":"fcl__L",
"biocyc":"META:L-FUCULOSE",
"chebi":[
"CHEBI:21295",
"CHEBI:17617",
"CHEBI:58208",
"CHEBI:13103",
"CHEBI:6219"
],
"hmdb":"HMDB60267",
"inchi_key":"QZNPNKJXABGCRC-LFRDXLMFSA-N",
"kegg.compound":"C01721",
"metanetx.chemical":"MNXM1748",
"sabiork":"1604",
"sbo":"SBO:0000247",
"seed.compound":"cpd01186"
}
},
{
"id":"orot_e",
"name":"Orotate C5H3N2O4",
"compartment":"e",
"charge":-1,
"formula":"C5H3N2O4",
"annotation":{
"bigg.metabolite":"orot",
"biocyc":"META:OROTATE",
"chebi":[
"CHEBI:14698",
"CHEBI:7787",
"CHEBI:16742",
"CHEBI:25720",
"CHEBI:44781",
"CHEBI:30839",
"CHEBI:25719"
],
"hmdb":"HMDB00226",
"inchi_key":"PXQPEWDEAKTCGB-UHFFFAOYSA-M",
"kegg.compound":"C00295",
"kegg.drug":"D00055",
"metanetx.chemical":"MNXM235",
"reactome.compound":"76632",
"sabiork":"2009",
"sbo":"SBO:0000247",
"seed.compound":"cpd00247"
}
},
{
"id":"agdpcbi_c",
"name":"Adenosine-GDP-cobinamide",
"compartment":"c",
"charge":-1,
"formula":"C68H95CoN21O21P2",
"annotation":{
"bigg.metabolite":"agdpcbi",
"biocyc":"META:ADENOSYLCOBINAMIDE-GDP",
"chebi":[
"CHEBI:2479",
"CHEBI:60487"
],
"hmdb":"HMDB12185",
"inchi_key":"IQTYKHRKNGVJEO-RRMAJTJESA-K",
"kegg.compound":"C06510",
"metanetx.chemical":"MNXM1105",
"sbo":"SBO:0000247",
"seed.compound":"cpd03920"
}
},
{
"id":"indole_c",
"name":"Indole",
"compartment":"c",
"charge":0,
"formula":"C8H7N",
"annotation":{
"bigg.metabolite":"indole",
"biocyc":"META:INDOLE",
"chebi":[
"CHEBI:43537",
"CHEBI:16881",
"CHEBI:35579",
"CHEBI:14444",
"CHEBI:5900",
"CHEBI:24794",
"CHEBI:35581"
],
"hmdb":"HMDB00738",
"inchi_key":"SIKJAQJRHWYJAI-UHFFFAOYSA-N",
"kegg.compound":"C00463",
"metanetx.chemical":"MNXM377",
"reactome.compound":"216547",
"sabiork":"5101",
"sbo":"SBO:0000247",
"seed.compound":"cpd00359"
}
},
{
"id":"eig3p_c",
"name":"D-erythro-1-(Imidazol-4-yl)glycerol 3-phosphate",
"compartment":"c",
"charge":-2,
"formula":"C6H9N2O6P",
"annotation":{
"bigg.metabolite":"eig3p",
"biocyc":"META:D-ERYTHRO-IMIDAZOLE-GLYCEROL-P",
"chebi":[
"CHEBI:12888",
"CHEBI:17805",
"CHEBI:4270",
"CHEBI:58278",
"CHEBI:20923"
],
"hmdb":"HMDB12208",
"inchi_key":"HFYBTHCYPKEDQQ-RITPCOANSA-L",
"kegg.compound":"C04666",
"metanetx.chemical":"MNXM1422",
"sabiork":"7476",
"sbo":"SBO:0000247",
"seed.compound":"cpd02843"
}
},
{
"id":"h2_e",
"name":"Hydrogen",
"compartment":"e",
"charge":0,
"formula":"H2",
"annotation":{
"bigg.metabolite":"h2",
"biocyc":"META:HYDROGEN-MOLECULE",
"chebi":[
"CHEBI:18276",
"CHEBI:29298",
"CHEBI:29299",
"CHEBI:13350",
"CHEBI:29294",
"CHEBI:25363",
"CHEBI:5785"
],
"hmdb":"HMDB01362",
"inchi_key":"UFHFLCQGNIYNRP-UHFFFAOYSA-N",
"kegg.compound":"C00282",
"metanetx.chemical":"MNXM195",
"reactome.compound":"113555",
"sabiork":"5030",
"sbo":"SBO:0000247",
"seed.compound":"cpd11640"
}
},
{
"id":"26dap__M_c",
"name":"Meso-2,6-Diaminoheptanedioate",
"compartment":"c",
"charge":0,
"formula":"C7H14N2O4",
"annotation":{
"bigg.metabolite":"26dap__M",
"biocyc":"META:MESO-DIAMINOPIMELATE",
"chebi":[
"CHEBI:40838",
"CHEBI:12823",
"CHEBI:30308",
"CHEBI:57791",
"CHEBI:10598",
"CHEBI:25203",
"CHEBI:12825",
"CHEBI:12822",
"CHEBI:25204",
"CHEBI:16488"
],
"inchi_key":"GMKMEZVLHJARHF-SYDPRGILSA-N",
"kegg.compound":"C00680",
"metanetx.chemical":"MNXM529",
"sbo":"SBO:0000247",
"seed.compound":"cpd00516"
}
},
{
"id":"u3aga_c",
"name":"UDP-3-O-(3-hydroxytetradecanoyl)-N-acetylglucosamine",
"compartment":"c",
"charge":-2,
"formula":"C31H51N3O19P2",
"annotation":{
"bigg.metabolite":"u3aga",
"biocyc":"META:UDP-OHMYR-ACETYLGLUCOSAMINE",
"chebi":[
"CHEBI:61537",
"CHEBI:61494"
],
"inchi_key":"TZSJGZGYQDNRRX-MPLCHSTDSA-L",
"kegg.compound":"C04738",
"metanetx.chemical":"MNXM2157",
"sbo":"SBO:0000247",
"seed.compound":"cpd02886"
}
},
{
"id":"nmn_e",
"name":"NMN C11H14N2O8P",
"compartment":"e",
"charge":-1,
"formula":"C11H14N2O8P",
"annotation":{
"bigg.metabolite":"nmn",
"biocyc":"META:NICOTINAMIDE_NUCLEOTIDE",
"chebi":[
"CHEBI:14648",
"CHEBI:7557",
"CHEBI:14647",
"CHEBI:22850",
"CHEBI:16171",
"CHEBI:10433",
"CHEBI:13409",
"CHEBI:14649",
"CHEBI:18201",
"CHEBI:25522",
"CHEBI:12397",
"CHEBI:14646"
],
"hmdb":[
"HMDB00229",
"HMDB59645"
],
"inchi_key":"DAYLJWODMCOQEW-TURQNECASA-M",
"kegg.compound":"C00455",
"metanetx.chemical":"MNXM355",
"reactome.compound":[
"8869353",
"549282",
"8940067"
],
"sabiork":"3871",
"sbo":"SBO:0000247",
"seed.compound":"cpd00355"
}
},
{
"id":"thm_c",
"name":"Thiamin",
"compartment":"c",
"charge":1,
"formula":"C12H17N4OS",
"annotation":{
"bigg.metabolite":"thm",
"chebi":"CHEBI:33283",
"envipath":"32de3cf4-e3e6-4168-956e-32fa5ddb0ce1/compound/d00080d5-971d-4e5f-973a-226a589d76df",
"inchi_key":"MYVIATVLJGTBFV-UHFFFAOYSA-M",
"kegg.drug":"D08580",
"metanetx.chemical":"MNXM161565",
"sabiork":"2032",
"sbo":"SBO:0000247",
"seed.compound":"cpd00305"
}
},
{
"id":"thf_c",
"name":"5,6,7,8-Tetrahydrofolate",
"compartment":"c",
"charge":-2,
"formula":"C19H21N7O6",
"annotation":{
"bigg.metabolite":"thf",
"biocyc":"META:THF",
"chebi":[
"CHEBI:57453",
"CHEBI:46069",
"CHEBI:20506",
"CHEBI:12075",
"CHEBI:9482",
"CHEBI:15635",
"CHEBI:18606",
"CHEBI:10931",
"CHEBI:15220",
"CHEBI:68437"
],
"inchi_key":"MSTNYGQPCMXVAQ-RYUDHWBXSA-L",
"kegg.compound":"C00101",
"metanetx.chemical":"MNXM79",
"reactome.compound":[
"111355",
"200671"
],
"sabiork":"1297",
"sbo":"SBO:0000247",
"seed.compound":"cpd29254"
}
},
{
"id":"man6p_e",
"name":"D-Mannose 6-phosphate",
"compartment":"e",
"charge":-2,
"formula":"C6H11O9P",
"annotation":{
"bigg.metabolite":"man6p",
"biocyc":[
"META:Mannose-6-phosphate",
"META:CPD-15980",
"META:CPD-15979"
],
"chebi":[
"CHEBI:58735",
"CHEBI:48042",
"CHEBI:48066",
"CHEBI:4211",
"CHEBI:13000",
"CHEBI:17369"
],
"inchi_key":"NBSCHQHZLSJFNQ-QTVWNMPRSA-L",
"kegg.compound":"C00275",
"metanetx.chemical":"MNXM427",
"reactome.compound":"532562",
"sabiork":[
"1323",
"24709"
],
"sbo":"SBO:0000247",
"seed.compound":"cpd00235"
}
},
{
"id":"orot5p_c",
"name":"Orotidine 5'-phosphate",
"compartment":"c",
"charge":-3,
"formula":"C10H10N2O11P",
"annotation":{
"bigg.metabolite":"orot5p",
"biocyc":"META:OROTIDINE-5-PHOSPHATE",
"chebi":[
"CHEBI:57538",
"CHEBI:15842",
"CHEBI:14699",
"CHEBI:7788",
"CHEBI:25723"
],
"hmdb":"HMDB00218",
"inchi_key":"KYOBSHFOBAOFBF-XVFCMESISA-K",
"kegg.compound":"C01103",
"metanetx.chemical":"MNXM519",
"reactome.compound":"111629",
"sabiork":"1700",
"sbo":"SBO:0000247",
"seed.compound":"cpd00810"
}
},
{
"id":"feoxam_c",
"name":"Generic ferrioxamine-Fe-III",
"compartment":"c",
"charge":1,
"formula":"C25H46FeN6O8",
"annotation":{
"bigg.metabolite":"feoxam",
"biocyc":"META:CPD0-2124",
"chebi":"CHEBI:5044",
"inchi_key":"SRMBQCVUAVULDJ-UHFFFAOYSA-O",
"kegg.compound":"C07597",
"lipidmaps":"LMFA08020175",
"metanetx.chemical":"MNXM162837",
"sbo":"SBO:0000247",
"seed.compound":"cpd04761"
}
},
{
"id":"h_e",
"name":"H+",
"compartment":"e",
"charge":1,
"formula":"H",
"annotation":{
"bigg.metabolite":"h",
"biocyc":"META:PROTON",
"chebi":[
"CHEBI:5584",
"CHEBI:13357",
"CHEBI:15378",
"CHEBI:10744"
],
"hmdb":"HMDB59597",
"inchi_key":"GPRLSGONYQIRFK-UHFFFAOYSA-N",
"kegg.compound":"C00080",
"metanetx.chemical":"MNXM1",
"reactome.compound":[
"2000349",
"425978",
"74722",
"428040",
"427899",
"428548",
"156540",
"70106",
"425969",
"1132304",
"5668577",
"1470067",
"163953",
"193465",
"113529",
"351626",
"425999",
"194688",
"374900",
"2872447",
"372511"
],
"sabiork":"39",
"sbo":"SBO:0000247",
"seed.compound":"cpd00067"
}
},
{
"id":"csn_p",
"name":"Cytosine",
"compartment":"p",
"charge":0,
"formula":"C4H5N3O",
"annotation":{
"bigg.metabolite":"csn",
"biocyc":"META:CYTOSINE",
"chebi":[
"CHEBI:23531",
"CHEBI:4072",
"CHEBI:14066",
"CHEBI:16040",
"CHEBI:41732"
],
"hmdb":"HMDB00630",
"inchi_key":"OPTASPLRGRRNAP-UHFFFAOYSA-N",
"kegg.compound":"C00380",
"metanetx.chemical":"MNXM761",
"sabiork":"58",
"sbo":"SBO:0000247",
"seed.compound":"cpd00307"
}
},
{
"id":"aact_c",
"name":"Aminoacetone",
"compartment":"c",
"charge":1,
"formula":"C3H8NO",
"annotation":{
"bigg.metabolite":"aact",
"biocyc":"META:AMINO-ACETONE",
"chebi":[
"CHEBI:42749",
"CHEBI:58320",
"CHEBI:2648",
"CHEBI:19025",
"CHEBI:17906",
"CHEBI:13767",
"CHEBI:42849"
],
"envipath":"5882df9c-dae1-4d80-a40e-db4724271456/compound/c7d3904a-a2ab-4e04-8933-d57d61dca653",
"hmdb":[
"HMDB60177",
"HMDB02134"
],
"inchi_key":"BCDGQXUMWHRQCB-UHFFFAOYSA-O",
"kegg.compound":"C01888",
"metanetx.chemical":"MNXM1106",
"sbo":"SBO:0000247",
"seed.compound":"cpd01298"
}
},
{
"id":"gln__L_p",
"name":"L-Glutamine",
"compartment":"p",
"charge":0,
"formula":"C5H10N2O3",
"annotation":{
"bigg.metabolite":"gln__L",
"biocyc":"META:GLN",
"chebi":[
"CHEBI:42943",
"CHEBI:42899",
"CHEBI:32679",
"CHEBI:32678",
"CHEBI:58359",
"CHEBI:28300",
"CHEBI:42812",
"CHEBI:13110",
"CHEBI:18050",
"CHEBI:32666",
"CHEBI:6227",
"CHEBI:32665",
"CHEBI:21308",
"CHEBI:42814",
"CHEBI:5432",
"CHEBI:24316"
],
"hmdb":"HMDB00641",
"inchi_key":"ZDXPYRJPNDTMRX-VKHMYHEASA-N",
"kegg.compound":[
"C00064",
"C00303"
],
"kegg.drug":"D00015",
"metanetx.chemical":"MNXM37",
"reactome.compound":[
"113522",
"212615",
"29472"
],
"sabiork":[
"2011",
"74"
],
"sbo":"SBO:0000247",
"seed.compound":[
"cpd00253",
"cpd00053"
]
}
},
{
"id":"glyc_p",
"name":"Glycerol",
"compartment":"p",
"charge":0,
"formula":"C3H8O3",
"annotation":{
"bigg.metabolite":"glyc",
"biocyc":"META:GLYCEROL",
"chebi":[
"CHEBI:5448",
"CHEBI:14334",
"CHEBI:42998",
"CHEBI:17754",
"CHEBI:24351",
"CHEBI:131422"
],
"envipath":[
"32de3cf4-e3e6-4168-956e-32fa5ddb0ce1/compound/48edd8a9-6a4a-4900-b0cf-97b1ccaa1125",
"650babc9-9d68-4b73-9332-11972ca26f7b/compound/2e8c8093-3269-46b3-be2e-f1df9fdde25c"
],
"hmdb":"HMDB00131",
"inchi_key":"PEDCQBHIVMGVHV-UHFFFAOYSA-N",
"kegg.compound":"C00116",
"kegg.drug":"D00028",
"metanetx.chemical":"MNXM89612",
"reactome.compound":[
"192438",
"76116"
],
"sabiork":"1303",
"sbo":"SBO:0000247",
"seed.compound":"cpd00100"
}
},
{
"id":"cytd_p",
"name":"Cytidine",
"compartment":"p",
"charge":0,
"formula":"C9H13N3O5",
"annotation":{
"bigg.metabolite":"cytd",
"biocyc":"META:CYTIDINE",
"chebi":[
"CHEBI:41686",
"CHEBI:41709",
"CHEBI:4053",
"CHEBI:23515",
"CHEBI:17562",
"CHEBI:14063",
"CHEBI:41649",
"CHEBI:41704"
],
"hmdb":"HMDB00089",
"inchi_key":"UHDGCWIWMRVCDJ-XVFCMESISA-N",
"kegg.compound":"C00475",
"kegg.drug":"D07769",
"metanetx.chemical":"MNXM338",
"sabiork":"1340",
"sbo":"SBO:0000247",
"seed.compound":"cpd00367"
}
},
{
"id":"thr__L_p",
"name":"L-Threonine",
"compartment":"p",
"charge":0,
"formula":"C4H9NO3",
"annotation":{
"bigg.metabolite":"thr__L",
"biocyc":"META:THR",
"chebi":[
"CHEBI:16857",
"CHEBI:42083",
"CHEBI:32822",
"CHEBI:45843",
"CHEBI:57926",
"CHEBI:21403",
"CHEBI:32833",
"CHEBI:32820",
"CHEBI:13175",
"CHEBI:6308",
"CHEBI:45983",
"CHEBI:32832",
"CHEBI:26986"
],
"envipath":"32de3cf4-e3e6-4168-956e-32fa5ddb0ce1/compound/b570a573-71c2-4661-a517-6ac1b121dc59",
"hmdb":"HMDB00167",
"inchi_key":"AYFVYJQAPQTCCC-GBXIJSLDSA-N",
"kegg.compound":"C00188",
"kegg.drug":"D00041",
"metanetx.chemical":"MNXM142",
"reactome.compound":[
"352000",
"351990",
"379706"
],
"sabiork":[
"76",
"27463"
],
"sbo":"SBO:0000247",
"seed.compound":"cpd00161"
}
},
{
"id":"asn__L_e",
"name":"L-Asparagine",
"compartment":"e",
"charge":0,
"formula":"C4H8N2O3",
"annotation":{
"bigg.metabolite":"asn__L",
"biocyc":"META:ASN",
"chebi":[
"CHEBI:6191",
"CHEBI:22653",
"CHEBI:32651",
"CHEBI:58048",
"CHEBI:40902",
"CHEBI:21242",
"CHEBI:32661",
"CHEBI:13083",
"CHEBI:17196",
"CHEBI:32660",
"CHEBI:32650"
],
"hmdb":"HMDB00168",
"inchi_key":"DCXYFEDJOCDNAF-REOHCLBHSA-N",
"kegg.compound":[
"C16438",
"C00152"
],
"metanetx.chemical":"MNXM147",
"reactome.compound":[
"29642",
"379703"
],
"sabiork":[
"21052",
"72"
],
"sbo":"SBO:0000247",
"seed.compound":[
"cpd00132",
"cpd15142"
]
}
},
{
"id":"fuc__L_p",
"name":"L-Fucose",
"compartment":"p",
"charge":0,
"formula":"C6H12O5",
"annotation":{
"bigg.metabolite":"fuc__L",
"biocyc":[
"META:CPD-15619",
"META:L-fucoses"
],
"chebi":"CHEBI:48204",
"hmdb":"HMDB62489",
"inchi_key":"PNNNRSAQSRJVSB-KCDKBNATSA-N",
"metanetx.chemical":"MNXM40586",
"reactome.compound":"6784249",
"sbo":"SBO:0000247"
}
},
{
"id":"5caiz_c",
"name":"5-phosphoribosyl-5-carboxyaminoimidazole",
"compartment":"c",
"charge":-3,
"formula":"C9H11N3O9P",
"annotation":{
"bigg.metabolite":"5caiz",
"biocyc":"META:CPD0-181",
"chebi":[
"CHEBI:48000",
"CHEBI:58730"
],
"hmdb":"HMDB12268",
"inchi_key":"JHLXDWGVSYMXPL-XVFCMESISA-K",
"kegg.compound":"C15667",
"metanetx.chemical":"MNXM1409",
"sbo":"SBO:0000247",
"seed.compound":[
"cpd25523",
"cpd11310"
]
}
},
{
"id":"dhnpt_c",
"name":"Dihydroneopterin",
"compartment":"c",
"charge":0,
"formula":"C9H13N5O4",
"annotation":{
"bigg.metabolite":"dhnpt",
"biocyc":"META:DIHYDRO-NEO-PTERIN",
"chebi":[
"CHEBI:30567",
"CHEBI:11510",
"CHEBI:17001",
"CHEBI:44427",
"CHEBI:1001",
"CHEBI:19454"
],
"hmdb":"HMDB02275",
"inchi_key":"YQIFAMYNGGOTFB-XINAWCOVSA-N",
"kegg.compound":"C04874",
"metanetx.chemical":"MNXM162359",
"sabiork":"7637",
"sbo":"SBO:0000247",
"seed.compound":"cpd02961"
}
},
{
"id":"pyam5p_c",
"name":"Pyridoxamine 5'-phosphate",
"compartment":"c",
"charge":-1,
"formula":"C8H12N2O5P",
"annotation":{
"bigg.metabolite":"pyam5p",
"biocyc":"META:PYRIDOXAMINE-5P",
"chebi":[
"CHEBI:14980",
"CHEBI:18335",
"CHEBI:14979",
"CHEBI:45037",
"CHEBI:58451",
"CHEBI:26427",
"CHEBI:8670"
],
"hmdb":"HMDB01555",
"inchi_key":"ZMJGSOSNSPKHNH-UHFFFAOYSA-M",
"kegg.compound":"C00647",
"metanetx.chemical":"MNXM366",
"reactome.compound":"965146",
"sabiork":"1685",
"sbo":"SBO:0000247",
"seed.compound":"cpd00493"
}
},
{
"id":"ttdca_p",
"name":"Tetradecanoate (n-C14:0)",
"compartment":"p",
"charge":-1,
"formula":"C14H27O2",
"annotation":{
"bigg.metabolite":"ttdca",
"metanetx.chemical":"MNXM162239",
"sbo":"SBO:0000247"
}
},
{
"id":"acgam_c",
"name":"N-Acetyl-D-glucosamine",
"compartment":"c",
"charge":0,
"formula":"C8H15NO6",
"annotation":{
"bigg.metabolite":"acgam",
"biocyc":"META:N-acetyl-D-glucosamine",
"chebi":[
"CHEBI:21517",
"CHEBI:12455",
"CHEBI:506227",
"CHEBI:12563",
"CHEBI:7123",
"CHEBI:17411",
"CHEBI:58134"
],
"hmdb":[
"HMDB62641",
"HMDB00215",
"HMDB14288",
"HMDB00533"
],
"inchi_key":"OVRNDRQMDRJTHS-RTRLPJTCSA-N",
"kegg.compound":"C00140",
"metanetx.chemical":"MNXM143",
"reactome.compound":[
"2162231",
"1678743"
],
"sabiork":"95",
"sbo":"SBO:0000247",
"seed.compound":[
"cpd27608",
"cpd00122"
]
}
},
{
"id":"metsox_S__L_p",
"name":"L-Methionine Sulfoxide",
"compartment":"p",
"charge":0,
"formula":"C5H11NO3S",
"annotation":{
"bigg.metabolite":"metsox_S__L",
"biocyc":"META:L-Methionine-sulfoxides",
"chebi":[
"CHEBI:6272",
"CHEBI:17016",
"CHEBI:13142",
"CHEBI:21361"
],
"inchi_key":"QEFRNWWLZKMPFJ-YGVKFDHGSA-N",
"kegg.compound":"C02989",
"metanetx.chemical":"MNXM2246",
"reactome.compound":"5676943",
"sabiork":"2611",
"sbo":"SBO:0000247",
"seed.compound":[
"cpd01914",
"cpd15498",
"cpd29319"
]
}
},
{
"id":"mal__L_p",
"name":"L-Malate",
"compartment":"p",
"charge":-2,
"formula":"C4H4O5",
"annotation":{
"bigg.metabolite":"mal__L",
"biocyc":"META:MAL",
"chebi":[
"CHEBI:15589",
"CHEBI:30797",
"CHEBI:423",
"CHEBI:18784",
"CHEBI:18785",
"CHEBI:13140",
"CHEBI:11066"
],
"hmdb":"HMDB00156",
"inchi_key":"BJEPYKJPYRNKOW-REOHCLBHSA-L",
"kegg.compound":"C00149",
"metanetx.chemical":"MNXM98",
"reactome.compound":[
"198498",
"113544"
],
"sabiork":"1918",
"sbo":"SBO:0000247",
"seed.compound":"cpd00130"
}
},
{
"id":"pacald_p",
"name":"Phenylacetaldehyde",
"compartment":"p",
"charge":0,
"formula":"C8H8O",
"annotation":{
"bigg.metabolite":"pacald",
"biocyc":"META:PHENYLACETALDEHYDE",
"chebi":[
"CHEBI:14778",
"CHEBI:25972",
"CHEBI:43163",
"CHEBI:16424",
"CHEBI:8084"
],
"envipath":[
"32de3cf4-e3e6-4168-956e-32fa5ddb0ce1/compound/1df960d5-0487-483b-a8ec-1ffa54a9d8d8",
"650babc9-9d68-4b73-9332-11972ca26f7b/compound/8d55d5ff-00d5-4473-a3f5-d51d063d721a"
],
"hmdb":"HMDB06236",
"inchi_key":"DTUQWGWMVIHBKE-UHFFFAOYSA-N",
"kegg.compound":"C00601",
"metanetx.chemical":"MNXM473",
"reactome.compound":"500607",
"sabiork":"2112",
"sbo":"SBO:0000247",
"seed.compound":"cpd00464"
}
},
{
"id":"eca4colipa_p",
"name":"(enterobacterial common antigen)x4 core oligosaccharide lipid A",
"compartment":"p",
"charge":-15,
"formula":"C272H447N14O160P4",
"annotation":{
"bigg.metabolite":"eca4colipa",
"inchi_key":"DZEXDGYTOKBZIY-GVBMLQGBSA-C",
"metanetx.chemical":"MNXM91786",
"sbo":"SBO:0000247",
"seed.compound":"cpd15457"
}
},
{
"id":"lcts_e",
"name":"Lactose C12H22O11",
"compartment":"e",
"charge":0,
"formula":"C12H22O11",
"annotation":{
"bigg.metabolite":"lcts",
"biocyc":[
"META:CPD-15971",
"META:CPD-15972"
],
"chebi":[
"CHEBI:14497",
"CHEBI:10296",
"CHEBI:10428",
"CHEBI:25005",
"CHEBI:27968",
"CHEBI:36218",
"CHEBI:22846",
"CHEBI:22760",
"CHEBI:10380",
"CHEBI:613009",
"CHEBI:35463",
"CHEBI:17716",
"CHEBI:43665",
"CHEBI:27755",
"CHEBI:22460",
"CHEBI:28577"
],
"hmdb":"HMDB41627",
"inchi_key":"GUBGYTABKSRVRQ-QKKXKWKRSA-N",
"kegg.compound":[
"C00243",
"C01970"
],
"kegg.drug":"D00046",
"kegg.glycan":"G10504",
"metanetx.chemical":"MNXM362",
"sabiork":[
"1376",
"104"
],
"sbo":"SBO:0000247",
"seed.compound":[
"cpd03809",
"cpd00208",
"cpd01354"
]
}
},
{
"id":"btcoa_c",
"name":"Butanoyl-CoA",
"compartment":"c",
"charge":-4,
"formula":"C25H38N7O17P3S",
"annotation":{
"bigg.metabolite":"btcoa",
"biocyc":"META:BUTYRYL-COA",
"chebi":[
"CHEBI:57371",
"CHEBI:22953",
"CHEBI:22973",
"CHEBI:3235",
"CHEBI:15517",
"CHEBI:13926"
],
"envipath":"32de3cf4-e3e6-4168-956e-32fa5ddb0ce1/compound/dcfe6e71-5e24-4086-91a3-076df362da44",
"hmdb":"HMDB01088",
"inchi_key":"CRFNGMNYKDXRTN-CITAKDKDSA-J",
"kegg.compound":"C00136",
"lipidmaps":"LMFA07050292",
"metanetx.chemical":"MNXM233",
"reactome.compound":"77318",
"sabiork":"1942",
"sbo":"SBO:0000247",
"seed.compound":"cpd00120",
"slm":"000001035"
}
},
{
"id":"tmao_p",
"name":"Trimethylamine N-oxide",
"compartment":"p",
"charge":0,
"formula":"C3H9NO",
"annotation":{
"bigg.metabolite":"tmao",
"biocyc":"META:TRIMETHYLAMINE-N-O",
"chebi":[
"CHEBI:15724",
"CHEBI:15262",
"CHEBI:27126",
"CHEBI:9733",
"CHEBI:15263"
],
"envipath":"32de3cf4-e3e6-4168-956e-32fa5ddb0ce1/compound/c203aa4e-eb3d-491f-80bc-2b014da6482f",
"hmdb":"HMDB00925",
"inchi_key":"UYPYRKYUKCHHIB-UHFFFAOYSA-N",
"kegg.compound":"C01104",
"metanetx.chemical":"MNXM437",
"reactome.compound":"140963",
"sabiork":"5388",
"sbo":"SBO:0000247",
"seed.compound":"cpd00811"
}
},
{
"id":"u3hga_c",
"name":"UDP-3-O-(3-hydroxytetradecanoyl)-D-glucosamine",
"compartment":"c",
"charge":-1,
"formula":"C29H50N3O18P2",
"annotation":{
"bigg.metabolite":"u3hga",
"biocyc":"META:UDP-OHMYR-GLUCOSAMINE",
"chebi":[
"CHEBI:27392",
"CHEBI:58510",
"CHEBI:71573",
"CHEBI:71619",
"CHEBI:9807",
"CHEBI:22095"
],
"inchi_key":"ZFPNNOXCEDQJQS-SSVOXRMNSA-M",
"kegg.compound":"C06022",
"metanetx.chemical":"MNXM2036",
"sbo":"SBO:0000247",
"seed.compound":"cpd03584"
}
},
{
"id":"tdcoa_c",
"name":"Tetradecanoyl-CoA (n-C14:0CoA)",
"compartment":"c",
"charge":-4,
"formula":"C35H58N7O17P3S",
"annotation":{
"bigg.metabolite":"tdcoa",
"biocyc":"META:TETRADECANOYL-COA",
"chebi":[
"CHEBI:15532",
"CHEBI:57385",
"CHEBI:9475",
"CHEBI:14637",
"CHEBI:26898",
"CHEBI:52969",
"CHEBI:15218"
],
"hmdb":[
"HMDB01521",
"HMDB06517"
],
"inchi_key":"DUAFKXOFBZQTQE-QSGBVPJFSA-J",
"kegg.compound":"C02593",
"lipidmaps":[
"LMFA07050352",
"LMFA07050373",
"LMFA07050008"
],
"metanetx.chemical":"MNXM224",
"reactome.compound":"77272",
"sabiork":"2457",
"sbo":"SBO:0000247",
"seed.compound":"cpd01695",
"slm":"000000439"
}
},
{
"id":"udpglcur_e",
"name":"UDP-D-glucuronate",
"compartment":"e",
"charge":-3,
"formula":"C15H19N2O18P2",
"annotation":{
"bigg.metabolite":"udpglcur",
"biocyc":"META:UDP-GLUCURONATE",
"chebi":[
"CHEBI:46309",
"CHEBI:13489",
"CHEBI:13506",
"CHEBI:22104",
"CHEBI:58052",
"CHEBI:9846",
"CHEBI:17200"
],
"hmdb":[
"HMDB01384",
"HMDB00935"
],
"inchi_key":"HDYANYHVCAPMJV-LXQIFKJMSA-K",
"kegg.compound":"C00167",
"kegg.glycan":"G10612",
"metanetx.chemical":"MNXM87",
"reactome.compound":[
"174384",
"158601",
"1889970"
],
"sabiork":[
"22782",
"3916"
],
"sbo":"SBO:0000247",
"seed.compound":"cpd00144"
}
},
{
"id":"hxa_p",
"name":"Hexanoate (n-C6:0)",
"compartment":"p",
"charge":-1,
"formula":"C6H11O2",
"annotation":{
"bigg.metabolite":"hxa",
"biocyc":"META:HEXANOATE",
"chebi":[
"CHEBI:14398",
"CHEBI:24571",
"CHEBI:40213",
"CHEBI:30776",
"CHEBI:17120",
"CHEBI:5702",
"CHEBI:24569"
],
"envipath":"650babc9-9d68-4b73-9332-11972ca26f7b/compound/e4df503e-0f40-4bad-8885-76774b301631",
"hmdb":[
"HMDB00535",
"HMDB61883"
],
"inchi_key":"FUZZWVXGSFPDMH-UHFFFAOYSA-M",
"kegg.compound":"C01585",
"lipidmaps":"LMFA01010006",
"metanetx.chemical":"MNXM1653",
"sabiork":"2297",
"sbo":"SBO:0000247",
"seed.compound":"cpd01113",
"slm":"000001196"
}
},
{
"id":"murein3px3p_p",
"name":"Two disacharide linked murein units, tripeptide crosslinked tripeptide (A2pm->A2pm) (middle of chain)",
"compartment":"p",
"charge":-4,
"formula":"C68H102N12O37",
"annotation":{
"bigg.metabolite":"murein3px3p",
"biocyc":"META:CPD0-2277",
"inchi_key":"IYFHCENFVZTZLO-UHFFFAOYSA-G",
"metanetx.chemical":"MNXM88342",
"sbo":"SBO:0000247",
"seed.compound":"cpd15502"
}
},
{
"id":"3hcpalm9eACP_c",
"name":"(R)-3-hydroxy-cis-palm-9-eoyl-[acyl-carrier protein]",
"compartment":"c",
"charge":-1,
"formula":"C27H49N2O9PRS",
"annotation":{
"bigg.metabolite":"3hcpalm9eACP",
"metanetx.chemical":"MNXM6556",
"sbo":"SBO:0000247",
"seed.compound":"cpd15369"
}
},
{
"id":"dca_e",
"name":"Decanoate (n-C10:0)",
"compartment":"e",
"charge":-1,
"formula":"C10H19O2",
"annotation":{
"bigg.metabolite":"dca",
"metanetx.chemical":"MNXM162295",
"sbo":"SBO:0000247"
}
},
{
"id":"mobd_p",
"name":"Molybdate",
"compartment":"p",
"charge":-2,
"formula":"MoO4",
"annotation":{
"bigg.metabolite":"mobd",
"biocyc":"META:CPD-3",
"chebi":[
"CHEBI:36263",
"CHEBI:25368",
"CHEBI:36264",
"CHEBI:25371",
"CHEBI:6967"
],
"hmdb":"HMDB12260",
"inchi_key":"MEFBJEMVZONFCJ-UHFFFAOYSA-N",
"kegg.compound":"C06232",
"metanetx.chemical":"MNXM1026",
"reactome.compound":"947561",
"sabiork":"8470",
"sbo":"SBO:0000247",
"seed.compound":"cpd11574"
}
},
{
"id":"malt6p_c",
"name":"Maltose 6'-phosphate",
"compartment":"c",
"charge":-2,
"formula":"C12H21O14P",
"annotation":{
"bigg.metabolite":"malt6p",
"biocyc":[
"META:CPD-1244",
"META:CPD-15982"
],
"chebi":[
"CHEBI:6669",
"CHEBI:25142",
"CHEBI:6670",
"CHEBI:14569",
"CHEBI:57478",
"CHEBI:111006",
"CHEBI:91177",
"CHEBI:15703"
],
"inchi_key":"ITPHOIFCAFNCLL-ASMJPISFSA-L",
"kegg.compound":"C02995",
"kegg.glycan":"G10519",
"metanetx.chemical":"MNXM2394",
"sabiork":"6408",
"sbo":"SBO:0000247",
"seed.compound":"cpd01919"
}
},
{
"id":"met__L_p",
"name":"L-Methionine",
"compartment":"p",
"charge":0,
"formula":"C5H11NO2S",
"annotation":{
"bigg.metabolite":"met__L",
"biocyc":"META:MET",
"chebi":[
"CHEBI:32644",
"CHEBI:32631",
"CHEBI:21360",
"CHEBI:6271",
"CHEBI:14590",
"CHEBI:16811",
"CHEBI:25229",
"CHEBI:32632",
"CHEBI:6829",
"CHEBI:57844",
"CHEBI:32646",
"CHEBI:64558",
"CHEBI:16643",
"CHEBI:13141",
"CHEBI:43990"
],
"envipath":"32de3cf4-e3e6-4168-956e-32fa5ddb0ce1/compound/44a61812-39ff-48f9-bf09-8398e8723d5e",
"hmdb":[
"HMDB00696",
"HMDB33951"
],
"inchi_key":"FFEARJCKVFRZRR-BYPYZUCNSA-N",
"kegg.compound":[
"C01733",
"C00073"
],
"kegg.drug":[
"D04984",
"D04983",
"D00019"
],
"metanetx.chemical":"MNXM61",
"reactome.compound":[
"379705",
"1130765",
"174390"
],
"sabiork":[
"77",
"2315"
],
"sbo":"SBO:0000247",
"seed.compound":[
"cpd00060",
"cpd30746"
]
}
},
{
"id":"g1p_p",
"name":"D-Glucose 1-phosphate",
"compartment":"p",
"charge":-2,
"formula":"C6H11O9P",
"annotation":{
"bigg.metabolite":"g1p",
"biocyc":[
"META:D-glucose-1-phosphates",
"META:GLC-1-P"
],
"chebi":[
"CHEBI:10246",
"CHEBI:42623",
"CHEBI:12967",
"CHEBI:12320",
"CHEBI:29042",
"CHEBI:4169",
"CHEBI:58601",
"CHEBI:57629",
"CHEBI:16077",
"CHEBI:21001",
"CHEBI:12970",
"CHEBI:21004"
],
"hmdb":[
"HMDB01586",
"HMDB01306"
],
"inchi_key":"HXXFSFRBOHSIMQ-GASJEMHNSA-L",
"kegg.compound":"C00103",
"metanetx.chemical":"MNXM89588",
"reactome.compound":"29548",
"sabiork":[
"1450",
"23742",
"1298"
],
"sbo":"SBO:0000247",
"seed.compound":[
"cpd00089",
"cpd28817"
]
}
},
{
"id":"ser__L_p",
"name":"L-Serine",
"compartment":"p",
"charge":0,
"formula":"C3H7NO3",
"annotation":{
"bigg.metabolite":"ser__L",
"biocyc":[
"META:SER",
"META:Serines"
],
"chebi":[
"CHEBI:32845",
"CHEBI:17822",
"CHEBI:26648",
"CHEBI:45440",
"CHEBI:21387",
"CHEBI:32837",
"CHEBI:13167",
"CHEBI:45451",
"CHEBI:32836",
"CHEBI:15081",
"CHEBI:45590",
"CHEBI:35243",
"CHEBI:32846",
"CHEBI:17115",
"CHEBI:45597",
"CHEBI:33384",
"CHEBI:45677",
"CHEBI:6301",
"CHEBI:9116"
],
"envipath":"32de3cf4-e3e6-4168-956e-32fa5ddb0ce1/compound/207ebcd7-f859-4b01-8a69-9b99fb380595",
"hmdb":[
"HMDB00589",
"HMDB00187",
"HMDB62263"
],
"inchi_key":"MTCFGRXMJLQNBG-REOHCLBHSA-N",
"kegg.compound":[
"C00716",
"C00065"
],
"kegg.drug":"D00016",
"lipidmaps":"LMFA01100045",
"metanetx.chemical":"MNXM53",
"reactome.compound":[
"352002",
"379732",
"8932979",
"200736"
],
"sabiork":[
"2140",
"75"
],
"sbo":"SBO:0000247",
"seed.compound":[
"cpd28171",
"cpd00054",
"cpd30743"
]
}
},
{
"id":"3ocpalm9eACP_c",
"name":"3-oxo-cis-palm-9-eoyl-[acyl-carrier protein]",
"compartment":"c",
"charge":-1,
"formula":"C27H47N2O9PRS",
"annotation":{
"bigg.metabolite":"3ocpalm9eACP",
"metanetx.chemical":"MNXM6839",
"sbo":"SBO:0000247",
"seed.compound":"cpd15375"
}
},
{
"id":"2ddecg3p_c",
"name":"2-dodecanoyl-sn-glycerol 3-phosphate",
"compartment":"c",
"charge":-1,
"formula":"C15H30O7P1",
"annotation":{
"bigg.metabolite":"2ddecg3p",
"metanetx.chemical":"MNXM5461",
"sbo":"SBO:0000247",
"seed.compound":"cpd15350"
}
},
{
"id":"anhgm3p_c",
"name":"N-Acetyl-D-glucosamine(anhydrous)N-Acetylmuramyl-tripeptide",
"compartment":"c",
"charge":-2,
"formula":"C34H52N6O19",
"annotation":{
"bigg.metabolite":"anhgm3p",
"biocyc":"META:CPD0-2155",
"inchi_key":"ZWZMFRJKRXDGBE-UHFFFAOYSA-L",
"metanetx.chemical":"MNXM63489",
"sbo":"SBO:0000247",
"seed.compound":"cpd15397"
}
},
{
"id":"1agpe161_p",
"name":"1-Acyl-sn-glycero-3-phosphoethanolamine (n-C16:1)",
"compartment":"p",
"charge":0,
"formula":"C21H42NO7P1",
"annotation":{
"bigg.metabolite":"1agpe161",
"metanetx.chemical":"MNXM6601",
"sbo":"SBO:0000247"
}
},
{
"id":"octa_p",
"name":"Octanoate (n-C8:0)",
"compartment":"p",
"charge":-1,
"formula":"C8H15O2",
"annotation":{
"bigg.metabolite":"octa",
"biocyc":"META:CPD-195",
"chebi":[
"CHEBI:25648",
"CHEBI:25646",
"CHEBI:28837",
"CHEBI:3373",
"CHEBI:44501"
],
"envipath":[
"32de3cf4-e3e6-4168-956e-32fa5ddb0ce1/compound/2202db6c-dc64-4714-9f17-23dbbb8d637f",
"5882df9c-dae1-4d80-a40e-db4724271456/compound/7623a8e3-3436-493a-ad6e-13af00ad46d8",
"650babc9-9d68-4b73-9332-11972ca26f7b/compound/fa5b4ef6-749e-42db-a909-7c6e56587bdd"
],
"hmdb":[
"HMDB62511",
"HMDB00482"
],
"inchi_key":"WWZKQHOCKIZLMA-UHFFFAOYSA-M",
"kegg.compound":"C06423",
"kegg.drug":"D05220",
"lipidmaps":"LMFA01010008",
"metanetx.chemical":"MNXM750",
"sabiork":"2889",
"sbo":"SBO:0000247",
"seed.compound":"cpd03846",
"slm":"000000853"
}
},
{
"id":"ggagicolipa_c",
"name":"Glucosyl-galactosyl-glucosyl-inner core oligosaccharide lipid A",
"compartment":"c",
"charge":-11,
"formula":"C163H281N2O89P4",
"annotation":{
"bigg.metabolite":"ggagicolipa",
"biocyc":"META:CPD0-2261",
"inchi_key":"WLEFLXRCTUWFSD-CCRRCLIHSA-C",
"metanetx.chemical":"MNXM55192",
"sbo":"SBO:0000247",
"seed.compound":"cpd15475"
}
},
{
"id":"chtbs_e",
"name":"N,N'-diacetylchitobiose",
"compartment":"e",
"charge":0,
"formula":"C16H28N2O11",
"annotation":{
"bigg.metabolite":"chtbs",
"metanetx.chemical":"MNXM722863",
"sbo":"SBO:0000247"
}
},
{
"id":"dopa_e",
"name":"Dopamine",
"compartment":"e",
"charge":1,
"formula":"C8H12NO2",
"annotation":{
"bigg.metabolite":"dopa",
"biocyc":"META:DOPAMINE",
"chebi":[
"CHEBI:11695",
"CHEBI:11930",
"CHEBI:14203",
"CHEBI:1764",
"CHEBI:23886",
"CHEBI:43686",
"CHEBI:18243",
"CHEBI:59905"
],
"envipath":"650babc9-9d68-4b73-9332-11972ca26f7b/compound/47cc810c-1f1f-4351-82ca-b97abf5dc03c",
"hmdb":"HMDB00073",
"inchi_key":"VYFYYTLLBUKUHU-UHFFFAOYSA-O",
"kegg.compound":"C03758",
"kegg.drug":"D07870",
"metanetx.chemical":"MNXM205",
"reactome.compound":[
"351601",
"380873",
"159362"
],
"sabiork":[
"20037",
"6836"
],
"sbo":"SBO:0000247",
"seed.compound":"cpd02357"
}
},
{
"id":"ppa_p",
"name":"Propionate (n-C3:0)",
"compartment":"p",
"charge":-1,
"formula":"C3H5O2",
"annotation":{
"bigg.metabolite":"ppa",
"metanetx.chemical":"MNXM162260",
"sbo":"SBO:0000247"
}
},
{
"id":"msa_c",
"name":"Malonate semialdehyde",
"compartment":"c",
"charge":-1,
"formula":"C3H3O3",
"annotation":{
"bigg.metabolite":"msa",
"biocyc":"META:MALONATE-S-ALD",
"chebi":[
"CHEBI:33190",
"CHEBI:1651",
"CHEBI:11877",
"CHEBI:14564",
"CHEBI:17960",
"CHEBI:20180"
],
"envipath":[
"650babc9-9d68-4b73-9332-11972ca26f7b/compound/4993e172-ccf2-4c55-8e5f-b8b3ae0cc087",
"32de3cf4-e3e6-4168-956e-32fa5ddb0ce1/compound/b48fbbb9-d61e-40b0-a32a-971462faf58a"
],
"hmdb":[
"HMDB11666",
"HMDB11111"
],
"inchi_key":"OAKURXIZZOAYBC-UHFFFAOYSA-M",
"kegg.compound":"C00222",
"metanetx.chemical":"MNXM244",
"reactome.compound":"909783",
"sabiork":"1981",
"sbo":"SBO:0000247",
"seed.compound":"cpd00191"
}
},
{
"id":"pser__L_p",
"name":"O-Phospho-L-serine",
"compartment":"p",
"charge":-2,
"formula":"C3H6NO6P",
"annotation":{
"bigg.metabolite":"pser__L",
"biocyc":"META:3-P-SERINE",
"chebi":[
"CHEBI:57524",
"CHEBI:12718",
"CHEBI:15811",
"CHEBI:21966",
"CHEBI:7692"
],
"hmdb":"HMDB00272",
"inchi_key":"BZQFBWGGLXLEPQ-REOHCLBHSA-L",
"kegg.compound":"C01005",
"metanetx.chemical":"MNXM379",
"reactome.compound":"936706",
"sabiork":"2212",
"sbo":"SBO:0000247",
"seed.compound":"cpd00738"
}
},
{
"id":"slnt_c",
"name":"Selenite",
"compartment":"c",
"charge":-2,
"formula":"O3Se",
"annotation":{
"bigg.metabolite":"slnt",
"biocyc":"META:SELENITE",
"chebi":[
"CHEBI:18212",
"CHEBI:26642",
"CHEBI:29924",
"CHEBI:9090",
"CHEBI:15077"
],
"envipath":"32de3cf4-e3e6-4168-956e-32fa5ddb0ce1/compound/853ba2d0-3106-4c3e-9578-b095546ea194",
"hmdb":"HMDB11119",
"inchi_key":"MCAHWIHFGHIESP-UHFFFAOYSA-L",
"kegg.compound":"C05684",
"kegg.drug":"D05814",
"metanetx.chemical":"MNXM1157",
"reactome.compound":"5357720",
"sbo":"SBO:0000247",
"seed.compound":"cpd03387"
}
},
{
"id":"isetac_e",
"name":"Isethionic acid",
"compartment":"e",
"charge":-1,
"formula":"C2H5O4S",
"annotation":{
"bigg.metabolite":"isetac",
"biocyc":"META:CPD-3745",
"chebi":[
"CHEBI:1157",
"CHEBI:61904"
],
"hmdb":"HMDB03903",
"inchi_key":"SUMDYPCJJOFFON-UHFFFAOYSA-M",
"kegg.compound":"C05123",
"metanetx.chemical":"MNXM1630",
"sbo":"SBO:0000247",
"seed.compound":"cpd03048"
}
},
{
"id":"fe3dhbzs_p",
"name":"Ferric 2,3-dihydroxybenzoylserine",
"compartment":"p",
"charge":2,
"formula":"C10H10NO6Fe",
"annotation":{
"bigg.metabolite":"fe3dhbzs",
"inchi_key":"IHUQSEJNRLOEKL-UHFFFAOYSA-N",
"metanetx.chemical":"MNXM5748",
"sbo":"SBO:0000247",
"seed.compound":"cpd15460"
}
},
{
"id":"cpgn_c",
"name":"Coprogen",
"compartment":"c",
"charge":-1,
"formula":"C35H52N6O13Fe",
"annotation":{
"bigg.metabolite":"cpgn",
"chebi":"CHEBI:83101",
"inchi_key":"FQIVLXIUJLOKPL-DWZMLRRXSA-N",
"metanetx.chemical":"MNXM114191",
"sbo":"SBO:0000247",
"seed.compound":"cpd15437"
}
},
{
"id":"butACP_c",
"name":"Butyryl-ACP (n-C4:0ACP)",
"compartment":"c",
"charge":-1,
"formula":"C15H27N2O8PRS",
"annotation":{
"bigg.metabolite":"butACP",
"metanetx.chemical":"MNXM90458",
"sbo":"SBO:0000247"
}
},
{
"id":"metglcur_e",
"name":"1-O-methyl-Beta-D-glucuronate",
"compartment":"e",
"charge":-1,
"formula":"C7H11O7",
"annotation":{
"bigg.metabolite":"metglcur",
"sbo":"SBO:0000247"
}
},
{
"id":"cu_e",
"name":"Cu+",
"compartment":"e",
"charge":1,
"formula":"Cu",
"annotation":{
"bigg.metabolite":"cu",
"biocyc":"META:CU+",
"chebi":[
"CHEBI:49551",
"CHEBI:49552",
"CHEBI:23379"
],
"inchi_key":"VMQMZMRVKUZKQL-UHFFFAOYSA-N",
"metanetx.chemical":"MNXM3568",
"sabiork":"20",
"sbo":"SBO:0000247",
"seed.compound":"cpd30760"
}
},
{
"id":"dgsn_c",
"name":"Deoxyguanosine",
"compartment":"c",
"charge":0,
"formula":"C10H13N5O4",
"annotation":{
"bigg.metabolite":"dgsn",
"biocyc":"META:DEOXYGUANOSINE",
"chebi":[
"CHEBI:14116",
"CHEBI:23624",
"CHEBI:42667",
"CHEBI:42874",
"CHEBI:17172",
"CHEBI:42867",
"CHEBI:4412",
"CHEBI:42987",
"CHEBI:19244"
],
"hmdb":"HMDB00085",
"inchi_key":"YKBGVTZYEHREMT-KVQBGUIXSA-N",
"kegg.compound":"C00330",
"metanetx.chemical":"MNXM647",
"sabiork":"1869",
"sbo":"SBO:0000247",
"seed.compound":"cpd00277"
}
},
{
"id":"1hdec9eg3p_c",
"name":"1-hexadec-9-enoyl-sn-glycerol 3-phosphate",
"compartment":"c",
"charge":-2,
"formula":"C19H35O7P1",
"annotation":{
"bigg.metabolite":"1hdec9eg3p",
"metanetx.chemical":"MNXM91047",
"sbo":"SBO:0000247",
"seed.compound":"cpd15326"
}
},
{
"id":"cdpdtdecg_c",
"name":"CDP-1,2-ditetradecanoylglycerol",
"compartment":"c",
"charge":-2,
"formula":"C40H71N3O15P2",
"annotation":{
"bigg.metabolite":"cdpdtdecg",
"biocyc":"META:CPD-18388",
"chebi":"CHEBI:103211",
"inchi_key":"ICFWXMWHAMIZGF-WNAWUNHNSA-L",
"metanetx.chemical":"MNXM4512",
"sbo":"SBO:0000247",
"seed.compound":"cpd15423"
}
},
{
"id":"pe181_c",
"name":"Phosphatidylethanolamine (dioctadec-11-enoyl, n-C18:1)",
"compartment":"c",
"charge":0,
"formula":"C41H78N1O8P1",
"annotation":{
"bigg.metabolite":"pe181",
"metanetx.chemical":"MNXM2150",
"sbo":"SBO:0000247"
}
},
{
"id":"dttp_c",
"name":"DTTP C10H13N2O14P3",
"compartment":"c",
"charge":-4,
"formula":"C10H13N2O14P3",
"annotation":{
"bigg.metabolite":"dttp",
"biocyc":"META:TTP",
"chebi":[
"CHEBI:27000",
"CHEBI:37568",
"CHEBI:10530",
"CHEBI:58370",
"CHEBI:14093",
"CHEBI:46175",
"CHEBI:18077"
],
"hmdb":"HMDB01342",
"inchi_key":"NHVNXKFIZYSCEB-XLPZGREQSA-J",
"kegg.compound":"C00459",
"metanetx.chemical":"MNXM394",
"sabiork":"1679",
"sbo":"SBO:0000247",
"seed.compound":"cpd00357"
}
},
{
"id":"pe120_c",
"name":"Phosphatidylethanolamine (didodecanoyl, n-C12:0)",
"compartment":"c",
"charge":0,
"formula":"C29H58N1O8P1",
"annotation":{
"bigg.metabolite":"pe120",
"biocyc":"META:CPD-17088",
"lipidmaps":"LMGP02010098",
"metanetx.chemical":"MNXM2858",
"sbo":"SBO:0000247",
"slm":"000034904"
}
},
{
"id":"but_c",
"name":"Butyrate (n-C4:0)",
"compartment":"c",
"charge":-1,
"formula":"C4H7O2",
"annotation":{
"bigg.metabolite":"but",
"metanetx.chemical":"MNXM162281",
"sbo":"SBO:0000247"
}
},
{
"id":"pe160_p",
"name":"Phosphatidylethanolamine (dihexadecanoyl, n-C16:0)",
"compartment":"p",
"charge":0,
"formula":"C37H74N1O8P1",
"annotation":{
"bigg.metabolite":"pe160",
"biocyc":"META:CPD-12819",
"chebi":[
"CHEBI:73005",
"CHEBI:73127"
],
"hmdb":[
"HMDB05317",
"HMDB08923"
],
"inchi_key":"SLKDGVPOSSLUAI-PGUFJCEWSA-N",
"lipidmaps":"LMGP02010037",
"metanetx.chemical":"MNXM32178",
"sbo":"SBO:0000247",
"seed.compound":[
"cpd15531",
"cpd29054",
"cpd23597"
],
"slm":"000034909"
}
},
{
"id":"pg160_p",
"name":"Phosphatidylglycerol (dihexadecanoyl, n-C16:0)",
"compartment":"p",
"charge":-1,
"formula":"C38H74O10P1",
"annotation":{
"bigg.metabolite":"pg160",
"biocyc":"META:CPD-8260",
"chebi":[
"CHEBI:73205",
"CHEBI:72829",
"CHEBI:75159"
],
"hmdb":"HMDB10570",
"inchi_key":"BIABMEZBCHDPBV-MPQUPPDSSA-M",
"lipidmaps":"LMGP04010986",
"metanetx.chemical":"MNXM32179",
"sbo":"SBO:0000247",
"seed.compound":[
"cpd15538",
"cpd25117"
],
"slm":"000000812"
}
},
{
"id":"2agpg160_c",
"name":"2-Acyl-sn-glycero-3-phosphoglycerol (n-C16:0)",
"compartment":"c",
"charge":-1,
"formula":"C22H44O9P1",
"annotation":{
"bigg.metabolite":"2agpg160",
"biocyc":"META:CPD-8363",
"inchi_key":"ODJYINYQGFIIRK-UHFFFAOYSA-M",
"metanetx.chemical":"MNXM34740",
"sbo":"SBO:0000247",
"seed.compound":"cpd25200",
"slm":"000046415"
}
},
{
"id":"glutrna_c",
"name":"L-Glutamyl-tRNA(Glu)",
"compartment":"c",
"charge":0,
"formula":"C5H7NO3R",
"annotation":{
"bigg.metabolite":"glutrna",
"chebi":[
"CHEBI:29157",
"CHEBI:13114",
"CHEBI:6232"
],
"kegg.compound":"C02987",
"metanetx.chemical":"MNXM89752",
"reactome.compound":[
"379744",
"379751"
],
"sabiork":"3856",
"sbo":"SBO:0000247",
"seed.compound":"cpd12227"
}
},
{
"id":"pa120_p",
"name":"1,2-didodecanoyl-sn-glycerol 3-phosphate",
"compartment":"p",
"charge":-2,
"formula":"C27H51O8P1",
"annotation":{
"bigg.metabolite":"pa120",
"metanetx.chemical":"MNXM90509",
"sbo":"SBO:0000247",
"seed.compound":"cpd15521"
}
},
{
"id":"adn_e",
"name":"Adenosine",
"compartment":"e",
"charge":0,
"formula":"C10H13N5O4",
"annotation":{
"bigg.metabolite":"adn",
"biocyc":"META:ADENOSINE",
"chebi":[
"CHEBI:22237",
"CHEBI:13734",
"CHEBI:40558",
"CHEBI:16335",
"CHEBI:40906",
"CHEBI:40911",
"CHEBI:40825",
"CHEBI:2472"
],
"hmdb":[
"HMDB04402",
"HMDB00050",
"HMDB04421",
"HMDB04401"
],
"inchi_key":"OIRDTQYFTABQOQ-KQYNXXCUSA-N",
"kegg.compound":"C00212",
"kegg.drug":"D00045",
"metanetx.chemical":"MNXM212",
"reactome.compound":[
"83908",
"83909",
"8857850"
],
"sabiork":"1402",
"sbo":"SBO:0000247",
"seed.compound":"cpd00182"
}
},
{
"id":"3otdcoa_c",
"name":"3-Oxotetradecanoyl-CoA",
"compartment":"c",
"charge":-4,
"formula":"C35H56N7O18P3S",
"annotation":{
"bigg.metabolite":"3otdcoa",
"biocyc":"META:CPD-10284",
"chebi":[
"CHEBI:62543",
"CHEBI:1654",
"CHEBI:20183",
"CHEBI:28726"
],
"hmdb":[
"HMDB03935",
"HMDB06527"
],
"inchi_key":"IQNFBGHLIVBNOU-QSGBVPJFSA-J",
"kegg.compound":"C05261",
"lipidmaps":"LMFA07050256",
"metanetx.chemical":"MNXM707",
"reactome.compound":"77269",
"sabiork":"2738",
"sbo":"SBO:0000247",
"seed.compound":"cpd12689",
"slm":"000001022"
}
},
{
"id":"ddcap_c",
"name":"Dodecanoly-phosphate (n-C12:0)",
"compartment":"c",
"charge":-1,
"formula":"C12H24O5P1",
"annotation":{
"bigg.metabolite":"ddcap",
"metanetx.chemical":"MNXM147470",
"sbo":"SBO:0000247"
}
},
{
"id":"3hhdcoa_c",
"name":"(S)-3-Hydroxyhexadecanoyl-CoA",
"compartment":"c",
"charge":-4,
"formula":"C37H62N7O18P3S",
"annotation":{
"bigg.metabolite":"3hhdcoa",
"biocyc":"META:CPD0-2232",
"chebi":[
"CHEBI:397",
"CHEBI:27402",
"CHEBI:18752",
"CHEBI:62613"
],
"hmdb":"HMDB03932",
"inchi_key":"DEHLMTDDPWDRDR-BCIKBWLNSA-J",
"kegg.compound":"C05258",
"lipidmaps":"LMFA07050161",
"metanetx.chemical":"MNXM825",
"reactome.compound":"77300",
"sabiork":"2735",
"sbo":"SBO:0000247",
"seed.compound":"cpd03113",
"slm":"000000868"
}
},
{
"id":"octdp_c",
"name":"All-trans-Octaprenyl diphosphate",
"compartment":"c",
"charge":-3,
"formula":"C40H65O7P2",
"annotation":{
"bigg.metabolite":"octdp",
"biocyc":"META:OCTAPRENYL-DIPHOSPHATE",
"chebi":[
"CHEBI:12781",
"CHEBI:57711",
"CHEBI:53045",
"CHEBI:22346",
"CHEBI:44585",
"CHEBI:16275",
"CHEBI:10194"
],
"hmdb":"HMDB01094",
"inchi_key":"IKKLDISSULFFQO-DJMILUHSSA-K",
"kegg.compound":"C04146",
"lipidmaps":"LMPR01070226",
"metanetx.chemical":"MNXM811",
"sbo":"SBO:0000247",
"seed.compound":[
"cpd30761",
"cpd02557"
]
}
},
{
"id":"hdcap_c",
"name":"Hexadecanoyl-phosphate (n-C16:0)",
"compartment":"c",
"charge":-1,
"formula":"C16H32O5P",
"annotation":{
"bigg.metabolite":"hdcap",
"metanetx.chemical":"MNXM147481",
"sbo":"SBO:0000247"
}
},
{
"id":"cinnm_c",
"name":"Trans-Cinnamate",
"compartment":"c",
"charge":-1,
"formula":"C9H7O2",
"annotation":{
"bigg.metabolite":"cinnm",
"biocyc":"META:CPD-674",
"chebi":[
"CHEBI:23248",
"CHEBI:23250",
"CHEBI:10955",
"CHEBI:35699",
"CHEBI:27386",
"CHEBI:3710",
"CHEBI:27073",
"CHEBI:35697",
"CHEBI:35700",
"CHEBI:45845",
"CHEBI:15669",
"CHEBI:12879",
"CHEBI:27072",
"CHEBI:10720",
"CHEBI:12871"
],
"envipath":[
"32de3cf4-e3e6-4168-956e-32fa5ddb0ce1/compound/df945f9b-d433-4c28-8de3-348a10f4b73b",
"650babc9-9d68-4b73-9332-11972ca26f7b/compound/4f5adefd-d5a3-4565-bdb2-a87768e9ba89"
],
"hmdb":[
"HMDB00567",
"HMDB00930"
],
"inchi_key":"WBYWAXJHAXSJNI-VOTSOKGWSA-M",
"kegg.compound":[
"C10438",
"C00423"
],
"metanetx.chemical":"MNXM438",
"sabiork":[
"5085",
"12522"
],
"sbo":"SBO:0000247",
"seed.compound":[
"cpd07326",
"cpd00333"
]
}
},
{
"id":"hx2coa_c",
"name":"Trans-Hex-2-enoyl-CoA",
"compartment":"c",
"charge":-4,
"formula":"C27H40N7O17P3S",
"annotation":{
"bigg.metabolite":"hx2coa",
"biocyc":"META:CPD0-2121",
"chebi":[
"CHEBI:27076",
"CHEBI:28706",
"CHEBI:62077",
"CHEBI:10726"
],
"inchi_key":"OINXHIBNZUUIMR-IXUYQXAASA-J",
"kegg.compound":"C05271",
"lipidmaps":[
"LMFA07050393",
"LMFA07050019"
],
"metanetx.chemical":"MNXM753",
"reactome.compound":"77324",
"sabiork":"2748",
"sbo":"SBO:0000247",
"seed.compound":"cpd03125",
"slm":"000001034"
}
},
{
"id":"egmeACP_c",
"name":"Enoylglutaryl-[acyl-carrier protein] methyl ester",
"compartment":"c",
"charge":-1,
"formula":"C17H27N2O10PRS",
"annotation":{
"bigg.metabolite":"egmeACP",
"biocyc":"META:Enoylglutaryl-ACP-methyl-esters",
"kegg.compound":"C20374",
"metanetx.chemical":"MNXM11489",
"sbo":"SBO:0000247",
"seed.compound":"cpd27020"
}
},
{
"id":"uacmam_c",
"name":"UDP-N-acetyl-D-mannosamine",
"compartment":"c",
"charge":-2,
"formula":"C17H25N3O17P2",
"annotation":{
"bigg.metabolite":"uacmam",
"biocyc":"META:UDP-MANNAC",
"chebi":[
"CHEBI:13474",
"CHEBI:22116",
"CHEBI:57715",
"CHEBI:13457",
"CHEBI:68678",
"CHEBI:68623",
"CHEBI:9824",
"CHEBI:16287"
],
"hmdb":"HMDB13112",
"inchi_key":"LFTYTUAZOPRMMI-ZYQOOJPVSA-L",
"kegg.compound":"C01170",
"kegg.glycan":"G11112",
"metanetx.chemical":"MNXM722740",
"sabiork":"2263",
"sbo":"SBO:0000247",
"seed.compound":"cpd00861"
}
},
{
"id":"arbt6p_c",
"name":"Arbutin 6-phosphate",
"compartment":"c",
"charge":-2,
"formula":"C12H15O10P",
"annotation":{
"bigg.metabolite":"arbt6p",
"biocyc":"META:CPD-1162",
"chebi":[
"CHEBI:2807",
"CHEBI:60929"
],
"inchi_key":"FBHYCDOVYMVLEN-RMPHRYRLSA-L",
"kegg.compound":"C06187",
"metanetx.chemical":"MNXM2806",
"sabiork":"1855",
"sbo":"SBO:0000247",
"seed.compound":"cpd03697"
}
},
{
"id":"cph4_c",
"name":"6-carboxy-5,6,7,8-tetrahydropterin",
"compartment":"c",
"charge":-1,
"formula":"C7H8N5O3",
"annotation":{
"bigg.metabolite":"cph4",
"biocyc":"META:CPD0-1699",
"chebi":[
"CHEBI:61032",
"CHEBI:61126"
],
"hmdb":"HMDB60410",
"inchi_key":"QSIYONWVWDSRRO-UHFFFAOYSA-M",
"kegg.compound":"C20239",
"metanetx.chemical":"MNXM3194",
"sbo":"SBO:0000247",
"seed.compound":"cpd21472"
}
},
{
"id":"ttdca_c",
"name":"Tetradecanoate (n-C14:0)",
"compartment":"c",
"charge":-1,
"formula":"C14H27O2",
"annotation":{
"bigg.metabolite":"ttdca",
"metanetx.chemical":"MNXM162239",
"sbo":"SBO:0000247"
}
},
{
"id":"glycogen_c",
"name":"Glycogen C6H10O5",
"compartment":"c",
"charge":0,
"formula":"C6H10O5",
"annotation":{
"bigg.metabolite":"glycogen",
"biocyc":"META:Glycogens",
"chebi":[
"CHEBI:24379",
"CHEBI:28087",
"CHEBI:5466",
"CHEBI:24384"
],
"hmdb":"HMDB00757",
"kegg.compound":"C00182",
"kegg.glycan":"G11603",
"metanetx.chemical":"MNXM55375",
"sabiork":"1962",
"sbo":"SBO:0000247",
"seed.compound":[
"cpd27186",
"cpd00155"
]
}
},
{
"id":"iscu_2fe2s2_c",
"name":"IscU with two bound [2Fe-2S] clusters",
"compartment":"c",
"charge":-4,
"formula":"O2S10Fe4R",
"annotation":{
"bigg.metabolite":"iscu_2fe2s2",
"metanetx.chemical":"MNXM148287",
"sbo":"SBO:0000247"
}
},
{
"id":"ahcys_c",
"name":"S-Adenosyl-L-homocysteine",
"compartment":"c",
"charge":0,
"formula":"C14H20N6O5S",
"annotation":{
"bigg.metabolite":"ahcys",
"biocyc":"META:ADENOSYL-HOMO-CYS",
"chebi":[
"CHEBI:12741",
"CHEBI:45495",
"CHEBI:8945",
"CHEBI:16680",
"CHEBI:67009",
"CHEBI:22034",
"CHEBI:57856",
"CHEBI:12761",
"CHEBI:12759"
],
"hmdb":"HMDB00939",
"inchi_key":"ZJUKTBDSGOFHSH-WFMPWKQPSA-N",
"kegg.compound":"C00021",
"metanetx.chemical":"MNXM19",
"reactome.compound":[
"2162252",
"77502",
"5278409",
"71285"
],
"sabiork":"1274",
"sbo":"SBO:0000247",
"seed.compound":"cpd00019"
}
},
{
"id":"pydx_c",
"name":"Pyridoxal",
"compartment":"c",
"charge":0,
"formula":"C8H9NO3",
"annotation":{
"bigg.metabolite":"pydx",
"biocyc":"META:PYRIDOXAL",
"chebi":[
"CHEBI:45112",
"CHEBI:131530",
"CHEBI:14976",
"CHEBI:26423",
"CHEBI:17310",
"CHEBI:8667"
],
"envipath":"32de3cf4-e3e6-4168-956e-32fa5ddb0ce1/compound/049709c3-768e-468f-b435-40e990942002",
"hmdb":"HMDB01545",
"inchi_key":"RADKZDMFGJYCBB-UHFFFAOYSA-N",
"kegg.compound":"C00250",
"metanetx.chemical":"MNXM311",
"reactome.compound":"965131",
"sabiork":"1991",
"sbo":"SBO:0000247",
"seed.compound":"cpd00215"
}
},
{
"id":"tma_p",
"name":"Trimethylamine",
"compartment":"p",
"charge":1,
"formula":"C3H10N",
"annotation":{
"bigg.metabolite":"tma",
"biocyc":"META:TRIMETHYLAMINE",
"chebi":[
"CHEBI:9732",
"CHEBI:18139",
"CHEBI:15261",
"CHEBI:58389",
"CHEBI:27127",
"CHEBI:27125"
],
"envipath":"32de3cf4-e3e6-4168-956e-32fa5ddb0ce1/compound/3311ee4e-2800-486b-9556-983f5d367c23",
"hmdb":"HMDB00906",
"inchi_key":"GETQZCLCWQTVFV-UHFFFAOYSA-O",
"kegg.compound":"C00565",
"metanetx.chemical":"MNXM352",
"reactome.compound":"30373",
"sabiork":"2096",
"sbo":"SBO:0000247",
"seed.compound":"cpd00441"
}
},
{
"id":"fe3dcit_e",
"name":"Fe(III)dicitrate",
"compartment":"e",
"charge":-3,
"formula":"C12H10FeO14",
"annotation":{
"bigg.metabolite":"fe3dcit",
"kegg.compound":"C06229",
"metanetx.chemical":"MNXM146388",
"sbo":"SBO:0000247",
"seed.compound":"cpd03725"
}
},
{
"id":"thmnp_c",
"name":"Tetrahydromonapterin",
"compartment":"c",
"charge":0,
"formula":"C9H15N5O4",
"annotation":{
"bigg.metabolite":"thmnp",
"biocyc":"META:CPD0-2101",
"chebi":"CHEBI:71177",
"inchi_key":"XHIXPVCTDRNTTC-YQVKZWHSSA-N",
"kegg.compound":"C21007",
"metanetx.chemical":"MNXM22017",
"sbo":"SBO:0000247"
}
},
{
"id":"fe3hox_un_c",
"name":"Fe(III)hydoxamate, unloaded",
"compartment":"c",
"charge":-3,
"formula":"C9H18O6N3",
"annotation":{
"bigg.metabolite":"fe3hox_un",
"biocyc":"META:CPD0-2175",
"metanetx.chemical":"MNXM90823",
"sbo":"SBO:0000247",
"seed.compound":"cpd15461"
}
},
{
"id":"lac__D_e",
"name":"D-Lactate",
"compartment":"e",
"charge":-1,
"formula":"C3H5O3",
"annotation":{
"bigg.metabolite":"lac__D",
"biocyc":"META:D-LACTATE",
"chebi":[
"CHEBI:16004",
"CHEBI:341",
"CHEBI:18684",
"CHEBI:43701",
"CHEBI:11001",
"CHEBI:42111",
"CHEBI:42105"
],
"hmdb":[
"HMDB01311",
"HMDB00171"
],
"inchi_key":"JVTAAEKCZFNVCJ-UWTATZPHSA-M",
"kegg.compound":"C00256",
"metanetx.chemical":"MNXM285",
"sabiork":[
"1997",
"2284"
],
"sbo":"SBO:0000247",
"seed.compound":"cpd00221"
}
},
{
"id":"trdox_c",
"name":"Oxidized thioredoxin",
"compartment":"c",
"charge":0,
"formula":"X",
"annotation":{
"bigg.metabolite":"trdox",
"biocyc":"META:Ox-Thioredoxin",
"chebi":[
"CHEBI:14726",
"CHEBI:15240",
"CHEBI:7845",
"CHEBI:18191"
],
"kegg.compound":"C00343",
"metanetx.chemical":"MNXM148",
"reactome.compound":"2142833",
"sabiork":"1331",
"sbo":"SBO:0000247",
"seed.compound":[
"cpd27735",
"cpd29682",
"cpd11420"
]
}
},
{
"id":"2mcacn_c",
"name":"Cis-2-Methylaconitate",
"compartment":"c",
"charge":-3,
"formula":"C7H5O6",
"annotation":{
"bigg.metabolite":"2mcacn",
"biocyc":"META:CPD-1136",
"chebi":[
"CHEBI:57872",
"CHEBI:11084",
"CHEBI:18819",
"CHEBI:456",
"CHEBI:16717"
],
"hmdb":"HMDB06357",
"inchi_key":"NUZLRKBHOBPTQV-ARJAWSKDSA-K",
"kegg.compound":"C04225",
"metanetx.chemical":"MNXM1792",
"sabiork":"7166",
"sbo":"SBO:0000247",
"seed.compound":"cpd02597"
}
},
{
"id":"damp_e",
"name":"DAMP C10H12N5O6P",
"compartment":"e",
"charge":-2,
"formula":"C10H12N5O6P",
"annotation":{
"bigg.metabolite":"damp",
"biocyc":"META:DAMP",
"chebi":[
"CHEBI:17713",
"CHEBI:40544",
"CHEBI:40607",
"CHEBI:41815",
"CHEBI:40614",
"CHEBI:41870",
"CHEBI:58245",
"CHEBI:41864",
"CHEBI:10490",
"CHEBI:40505",
"CHEBI:40499",
"CHEBI:19236",
"CHEBI:14068",
"CHEBI:40419"
],
"hmdb":"HMDB00905",
"inchi_key":"KHWCHTKSEGGWEX-RRKCRQDMSA-L",
"kegg.compound":"C00360",
"metanetx.chemical":"MNXM432",
"reactome.compound":[
"500088",
"109386"
],
"sabiork":"62",
"sbo":"SBO:0000247",
"seed.compound":"cpd00294"
}
},
{
"id":"5mtr_c",
"name":"5-Methylthio-D-ribose",
"compartment":"c",
"charge":0,
"formula":"C6H12O4S",
"annotation":{
"bigg.metabolite":"5mtr",
"biocyc":"META:CPD-560",
"chebi":[
"CHEBI:16895",
"CHEBI:2101",
"CHEBI:78440",
"CHEBI:22007",
"CHEBI:57941",
"CHEBI:12148"
],
"inchi_key":"ACWASDPGAVYCNI-JKUQZMGJSA-N",
"kegg.compound":"C03089",
"metanetx.chemical":"MNXM1592",
"sabiork":"1638",
"sbo":"SBO:0000247",
"seed.compound":"cpd01981"
}
},
{
"id":"o16a4und_p",
"name":"(O16 antigen)x4 undecaprenyl diphosphate",
"compartment":"p",
"charge":-2,
"formula":"C191H310N4O107P2",
"annotation":{
"bigg.metabolite":"o16a4und",
"inchi_key":"RNMNOQBZUYAUDM-UBJCEAIVSA-J",
"metanetx.chemical":"MNXM31523",
"sbo":"SBO:0000247",
"seed.compound":"cpd15519"
}
},
{
"id":"aconm_c",
"name":"E-3-carboxy-2-pentenedioate 6-methyl ester",
"compartment":"c",
"charge":-2,
"formula":"C7H6O6",
"annotation":{
"bigg.metabolite":"aconm",
"biocyc":"META:MONOMETHYL-ESTER-OF-TRANS-ACONITATE",
"chebi":[
"CHEBI:57470",
"CHEBI:15663",
"CHEBI:10951",
"CHEBI:277"
],
"inchi_key":"BRYKYSQCLNCYQW-DUXPYHPUSA-L",
"kegg.compound":"C11514",
"lipidmaps":"LMFA07010698",
"metanetx.chemical":"MNXM3742",
"sbo":"SBO:0000247",
"seed.compound":"cpd08353"
}
},
{
"id":"adn_p",
"name":"Adenosine",
"compartment":"p",
"charge":0,
"formula":"C10H13N5O4",
"annotation":{
"bigg.metabolite":"adn",
"biocyc":"META:ADENOSINE",
"chebi":[
"CHEBI:22237",
"CHEBI:13734",
"CHEBI:40558",
"CHEBI:16335",
"CHEBI:40906",
"CHEBI:40911",
"CHEBI:40825",
"CHEBI:2472"
],
"hmdb":[
"HMDB04402",
"HMDB00050",
"HMDB04421",
"HMDB04401"
],
"inchi_key":"OIRDTQYFTABQOQ-KQYNXXCUSA-N",
"kegg.compound":"C00212",
"kegg.drug":"D00045",
"metanetx.chemical":"MNXM212",
"reactome.compound":[
"83908",
"83909",
"8857850"
],
"sabiork":"1402",
"sbo":"SBO:0000247",
"seed.compound":"cpd00182"
}
},
{
"id":"3ig3p_c",
"name":"C'-(3-Indolyl)-glycerol 3-phosphate",
"compartment":"c",
"charge":-2,
"formula":"C11H12NO6P",
"annotation":{
"bigg.metabolite":"3ig3p",
"biocyc":"META:INDOLE-3-GLYCEROL-P",
"chebi":[
"CHEBI:58866",
"CHEBI:51793"
],
"inchi_key":"NQEQTYPJSIEPHW-MNOVXSKESA-L",
"kegg.compound":"C03506",
"metanetx.chemical":"MNXM866",
"sbo":"SBO:0000247",
"seed.compound":[
"cpd02210",
"cpd29667"
]
}
},
{
"id":"asn__L_p",
"name":"L-Asparagine",
"compartment":"p",
"charge":0,
"formula":"C4H8N2O3",
"annotation":{
"bigg.metabolite":"asn__L",
"biocyc":"META:ASN",
"chebi":[
"CHEBI:6191",
"CHEBI:22653",
"CHEBI:32651",
"CHEBI:58048",
"CHEBI:40902",
"CHEBI:21242",
"CHEBI:32661",
"CHEBI:13083",
"CHEBI:17196",
"CHEBI:32660",
"CHEBI:32650"
],
"hmdb":"HMDB00168",
"inchi_key":"DCXYFEDJOCDNAF-REOHCLBHSA-N",
"kegg.compound":[
"C16438",
"C00152"
],
"metanetx.chemical":"MNXM147",
"reactome.compound":[
"29642",
"379703"
],
"sabiork":[
"21052",
"72"
],
"sbo":"SBO:0000247",
"seed.compound":[
"cpd00132",
"cpd15142"
]
}
},
{
"id":"n2o_c",
"name":"Nitrous oxide",
"compartment":"c",
"charge":0,
"formula":"N2O",
"annotation":{
"bigg.metabolite":"n2o",
"biocyc":"META:NITROUS-OXIDE",
"chebi":[
"CHEBI:14661",
"CHEBI:25568",
"CHEBI:7598",
"CHEBI:17045",
"CHEBI:44250"
],
"envipath":"32de3cf4-e3e6-4168-956e-32fa5ddb0ce1/compound/27f4cd6e-d42f-484e-8813-ef9e60aa5bf0",
"hmdb":"HMDB35807",
"inchi_key":"GQPLMRYTRLFLPF-UHFFFAOYSA-N",
"kegg.compound":"C00887",
"kegg.drug":"D00102",
"metanetx.chemical":"MNXM579",
"sabiork":"2179",
"sbo":"SBO:0000247",
"seed.compound":"cpd00659"
}
},
{
"id":"sl26da_c",
"name":"N-Succinyl-LL-2,6-diaminoheptanedioate",
"compartment":"c",
"charge":-2,
"formula":"C11H16N2O7",
"annotation":{
"bigg.metabolite":"sl26da",
"biocyc":"META:N-SUCCINYLLL-2-6-DIAMINOPIMELATE",
"chebi":[
"CHEBI:21791",
"CHEBI:21792",
"CHEBI:7342",
"CHEBI:58087",
"CHEBI:12617",
"CHEBI:12618",
"CHEBI:17279"
],
"hmdb":"HMDB12267",
"inchi_key":"GLXUWZBUPATPBR-BQBZGAKWSA-L",
"kegg.compound":"C04421",
"metanetx.chemical":"MNXM1488",
"sabiork":"7300",
"sbo":"SBO:0000247",
"seed.compound":"cpd02698"
}
},
{
"id":"hg2_e",
"name":"Mercury  charged 2  Hg",
"compartment":"e",
"charge":2,
"formula":"Hg",
"annotation":{
"bigg.metabolite":"hg2",
"biocyc":"META:HG+2",
"chebi":[
"CHEBI:25200",
"CHEBI:13370",
"CHEBI:25199",
"CHEBI:16793",
"CHEBI:49640",
"CHEBI:5714"
],
"envipath":"32de3cf4-e3e6-4168-956e-32fa5ddb0ce1/compound/79a26c21-7769-4377-9880-413b45e89afe",
"hmdb":"HMDB03625",
"inchi_key":"BQPIGGFYSBELGY-UHFFFAOYSA-N",
"kegg.compound":"C00703",
"metanetx.chemical":"MNXM1562",
"sbo":"SBO:0000247",
"seed.compound":"cpd00531"
}
},
{
"id":"dgsn_p",
"name":"Deoxyguanosine",
"compartment":"p",
"charge":0,
"formula":"C10H13N5O4",
"annotation":{
"bigg.metabolite":"dgsn",
"biocyc":"META:DEOXYGUANOSINE",
"chebi":[
"CHEBI:14116",
"CHEBI:23624",
"CHEBI:42667",
"CHEBI:42874",
"CHEBI:17172",
"CHEBI:42867",
"CHEBI:4412",
"CHEBI:42987",
"CHEBI:19244"
],
"hmdb":"HMDB00085",
"inchi_key":"YKBGVTZYEHREMT-KVQBGUIXSA-N",
"kegg.compound":"C00330",
"metanetx.chemical":"MNXM647",
"sabiork":"1869",
"sbo":"SBO:0000247",
"seed.compound":"cpd00277"
}
},
{
"id":"3hoctACP_c",
"name":"(R)-3-Hydroxyoctanoyl-[acyl-carrier protein]",
"compartment":"c",
"charge":-1,
"formula":"C19H35N2O9PRS",
"annotation":{
"bigg.metabolite":"3hoctACP",
"biocyc":"META:3-Hydroxy-octanoyl-ACPs",
"kegg.compound":"C04620",
"metanetx.chemical":"MNXM10019",
"sbo":"SBO:0000247",
"seed.compound":"cpd11483"
}
},
{
"id":"dctp_c",
"name":"DCTP C9H12N3O13P3",
"compartment":"c",
"charge":-4,
"formula":"C9H12N3O13P3",
"annotation":{
"bigg.metabolite":"dctp",
"biocyc":"META:DCTP",
"chebi":[
"CHEBI:19243",
"CHEBI:10494",
"CHEBI:61481",
"CHEBI:16311",
"CHEBI:14072",
"CHEBI:57724"
],
"hmdb":"HMDB00998",
"inchi_key":"RGWHQCVHVJXOKC-SHYZEUOFSA-J",
"kegg.compound":"C00458",
"metanetx.chemical":"MNXM360",
"sabiork":"1678",
"sbo":"SBO:0000247",
"seed.compound":"cpd00356"
}
},
{
"id":"toctd2eACP_c",
"name":"Trans-octadec-2-enoyl-[acyl-carrier protein]",
"compartment":"c",
"charge":-1,
"formula":"C29H53N2O8PRS",
"annotation":{
"bigg.metabolite":"toctd2eACP",
"biocyc":"META:Octadec-2-enoyl-ACPs",
"chebi":"CHEBI:80388",
"kegg.compound":"C16221",
"metanetx.chemical":"MNXM2573",
"sbo":"SBO:0000247",
"seed.compound":[
"cpd14940",
"cpd15572"
]
}
},
{
"id":"manglyc_p",
"name":"2(alpha-D-Mannosyl)-D-glycerate",
"compartment":"p",
"charge":-1,
"formula":"C9H15O9",
"annotation":{
"bigg.metabolite":"manglyc",
"biocyc":"META:2-O-ALPHA-MANNOSYL-D-GLYCERATE",
"chebi":[
"CHEBI:11403",
"CHEBI:57541",
"CHEBI:851",
"CHEBI:15847"
],
"inchi_key":"DDXCFDOPXBPUJC-SAYMMRJXSA-M",
"kegg.compound":"C11544",
"metanetx.chemical":"MNXM1624",
"sabiork":"13606",
"sbo":"SBO:0000247",
"seed.compound":"cpd08374"
}
},
{
"id":"dms_p",
"name":"Dimethyl sulfide",
"compartment":"p",
"charge":0,
"formula":"C2H6S",
"annotation":{
"bigg.metabolite":"dms",
"biocyc":"META:CPD-7670",
"chebi":[
"CHEBI:17437",
"CHEBI:44169",
"CHEBI:4611",
"CHEBI:23800",
"CHEBI:14175",
"CHEBI:14168"
],
"envipath":"32de3cf4-e3e6-4168-956e-32fa5ddb0ce1/compound/26c081a5-2c2d-4e64-bd11-0d80376989ba",
"hmdb":"HMDB02303",
"inchi_key":"QMMFVYPAHWMCMS-UHFFFAOYSA-N",
"kegg.compound":"C00580",
"metanetx.chemical":"MNXM444",
"sabiork":"2104",
"sbo":"SBO:0000247",
"seed.compound":"cpd00450"
}
},
{
"id":"din_c",
"name":"Deoxyinosine",
"compartment":"c",
"charge":0,
"formula":"C10H12N4O4",
"annotation":{
"bigg.metabolite":"din",
"biocyc":"META:DEOXYINOSINE",
"chebi":[
"CHEBI:43437",
"CHEBI:28997",
"CHEBI:43436",
"CHEBI:39841",
"CHEBI:43293",
"CHEBI:23629",
"CHEBI:4413",
"CHEBI:19248"
],
"hmdb":"HMDB00071",
"inchi_key":"VGONTNSXDCQUGY-RRKCRQDMSA-N",
"kegg.compound":"C05512",
"metanetx.chemical":"MNXM935",
"sabiork":"1896",
"sbo":"SBO:0000247",
"seed.compound":"cpd03279"
}
},
{
"id":"h2s_p",
"name":"Hydrogen sulfide",
"compartment":"p",
"charge":0,
"formula":"H2S",
"annotation":{
"bigg.metabolite":"h2s",
"biocyc":[
"META:CPD-846",
"META:CPD-7046",
"META:HS"
],
"chebi":[
"CHEBI:14414",
"CHEBI:43058",
"CHEBI:5787",
"CHEBI:13356",
"CHEBI:30488",
"CHEBI:24639",
"CHEBI:29919",
"CHEBI:16136",
"CHEBI:15138",
"CHEBI:45489"
],
"envipath":[
"32de3cf4-e3e6-4168-956e-32fa5ddb0ce1/compound/6fca0a43-b0f0-41dd-a454-c7880342d6be",
"650babc9-9d68-4b73-9332-11972ca26f7b/compound/83aab241-d065-45ef-a799-98fdad5bcf04",
"5882df9c-dae1-4d80-a40e-db4724271456/compound/0b237b94-a6df-4792-8866-246b2230eef0",
"32de3cf4-e3e6-4168-956e-32fa5ddb0ce1/compound/6715c2d9-35cb-48df-aa0b-611368e2fb0a"
],
"hmdb":[
"HMDB00598",
"HMDB03276"
],
"inchi_key":"RWSOTUBLDIXVET-UHFFFAOYSA-M",
"kegg.compound":"C00283",
"metanetx.chemical":"MNXM89582",
"reactome.compound":[
"1663154",
"1614532",
"1655881"
],
"sabiork":"2007",
"sbo":"SBO:0000247",
"seed.compound":[
"cpd24697",
"cpd00239"
]
}
},
{
"id":"dsbcox_p",
"name":"Protein disulfide isomerase II (oxidized)",
"compartment":"p",
"charge":0,
"formula":"X",
"annotation":{
"bigg.metabolite":"dsbcox",
"metanetx.chemical":"MNXM97006",
"sbo":"SBO:0000247",
"seed.compound":"cpd15448"
}
},
{
"id":"ichor_c",
"name":"Isochorismate",
"compartment":"c",
"charge":-2,
"formula":"C10H8O6",
"annotation":{
"bigg.metabolite":"ichor",
"biocyc":"META:ISOCHORISMATE",
"chebi":[
"CHEBI:24883",
"CHEBI:17582",
"CHEBI:14464",
"CHEBI:5997",
"CHEBI:29780"
],
"inchi_key":"NTGWPRCCOQCMGE-YUMQZZPRSA-L",
"kegg.compound":"C00885",
"metanetx.chemical":"MNXM799",
"sabiork":"5298",
"sbo":"SBO:0000247",
"seed.compound":"cpd00658"
}
},
{
"id":"clpn160_p",
"name":"Cardiolipin (tetrahexadecanoyl, n-C16:0)",
"compartment":"p",
"charge":-2,
"formula":"C73H140O17P2",
"annotation":{
"bigg.metabolite":"clpn160",
"biocyc":"META:CPD-12824",
"chebi":"CHEBI:104586",
"hmdb":"HMDB56387",
"inchi_key":"GRTNLBQYBYZCCM-ULKDXPJMSA-L",
"lipidmaps":"LMGP12010007",
"metanetx.chemical":"MNXM45654",
"sbo":"SBO:0000247",
"seed.compound":[
"cpd15428",
"cpd23601"
]
}
},
{
"id":"clpn181_p",
"name":"Cardiolipin (tetraoctadec-11-enoyl, n-C18:1)",
"compartment":"p",
"charge":-2,
"formula":"C81H148O17P2",
"annotation":{
"bigg.metabolite":"clpn181",
"biocyc":"META:CPD-19675",
"chebi":"CHEBI:105685",
"inchi_key":"HSSSADMXQPKIEB-GXYAQEMJSA-L",
"metanetx.chemical":"MNXM4503",
"sbo":"SBO:0000247"
}
},
{
"id":"feoxam_e",
"name":"Generic ferrioxamine-Fe-III",
"compartment":"e",
"charge":1,
"formula":"C25H46FeN6O8",
"annotation":{
"bigg.metabolite":"feoxam",
"biocyc":"META:CPD0-2124",
"chebi":"CHEBI:5044",
"inchi_key":"SRMBQCVUAVULDJ-UHFFFAOYSA-O",
"kegg.compound":"C07597",
"lipidmaps":"LMFA08020175",
"metanetx.chemical":"MNXM162837",
"sbo":"SBO:0000247",
"seed.compound":"cpd04761"
}
},
{
"id":"lipoate_e",
"name":"Lipoate",
"compartment":"e",
"charge":0,
"formula":"C8H14O2S2",
"annotation":{
"bigg.metabolite":"lipoate",
"biocyc":"META:LIPOIC-ACID",
"chebi":[
"CHEBI:43796",
"CHEBI:30313",
"CHEBI:25058",
"CHEBI:6492",
"CHEBI:83088",
"CHEBI:16494",
"CHEBI:30314",
"CHEBI:14519",
"CHEBI:30315",
"CHEBI:43790",
"CHEBI:146958",
"CHEBI:25056"
],
"hmdb":[
"HMDB01451",
"HMDB14312"
],
"inchi_key":"AGBQKNBQESQNJD-SSDOTTSWSA-M",
"kegg.compound":[
"C16241",
"C00725"
],
"kegg.drug":"D00086",
"lipidmaps":"LMFA01130001",
"metanetx.chemical":"MNXM1484",
"sabiork":"5201",
"sbo":"SBO:0000247",
"seed.compound":[
"cpd00541",
"cpd14958"
]
}
},
{
"id":"pacald_c",
"name":"Phenylacetaldehyde",
"compartment":"c",
"charge":0,
"formula":"C8H8O",
"annotation":{
"bigg.metabolite":"pacald",
"biocyc":"META:PHENYLACETALDEHYDE",
"chebi":[
"CHEBI:14778",
"CHEBI:25972",
"CHEBI:43163",
"CHEBI:16424",
"CHEBI:8084"
],
"envipath":[
"32de3cf4-e3e6-4168-956e-32fa5ddb0ce1/compound/1df960d5-0487-483b-a8ec-1ffa54a9d8d8",
"650babc9-9d68-4b73-9332-11972ca26f7b/compound/8d55d5ff-00d5-4473-a3f5-d51d063d721a"
],
"hmdb":"HMDB06236",
"inchi_key":"DTUQWGWMVIHBKE-UHFFFAOYSA-N",
"kegg.compound":"C00601",
"metanetx.chemical":"MNXM473",
"reactome.compound":"500607",
"sabiork":"2112",
"sbo":"SBO:0000247",
"seed.compound":"cpd00464"
}
},
{
"id":"arbt_p",
"name":"Arbutin C12H16O7",
"compartment":"p",
"charge":0,
"formula":"C12H16O7",
"annotation":{
"bigg.metabolite":"arbt",
"biocyc":"META:HYDROQUINONE-O-BETA-D-GLUCOPYRANOSIDE",
"chebi":[
"CHEBI:2806",
"CHEBI:18305",
"CHEBI:14417"
],
"hmdb":"HMDB29943",
"inchi_key":"BJRNKVDFDLYUGJ-RMPHRYRLSA-N",
"kegg.compound":"C06186",
"metanetx.chemical":"MNXM2683",
"sabiork":"3779",
"sbo":"SBO:0000247",
"seed.compound":"cpd03696"
}
},
{
"id":"cpppg3_c",
"name":"Coproporphyrinogen III",
"compartment":"c",
"charge":-4,
"formula":"C36H40N4O8",
"annotation":{
"bigg.metabolite":"cpppg3",
"biocyc":"META:COPROPORPHYRINOGEN_III",
"chebi":[
"CHEBI:15439",
"CHEBI:3880",
"CHEBI:57309",
"CHEBI:41560",
"CHEBI:23386",
"CHEBI:14020"
],
"hmdb":"HMDB01261",
"inchi_key":"NIUVHXTXUXOFEB-UHFFFAOYSA-J",
"kegg.compound":"C03263",
"metanetx.chemical":"MNXM410",
"reactome.compound":[
"189455",
"189411"
],
"sabiork":[
"8129",
"6515"
],
"sbo":"SBO:0000247",
"seed.compound":"cpd02083"
}
},
{
"id":"ttdceap_c",
"name":"Tetradecanoyl-phosphate (n-C14:1)",
"compartment":"c",
"charge":-1,
"formula":"C14H26O5P",
"annotation":{
"bigg.metabolite":"ttdceap",
"metanetx.chemical":"MNXM147614",
"sbo":"SBO:0000247"
}
},
{
"id":"cpmp_c",
"name":"Cyclic pyranopterin monophosphate",
"compartment":"c",
"charge":-1,
"formula":"C10H13N5O8P",
"annotation":{
"bigg.metabolite":"cpmp",
"hmdb":"HMDB59639",
"inchi_key":"CZAKJJUNKNPTTO-AJFJRRQVSA-N",
"metanetx.chemical":"MNXM725870",
"sbo":"SBO:0000247",
"seed.compound":"cpd19505"
}
},
{
"id":"isetac_c",
"name":"Isethionic acid",
"compartment":"c",
"charge":-1,
"formula":"C2H5O4S",
"annotation":{
"bigg.metabolite":"isetac",
"biocyc":"META:CPD-3745",
"chebi":[
"CHEBI:1157",
"CHEBI:61904"
],
"hmdb":"HMDB03903",
"inchi_key":"SUMDYPCJJOFFON-UHFFFAOYSA-M",
"kegg.compound":"C05123",
"metanetx.chemical":"MNXM1630",
"sbo":"SBO:0000247",
"seed.compound":"cpd03048"
}
},
{
"id":"anhgm4p_c",
"name":"N-Acetyl-D-glucosamine(anhydrous)N-Acetylmuramyl-tetrapeptide",
"compartment":"c",
"charge":-2,
"formula":"C37H57N7O20",
"annotation":{
"bigg.metabolite":"anhgm4p",
"biocyc":"META:CPD0-2292",
"inchi_key":"ZTOWCORYLXDAAW-JOUWMGDHSA-L",
"metanetx.chemical":"MNXM63488",
"sbo":"SBO:0000247",
"seed.compound":"cpd15398"
}
},
{
"id":"3ohcoa_c",
"name":"3-Oxohexanoyl-CoA",
"compartment":"c",
"charge":-4,
"formula":"C27H40N7O18P3S",
"annotation":{
"bigg.metabolite":"3ohcoa",
"biocyc":"META:K-HEXANOYL-COA",
"chebi":[
"CHEBI:27648",
"CHEBI:1641",
"CHEBI:62418",
"CHEBI:20172"
],
"hmdb":[
"HMDB62372",
"HMDB03943"
],
"inchi_key":"NFOYYXQAVVYWKV-HDRQGHTBSA-J",
"kegg.compound":"C05269",
"lipidmaps":[
"LMFA07050018",
"LMFA07050242"
],
"metanetx.chemical":"MNXM717",
"reactome.compound":"77320",
"sabiork":"2746",
"sbo":"SBO:0000247",
"seed.compound":"cpd03123",
"slm":"000001031"
}
},
{
"id":"gggagicolipa_c",
"name":"Glucosyl-glucosyl-galactosyl-glucosyl-inner core oligosaccharide lipid A",
"compartment":"c",
"charge":-11,
"formula":"C169H291N2O94P4",
"annotation":{
"bigg.metabolite":"gggagicolipa",
"biocyc":"META:CPD0-2259",
"inchi_key":"DJHBKVISRABJNG-HEIPHTFDSA-C",
"metanetx.chemical":"MNXM55193",
"sbo":"SBO:0000247",
"seed.compound":"cpd15477"
}
},
{
"id":"doxrbcn_e",
"name":"Doxorubicin",
"compartment":"e",
"charge":0,
"formula":"C27H29NO11",
"annotation":{
"bigg.metabolite":"doxrbcn",
"biocyc":"META:CPD-13973",
"chebi":[
"CHEBI:28748",
"CHEBI:22270",
"CHEBI:64816",
"CHEBI:2496",
"CHEBI:42031"
],
"hmdb":"HMDB15132",
"inchi_key":"AOJJSUZBOXZQNB-TZSSRYMLSA-O",
"kegg.compound":"C01661",
"kegg.drug":"D03899",
"lipidmaps":"LMPK13050001",
"metanetx.chemical":"MNXM37015",
"reactome.compound":"8937424",
"sabiork":"5717",
"sbo":"SBO:0000247",
"seed.compound":"cpd01151"
}
},
{
"id":"dxylnt_p",
"name":"D-Xylonate",
"compartment":"p",
"charge":-1,
"formula":"C5H9O6",
"annotation":{
"bigg.metabolite":"dxylnt",
"sbo":"SBO:0000247"
}
},
{
"id":"ser__D_e",
"name":"D-Serine",
"compartment":"e",
"charge":0,
"formula":"C3H7NO3",
"annotation":{
"bigg.metabolite":"ser__D",
"biocyc":"META:D-SERINE",
"chebi":[
"CHEBI:35247",
"CHEBI:16523",
"CHEBI:42262",
"CHEBI:13019",
"CHEBI:32841",
"CHEBI:143888",
"CHEBI:21090",
"CHEBI:32840",
"CHEBI:4245"
],
"hmdb":"HMDB03406",
"inchi_key":"MTCFGRXMJLQNBG-UWTATZPHSA-N",
"kegg.compound":"C00740",
"metanetx.chemical":"MNXM694",
"sabiork":"2144",
"sbo":"SBO:0000247",
"seed.compound":"cpd00550"
}
},
{
"id":"2hptcoa_c",
"name":"2-hydroxycyclohepta-1,4,6-triene-1-carboxyl-CoA",
"compartment":"c",
"charge":-5,
"formula":"C29H37N7P3S1O18",
"annotation":{
"bigg.metabolite":"2hptcoa",
"sbo":"SBO:0000247"
}
},
{
"id":"grxrd_c",
"name":"Glutaredoxin (reduced)",
"compartment":"c",
"charge":0,
"formula":"XH2",
"annotation":{
"bigg.metabolite":"grxrd",
"metanetx.chemical":"MNXM90719",
"sbo":"SBO:0000247",
"seed.compound":"cpd15481"
}
},
{
"id":"so2_e",
"name":"Sulfur dioxide",
"compartment":"e",
"charge":0,
"formula":"O2S",
"annotation":{
"bigg.metabolite":"so2",
"biocyc":"META:SULFUR-DIOXIDE",
"chebi":[
"CHEBI:45789",
"CHEBI:18422",
"CHEBI:9351",
"CHEBI:8992"
],
"envipath":"4fd7f3e0-dd25-43ac-9453-dda3e52396e4/compound/739d918d-f0e0-4b19-900c-7abb204b45c0",
"hmdb":"HMDB34834",
"inchi_key":"RAHZWNYVWXNFOC-UHFFFAOYSA-N",
"kegg.compound":"C09306",
"kegg.drug":"D05961",
"metanetx.chemical":"MNXM4835",
"sabiork":"2804",
"sbo":"SBO:0000247",
"seed.compound":"cpd06201"
}
},
{
"id":"ohpb_c",
"name":"2-Oxo-3-hydroxy-4-phosphobutanoate",
"compartment":"c",
"charge":-3,
"formula":"C4H4O8P",
"annotation":{
"bigg.metabolite":"ohpb",
"biocyc":"META:3OH-4P-OH-ALPHA-KETOBUTYRATE",
"chebi":[
"CHEBI:19731",
"CHEBI:58538",
"CHEBI:1240",
"CHEBI:27951"
],
"hmdb":"HMDB06801",
"inchi_key":"MZJFVXDTNBHTKZ-UWTATZPHSA-K",
"kegg.compound":"C06054",
"metanetx.chemical":"MNXM1514",
"sbo":"SBO:0000247",
"seed.compound":"cpd03606"
}
},
{
"id":"cys__D_c",
"name":"D-Cysteine",
"compartment":"c",
"charge":0,
"formula":"C3H7NO2S",
"annotation":{
"bigg.metabolite":"cys__D",
"biocyc":"META:D-CYSTEINE",
"chebi":[
"CHEBI:41887",
"CHEBI:12919",
"CHEBI:32450",
"CHEBI:16375",
"CHEBI:20921",
"CHEBI:32451",
"CHEBI:32449",
"CHEBI:4111",
"CHEBI:35236"
],
"hmdb":"HMDB03417",
"inchi_key":"XUJNEKJLAYXESH-UWTATZPHSA-N",
"kegg.compound":"C00793",
"metanetx.chemical":"MNXM2112",
"sbo":"SBO:0000247",
"seed.compound":"cpd00587"
}
},
{
"id":"pa161_c",
"name":"1,2-dihexadec-9-enoyl-sn-glycerol 3-phosphate",
"compartment":"c",
"charge":-2,
"formula":"C35H63O8P1",
"annotation":{
"bigg.metabolite":"pa161",
"metanetx.chemical":"MNXM90510",
"sbo":"SBO:0000247",
"seed.compound":"cpd15525"
}
},
{
"id":"ru5p__D_c",
"name":"D-Ribulose 5-phosphate",
"compartment":"c",
"charge":-2,
"formula":"C5H9O8P",
"annotation":{
"bigg.metabolite":"ru5p__D",
"biocyc":"META:RIBULOSE-5P",
"chebi":[
"CHEBI:40192",
"CHEBI:21088",
"CHEBI:17363",
"CHEBI:26572",
"CHEBI:13040",
"CHEBI:37455",
"CHEBI:58121",
"CHEBI:13018",
"CHEBI:4243"
],
"hmdb":[
"HMDB02033",
"HMDB02694",
"HMDB00618"
],
"inchi_key":"FNZLKVNUWIIPSJ-UHNVWZDZSA-L",
"kegg.compound":"C00199",
"metanetx.chemical":"MNXM145",
"reactome.compound":"29732",
"sabiork":[
"22814",
"1313"
],
"sbo":"SBO:0000247",
"seed.compound":"cpd00171"
}
},
{
"id":"23dhmb_c",
"name":"(R)-2,3-Dihydroxy-3-methylbutanoate",
"compartment":"c",
"charge":-1,
"formula":"C5H9O4",
"annotation":{
"bigg.metabolite":"23dhmb",
"biocyc":"META:CPD-13357",
"chebi":[
"CHEBI:10966",
"CHEBI:18645",
"CHEBI:49072",
"CHEBI:15684",
"CHEBI:305"
],
"hmdb":"HMDB12141",
"inchi_key":"JTEYKUFKXGDTEU-VKHMYHEASA-M",
"kegg.compound":"C04272",
"lipidmaps":"LMFA01050453",
"metanetx.chemical":"MNXM114097",
"sbo":"SBO:0000247",
"seed.compound":"cpd19030"
}
},
{
"id":"amp_e",
"name":"AMP C10H12N5O7P",
"compartment":"e",
"charge":-2,
"formula":"C10H12N5O7P",
"annotation":{
"bigg.metabolite":"amp",
"biocyc":[
"META:AMP-GROUP",
"META:AMP"
],
"chebi":[
"CHEBI:13736",
"CHEBI:2356",
"CHEBI:13234",
"CHEBI:22242",
"CHEBI:40786",
"CHEBI:16027",
"CHEBI:40721",
"CHEBI:40510",
"CHEBI:456215",
"CHEBI:13235",
"CHEBI:22245",
"CHEBI:40726",
"CHEBI:47222",
"CHEBI:13740",
"CHEBI:40826",
"CHEBI:12056"
],
"hmdb":"HMDB00045",
"inchi_key":"UDMBCSSLTHHNCD-KQYNXXCUSA-L",
"kegg.compound":"C00020",
"kegg.drug":"D02769",
"metanetx.chemical":"MNXM14",
"reactome.compound":[
"389620",
"159448",
"76577",
"109275",
"164121"
],
"sabiork":"1273",
"sbo":"SBO:0000247",
"seed.compound":[
"cpd22272",
"cpd00018"
]
}
},
{
"id":"galur_c",
"name":"D-Galacturonate",
"compartment":"c",
"charge":-1,
"formula":"C6H9O7",
"annotation":{
"bigg.metabolite":"galur",
"biocyc":"META:D-Galactopyranuronate",
"chebi":[
"CHEBI:20978",
"CHEBI:4153",
"CHEBI:18024",
"CHEBI:20976",
"CHEBI:75525"
],
"inchi_key":"AEMOLEFTQBMNLQ-YMDCURPLSA-M",
"kegg.compound":"C00333",
"metanetx.chemical":"MNXM48464",
"sabiork":"2020",
"sbo":"SBO:0000247",
"seed.compound":"cpd00280"
}
},
{
"id":"arab__L_e",
"name":"L-Arabinose",
"compartment":"e",
"charge":0,
"formula":"C5H10O5",
"annotation":{
"bigg.metabolite":"arab__L",
"biocyc":[
"META:CPD-15699",
"META:L-ARABINOSE"
],
"chebi":"CHEBI:6182",
"inchi_key":"PYMYPHUHKUWMLA-VAYJURFESA-N",
"kegg.compound":"C11476",
"metanetx.chemical":"MNXM91126",
"sabiork":"1477",
"sbo":"SBO:0000247",
"seed.compound":[
"cpd27351",
"cpd19109"
]
}
},
{
"id":"pgp140_c",
"name":"Phosphatidylglycerophosphate (ditetradecanoyl, n-C14:0)",
"compartment":"c",
"charge":-3,
"formula":"C34H65O13P2",
"annotation":{
"bigg.metabolite":"pgp140",
"metanetx.chemical":"MNXM5272",
"sbo":"SBO:0000247"
}
},
{
"id":"o2s_c",
"name":"Superoxide anion",
"compartment":"c",
"charge":-1,
"formula":"O2",
"annotation":{
"bigg.metabolite":"o2s",
"biocyc":"META:SUPER-OXIDE",
"chebi":[
"CHEBI:25935",
"CHEBI:30492",
"CHEBI:7710",
"CHEBI:18421",
"CHEBI:15143",
"CHEBI:26839"
],
"hmdb":"HMDB02168",
"inchi_key":"OUUQCZGPVNCOIJ-UHFFFAOYSA-M",
"kegg.compound":"C00704",
"metanetx.chemical":"MNXM330",
"reactome.compound":[
"1222461",
"1475048",
"1470070"
],
"sabiork":"5191",
"sbo":"SBO:0000247"
}
},
{
"id":"pgp161_c",
"name":"Phosphatidylglycerophosphate (dihexadec-9-enoyl, n-C16:1)",
"compartment":"c",
"charge":-3,
"formula":"C38H69O13P2",
"annotation":{
"bigg.metabolite":"pgp161",
"biocyc":"META:CPD0-2230",
"inchi_key":"PTJJTQQVMKSSOK-WXUKJITCSA-K",
"metanetx.chemical":"MNXM75103",
"sbo":"SBO:0000247",
"seed.compound":[
"cpd15546",
"cpd26451"
]
}
},
{
"id":"ps180_c",
"name":"Phosphatidylserine (dioctadecanoyl, n-C18:0)",
"compartment":"c",
"charge":-1,
"formula":"C42H81N1O10P1",
"annotation":{
"bigg.metabolite":"ps180",
"biocyc":"META:CPD-12816",
"chebi":"CHEBI:84519",
"hmdb":"HMDB12378",
"inchi_key":"TZCPCKNHXULUIY-RGULYWFUSA-M",
"lipidmaps":"LMGP03010036",
"metanetx.chemical":"MNXM75116",
"sbo":"SBO:0000247",
"seed.compound":[
"cpd15557",
"cpd23594"
],
"slm":"000005403"
}
},
{
"id":"lald__L_c",
"name":"L-Lactaldehyde",
"compartment":"c",
"charge":0,
"formula":"C3H6O2",
"annotation":{
"bigg.metabolite":"lald__L",
"biocyc":"META:LACTALD",
"chebi":[
"CHEBI:11064",
"CHEBI:18419",
"CHEBI:18782",
"CHEBI:11015",
"CHEBI:18041",
"CHEBI:24994",
"CHEBI:13130",
"CHEBI:6349",
"CHEBI:421"
],
"envipath":[
"4fd7f3e0-dd25-43ac-9453-dda3e52396e4/compound/88223554-b53a-4d83-a808-317577a10049",
"650babc9-9d68-4b73-9332-11972ca26f7b/compound/b5211d99-30aa-45b8-9d28-1e78a67223f5"
],
"hmdb":"HMDB03052",
"inchi_key":"BSABBBMNWQWLLU-VKHMYHEASA-N",
"kegg.compound":[
"C05999",
"C00424"
],
"metanetx.chemical":"MNXM2387",
"sabiork":[
"2045",
"2845"
],
"sbo":"SBO:0000247",
"seed.compound":[
"cpd03571",
"cpd00334",
"cpd27393"
]
}
},
{
"id":"ugmd_c",
"name":"UDP-N-acetylmuramoyl-L-alanyl-D-gamma-glutamyl-meso-2,6-diaminopimelate",
"compartment":"c",
"charge":-4,
"formula":"C35H51N7O26P2",
"annotation":{
"bigg.metabolite":"ugmd",
"chebi":[
"CHEBI:9831",
"CHEBI:28639",
"CHEBI:13463",
"CHEBI:22124",
"CHEBI:58582",
"CHEBI:13460",
"CHEBI:13481",
"CHEBI:30905"
],
"inchi_key":"QUHLBZKCGUXHGP-AJVQVANPSA-J",
"metanetx.chemical":"MNXM162592",
"sabiork":"7640",
"sbo":"SBO:0000247"
}
},
{
"id":"6hmhpt_c",
"name":"6-hydroxymethyl dihydropterin",
"compartment":"c",
"charge":0,
"formula":"C7H9N5O2",
"annotation":{
"bigg.metabolite":"6hmhpt",
"biocyc":"META:AMINO-OH-HYDROXYMETHYL-DIHYDROPTERIDINE",
"chebi":[
"CHEBI:19456",
"CHEBI:1003",
"CHEBI:11511",
"CHEBI:17083",
"CHEBI:44841"
],
"inchi_key":"CQQNNQTXUGLUEV-UHFFFAOYSA-N",
"kegg.compound":"C01300",
"metanetx.chemical":"MNXM937",
"sabiork":"5516",
"sbo":"SBO:0000247",
"seed.compound":[
"cpd29670",
"cpd00954"
]
}
},
{
"id":"ppcoa_c",
"name":"Propanoyl-CoA",
"compartment":"c",
"charge":-4,
"formula":"C24H36N7O17P3S",
"annotation":{
"bigg.metabolite":"ppcoa",
"biocyc":"META:PROPIONYL-COA",
"chebi":[
"CHEBI:14907",
"CHEBI:57392",
"CHEBI:14904",
"CHEBI:26295",
"CHEBI:8479",
"CHEBI:15539"
],
"envipath":"32de3cf4-e3e6-4168-956e-32fa5ddb0ce1/compound/4e032169-05c6-49aa-9422-d081d81bc1a6",
"hmdb":"HMDB01275",
"inchi_key":"QAQREVBBADEHPA-IEXPHMLFSA-J",
"kegg.compound":"C00100",
"lipidmaps":"LMFA07050364",
"metanetx.chemical":"MNXM86",
"reactome.compound":[
"192314",
"70843"
],
"sabiork":"1933",
"sbo":"SBO:0000247",
"seed.compound":[
"cpd12196",
"cpd00086"
],
"slm":"000389157"
}
},
{
"id":"pe141_c",
"name":"Phosphatidylethanolamine (ditetradec-7-enoyl, n-C14:1)",
"compartment":"c",
"charge":0,
"formula":"C33H62N1O8P1",
"annotation":{
"bigg.metabolite":"pe141",
"metanetx.chemical":"MNXM3693",
"sbo":"SBO:0000247"
}
},
{
"id":"cpg160_c",
"name":"Cyclopropane phosphatidylglycerol (dihexadec-9,10-cyclo-anoyl, n-C16:0 cyclo)",
"compartment":"c",
"charge":-1,
"formula":"C40H74O10P1",
"annotation":{
"bigg.metabolite":"cpg160",
"biocyc":"META:CPD0-2202",
"inchi_key":"OBXHKDVMOWISFV-UHFFFAOYSA-M",
"metanetx.chemical":"MNXM48210",
"sbo":"SBO:0000247",
"seed.compound":[
"cpd15435",
"cpd26444"
]
}
},
{
"id":"fecrm_c",
"name":"Ferrichrome",
"compartment":"c",
"charge":0,
"formula":"C27H42FeN9O12",
"annotation":{
"bigg.metabolite":"fecrm",
"biocyc":"META:CPD0-2241",
"chebi":"CHEBI:5019",
"inchi_key":"GGUNGDGGXMHBMJ-OCIDDWSYSA-N",
"kegg.compound":"C06228",
"metanetx.chemical":"MNXM2825",
"sbo":"SBO:0000247",
"seed.compound":"cpd03724"
}
},
{
"id":"adocbi_c",
"name":"Adenosyl cobinamide",
"compartment":"c",
"charge":1,
"formula":"C58H84CoN16O11",
"annotation":{
"bigg.metabolite":"adocbi",
"biocyc":"META:ADENOSYLCOBINAMIDE",
"hmdb":[
"HMDB06964",
"HMDB06903"
],
"inchi_key":"KQXSPGAEBZWHMC-OCUXTBADSA-N",
"kegg.compound":"C06508",
"metanetx.chemical":"MNXM90790",
"sbo":"SBO:0000247",
"seed.compound":"cpd03918"
}
},
{
"id":"ile__L_p",
"name":"L-Isoleucine",
"compartment":"p",
"charge":0,
"formula":"C6H13NO2",
"annotation":{
"bigg.metabolite":"ile__L",
"biocyc":"META:ILE",
"chebi":[
"CHEBI:43290",
"CHEBI:32604",
"CHEBI:43342",
"CHEBI:32605",
"CHEBI:17191",
"CHEBI:21344",
"CHEBI:13127",
"CHEBI:43366",
"CHEBI:6255",
"CHEBI:32613",
"CHEBI:32612",
"CHEBI:24898",
"CHEBI:58045"
],
"hmdb":"HMDB00172",
"inchi_key":"AGPKZVBTJJNPAG-WHFBIAKZSA-N",
"kegg.compound":"C00407",
"kegg.drug":"D00065",
"lipidmaps":"LMFA01100047",
"metanetx.chemical":"MNXM231",
"reactome.compound":[
"30102",
"113537"
],
"sabiork":[
"70",
"23116"
],
"sbo":"SBO:0000247",
"seed.compound":"cpd00322"
}
},
{
"id":"acac_c",
"name":"Acetoacetate",
"compartment":"c",
"charge":-1,
"formula":"C4H5O3",
"annotation":{
"bigg.metabolite":"acac",
"biocyc":"META:3-KETOBUTYRATE",
"chebi":[
"CHEBI:40507",
"CHEBI:131367",
"CHEBI:15344",
"CHEBI:13705",
"CHEBI:2391",
"CHEBI:22172"
],
"envipath":[
"650babc9-9d68-4b73-9332-11972ca26f7b/compound/924da7cc-7d56-4de8-8fc5-6750e564b19d",
"650babc9-9d68-4b73-9332-11972ca26f7b/compound/fb4f33dd-4427-4324-bdc3-c9e1f3655a36",
"4fd7f3e0-dd25-43ac-9453-dda3e52396e4/compound/c0d6192a-b52c-4bd4-a5ef-f1b459bc5a3f",
"5882df9c-dae1-4d80-a40e-db4724271456/compound/1d5be1e0-4890-4396-a3bf-af5789c697c6",
"32de3cf4-e3e6-4168-956e-32fa5ddb0ce1/compound/6fdb8e86-869c-43e6-a53f-5be3d9719096"
],
"hmdb":"HMDB00060",
"inchi_key":"WDJHALXBUFZDSR-UHFFFAOYSA-M",
"kegg.compound":"C00164",
"lipidmaps":"LMFA01060003",
"metanetx.chemical":"MNXM154",
"reactome.compound":[
"73909",
"29666"
],
"sabiork":"1956",
"sbo":"SBO:0000247",
"seed.compound":"cpd00142"
}
},
{
"id":"crn__D_e",
"name":"D-Carnitine",
"compartment":"e",
"charge":0,
"formula":"C7H15NO3",
"annotation":{
"bigg.metabolite":"crn__D",
"biocyc":"META:D-CARNITINE",
"chebi":[
"CHEBI:51453",
"CHEBI:11060"
],
"hmdb":"HMDB62634",
"inchi_key":"PHIQHXFUZVPYII-LURJTMIESA-N",
"kegg.compound":"C15025",
"metanetx.chemical":"MNXM246",
"sbo":"SBO:0000247",
"seed.compound":"cpd10719"
}
},
{
"id":"acmanap_c",
"name":"N-Acetyl-D-mannosamine 6-phosphate",
"compartment":"c",
"charge":-2,
"formula":"C8H14NO9P",
"annotation":{
"bigg.metabolite":"acmanap",
"biocyc":"META:N-ACETYL-D-MANNOSAMINE-6P",
"chebi":[
"CHEBI:62165",
"CHEBI:62168",
"CHEBI:58557",
"CHEBI:7142",
"CHEBI:21539",
"CHEBI:28273"
],
"hmdb":"HMDB01121",
"inchi_key":"QDSLHWJDSQGPEE-WCTZXXKLSA-L",
"kegg.compound":"C04257",
"metanetx.chemical":"MNXM4708",
"reactome.compound":"4085225",
"sabiork":"1802",
"sbo":"SBO:0000247",
"seed.compound":"cpd02612"
}
},
{
"id":"nmn_p",
"name":"NMN C11H14N2O8P",
"compartment":"p",
"charge":-1,
"formula":"C11H14N2O8P",
"annotation":{
"bigg.metabolite":"nmn",
"biocyc":"META:NICOTINAMIDE_NUCLEOTIDE",
"chebi":[
"CHEBI:14648",
"CHEBI:7557",
"CHEBI:14647",
"CHEBI:22850",
"CHEBI:16171",
"CHEBI:10433",
"CHEBI:13409",
"CHEBI:14649",
"CHEBI:18201",
"CHEBI:25522",
"CHEBI:12397",
"CHEBI:14646"
],
"hmdb":[
"HMDB00229",
"HMDB59645"
],
"inchi_key":"DAYLJWODMCOQEW-TURQNECASA-M",
"kegg.compound":"C00455",
"metanetx.chemical":"MNXM355",
"reactome.compound":[
"8869353",
"549282",
"8940067"
],
"sabiork":"3871",
"sbo":"SBO:0000247",
"seed.compound":"cpd00355"
}
},
{
"id":"pppn_e",
"name":"Phenylpropanoate",
"compartment":"e",
"charge":-1,
"formula":"C9H9O2",
"annotation":{
"bigg.metabolite":"pppn",
"biocyc":"META:3-PHENYLPROPIONATE",
"chebi":[
"CHEBI:20187",
"CHEBI:20186",
"CHEBI:51057",
"CHEBI:8103",
"CHEBI:26005",
"CHEBI:28631",
"CHEBI:26002",
"CHEBI:43112"
],
"envipath":[
"32de3cf4-e3e6-4168-956e-32fa5ddb0ce1/compound/30aa6284-bd6a-41ed-b40d-bdbb4fb60d5f",
"650babc9-9d68-4b73-9332-11972ca26f7b/compound/515e549e-edf3-4c3e-b898-1f1754d887f6"
],
"hmdb":"HMDB00764",
"inchi_key":"XMIIGOLPHOKFCH-UHFFFAOYSA-M",
"kegg.compound":"C05629",
"metanetx.chemical":"MNXM1403",
"sabiork":"20964",
"sbo":"SBO:0000247",
"seed.compound":"cpd03343"
}
},
{
"id":"13ppd_c",
"name":"1,3-Propanediol",
"compartment":"c",
"charge":0,
"formula":"C3H8O2",
"annotation":{
"bigg.metabolite":"13ppd",
"biocyc":"META:CPD-347",
"chebi":[
"CHEBI:44868",
"CHEBI:8471",
"CHEBI:14902",
"CHEBI:26286",
"CHEBI:16109"
],
"envipath":"650babc9-9d68-4b73-9332-11972ca26f7b/compound/7987e84d-4979-49a1-974e-6d9a36411041",
"inchi_key":"YPFDHNVEDLHUCE-UHFFFAOYSA-N",
"kegg.compound":"C02457",
"metanetx.chemical":"MNXM2861",
"sabiork":"2417",
"sbo":"SBO:0000247",
"seed.compound":"cpd01618"
}
},
{
"id":"hxan_p",
"name":"Hypoxanthine",
"compartment":"p",
"charge":0,
"formula":"C5H4N4O",
"annotation":{
"bigg.metabolite":"hxan",
"biocyc":"META:HYPOXANTHINE",
"chebi":[
"CHEBI:14431",
"CHEBI:43237",
"CHEBI:5841",
"CHEBI:17368",
"CHEBI:24762"
],
"hmdb":"HMDB00157",
"inchi_key":"FDGQSTZJBFJUBT-UHFFFAOYSA-N",
"kegg.compound":"C00262",
"metanetx.chemical":"MNXM213",
"reactome.compound":"113599",
"sabiork":[
"5528",
"1321"
],
"sbo":"SBO:0000247",
"seed.compound":"cpd00226"
}
},
{
"id":"pran_c",
"name":"N-(5-Phospho-D-ribosyl)anthranilate",
"compartment":"c",
"charge":-3,
"formula":"C12H13NO9P",
"annotation":{
"bigg.metabolite":"pran",
"biocyc":"META:N-5-PHOSPHORIBOSYL-ANTHRANILATE",
"chebi":[
"CHEBI:12431",
"CHEBI:21472",
"CHEBI:12432",
"CHEBI:21488",
"CHEBI:7091",
"CHEBI:18277"
],
"inchi_key":"PMFMJXPRNJUYMB-GWOFURMSSA-K",
"kegg.compound":"C04302",
"metanetx.chemical":"MNXM1489",
"sbo":"SBO:0000247",
"seed.compound":"cpd02642"
}
},
{
"id":"3hcinnm_e",
"name":"3-hydroxycinnamic acid",
"compartment":"e",
"charge":-1,
"formula":"C9H7O3",
"annotation":{
"bigg.metabolite":"3hcinnm",
"biocyc":"META:CPD-10797",
"chebi":[
"CHEBI:47925",
"CHEBI:32357",
"CHEBI:47927",
"CHEBI:47928"
],
"hmdb":[
"HMDB62774",
"HMDB01713"
],
"inchi_key":"KKSDGJDHHZEWEP-SNAWJCMRSA-M",
"kegg.compound":"C12621",
"metanetx.chemical":"MNXM1799",
"sabiork":[
"27751",
"14652"
],
"sbo":"SBO:0000247",
"seed.compound":"cpd09252"
}
},
{
"id":"gsn_c",
"name":"Guanosine",
"compartment":"c",
"charge":0,
"formula":"C10H13N5O5",
"annotation":{
"bigg.metabolite":"gsn",
"biocyc":"META:GUANOSINE",
"chebi":[
"CHEBI:14375",
"CHEBI:16750",
"CHEBI:42853",
"CHEBI:24444",
"CHEBI:42847",
"CHEBI:471737",
"CHEBI:42840",
"CHEBI:5564"
],
"hmdb":"HMDB00133",
"inchi_key":"NYHBQMYGNKIUIF-UUOKFMHZSA-N",
"kegg.compound":"C00387",
"metanetx.chemical":"MNXM401",
"sabiork":"1872",
"sbo":"SBO:0000247",
"seed.compound":"cpd00311"
}
},
{
"id":"metsox_R__L_p",
"name":"L-methionine-R-sulfoxide",
"compartment":"p",
"charge":0,
"formula":"C5H11NO3S",
"annotation":{
"bigg.metabolite":"metsox_R__L",
"biocyc":"META:CPD-8990",
"chebi":[
"CHEBI:49032",
"CHEBI:58773"
],
"inchi_key":"QEFRNWWLZKMPFJ-ZXPFJRLXSA-N",
"kegg.compound":"C15998",
"metanetx.chemical":"MNXM2245",
"sbo":"SBO:0000247",
"seed.compound":[
"cpd14720",
"cpd15497"
]
}
},
{
"id":"ins_c",
"name":"Inosine",
"compartment":"c",
"charge":0,
"formula":"C10H12N4O5",
"annotation":{
"bigg.metabolite":"ins",
"biocyc":"META:INOSINE",
"chebi":[
"CHEBI:17596",
"CHEBI:24841",
"CHEBI:5927",
"CHEBI:14456",
"CHEBI:44407"
],
"hmdb":"HMDB00195",
"inchi_key":"UGQMRVRMYYASKQ-KQYNXXCUSA-N",
"kegg.compound":"C00294",
"kegg.drug":"D00054",
"metanetx.chemical":"MNXM334",
"reactome.compound":[
"83927",
"83921"
],
"sabiork":"1868",
"sbo":"SBO:0000247",
"seed.compound":"cpd00246"
}
},
{
"id":"tmao_c",
"name":"Trimethylamine N-oxide",
"compartment":"c",
"charge":0,
"formula":"C3H9NO",
"annotation":{
"bigg.metabolite":"tmao",
"biocyc":"META:TRIMETHYLAMINE-N-O",
"chebi":[
"CHEBI:15724",
"CHEBI:15262",
"CHEBI:27126",
"CHEBI:9733",
"CHEBI:15263"
],
"envipath":"32de3cf4-e3e6-4168-956e-32fa5ddb0ce1/compound/c203aa4e-eb3d-491f-80bc-2b014da6482f",
"hmdb":"HMDB00925",
"inchi_key":"UYPYRKYUKCHHIB-UHFFFAOYSA-N",
"kegg.compound":"C01104",
"metanetx.chemical":"MNXM437",
"reactome.compound":"140963",
"sabiork":"5388",
"sbo":"SBO:0000247",
"seed.compound":"cpd00811"
}
},
{
"id":"tsul_c",
"name":"Thiosulfate",
"compartment":"c",
"charge":-2,
"formula":"O3S2",
"annotation":{
"bigg.metabolite":"tsul",
"biocyc":"META:S2O3",
"chebi":[
"CHEBI:33540",
"CHEBI:33539",
"CHEBI:9569",
"CHEBI:26977",
"CHEBI:33541",
"CHEBI:15242",
"CHEBI:16094",
"CHEBI:29279",
"CHEBI:45922",
"CHEBI:5587",
"CHEBI:33542"
],
"envipath":"32de3cf4-e3e6-4168-956e-32fa5ddb0ce1/compound/32b1f2ad-32ba-4271-9c86-f4bb1c35e35d",
"hmdb":[
"HMDB00257",
"HMDB60293"
],
"inchi_key":"DHCDFWKWKRSZHF-UHFFFAOYSA-M",
"kegg.compound":[
"C05529",
"C00320"
],
"metanetx.chemical":"MNXM323",
"reactome.compound":"1614595",
"sabiork":"5043",
"sbo":"SBO:0000247",
"seed.compound":"cpd00268"
}
},
{
"id":"23cgmp_p",
"name":"2',3'-Cyclic GMP",
"compartment":"p",
"charge":-1,
"formula":"C10H11N5O7P",
"annotation":{
"bigg.metabolite":"23cgmp",
"biocyc":"META:CPD-3709",
"chebi":[
"CHEBI:28181",
"CHEBI:19214",
"CHEBI:60837",
"CHEBI:825"
],
"inchi_key":"UASRYODFRYWBRC-UUOKFMHZSA-M",
"kegg.compound":"C06194",
"metanetx.chemical":"MNXM3149",
"sabiork":"1900",
"sbo":"SBO:0000247",
"seed.compound":"cpd03702"
}
},
{
"id":"man6pglyc_c",
"name":"2(alpha-D-Mannosyl-6-phosphate)-D-glycerate",
"compartment":"c",
"charge":-3,
"formula":"C9H14O12P",
"annotation":{
"bigg.metabolite":"man6pglyc",
"biocyc":"META:CPD0-1063",
"chebi":[
"CHEBI:61001",
"CHEBI:60331"
],
"hmdb":"HMDB12152",
"inchi_key":"BOLXAGHGKNGVBE-MTXRGOKVSA-K",
"kegg.compound":"C16699",
"metanetx.chemical":"MNXM3470",
"sbo":"SBO:0000247",
"seed.compound":[
"cpd16506",
"cpd15496"
]
}
},
{
"id":"ura_c",
"name":"Uracil",
"compartment":"c",
"charge":0,
"formula":"C4H4N2O2",
"annotation":{
"bigg.metabolite":"ura",
"biocyc":"META:URACIL",
"chebi":[
"CHEBI:27210",
"CHEBI:43254",
"CHEBI:15288",
"CHEBI:46375",
"CHEBI:17568",
"CHEBI:9882"
],
"hmdb":"HMDB00300",
"inchi_key":"ISAKRJDGNUQOIC-UHFFFAOYSA-N",
"kegg.compound":"C00106",
"kegg.drug":[
"D00027",
"D09776"
],
"metanetx.chemical":"MNXM158",
"reactome.compound":"83962",
"sabiork":"61",
"sbo":"SBO:0000247",
"seed.compound":"cpd00092"
}
},
{
"id":"LalaDgluMdap_e",
"name":"L-alanine-D-glutamate-meso-2,6-diaminoheptanedioate",
"compartment":"e",
"charge":-1,
"formula":"C15H25N4O8",
"annotation":{
"bigg.metabolite":"LalaDgluMdap",
"metanetx.chemical":"MNXM90242",
"sbo":"SBO:0000247",
"seed.compound":"cpd15386"
}
},
{
"id":"chol_e",
"name":"Choline C5H14NO",
"compartment":"e",
"charge":1,
"formula":"C5H14NO",
"annotation":{
"bigg.metabolite":"chol",
"biocyc":"META:CHOLINE",
"chebi":[
"CHEBI:41524",
"CHEBI:23212",
"CHEBI:15354",
"CHEBI:13985",
"CHEBI:72322",
"CHEBI:3665"
],
"hmdb":"HMDB00097",
"inchi_key":"OEYIOHPDSNJKLS-UHFFFAOYSA-N",
"kegg.compound":"C00114",
"kegg.drug":[
"D10498",
"D07690"
],
"metanetx.chemical":"MNXM90",
"reactome.compound":[
"264618",
"264638",
"6798162"
],
"sabiork":"1935",
"sbo":"SBO:0000247",
"seed.compound":"cpd00098"
}
},
{
"id":"gly_e",
"name":"Glycine",
"compartment":"e",
"charge":0,
"formula":"C2H5NO2",
"annotation":{
"bigg.metabolite":"gly",
"biocyc":"META:GLY",
"chebi":[
"CHEBI:32508",
"CHEBI:32507",
"CHEBI:15428",
"CHEBI:42964",
"CHEBI:14344",
"CHEBI:24368",
"CHEBI:10792",
"CHEBI:5460",
"CHEBI:57305"
],
"envipath":[
"32de3cf4-e3e6-4168-956e-32fa5ddb0ce1/compound/19441357-44af-48e1-b5ac-0e48c8dcbb87",
"650babc9-9d68-4b73-9332-11972ca26f7b/compound/870d7ca5-6659-40eb-8b5d-858bd29cddaa"
],
"hmdb":"HMDB00123",
"inchi_key":"DHMQDGOQFOQNFH-UHFFFAOYSA-N",
"kegg.compound":"C00037",
"kegg.drug":"D00011",
"metanetx.chemical":"MNXM29",
"reactome.compound":[
"29424",
"193446",
"113545",
"159549",
"266029"
],
"sabiork":"66",
"sbo":"SBO:0000247",
"seed.compound":"cpd00033"
}
},
{
"id":"oxam_c",
"name":"Oxamate",
"compartment":"c",
"charge":-1,
"formula":"C2H2NO3",
"annotation":{
"bigg.metabolite":"oxam",
"biocyc":"META:OXAMATE",
"chebi":[
"CHEBI:7818",
"CHEBI:25740",
"CHEBI:44589",
"CHEBI:14708",
"CHEBI:18058",
"CHEBI:58363"
],
"envipath":"5882df9c-dae1-4d80-a40e-db4724271456/compound/39b30a97-8fc7-4a71-be89-c591d56a8f6a",
"inchi_key":"SOWBFZRMHSNYGE-UHFFFAOYSA-M",
"kegg.compound":"C01444",
"metanetx.chemical":"MNXM3329",
"sabiork":"3029",
"sbo":"SBO:0000247",
"seed.compound":"cpd01027"
}
},
{
"id":"dha_p",
"name":"Dihydroxyacetone",
"compartment":"p",
"charge":0,
"formula":"C3H6O3",
"annotation":{
"bigg.metabolite":"dha",
"biocyc":"META:DIHYDROXYACETONE",
"chebi":[
"CHEBI:14340",
"CHEBI:24354",
"CHEBI:16016",
"CHEBI:39809",
"CHEBI:5453"
],
"envipath":"4fd7f3e0-dd25-43ac-9453-dda3e52396e4/compound/88a6ccc5-fd05-4708-9244-5bc7a155dbbf",
"hmdb":"HMDB01882",
"inchi_key":"RXKJFZQQPQGTFL-UHFFFAOYSA-N",
"kegg.compound":"C00184",
"kegg.drug":"D07841",
"metanetx.chemical":"MNXM460",
"sabiork":"1963",
"sbo":"SBO:0000247",
"seed.compound":"cpd00157"
}
},
{
"id":"cgly_p",
"name":"Cys Gly C5H10N2O3S",
"compartment":"p",
"charge":0,
"formula":"C5H10N2O3S",
"annotation":{
"bigg.metabolite":"cgly",
"biocyc":"META:CYS-GLY",
"chebi":[
"CHEBI:61694",
"CHEBI:4047"
],
"hmdb":[
"HMDB28775",
"HMDB00078"
],
"inchi_key":"ZUKPVRWZDMRIEO-VKHMYHEASA-N",
"kegg.compound":"C01419",
"metanetx.chemical":"MNXM683",
"reactome.compound":[
"1247934",
"1247904"
],
"sabiork":"2282",
"sbo":"SBO:0000247",
"seed.compound":"cpd01017"
}
},
{
"id":"LalaDgluMdapDala_c",
"name":"L-alanine-D-glutamate-meso-2,6-diaminoheptanedioate-D-alanine",
"compartment":"c",
"charge":-1,
"formula":"C18H30N5O9",
"annotation":{
"bigg.metabolite":"LalaDgluMdapDala",
"inchi_key":"BAPAFFOXTCMVCC-UHFFFAOYSA-M",
"metanetx.chemical":"MNXM59271",
"sbo":"SBO:0000247",
"seed.compound":"cpd15387"
}
},
{
"id":"8aonn_c",
"name":"8-Amino-7-oxononanoate",
"compartment":"c",
"charge":0,
"formula":"C9H17NO3",
"annotation":{
"bigg.metabolite":"8aonn",
"biocyc":"META:8-AMINO-7-OXONONANOATE",
"chebi":[
"CHEBI:57532",
"CHEBI:15830",
"CHEBI:12266",
"CHEBI:20808",
"CHEBI:2308"
],
"hmdb":"HMDB37790",
"inchi_key":"GUAHPAJOXVYFON-UHFFFAOYSA-N",
"kegg.compound":"C01092",
"lipidmaps":[
"LMFA01100058",
"LMFA01060168"
],
"metanetx.chemical":"MNXM1141",
"sabiork":"5387",
"sbo":"SBO:0000247",
"seed.compound":"cpd00800"
}
},
{
"id":"2hdecg3p_c",
"name":"2-hexadecanoyl-sn-glycerol 3-phosphate",
"compartment":"c",
"charge":-1,
"formula":"C19H38O7P1",
"annotation":{
"bigg.metabolite":"2hdecg3p",
"biocyc":"META:CPD-17276",
"hmdb":"HMDB07849",
"lipidmaps":"LMGP10050042",
"metanetx.chemical":"MNXM5465",
"sbo":"SBO:0000247",
"seed.compound":"cpd15355",
"slm":"000043273"
}
},
{
"id":"pdx5p_c",
"name":"Pyridoxine 5'-phosphate",
"compartment":"c",
"charge":-2,
"formula":"C8H10NO6P",
"annotation":{
"bigg.metabolite":"pdx5p",
"biocyc":"META:PYRIDOXINE-5P",
"chebi":[
"CHEBI:26430",
"CHEBI:28803",
"CHEBI:45202",
"CHEBI:58589",
"CHEBI:8672"
],
"hmdb":"HMDB01319",
"inchi_key":"WHOMFKWHIQZTHY-UHFFFAOYSA-L",
"kegg.compound":"C00627",
"metanetx.chemical":"MNXM454",
"reactome.compound":"964952",
"sabiork":"1684",
"sbo":"SBO:0000247",
"seed.compound":"cpd00478"
}
},
{
"id":"colipa_p",
"name":"Core oligosaccharide lipid A",
"compartment":"p",
"charge":-11,
"formula":"C176H303N2O100P4",
"annotation":{
"bigg.metabolite":"colipa",
"biocyc":"META:CPD0-2271",
"inchi_key":"SFVRSCGTAWOHDB-JMYCZVSXSA-C",
"metanetx.chemical":"MNXM47647",
"sbo":"SBO:0000247",
"seed.compound":"cpd15432"
}
},
{
"id":"23doguln_c",
"name":"2,3-Dioxo-L-gulonate",
"compartment":"c",
"charge":-1,
"formula":"C6H7O7",
"annotation":{
"bigg.metabolite":"23doguln",
"biocyc":[
"META:CPD-19692",
"META:CPD-334"
],
"chebi":[
"CHEBI:57441",
"CHEBI:10900",
"CHEBI:226",
"CHEBI:18578",
"CHEBI:15622",
"CHEBI:60793"
],
"hmdb":[
"HMDB06511",
"HMDB62803",
"HMDB05971"
],
"inchi_key":"GJQWCDSAOUMKSE-STHAYSLISA-M",
"kegg.compound":"C04575",
"lipidmaps":"LMFA01060195",
"metanetx.chemical":"MNXM958",
"sabiork":"25315",
"sbo":"SBO:0000247",
"seed.compound":"cpd02784"
}
},
{
"id":"1agpg160_p",
"name":"1-Acyl-sn-glycero-3-phosphoglycerol (n-C16:0)",
"compartment":"p",
"charge":-1,
"formula":"C22H44O9P1",
"annotation":{
"bigg.metabolite":"1agpg160",
"biocyc":"META:CPD0-2162",
"chebi":[
"CHEBI:72825",
"CHEBI:73093",
"CHEBI:75158",
"CHEBI:75376"
],
"inchi_key":"BVJSKAUUFXBDOB-LEWJYISDSA-M",
"lipidmaps":"LMGP04050008",
"metanetx.chemical":"MNXM6605",
"sbo":"SBO:0000247",
"seed.compound":"cpd26434",
"slm":"000000686"
}
},
{
"id":"tmao_e",
"name":"Trimethylamine N-oxide",
"compartment":"e",
"charge":0,
"formula":"C3H9NO",
"annotation":{
"bigg.metabolite":"tmao",
"biocyc":"META:TRIMETHYLAMINE-N-O",
"chebi":[
"CHEBI:15724",
"CHEBI:15262",
"CHEBI:27126",
"CHEBI:9733",
"CHEBI:15263"
],
"envipath":"32de3cf4-e3e6-4168-956e-32fa5ddb0ce1/compound/c203aa4e-eb3d-491f-80bc-2b014da6482f",
"hmdb":"HMDB00925",
"inchi_key":"UYPYRKYUKCHHIB-UHFFFAOYSA-N",
"kegg.compound":"C01104",
"metanetx.chemical":"MNXM437",
"reactome.compound":"140963",
"sabiork":"5388",
"sbo":"SBO:0000247",
"seed.compound":"cpd00811"
}
},
{
"id":"colipa_e",
"name":"Core oligosaccharide lipid A",
"compartment":"e",
"charge":-11,
"formula":"C176H303N2O100P4",
"annotation":{
"bigg.metabolite":"colipa",
"biocyc":"META:CPD0-2271",
"inchi_key":"SFVRSCGTAWOHDB-JMYCZVSXSA-C",
"metanetx.chemical":"MNXM47647",
"sbo":"SBO:0000247",
"seed.compound":"cpd15432"
}
},
{
"id":"glyc2p_p",
"name":"Glycerol 2-phosphate",
"compartment":"p",
"charge":-2,
"formula":"C3H7O6P",
"annotation":{
"bigg.metabolite":"glyc2p",
"biocyc":"META:CPD-536",
"chebi":[
"CHEBI:26704",
"CHEBI:17270",
"CHEBI:5451",
"CHEBI:14337",
"CHEBI:58083",
"CHEBI:42620"
],
"hmdb":"HMDB02520",
"inchi_key":"DHCLVCXQIBBOPH-UHFFFAOYSA-L",
"kegg.compound":"C02979",
"metanetx.chemical":"MNXM2527",
"sabiork":"1729",
"sbo":"SBO:0000247",
"seed.compound":"cpd01908"
}
},
{
"id":"4abzglu_p",
"name":"4-aminobenzoyl-glutamate",
"compartment":"p",
"charge":-2,
"formula":"C12H12N2O5",
"annotation":{
"bigg.metabolite":"4abzglu",
"sbo":"SBO:0000247"
}
},
{
"id":"pe141_p",
"name":"Phosphatidylethanolamine (ditetradec-7-enoyl, n-C14:1)",
"compartment":"p",
"charge":0,
"formula":"C33H62N1O8P1",
"annotation":{
"bigg.metabolite":"pe141",
"metanetx.chemical":"MNXM3693",
"sbo":"SBO:0000247"
}
},
{
"id":"acac_p",
"name":"Acetoacetate",
"compartment":"p",
"charge":-1,
"formula":"C4H5O3",
"annotation":{
"bigg.metabolite":"acac",
"biocyc":"META:3-KETOBUTYRATE",
"chebi":[
"CHEBI:40507",
"CHEBI:131367",
"CHEBI:15344",
"CHEBI:13705",
"CHEBI:2391",
"CHEBI:22172"
],
"envipath":[
"650babc9-9d68-4b73-9332-11972ca26f7b/compound/924da7cc-7d56-4de8-8fc5-6750e564b19d",
"650babc9-9d68-4b73-9332-11972ca26f7b/compound/fb4f33dd-4427-4324-bdc3-c9e1f3655a36",
"4fd7f3e0-dd25-43ac-9453-dda3e52396e4/compound/c0d6192a-b52c-4bd4-a5ef-f1b459bc5a3f",
"5882df9c-dae1-4d80-a40e-db4724271456/compound/1d5be1e0-4890-4396-a3bf-af5789c697c6",
"32de3cf4-e3e6-4168-956e-32fa5ddb0ce1/compound/6fdb8e86-869c-43e6-a53f-5be3d9719096"
],
"hmdb":"HMDB00060",
"inchi_key":"WDJHALXBUFZDSR-UHFFFAOYSA-M",
"kegg.compound":"C00164",
"lipidmaps":"LMFA01060003",
"metanetx.chemical":"MNXM154",
"reactome.compound":[
"73909",
"29666"
],
"sabiork":"1956",
"sbo":"SBO:0000247",
"seed.compound":"cpd00142"
}
},
{
"id":"34dhpha_c",
"name":"3-4-Dihydroxyphenylacetate",
"compartment":"c",
"charge":-1,
"formula":"C8H7O4",
"annotation":{
"bigg.metabolite":"34dhpha",
"biocyc":"META:CPD-782",
"chebi":[
"CHEBI:19889",
"CHEBI:11697",
"CHEBI:41941",
"CHEBI:41936",
"CHEBI:11696",
"CHEBI:1386",
"CHEBI:17612"
],
"envipath":[
"32de3cf4-e3e6-4168-956e-32fa5ddb0ce1/compound/d7441dee-c9b3-4f65-ba05-c652a8465767",
"4fd7f3e0-dd25-43ac-9453-dda3e52396e4/compound/723664e4-e95c-4131-a94a-976a15bf65aa"
],
"hmdb":"HMDB01336",
"inchi_key":"CFFZDZCDUFSOFZ-UHFFFAOYSA-M",
"kegg.compound":"C01161",
"metanetx.chemical":"MNXM645",
"sabiork":"5413",
"sbo":"SBO:0000247",
"seed.compound":"cpd00854"
}
},
{
"id":"but_p",
"name":"Butyrate (n-C4:0)",
"compartment":"p",
"charge":-1,
"formula":"C4H7O2",
"annotation":{
"bigg.metabolite":"but",
"metanetx.chemical":"MNXM162281",
"sbo":"SBO:0000247"
}
},
{
"id":"34dhpac_p",
"name":"3,4-Dihydroxyphenylacetaldehyde",
"compartment":"p",
"charge":0,
"formula":"C8H8O3",
"annotation":{
"bigg.metabolite":"34dhpac",
"biocyc":"META:34-DIHYDROXYPHENYLACETALDEHYDE",
"chebi":[
"CHEBI:19888",
"CHEBI:1385",
"CHEBI:27978"
],
"hmdb":[
"HMDB06778",
"HMDB03791",
"HMDB06256"
],
"inchi_key":"IADQVXRMSNIUEL-UHFFFAOYSA-N",
"kegg.compound":"C04043",
"metanetx.chemical":"MNXM1401",
"sabiork":"7037",
"sbo":"SBO:0000247",
"seed.compound":"cpd02500"
}
},
{
"id":"lipa_e",
"name":"KDO(2)-lipid (A)",
"compartment":"e",
"charge":-6,
"formula":"C110H196N2O39P2",
"annotation":{
"bigg.metabolite":"lipa",
"chebi":[
"CHEBI:27963",
"CHEBI:4476",
"CHEBI:23656",
"CHEBI:58540"
],
"inchi_key":"DIXUKJUHGLIZGU-OIPVZEHTSA-H",
"kegg.compound":"C06026",
"lipidmaps":"LMSL02000001",
"metanetx.chemical":"MNXM946",
"sbo":"SBO:0000247",
"seed.compound":"cpd03587"
}
},
{
"id":"pe181_p",
"name":"Phosphatidylethanolamine (dioctadec-11-enoyl, n-C18:1)",
"compartment":"p",
"charge":0,
"formula":"C41H78N1O8P1",
"annotation":{
"bigg.metabolite":"pe181",
"metanetx.chemical":"MNXM2150",
"sbo":"SBO:0000247"
}
},
{
"id":"12dgr140_p",
"name":"1,2-Diacyl-sn-glycerol (ditetradecanoyl, n-C14:0)",
"compartment":"p",
"charge":0,
"formula":"C31H60O5",
"annotation":{
"bigg.metabolite":"12dgr140",
"metanetx.chemical":"MNXM146479",
"sbo":"SBO:0000247"
}
},
{
"id":"2hdecg3p_p",
"name":"2-hexadecanoyl-sn-glycerol 3-phosphate",
"compartment":"p",
"charge":-1,
"formula":"C19H38O7P1",
"annotation":{
"bigg.metabolite":"2hdecg3p",
"biocyc":"META:CPD-17276",
"hmdb":"HMDB07849",
"lipidmaps":"LMGP10050042",
"metanetx.chemical":"MNXM5465",
"sbo":"SBO:0000247",
"seed.compound":"cpd15355",
"slm":"000043273"
}
},
{
"id":"glcn_c",
"name":"D-Gluconate",
"compartment":"c",
"charge":-1,
"formula":"C6H11O7",
"annotation":{
"bigg.metabolite":"glcn",
"biocyc":"META:GLUCONATE",
"chebi":[
"CHEBI:20983",
"CHEBI:20985",
"CHEBI:18391",
"CHEBI:20986",
"CHEBI:24265",
"CHEBI:24266",
"CHEBI:12955",
"CHEBI:33198",
"CHEBI:4157",
"CHEBI:42715"
],
"hmdb":[
"HMDB00625",
"HMDB03373"
],
"inchi_key":"RGHNJXZEOKUKBD-SQOUGZDYSA-M",
"kegg.compound":"C00257",
"metanetx.chemical":"MNXM341",
"sabiork":[
"23420",
"1998"
],
"sbo":"SBO:0000247",
"seed.compound":"cpd00222"
}
},
{
"id":"oxadpcoa_c",
"name":"3-Oxoadipyl-CoA",
"compartment":"c",
"charge":-5,
"formula":"C27H37N7O20P3S",
"annotation":{
"bigg.metabolite":"oxadpcoa",
"biocyc":"META:3-KETO-ADIPYL-COA",
"chebi":[
"CHEBI:15490",
"CHEBI:20164",
"CHEBI:57348",
"CHEBI:11872",
"CHEBI:1632"
],
"envipath":"32de3cf4-e3e6-4168-956e-32fa5ddb0ce1/compound/07216e0c-6bda-4477-b3ee-a2bda11a0800",
"hmdb":"HMDB60378",
"inchi_key":"VKKKAAPGXHWXOO-BIEWRJSYSA-I",
"kegg.compound":"C02232",
"lipidmaps":"LMFA07050237",
"metanetx.chemical":"MNXM1264",
"sabiork":"6080",
"sbo":"SBO:0000247",
"seed.compound":"cpd01507"
}
},
{
"id":"enlipa_e",
"name":"Phosphoethanolamine KDO(2)-lipid (A)",
"compartment":"e",
"charge":-6,
"formula":"C112H202N3O42P3",
"annotation":{
"bigg.metabolite":"enlipa",
"chebi":[
"CHEBI:47762",
"CHEBI:60085"
],
"inchi_key":"GSHAAWZSAOJXLM-RQBQWGHISA-H",
"kegg.compound":"C21173",
"metanetx.chemical":"MNXM7670",
"sbo":"SBO:0000247",
"seed.compound":"cpd15459"
}
},
{
"id":"n2o_e",
"name":"Nitrous oxide",
"compartment":"e",
"charge":0,
"formula":"N2O",
"annotation":{
"bigg.metabolite":"n2o",
"biocyc":"META:NITROUS-OXIDE",
"chebi":[
"CHEBI:14661",
"CHEBI:25568",
"CHEBI:7598",
"CHEBI:17045",
"CHEBI:44250"
],
"envipath":"32de3cf4-e3e6-4168-956e-32fa5ddb0ce1/compound/27f4cd6e-d42f-484e-8813-ef9e60aa5bf0",
"hmdb":"HMDB35807",
"inchi_key":"GQPLMRYTRLFLPF-UHFFFAOYSA-N",
"kegg.compound":"C00887",
"kegg.drug":"D00102",
"metanetx.chemical":"MNXM579",
"sabiork":"2179",
"sbo":"SBO:0000247",
"seed.compound":"cpd00659"
}
},
{
"id":"mptamp_c",
"name":"Adenylated molybdopterin",
"compartment":"c",
"charge":-2,
"formula":"C20H22N10O12P2S2Cu",
"annotation":{
"bigg.metabolite":"mptamp",
"biocyc":"META:CPD-8122",
"chebi":[
"CHEBI:62728",
"CHEBI:62727"
],
"hmdb":"HMDB59628",
"inchi_key":"XJXFAXLUOKQPAQ-YPRLVJTJSA-K",
"kegg.compound":"C19848",
"metanetx.chemical":"MNXM3054",
"sbo":"SBO:0000247",
"seed.compound":"cpd21090"
}
},
{
"id":"paps_c",
"name":"3'-Phosphoadenylyl sulfate",
"compartment":"c",
"charge":-4,
"formula":"C10H11N5O13P2S",
"annotation":{
"bigg.metabolite":"paps",
"biocyc":"META:PAPS",
"chebi":[
"CHEBI:17980",
"CHEBI:11680",
"CHEBI:19857",
"CHEBI:11679",
"CHEBI:58339",
"CHEBI:1353"
],
"hmdb":[
"HMDB01134",
"HMDB62646"
],
"inchi_key":"GACDQMDRPRGCTN-KQYNXXCUSA-J",
"kegg.compound":"C00053",
"metanetx.chemical":"MNXM49",
"reactome.compound":[
"741440",
"158471"
],
"sabiork":"1776",
"sbo":"SBO:0000247",
"seed.compound":"cpd00044"
}
},
{
"id":"cobalt2_c",
"name":"Co2+",
"compartment":"c",
"charge":2,
"formula":"Co",
"annotation":{
"bigg.metabolite":"cobalt2",
"biocyc":"META:CO+2",
"chebi":[
"CHEBI:48828",
"CHEBI:48827",
"CHEBI:23337"
],
"hmdb":"HMDB00608",
"inchi_key":"XLJKHNWPARRRJB-UHFFFAOYSA-N",
"kegg.compound":"C00175",
"metanetx.chemical":"MNXM90960",
"sabiork":"23",
"sbo":"SBO:0000247",
"seed.compound":"cpd00149"
}
},
{
"id":"utp_c",
"name":"UTP C9H11N2O15P3",
"compartment":"c",
"charge":-4,
"formula":"C9H11N2O15P3",
"annotation":{
"bigg.metabolite":"utp",
"biocyc":"META:UTP",
"chebi":[
"CHEBI:9850",
"CHEBI:46398",
"CHEBI:27233",
"CHEBI:57481",
"CHEBI:37567",
"CHEBI:13510",
"CHEBI:46397",
"CHEBI:15713"
],
"hmdb":"HMDB00285",
"inchi_key":"PGAVKCOVUIYSFO-XVFCMESISA-J",
"kegg.compound":"C00075",
"metanetx.chemical":"MNXM121",
"reactome.compound":"29494",
"sabiork":"1288",
"sbo":"SBO:0000247",
"seed.compound":"cpd00062"
}
},
{
"id":"cobalt2_p",
"name":"Co2+",
"compartment":"p",
"charge":2,
"formula":"Co",
"annotation":{
"bigg.metabolite":"cobalt2",
"biocyc":"META:CO+2",
"chebi":[
"CHEBI:48828",
"CHEBI:48827",
"CHEBI:23337"
],
"hmdb":"HMDB00608",
"inchi_key":"XLJKHNWPARRRJB-UHFFFAOYSA-N",
"kegg.compound":"C00175",
"metanetx.chemical":"MNXM90960",
"sabiork":"23",
"sbo":"SBO:0000247",
"seed.compound":"cpd00149"
}
},
{
"id":"dhor__S_c",
"name":"(S)-Dihydroorotate",
"compartment":"c",
"charge":-1,
"formula":"C5H5N2O4",
"annotation":{
"bigg.metabolite":"dhor__S",
"biocyc":"META:DI-H-OROTATE",
"chebi":[
"CHEBI:417",
"CHEBI:11063",
"CHEBI:17025",
"CHEBI:30864",
"CHEBI:42132",
"CHEBI:18777",
"CHEBI:18778"
],
"hmdb":"HMDB03349",
"inchi_key":"UFIVEPVSAGBUSI-REOHCLBHSA-M",
"kegg.compound":"C00337",
"metanetx.chemical":"MNXM252",
"reactome.compound":"76630",
"sabiork":"2022",
"sbo":"SBO:0000247",
"seed.compound":"cpd00282"
}
},
{
"id":"mmet_p",
"name":"S-Methyl-L-methionine",
"compartment":"p",
"charge":1,
"formula":"C6H14NO2S",
"annotation":{
"bigg.metabolite":"mmet",
"biocyc":"META:CPD-397",
"chebi":[
"CHEBI:17728",
"CHEBI:58252",
"CHEBI:22057",
"CHEBI:12772",
"CHEBI:67050",
"CHEBI:8965"
],
"inchi_key":"YDBYJHTYSHBBAU-YFKPBYRVSA-O",
"kegg.compound":"C03172",
"metanetx.chemical":"MNXM1119",
"reactome.compound":"4789070",
"sabiork":"2689",
"sbo":"SBO:0000247",
"seed.compound":"cpd02027"
}
},
{
"id":"aso3_e",
"name":"Arsenite",
"compartment":"e",
"charge":-3,
"formula":"AsO3",
"annotation":{
"bigg.metabolite":"aso3",
"biocyc":[
"META:CPD0-2040",
"META:CPD-763"
],
"chebi":[
"CHEBI:2846",
"CHEBI:22635",
"CHEBI:49899",
"CHEBI:13857",
"CHEBI:49900",
"CHEBI:29243",
"CHEBI:29866",
"CHEBI:29242"
],
"envipath":"32de3cf4-e3e6-4168-956e-32fa5ddb0ce1/compound/42d95b9b-3aca-45eb-a99d-ef775cb20524",
"hmdb":"HMDB11620",
"inchi_key":"AQLMHYSWFMLWBS-UHFFFAOYSA-N",
"kegg.compound":"C06697",
"metanetx.chemical":"MNXM658",
"reactome.compound":"5696216",
"sabiork":"8854",
"sbo":"SBO:0000247",
"seed.compound":[
"cpd26385",
"cpd04098"
]
}
},
{
"id":"glyc_e",
"name":"Glycerol",
"compartment":"e",
"charge":0,
"formula":"C3H8O3",
"annotation":{
"bigg.metabolite":"glyc",
"biocyc":"META:GLYCEROL",
"chebi":[
"CHEBI:5448",
"CHEBI:14334",
"CHEBI:42998",
"CHEBI:17754",
"CHEBI:24351",
"CHEBI:131422"
],
"envipath":[
"32de3cf4-e3e6-4168-956e-32fa5ddb0ce1/compound/48edd8a9-6a4a-4900-b0cf-97b1ccaa1125",
"650babc9-9d68-4b73-9332-11972ca26f7b/compound/2e8c8093-3269-46b3-be2e-f1df9fdde25c"
],
"hmdb":"HMDB00131",
"inchi_key":"PEDCQBHIVMGVHV-UHFFFAOYSA-N",
"kegg.compound":"C00116",
"kegg.drug":"D00028",
"metanetx.chemical":"MNXM89612",
"reactome.compound":[
"192438",
"76116"
],
"sabiork":"1303",
"sbo":"SBO:0000247",
"seed.compound":"cpd00100"
}
},
{
"id":"adn_c",
"name":"Adenosine",
"compartment":"c",
"charge":0,
"formula":"C10H13N5O4",
"annotation":{
"bigg.metabolite":"adn",
"biocyc":"META:ADENOSINE",
"chebi":[
"CHEBI:22237",
"CHEBI:13734",
"CHEBI:40558",
"CHEBI:16335",
"CHEBI:40906",
"CHEBI:40911",
"CHEBI:40825",
"CHEBI:2472"
],
"hmdb":[
"HMDB04402",
"HMDB00050",
"HMDB04421",
"HMDB04401"
],
"inchi_key":"OIRDTQYFTABQOQ-KQYNXXCUSA-N",
"kegg.compound":"C00212",
"kegg.drug":"D00045",
"metanetx.chemical":"MNXM212",
"reactome.compound":[
"83908",
"83909",
"8857850"
],
"sabiork":"1402",
"sbo":"SBO:0000247",
"seed.compound":"cpd00182"
}
},
{
"id":"4mop_c",
"name":"4-Methyl-2-oxopentanoate",
"compartment":"c",
"charge":-1,
"formula":"C6H9O3",
"annotation":{
"bigg.metabolite":"4mop",
"biocyc":"META:2K-4CH3-PENTANOATE",
"chebi":[
"CHEBI:1891",
"CHEBI:12020",
"CHEBI:20438",
"CHEBI:48430",
"CHEBI:41619",
"CHEBI:17865"
],
"hmdb":[
"HMDB00695",
"HMDB00762"
],
"inchi_key":"BKAJNAXTPSGJCU-UHFFFAOYSA-M",
"kegg.compound":"C00233",
"metanetx.chemical":"MNXM404",
"sabiork":"1985",
"sbo":"SBO:0000247",
"seed.compound":"cpd00200"
}
},
{
"id":"gal1p_c",
"name":"Alpha-D-Galactose 1-phosphate",
"compartment":"c",
"charge":-2,
"formula":"C6H11O9P",
"annotation":{
"bigg.metabolite":"gal1p",
"biocyc":"META:GALACTOSE-1P",
"chebi":[
"CHEBI:42878",
"CHEBI:37480",
"CHEBI:12306",
"CHEBI:4140",
"CHEBI:58336",
"CHEBI:22374",
"CHEBI:12305",
"CHEBI:10232",
"CHEBI:20957",
"CHEBI:17973",
"CHEBI:59011"
],
"hmdb":[
"HMDB00645",
"HMDB62705",
"HMDB03359"
],
"inchi_key":"HXXFSFRBOHSIMQ-FPRJBGLDSA-L",
"kegg.compound":[
"C00446",
"C03384"
],
"metanetx.chemical":"MNXM336",
"reactome.compound":"30170",
"sabiork":[
"1381",
"24789",
"1495"
],
"sbo":"SBO:0000247",
"seed.compound":[
"cpd19025",
"cpd00348"
]
}
},
{
"id":"dsbgox_p",
"name":"Periplasmic disulfide isomerase/thiol-disulphide oxidase (oxidized)",
"compartment":"p",
"charge":0,
"formula":"X",
"annotation":{
"bigg.metabolite":"dsbgox",
"metanetx.chemical":"MNXM97003",
"sbo":"SBO:0000247",
"seed.compound":"cpd15452"
}
},
{
"id":"2me4p_c",
"name":"2-C-methyl-D-erythritol 4-phosphate",
"compartment":"c",
"charge":-2,
"formula":"C5H11O7P",
"annotation":{
"bigg.metabolite":"2me4p",
"biocyc":"META:2-C-METHYL-D-ERYTHRITOL-4-PHOSPHATE",
"chebi":[
"CHEBI:58262",
"CHEBI:17764",
"CHEBI:11483",
"CHEBI:1030"
],
"inchi_key":"XMWHRVNVKDKBRG-UHNVWZDZSA-L",
"kegg.compound":"C11434",
"metanetx.chemical":"MNXM1626",
"sabiork":"13501",
"sbo":"SBO:0000247",
"seed.compound":"cpd08286"
}
},
{
"id":"pg140_p",
"name":"Phosphatidylglycerol (ditetradecanoyl, n-C14:0)",
"compartment":"p",
"charge":-1,
"formula":"C34H66O10P1",
"annotation":{
"bigg.metabolite":"pg140",
"biocyc":"META:CPD-19677",
"chebi":"CHEBI:60723",
"inchi_key":"BPHQZTVXXXJVHI-AJQTZOPKSA-M",
"lipidmaps":"LMGP04010005",
"metanetx.chemical":"MNXM51019",
"sbo":"SBO:0000247",
"slm":"000041313"
}
},
{
"id":"dann_c",
"name":"7,8-Diaminononanoate",
"compartment":"c",
"charge":1,
"formula":"C9H21N2O2",
"annotation":{
"bigg.metabolite":"dann",
"biocyc":"META:DIAMINONONANOATE",
"chebi":[
"CHEBI:12242",
"CHEBI:17830",
"CHEBI:20765",
"CHEBI:2247",
"CHEBI:58500"
],
"inchi_key":"KCEGBPIYGIWCDH-UHFFFAOYSA-O",
"kegg.compound":"C01037",
"lipidmaps":"LMFA01100062",
"metanetx.chemical":"MNXM1140",
"sabiork":"5370",
"sbo":"SBO:0000247",
"seed.compound":"cpd00764"
}
},
{
"id":"tre_c",
"name":"Trehalose",
"compartment":"c",
"charge":0,
"formula":"C12H22O11",
"annotation":{
"bigg.metabolite":"tre",
"biocyc":[
"META:CPD-15990",
"META:TREHALOSE"
],
"chebi":[
"CHEBI:46211",
"CHEBI:12284",
"CHEBI:12281",
"CHEBI:15251",
"CHEBI:22365",
"CHEBI:10202",
"CHEBI:12287",
"CHEBI:16551",
"CHEBI:27082"
],
"hmdb":"HMDB00975",
"inchi_key":"HDTRYLNUVZCQOY-LIZSDCNHSA-N",
"kegg.compound":"C01083",
"kegg.glycan":"G00293",
"metanetx.chemical":"MNXM198",
"reactome.compound":[
"868614",
"189078"
],
"sabiork":"91",
"sbo":"SBO:0000247",
"seed.compound":"cpd00794"
}
},
{
"id":"gdpmann_c",
"name":"GDP-D-mannose",
"compartment":"c",
"charge":-2,
"formula":"C16H23N5O16P2",
"annotation":{
"bigg.metabolite":"gdpmann",
"biocyc":"META:GDP-MANNOSE",
"chebi":[
"CHEBI:13328",
"CHEBI:5225",
"CHEBI:42729",
"CHEBI:84881",
"CHEBI:21159",
"CHEBI:57527",
"CHEBI:13333",
"CHEBI:84880",
"CHEBI:15820",
"CHEBI:13340"
],
"hmdb":"HMDB01163",
"inchi_key":"MVMSCBBUIHUTGJ-GDJBGNAASA-L",
"kegg.compound":"C00096",
"kegg.glycan":"G10614",
"metanetx.chemical":"MNXM82",
"sabiork":[
"1559",
"3925"
],
"sbo":"SBO:0000247",
"seed.compound":"cpd00083"
}
},
{
"id":"2h3oppan_c",
"name":"2-Hydroxy-3-oxopropanoate",
"compartment":"c",
"charge":-1,
"formula":"C3H3O4",
"annotation":{
"bigg.metabolite":"2h3oppan",
"biocyc":"META:TARTRONATE-S-ALD",
"chebi":[
"CHEBI:57978",
"CHEBI:11583",
"CHEBI:16992",
"CHEBI:19605",
"CHEBI:1123",
"CHEBI:15194"
],
"envipath":[
"650babc9-9d68-4b73-9332-11972ca26f7b/compound/8d90d1ea-105d-4bc4-aa70-509cf924dde0",
"5882df9c-dae1-4d80-a40e-db4724271456/compound/41dfb598-597f-4cf0-9667-c2b6573aef5c"
],
"hmdb":[
"HMDB06781",
"HMDB06938"
],
"inchi_key":"QWBAFPFNGRFSFB-UHFFFAOYSA-M",
"kegg.compound":"C01146",
"metanetx.chemical":"MNXM475",
"sbo":"SBO:0000247",
"seed.compound":"cpd00843"
}
},
{
"id":"hpyr_c",
"name":"Hydroxypyruvate",
"compartment":"c",
"charge":-1,
"formula":"C3H3O4",
"annotation":{
"bigg.metabolite":"hpyr",
"biocyc":"META:OH-PYR",
"chebi":[
"CHEBI:20083",
"CHEBI:39999",
"CHEBI:11837",
"CHEBI:30841",
"CHEBI:5813",
"CHEBI:17180",
"CHEBI:14425",
"CHEBI:20082"
],
"envipath":[
"650babc9-9d68-4b73-9332-11972ca26f7b/compound/7db40782-1f6e-447d-aaf1-b17c4f9bd437",
"4fd7f3e0-dd25-43ac-9453-dda3e52396e4/compound/15496999-93c3-48e0-a69c-8e2ca0503508"
],
"hmdb":"HMDB01352",
"inchi_key":"HHDDCCUIIUWNGJ-UHFFFAOYSA-M",
"kegg.compound":"C00168",
"metanetx.chemical":"MNXM392",
"sabiork":"1959",
"sbo":"SBO:0000247",
"seed.compound":"cpd00145"
}
},
{
"id":"2agpg181_c",
"name":"2-Acyl-sn-glycero-3-phosphoglycerol (n-C18:1)",
"compartment":"c",
"charge":-1,
"formula":"C24H46O9P1",
"annotation":{
"bigg.metabolite":"2agpg181",
"metanetx.chemical":"MNXM3455",
"sbo":"SBO:0000247"
}
},
{
"id":"apg120_c",
"name":"Acyl phosphatidylglycerol (n-C12:0)",
"compartment":"c",
"charge":-1,
"formula":"C42H80O11P",
"annotation":{
"bigg.metabolite":"apg120",
"biocyc":"META:CPD0-2194",
"inchi_key":"AJCVDIXUOBZCPE-ZESVVUHVSA-M",
"metanetx.chemical":"MNXM40226",
"sbo":"SBO:0000247",
"seed.compound":"cpd26441"
}
},
{
"id":"apg160_c",
"name":"Acyl phosphatidylglycerol (n-C16:0)",
"compartment":"c",
"charge":-1,
"formula":"C54H104O11P",
"annotation":{
"bigg.metabolite":"apg160",
"biocyc":"META:CPD0-2197",
"inchi_key":"BSAFHIMUDGXOPA-OKPYTHRESA-M",
"metanetx.chemical":"MNXM40228",
"sbo":"SBO:0000247",
"seed.compound":"cpd26443"
}
},
{
"id":"dad_2_e",
"name":"Deoxyadenosine",
"compartment":"e",
"charge":0,
"formula":"C10H13N5O3",
"annotation":{
"bigg.metabolite":"dad_2",
"biocyc":"META:DEOXYADENOSINE",
"chebi":[
"CHEBI:19234",
"CHEBI:4405",
"CHEBI:40560",
"CHEBI:17256",
"CHEBI:14112",
"CHEBI:40535",
"CHEBI:40565",
"CHEBI:39863"
],
"hmdb":[
"HMDB05778",
"HMDB00101",
"HMDB11722"
],
"inchi_key":"OLXZPDWKRNYJJZ-RRKCRQDMSA-N",
"kegg.compound":"C00559",
"metanetx.chemical":"MNXM625",
"sabiork":"1874",
"sbo":"SBO:0000247",
"seed.compound":"cpd00438"
}
},
{
"id":"mchtbs6p_c",
"name":"N-monoacetylchitobiose 6'-phosphate",
"compartment":"c",
"charge":-1,
"formula":"C14H26N2O13P",
"annotation":{
"bigg.metabolite":"mchtbs6p",
"sbo":"SBO:0000247"
}
},
{
"id":"fdp_c",
"name":"D-Fructose 1,6-bisphosphate",
"compartment":"c",
"charge":-4,
"formula":"C6H10O12P2",
"annotation":{
"bigg.metabolite":"fdp",
"chebi":[
"CHEBI:37736",
"CHEBI:49299"
],
"inchi_key":"RNBGYGVWRKECFJ-VRPWFDPXSA-J",
"kegg.compound":"C00354",
"metanetx.chemical":"MNXM417",
"sabiork":"1465",
"sbo":"SBO:0000247",
"seed.compound":"cpd00290"
}
},
{
"id":"mthgxl_c",
"name":"Methylglyoxal",
"compartment":"c",
"charge":0,
"formula":"C3H4O2",
"annotation":{
"bigg.metabolite":"mthgxl",
"biocyc":"META:METHYL-GLYOXAL",
"chebi":[
"CHEBI:14599",
"CHEBI:25303",
"CHEBI:11643",
"CHEBI:6875",
"CHEBI:17158"
],
"envipath":"650babc9-9d68-4b73-9332-11972ca26f7b/compound/87b7fac4-f224-43ab-81f4-b95330450174",
"hmdb":"HMDB01167",
"inchi_key":"AIJULSRZWUXGPQ-UHFFFAOYSA-N",
"kegg.compound":"C00546",
"metanetx.chemical":"MNXM310",
"reactome.compound":"5694074",
"sabiork":"2088",
"sbo":"SBO:0000247",
"seed.compound":"cpd00428"
}
},
{
"id":"tartr__L_e",
"name":"L-tartrate",
"compartment":"e",
"charge":-2,
"formula":"C4H4O6",
"annotation":{
"bigg.metabolite":"tartr__L",
"biocyc":"META:TARTRATE",
"chebi":[
"CHEBI:15193",
"CHEBI:10961",
"CHEBI:30924",
"CHEBI:35397",
"CHEBI:35398",
"CHEBI:358",
"CHEBI:45866",
"CHEBI:18711",
"CHEBI:15671",
"CHEBI:26849",
"CHEBI:11018",
"CHEBI:18710"
],
"hmdb":"HMDB00956",
"inchi_key":"FEWJPZIEWOKRBE-JCYAYHJZSA-L",
"kegg.compound":"C00898",
"kegg.drug":"D00103",
"metanetx.chemical":"MNXM816",
"sbo":"SBO:0000247",
"seed.compound":"cpd00666"
}
},
{
"id":"cbi_c",
"name":"Cobinamide",
"compartment":"c",
"charge":0,
"formula":"C48H72CoN11O8",
"annotation":{
"bigg.metabolite":"cbi",
"biocyc":"META:COBINAMIDE",
"chebi":"CHEBI:48529",
"inchi_key":"XQRJFEVDQXEIAX-JFYQDRLCSA-M",
"metanetx.chemical":"MNXM1549",
"sbo":"SBO:0000247"
}
},
{
"id":"octa_e",
"name":"Octanoate (n-C8:0)",
"compartment":"e",
"charge":-1,
"formula":"C8H15O2",
"annotation":{
"bigg.metabolite":"octa",
"biocyc":"META:CPD-195",
"chebi":[
"CHEBI:25648",
"CHEBI:25646",
"CHEBI:28837",
"CHEBI:3373",
"CHEBI:44501"
],
"envipath":[
"32de3cf4-e3e6-4168-956e-32fa5ddb0ce1/compound/2202db6c-dc64-4714-9f17-23dbbb8d637f",
"5882df9c-dae1-4d80-a40e-db4724271456/compound/7623a8e3-3436-493a-ad6e-13af00ad46d8",
"650babc9-9d68-4b73-9332-11972ca26f7b/compound/fa5b4ef6-749e-42db-a909-7c6e56587bdd"
],
"hmdb":[
"HMDB62511",
"HMDB00482"
],
"inchi_key":"WWZKQHOCKIZLMA-UHFFFAOYSA-M",
"kegg.compound":"C06423",
"kegg.drug":"D05220",
"lipidmaps":"LMFA01010008",
"metanetx.chemical":"MNXM750",
"sabiork":"2889",
"sbo":"SBO:0000247",
"seed.compound":"cpd03846",
"slm":"000000853"
}
},
{
"id":"thym_e",
"name":"Thymine C5H6N2O2",
"compartment":"e",
"charge":0,
"formula":"C5H6N2O2",
"annotation":{
"bigg.metabolite":"thym",
"biocyc":"META:THYMINE",
"chebi":[
"CHEBI:15247",
"CHEBI:27004",
"CHEBI:46017",
"CHEBI:9580",
"CHEBI:17821"
],
"hmdb":"HMDB00262",
"inchi_key":"RWQNBRDOKXIBIV-UHFFFAOYSA-N",
"kegg.compound":"C00178",
"metanetx.chemical":"MNXM386",
"reactome.compound":"83960",
"sabiork":"60",
"sbo":"SBO:0000247",
"seed.compound":"cpd00151"
}
},
{
"id":"gdp_e",
"name":"GDP C10H12N5O11P2",
"compartment":"e",
"charge":-3,
"formula":"C10H12N5O11P2",
"annotation":{
"bigg.metabolite":"gdp",
"biocyc":"META:GDP",
"chebi":[
"CHEBI:5212",
"CHEBI:17552",
"CHEBI:58189",
"CHEBI:13327",
"CHEBI:42738",
"CHEBI:14379",
"CHEBI:24448",
"CHEBI:65180"
],
"hmdb":"HMDB01201",
"inchi_key":"QGWNDRXFNXRZMB-UUOKFMHZSA-K",
"kegg.compound":"C00035",
"kegg.glycan":"G10620",
"metanetx.chemical":"MNXM30",
"reactome.compound":[
"113525",
"29420",
"205689",
"111349"
],
"sabiork":"1280",
"sbo":"SBO:0000247",
"seed.compound":"cpd00031"
}
},
{
"id":"rmn_c",
"name":"L-Rhamnose",
"compartment":"c",
"charge":0,
"formula":"C6H12O5",
"annotation":{
"bigg.metabolite":"rmn",
"biocyc":[
"META:CPD-15405",
"META:L-rhamnopyranose",
"META:L-rhamnose"
],
"chebi":[
"CHEBI:45427",
"CHEBI:62346",
"CHEBI:6292",
"CHEBI:57622",
"CHEBI:21378",
"CHEBI:26546",
"CHEBI:16055",
"CHEBI:62345",
"CHEBI:13160"
],
"hmdb":"HMDB00849",
"inchi_key":"PNNNRSAQSRJVSB-BXKVDMCESA-N",
"kegg.compound":"C00507",
"metanetx.chemical":"MNXM2967",
"sabiork":"1595",
"sbo":"SBO:0000247",
"seed.compound":[
"cpd00396",
"cpd27379"
]
}
},
{
"id":"dtmp_c",
"name":"DTMP C10H13N2O8P",
"compartment":"c",
"charge":-2,
"formula":"C10H13N2O8P",
"annotation":{
"bigg.metabolite":"dtmp",
"biocyc":"META:TMP",
"chebi":[
"CHEBI:47711",
"CHEBI:26999",
"CHEBI:63549",
"CHEBI:17013",
"CHEBI:63528",
"CHEBI:45772",
"CHEBI:45762",
"CHEBI:46960",
"CHEBI:45759",
"CHEBI:10529",
"CHEBI:45926",
"CHEBI:14092",
"CHEBI:46013",
"CHEBI:15246",
"CHEBI:46036"
],
"hmdb":"HMDB01227",
"inchi_key":"GYOZYWVXFNDGLU-XLPZGREQSA-L",
"kegg.compound":"C00364",
"metanetx.chemical":"MNXM257",
"reactome.compound":"109366",
"sabiork":"65",
"sbo":"SBO:0000247",
"seed.compound":"cpd00298"
}
},
{
"id":"dmso_p",
"name":"Dimethyl sulfoxide",
"compartment":"p",
"charge":0,
"formula":"C2H6OS",
"annotation":{
"bigg.metabolite":"dmso",
"biocyc":"META:DMSO",
"chebi":[
"CHEBI:23801",
"CHEBI:4612",
"CHEBI:42138",
"CHEBI:28262"
],
"envipath":"32de3cf4-e3e6-4168-956e-32fa5ddb0ce1/compound/455cdb68-acf9-42fe-a3f8-420236744cc5",
"hmdb":"HMDB02151",
"inchi_key":"IAZDPXIOMUYVGZ-UHFFFAOYSA-N",
"kegg.compound":"C11143",
"kegg.drug":"D01043",
"metanetx.chemical":"MNXM745",
"sbo":"SBO:0000247",
"seed.compound":"cpd08021"
}
},
{
"id":"fecrm_p",
"name":"Ferrichrome",
"compartment":"p",
"charge":0,
"formula":"C27H42FeN9O12",
"annotation":{
"bigg.metabolite":"fecrm",
"biocyc":"META:CPD0-2241",
"chebi":"CHEBI:5019",
"inchi_key":"GGUNGDGGXMHBMJ-OCIDDWSYSA-N",
"kegg.compound":"C06228",
"metanetx.chemical":"MNXM2825",
"sbo":"SBO:0000247",
"seed.compound":"cpd03724"
}
},
{
"id":"gdp_p",
"name":"GDP C10H12N5O11P2",
"compartment":"p",
"charge":-3,
"formula":"C10H12N5O11P2",
"annotation":{
"bigg.metabolite":"gdp",
"biocyc":"META:GDP",
"chebi":[
"CHEBI:5212",
"CHEBI:17552",
"CHEBI:58189",
"CHEBI:13327",
"CHEBI:42738",
"CHEBI:14379",
"CHEBI:24448",
"CHEBI:65180"
],
"hmdb":"HMDB01201",
"inchi_key":"QGWNDRXFNXRZMB-UUOKFMHZSA-K",
"kegg.compound":"C00035",
"kegg.glycan":"G10620",
"metanetx.chemical":"MNXM30",
"reactome.compound":[
"113525",
"29420",
"205689",
"111349"
],
"sabiork":"1280",
"sbo":"SBO:0000247",
"seed.compound":"cpd00031"
}
},
{
"id":"gdp_c",
"name":"GDP C10H12N5O11P2",
"compartment":"c",
"charge":-3,
"formula":"C10H12N5O11P2",
"annotation":{
"bigg.metabolite":"gdp",
"biocyc":"META:GDP",
"chebi":[
"CHEBI:5212",
"CHEBI:17552",
"CHEBI:58189",
"CHEBI:13327",
"CHEBI:42738",
"CHEBI:14379",
"CHEBI:24448",
"CHEBI:65180"
],
"hmdb":"HMDB01201",
"inchi_key":"QGWNDRXFNXRZMB-UUOKFMHZSA-K",
"kegg.compound":"C00035",
"kegg.glycan":"G10620",
"metanetx.chemical":"MNXM30",
"reactome.compound":[
"113525",
"29420",
"205689",
"111349"
],
"sabiork":"1280",
"sbo":"SBO:0000247",
"seed.compound":"cpd00031"
}
},
{
"id":"ins_p",
"name":"Inosine",
"compartment":"p",
"charge":0,
"formula":"C10H12N4O5",
"annotation":{
"bigg.metabolite":"ins",
"biocyc":"META:INOSINE",
"chebi":[
"CHEBI:17596",
"CHEBI:24841",
"CHEBI:5927",
"CHEBI:14456",
"CHEBI:44407"
],
"hmdb":"HMDB00195",
"inchi_key":"UGQMRVRMYYASKQ-KQYNXXCUSA-N",
"kegg.compound":"C00294",
"kegg.drug":"D00054",
[truncated: 2,140,311 more chars]
