# Supplementary material for: Functional decomposition of metabolism allows a system-level quantification of fluxes and protein allocation towards specific metabolic functions
Source: Nat Commun. 2023 Jul 13;14:4161. doi: 10.1038/s41467-023-39724-7 (PMC10345195; doi:10.1038/s41467-023-39724-7)
Supplement: Supplementary file 5 — Supplementary Dataset 2 [file 41467_2023_39724_MOESM5_ESM.xlsx]

## Sheet: Sheet1
Description	Oxygen	Strain	Genotype	Medium	Carbon source	Nitrogen source	growth rate (1/h)	Doubling time (min)	3MBA concentration (uM)	Cm concentration (uM)	Glucose intake flux (mM/OD/hr)	Acetate production flux (mM/OD/hr)	Succinate production flux (mM/OD/hr)	Formate production flux (mM/OD/hr)	Ethanol production flux (mM/OD/hr)	Source	Notes
Reference	Yes	NCM3722	WT	MOPS (Record)	0.05% glucose	10 mM NH4Cl	0.93888	44.2962	0	0	5.54211	1.9647	N/A	N/A	N/A	This work
C-limitation	Yes	NQ1243	Pu-ptsG	MOPS (Record)	0.05% glucose	10 mM NH4Cl	0.883756	47.0592	800	0	5.57875	1.87829	N/A	N/A	N/A	Mori et al (2016), originally unpublished data from Basan et al. (2015)
C-limitation	Yes	NQ1243	Pu-ptsG	MOPS (Record)	0.05% glucose	10 mM NH4Cl	0.814271	51.0749	400	0	4.9364	0.703951	N/A	N/A	N/A	Mori et al (2016), originally unpublished data from Basan et al. (2015)
C-limitation	Yes	NQ1243	Pu-ptsG	MOPS (Record)	0.05% glucose	10 mM NH4Cl	0.749371	55.4983	200	0	4.31199	0	N/A	N/A	N/A	Mori et al (2016), originally unpublished data from Basan et al. (2015)
C-limitation	Yes	NQ1243	Pu-ptsG	MOPS (Record)	0.05% glucose	10 mM NH4Cl	0.70602	58.906	100	0	3.90439	0	N/A	N/A	N/A	Mori et al (2016), originally unpublished data from Basan et al. (2015)
C-limitation	Yes	NQ1243	Pu-ptsG	MOPS (Record)	0.05% glucose	10 mM NH4Cl	0.681722	61.0056	50	0	3.93577	0	N/A	N/A	N/A	Mori et al (2016), originally unpublished data from Basan et al. (2015)
C-limitation	Yes	NQ1243	Pu-ptsG	MOPS (Record)	0.05% glucose	10 mM NH4Cl	0.576036	72.1983	0	0	3.25178	0	N/A	N/A	N/A	Mori et al (2016), originally unpublished data from Basan et al. (2015)
C-limitation	Yes	NQ1243	Pu-ptsG	MOPS (Record)	0.05% glucose	10 mM NH4Cl	0.883581	47.0685	500	0	5.11059	1.93582	N/A	N/A	N/A	Mori et al (2016), originally unpublished data from Basan et al. (2015)
C-limitation	Yes	NQ1243	Pu-ptsG	MOPS (Record)	0.05% glucose	10 mM NH4Cl	0.868463	47.8879	400	0	5.14814	1.5045	N/A	N/A	N/A	Mori et al (2016), originally unpublished data from Basan et al. (2015)
C-limitation	Yes	NQ1243	Pu-ptsG	MOPS (Record)	0.05% glucose	10 mM NH4Cl	0.813374	51.1313	300	0	4.68541	1.1626	N/A	N/A	N/A	Mori et al (2016), originally unpublished data from Basan et al. (2015)
C-limitation	Yes	NQ1243	Pu-ptsG	MOPS (Record)	0.05% glucose	10 mM NH4Cl	0.777098	53.5181	200	0	4.46298	0.030638	N/A	N/A	N/A	Mori et al (2016), originally unpublished data from Basan et al. (2015)
C-limitation	Yes	NQ1243	Pu-ptsG	MOPS (Record)	0.05% glucose	10 mM NH4Cl	0.737792	56.3693	100	0	4.20696	0	N/A	N/A	N/A	Mori et al (2016), originally unpublished data from Basan et al. (2015)
C-limitation	Yes	NQ1261	Del-ptsG	MOPS (Record)	0.05% glucose	10 mM NH4Cl	0.32946	126.233	0	0	2.13082	0	N/A	N/A	N/A	This work
R-limitation	Yes	NCM3722	WT	MOPS (Record)	0.05% glucose	10 mM NH4Cl	0.79104	52.5749	0	2	5.10798	1.90704	N/A	N/A	N/A	This work
R-limitation	Yes	NCM3722	WT	MOPS (Record)	0.05% glucose	10 mM NH4Cl	0.58902	70.6068	0	4	3.94113	1.70374	N/A	N/A	N/A	This work
R-limitation	Yes	NCM3722	WT	MOPS (Record)	0.05% glucose	10 mM NH4Cl	0.46686	89.082	0	6	3.31396	1.61025	N/A	N/A	N/A	This work
R-limitation	Yes	NCM3722	WT	MOPS (Record)	0.05% glucose	10 mM NH4Cl	0.37098	112.105	0	8	2.96595	1.54617	N/A	N/A	N/A	This work
C-limitation anaerobic	No	NCM3722	WT	Phosphate-based	15 mM glucose	10 mM NH4Cl	0.732096	56.7958	0	0	9.69175	5.94536	1.48589	15.9954	8.01973	This work
C-limitation anaerobic	No	NQ1243	Pu-ptsG	Phosphate-based	15 mM glucose	10 mM NH4Cl	0.509854	81.5527	800	0	8.24003	5.37312	1.4088	14.0153	6.83237	This work
C-limitation anaerobic	No	NQ1243	Pu-ptsG	Phosphate-based	15 mM glucose	10 mM NH4Cl	0.473511	87.8121	400	0	8.0552	5.23087	1.54892	13.4384	6.47226	This work
C-limitation anaerobic	No	NQ1243	Pu-ptsG	Phosphate-based	15 mM glucose	10 mM NH4Cl	0.608235	68.3618	200	0	8.75913	5.77912	1.53352	15.4686	7.09212	This work
C-limitation anaerobic	No	NQ1243	Pu-ptsG	Phosphate-based	15 mM glucose	10 mM NH4Cl	0.39245	105.95	100	0	7.22085	4.78646	1.3022	12.1045	6.02018	This work
C-limitation anaerobic	No	NCM3722	WT	Phosphate-based	15 mM glucose	10 mM NH4Cl	0.765338	54.3405	0	0	10.1555	6.36799	1.45348	17.3798	8.45829	This work
C-limitation anaerobic	No	NQ1243	Pu-ptsG	Phosphate-based	15 mM glucose	10 mM NH4Cl	0.435401	95.5184	0	0	7.44146	4.89383	1.49472	12.4215	5.98655	This work
Reference	Yes	NCM3722	WT	Phosphate-based	10 mM glucose	10 mM NH4Cl	0.922982	45.0592	0	0	5.4795	3.04087	N/A	N/A	N/A	This work	This data was only collected as control for anaerobic growth and not used in this study.
C-limitation	Yes	NQ1243	Pu-ptsG	Phosphate-based	10 mM glucose	10 mM NH4Cl	0.86823	47.9007	200	0	6.03318	3.46508	N/A	N/A	N/A	This work	This data was only collected as control for anaerobic growth and not used in this study.
C-limitation	Yes	NQ1243	Pu-ptsG	Phosphate-based	10 mM glucose	10 mM NH4Cl	0.790657	52.6004	40	0	4.79778	1.29749	N/A	N/A	N/A	This work	This data was only collected as control for anaerobic growth and not used in this study.
C-limitation	Yes	NQ1243	Pu-ptsG	Phosphate-based	10 mM glucose	10 mM NH4Cl	0.563013	73.8684	0	0	3.19485	0	N/A	N/A	N/A	This work	This data was only collected as control for anaerobic growth and not used in this study.
C-limitation	Yes	NQ1448	Pu-ptsG	Phosphate-based	10 mM glucose	10 mM NH4Cl	0.619231	67.1621	200	0	3.74999	0	N/A	N/A	N/A	This work	This data was only collected as control for anaerobic growth and not used in this study.
C-limitation	Yes	NQ1448	Pu-ptsG	Phosphate-based	10 mM glucose	10 mM NH4Cl	0.541988	76.7339	40	0	2.94895	0	N/A	N/A	N/A	This work	This data was only collected as control for anaerobic growth and not used in this study.
C-limitation	Yes	NQ1448	Pu-ptsG	Phosphate-based	10 mM glucose	10 mM NH4Cl	0.246323	168.838	0	0	1.86584	0	N/A	N/A	N/A	This work	This data was only collected as control for anaerobic growth and not used in this study.
C-limitation	Yes	NQ1554	Pu-ptsG	Phosphate-based	10 mM glucose	10 mM NH4Cl	0.860784	48.3151	200	0	5.41474	3.13084	N/A	N/A	N/A	This work	This data was only collected as control for anaerobic growth and not used in this study.
C-limitation	Yes	NQ1554	Pu-ptsG	Phosphate-based	10 mM glucose	10 mM NH4Cl	0.294469	141.234	0	0	1.87327	0	N/A	N/A	N/A	This work	This data was only collected as control for anaerobic growth and not used in this study.
C-limitation	Yes	NQ1448	Pu-ptsG	Phosphate-based	10 mM glucose	10 mM NH4Cl	0.487249	85.3544	20	0	3.00417	0	N/A	N/A	N/A	This work	This data was only collected as control for anaerobic growth and not used in this study.
C-limitation	Yes	NQ1448	Pu-ptsG	Phosphate-based	10 mM glucose	10 mM NH4Cl	0.419457	99.1493	10	0	2.37699	0	N/A	N/A	N/A	This work	This data was only collected as control for anaerobic growth and not used in this study.
Other C sources	Yes	NCM3722	WT	MOPS	0.2% (w/v) glucose	10 mM NH4Cl	1.01	41.1771	0	0	N/A	2.32	N/A	N/A	N/A	Basan et al. (2015), source data to Fig. 1
Other C sources	Yes	NCM3722	WT	MOPS	0.2% (w/v) lactose	10 mM NH4Cl	1.03	40.3775	0	0	N/A	2.84	N/A	N/A	N/A	Basan et al. (2015), source data to Fig. 1
Other C sources	Yes	NCM3722	WT	MOPS	0.2% (w/v) glycerol	10 mM NH4Cl	0.72	57.7623	0	0	N/A	0.07	N/A	N/A	N/A	Basan et al. (2015), source data to Fig. 1
Other C sources	Yes	NCM3722	WT	MOPS	0.2% (w/v) arabinose	10 mM NH4Cl	0.99	42.0089	0	0	N/A	2.67	N/A	N/A	N/A	Basan et al. (2015), source data to Fig. 1
Other C sources	Yes	NCM3722	WT	MOPS	0.2% (w/v) sorbitol	10 mM NH4Cl	0.55	75.6161	0	0	N/A	0	N/A	N/A	N/A	Basan et al. (2015), source data to Fig. 1
Other C sources	Yes	NCM3722	WT	MOPS	0.2% (w/v) galactose	10 mM NH4Cl	0.56	74.2658	0	0	N/A	0	N/A	N/A	N/A	Basan et al. (2015), source data to Fig. 1
Other C sources	Yes	NCM3722	WT	MOPS	0.2% (w/v) melibiose	10 mM NH4Cl	0.69	60.2737	0	0	N/A	0	N/A	N/A	N/A	Basan et al. (2015), source data to Fig. 1
Other C sources	Yes	NCM3722	WT	MOPS	0.2% (w/v) maltose	10 mM NH4Cl	0.78	53.319	0	0	N/A	0	N/A	N/A	N/A	Basan et al. (2015), source data to Fig. 1
Other C sources	Yes	NCM3722	WT	MOPS	0.2% (w/v) fructose	10 mM NH4Cl	0.72	57.7623	0	0	N/A	0	N/A	N/A	N/A	Basan et al. (2015), source data to Fig. 1
Other C sources	Yes	NCM3722	WT	MOPS	0.2% (w/v) mannitol	10 mM NH4Cl	0.93	44.7192	0	0	N/A	1.44	N/A	N/A	N/A	Basan et al. (2015), source data to Fig. 1
Other C sources	Yes	NCM3722	WT	MOPS	0.2% (w/v) mannose	10 mM NH4Cl	0.45	92.4196	0	0	N/A	0	N/A	N/A	N/A	Basan et al. (2015), source data to Fig. 1
Other C sources	Yes	NCM3722	WT	MOPS	20mM glucose 6-phosphate disodium	10 mM NH4Cl	1.14	36.4814	0	0	N/A	4.07	N/A	N/A	N/A	Basan et al. (2015), source data to Fig. 1
Other C sources	Yes	NCM3722	WT	MOPS	Pyruvate	10 mM NH4Cl	0.72	57.7623	0	0	N/A	11	N/A	N/A	N/A	Basan et al. (2015), Extended data Fig. 1F
Other C sources	Yes	NCM3722	WT	MOPS	Lactate	10 mM NH4Cl	0.68	61.16	0	0	N/A	2	N/A	N/A	N/A	Basan et al. (2015), Extended data Fig. 1F
Other C sources	Yes	NCM3722	WT	MOPS	Fumarate	10 mM NH4Cl	0.69	60.2737	0	0	N/A	0.2	N/A	N/A	N/A	Basan et al. (2015), Extended data Fig. 1F
Other C sources	Yes	NCM3722	WT	MOPS	Succinate	10 mM NH4Cl	0.7	59.4126	0	0	N/A	0	N/A	N/A	N/A	Basan et al. (2015), Extended data Fig. 1F
Other C sources	Yes	NCM3722	WT	MOPS	60 mM acetate	10 mM NH4Cl	0.46	90.4105	0	0	N/A	N/A	N/A	N/A	N/A	Dai et al. (2016), Supplementary Table 5
