# Supplementary material for: Functional decomposition of metabolism allows a system-level quantification of fluxes and protein allocation towards specific metabolic functions
Source: Nat Commun. 2023 Jul 13;14:4161. doi: 10.1038/s41467-023-39724-7 (PMC10345195; doi:10.1038/s41467-023-39724-7)
Supplement: Supplementary file 6 — Supplementary Dataset 3 [file 41467_2023_39724_MOESM6_ESM.xlsx]

## Sheet: 0.96 h-1 flux_modes
	EX_ac_e	ATPM	Sink_RNA|atp_c	Sink_RNA|ctp_c	Sink_RNA|gtp_c	Sink_RNA|utp_c	Sink_Protein|ala__L_c	Sink_Protein|arg__L_c	Sink_Protein|asn__L_c	Sink_Protein|asp__L_c	Sink_Protein|cys__L_c	Sink_Protein|gln__L_c	Sink_Protein|glu__L_c	Sink_Protein|gly_c	Sink_Protein|his__L_c	Sink_Protein|ile__L_c	Sink_Protein|leu__L_c	Sink_Protein|lys__L_c	Sink_Protein|met__L_c	Sink_Protein|phe__L_c	Sink_Protein|pro__L_c	Sink_Protein|ser__L_c	Sink_Protein|thr__L_c	Sink_Protein|trp__L_c	Sink_Protein|tyr__L_c	Sink_Protein|val__L_c	Sink_DNA|datp_c	Sink_DNA|dctp_c	Sink_DNA|dgtp_c	Sink_DNA|dttp_c	Sink_Cell_wall|pe140_p	Sink_Cell_wall|pe160_p	Sink_Cell_wall|pe161_p	Sink_Cell_wall|pe180_p	Sink_Cell_wall|pe181_p	Sink_Cell_wall|pg140_p	Sink_Cell_wall|pg160_p	Sink_Cell_wall|pg161_p	Sink_Cell_wall|pg180_p	Sink_Cell_wall|pg181_p	Sink_Cell_wall|clpn140_p	Sink_Cell_wall|clpn160_p	Sink_Cell_wall|clpn161_p	Sink_Cell_wall|clpn180_p	Sink_Cell_wall|clpn181_p	Sink_Cell_wall|kdo2lipid4_c	Sink_Cell_wall|murein5px4p_p	Sink_Others|glu__L_c	Sink_Others|glycogen_c
__DEMAND_FLUXES__	5.30249	72.1076	0.130505	0.121485	0.164377	0.106784	0.556499	0.294657	0.225387	0.319578	0.0440936	0.213258	0.361217	0.432006	0.102966	0.312962	0.469036	0.34551	0.142995	0.177725	0.205247	0.276033	0.30166	0.049018	0.140745	0.425099	0.0171871	0.0177003	0.017683	0.0171561	0.00438419	0.0128803	0.0118574	0.00156283	0.00749379	0.0010545	0.00309801	0.00285197	0.000375896	0.00180243	0.00029228	0.000858688	0.000790491	0.000104188	0.000499586	0.0186464	0.0137106	0.194956	0.150895
CYTDK2	0	0	0	0	0	0	0	0	0	0	0	0	0	0	0	0	0	0	0	0	0	0	0	0	0	0	0	0	0	0	0	0	0	0	0	0	0	0	0	0	0	0	0	0	0	0	0	0	0
XPPT	0	0	0	0	0	0	0	0	0	0	0	0	0	0	0	0	0	0	0	0	0	0	0	0	0	0	0	0	0	0	0	0	0	0	0	0	0	0	0	0	0	0	0	0	0	0	0	0	0
HXPRT	0	0	0	0	0	0	0	0	0	0	0	0	0	0	0	0	0	0	0	0	0	0	0	0	0	0	0	0	0	0	0	0	0	0	0	0	0	0	0	0	0	0	0	0	0	0	0	0	0
NDPK5	1.83657e-12	-1.20387e-13	-0.00913242	-0.0136986	0.0547945	-0.0136986	3.50898e-13	-0.0182648	-0.0182648	3.53795e-11	0.00456621	-3.64932e-11	9.44701e-11	3.9389e-11	-0.00913242	1.92922e-10	7.02523e-11	-2.5993e-11	0.00456621	-2.24624e-10	-2.0184e-10	-1.84846e-10	1.73489e-10	-0.0136986	-9.91334e-11	-6.90507e-11	-0.0730594	-0.0136986	0.118721	-0.479452	-0.0365297	-0.0365297	-0.0365297	-0.0365297	-0.0365297	-0.0365297	-0.0365297	-0.0365297	-0.0365297	-0.0365297	-0.0730594	-0.0730594	-0.0730593	-0.0730589	-0.0730595	-0.0730594	2.60359e-09	-1.81004e-11	1.55107e-10
SHK3Dr	-5.93497e-13	5.18105e-14	1.03064e-10	-1.85836e-10	-2.17482e-10	7.95384e-11	5.39655e-11	1.58816e-10	2.50321e-10	-1.01207e-10	-8.98438e-10	2.1484e-10	1.22119e-10	-6.2367e-11	-3.0264e-10	-1.68214e-10	-8.19134e-11	8.86675e-11	-1.94569e-11	1	7.34618e-11	-1.15108e-10	-7.55182e-11	1	1	9.90497e-11	1.86526e-09	-1.98673e-09	1.52939e-09	1.37575e-09	2.47135e-09	-1.08958e-09	-4.49069e-09	-2.3451e-08	-4.77958e-09	-3.39661e-08	1.08833e-08	-4.08001e-09	1.15392e-07	3.17337e-08	-1.27296e-08	-2.60158e-10	-3.53944e-08	-4.50758e-07	5.17632e-08	-2.64702e-09	-3.26795e-09	2.45118e-10	-9.18336e-11
NDPK6	0	0	0	0	0	0	0	0	0	0	0	0	0	0	0	0	0	0	0	0	0	0	0	0	0	0	0	0	0	0	0	0	0	0	0	0	0	0	0	0	0	0	0	0	0	0	0	0	0
NDPK8	-1.83687e-12	1.20378e-13	0.00913242	0.0136986	-0.0547945	0.0136986	-3.53865e-13	0.0182648	0.0182648	-3.53772e-11	-0.00456621	3.65018e-11	-9.44749e-11	-3.93883e-11	0.00913242	-1.92912e-10	-7.02484e-11	2.5989e-11	-0.00456621	2.24607e-10	2.01847e-10	1.84851e-10	-1.73487e-10	0.0136986	9.91258e-11	6.90521e-11	0.0730594	0.0136986	-0.118721	-0.520548	0.0365297	0.0365297	0.0365297	0.0365297	0.0365297	0.0365297	0.0365297	0.0365297	0.0365297	0.0365297	0.0730594	0.0730594	0.0730593	0.0730589	0.0730595	0.0730594	-2.60363e-09	1.80977e-11	-1.55114e-10
DHORTS	-2.3341e-12	-8.16818e-13	-5.92536e-10	-1	-4.59295e-10	-1	-5.72856e-11	-1.83549e-10	4.14827e-10	-1.28143e-10	-9.24964e-10	6.3781e-10	3.05943e-10	-1.85317e-10	-4.27628e-10	3.26019e-11	-1.71705e-10	7.28116e-11	-1.47901e-12	-3.57573e-10	1.67887e-10	-7.2851e-11	-2.33016e-10	1.06989e-09	8.34804e-10	1.80806e-10	-1.16404e-09	-1	-2.79074e-09	-1	3.41885e-09	-5.09407e-09	-3.85074e-10	-2.90641e-08	5.38346e-09	4.65224e-08	3.64527e-08	-2.16172e-08	-1.64455e-07	-2.00684e-08	-1.72735e-07	9.22188e-08	9.18884e-08	-3.59898e-07	6.83716e-08	1.17691e-09	1.17952e-09	-1.67047e-10	-4.18788e-10
OMPDC	2.3341e-12	8.16818e-13	5.92536e-10	1	4.59295e-10	1	5.72856e-11	1.83549e-10	-4.14827e-10	1.28143e-10	9.24964e-10	-6.3781e-10	-3.05943e-10	1.85317e-10	4.27628e-10	-3.26019e-11	1.71705e-10	-7.28116e-11	1.47901e-12	3.57573e-10	-1.67887e-10	7.2851e-11	2.33016e-10	-1.06989e-09	-8.34804e-10	-1.80806e-10	1.16404e-09	1	2.79074e-09	1	-3.41885e-09	5.09407e-09	3.85074e-10	2.90641e-08	-5.38346e-09	-4.65224e-08	-3.64527e-08	2.16172e-08	1.64455e-07	2.00684e-08	1.72735e-07	-9.22188e-08	-9.18884e-08	3.59898e-07	-6.83716e-08	-1.17691e-09	-1.17952e-09	1.67047e-10	4.18788e-10
PYNP2r	-6.18162e-16	-4.52814e-17	-2.5111e-14	-2.69486e-14	-1.99325e-14	-3.06343e-14	-5.87624e-15	-1.11091e-14	-1.45218e-14	-1.02435e-14	-7.42123e-14	-1.53519e-14	-9.05744e-15	-7.5765e-15	-3.17853e-14	-1.04558e-14	-6.97734e-15	-9.46962e-15	-2.2888e-14	-1.84181e-14	-1.59432e-14	-1.18566e-14	-1.08503e-14	-6.67806e-14	-2.3251e-14	-7.69868e-15	-1.90419e-13	-1.84916e-13	-8.51575e-14	1	-3.43493e-13	-1.16918e-13	3.51964e-14	2.67039e-13	5.56909e-14	3.95768e-13	2.5914e-13	2.81497e-13	2.13575e-12	4.4541e-13	3.93375e-12	1.33897e-12	1.45448e-12	1.10354e-11	2.93273e-12	7.85757e-14	1.06863e-13	7.5153e-15	1.16258e-14
G5SD	-2.07483e-16	-1.46791e-17	-8.10251e-15	-8.7022e-15	-6.43506e-15	-9.86685e-15	-1.89931e-15	-3.59193e-15	-4.68713e-15	-3.3268e-15	-2.39423e-14	-4.9662e-15	-2.92678e-15	-2.44717e-15	-1.0265e-14	-3.37468e-15	-2.25325e-15	-3.06805e-15	-7.41181e-15	-5.94032e-15	1	1.91751e-14	1.75462e-14	1.0798e-13	0	0	0	0	0	0	0	0	0	0	0	0	0	0	0	0	0	0	0	0	0	0	0	0	0
CS	-0.55	0.1	0.4625	0.6	0.5625	0.375	-0.25	0.775	0.075	-0.125	0.15	0.525	0.425	-0.0625	-0.0125	-0.225	-1.15	-0.225	0.3625	-0.125	0.5	-0.325	0.05	0.2	-0.3	-0.525	0.6375	0.775	0.7375	0.4875	-1.65	-1.85	-2.2	-2.05	-2.4	-1.2	-1.4	-1.75	-1.6	-1.95	-2.4	-2.8	-3.5	-3.2	-3.9	-3	-0.375	0.425	0.2
ICDHyr	-0.55	0.1	0.4625	0.6	0.5625	0.375	-0.25	0.775	0.075	-0.125	0.15	0.525	0.425	-0.0625	-0.0125	-0.225	-1.15	-0.225	0.3625	-0.125	0.5	-0.325	0.05	0.2	-0.3	-0.525	0.6375	0.775	0.7375	0.4875	-1.65	-1.85	-2.2	-2.05	-2.4	-1.2	-1.4	-1.75	-1.6	-1.95	-2.4	-2.8	-3.5	-3.2	-3.9	-3	-0.375	0.425	0.2
ALATA_L2	0	0	0	0	0	0	0	0	0	0	0	0	0	0	0	0	0	0	0	0	0	0	0	0	0	0	0	0	0	0	0	0	0	0	0	0	0	0	0	0	0	0	0	0	0	0	0	0	0
DURIPP	6.18162e-16	4.52814e-17	2.5111e-14	2.69486e-14	1.99325e-14	3.06343e-14	5.87624e-15	1.11091e-14	1.45218e-14	1.02435e-14	7.42123e-14	1.53519e-14	9.05744e-15	7.5765e-15	3.17853e-14	1.04558e-14	6.97734e-15	9.46962e-15	2.2888e-14	1.84181e-14	1.59432e-14	1.18566e-14	1.08503e-14	6.67806e-14	2.3251e-14	7.69868e-15	1.90419e-13	1.84916e-13	8.51575e-14	-1	3.43493e-13	1.16918e-13	-3.51964e-14	-2.67039e-13	-5.56909e-14	-3.95768e-13	-2.5914e-13	-2.81497e-13	-2.13575e-12	-4.4541e-13	-3.93375e-12	-1.33897e-12	-1.45448e-12	-1.10354e-11	-2.93273e-12	-7.85757e-14	-1.06863e-13	-7.5153e-15	-1.16258e-14
ACALD	0	0	0	0	0	0	0	0	0	0	0	0	0	0	0	0	0	0	0	0	0	0	0	0	0	0	0	0	0	0	0	0	0	0	0	0	0	0	0	0	0	0	0	0	0	0	0	0	0
PTRCTA	0	0	0	0	0	0	0	0	0	0	0	0	0	0	0	0	0	0	0	0	0	0	0	0	0	0	0	0	0	0	0	0	0	0	0	0	0	0	0	0	0	0	0	0	0	0	0	0	0
ACS	0	0	0	0	0	0	0	0	0	0	0	0	0	0	0	0	0	0	0	0	0	0	0	0	0	0	0	0	0	0	0	0	0	0	0	0	0	0	0	0	0	0	0	0	0	0	0	0	0
CYSDS	0	0	0	0	0	0	0	0	0	0	0	0	0	0	0	0	0	0	0	0	0	0	0	0	0	0	0	0	0	0	0	0	0	0	0	0	0	0	0	0	0	0	0	0	0	0	0	0	0
MAN6PI	0	0	0	0	0	0	0	0	0	0	0	0	0	0	0	0	0	0	0	0	0	0	0	0	0	0	0	0	0	0	0	0	0	0	0	0	0	0	0	0	0	0	0	0	0	0	0	0	0
PPA	1.50858e-10	-3.77323e-12	2	2	3	2	2.17011e-09	1	1	7.90578e-09	1	1.90295e-08	-6.98244e-09	-7.20341e-09	2	-2.42339e-08	-5.28693e-09	-5.02293e-09	1	5.66233e-09	-3.29498e-09	3.81213e-08	4.25666e-10	1	-1.35364e-09	-2.41329e-10	2	2	3	2	3	3	3	3	3	3	3	3	2.99999	3	5.99999	6.00001	6	5.99998	6.00001	8	4	1.14357e-08	1
APRAUR	6.0866e-12	-1.07414e-12	1.44506e-10	-4.94429e-09	2.91406e-09	-1.03822e-09	5.03605e-10	-2.6746e-09	-6.71458e-10	2.3266e-09	4.23817e-09	1.14182e-09	3.82471e-11	-6.45987e-10	-2.11736e-09	-1.11734e-09	1.50304e-11	-8.12233e-11	-6.89152e-10	4.89129e-10	-2.85935e-09	2.1973e-09	2.13315e-09	-1.6524e-08	-1.05218e-09	-9.23489e-10	-1.31816e-08	-5.2523e-09	2.17885e-08	1.34145e-08	-2.73004e-08	-2.60294e-08	-8.825e-09	3.85459e-07	2.31224e-08	-3.75561e-07	-2.15317e-07	1.04089e-07	-9.82116e-07	-9.89276e-09	-2.06953e-06	5.74066e-07	-3.76137e-07	3.1505e-06	-1.17238e-06	3.36952e-09	3.4088e-08	1.78751e-09	2.26377e-09
TRPAS2	-2.64276e-17	-1.95643e-18	-1.0799e-15	-1.15053e-15	-8.58359e-16	-1.30851e-15	-2.51072e-16	-4.75402e-16	-6.24103e-16	-4.39265e-16	-3.18555e-15	-6.59004e-16	-3.88716e-16	-3.25018e-16	-1.36423e-15	-4.47843e-16	-2.99027e-16	-4.06366e-16	-9.80887e-16	-7.90081e-16	3.41836e-15	2.54123e-15	2.32681e-15	-1	0	0	0	0	0	0	0	0	0	0	0	0	0	0	0	0	0	0	0	0	0	0	0	0	0
PPCK	0	0	0	0	0	0	0	0	0	0	0	0	0	0	0	0	0	0	0	0	0	0	0	0	0	0	0	0	0	0	0	0	0	0	0	0	0	0	0	0	0	0	0	0	0	0	0	0	0
ME1	0	0	0	0	0	0	0	0	0	0	0	0	0	0	0	0	0	0	0	0	0	0	0	0	0	0	0	0	0	0	0	0	0	0	0	0	0	0	0	0	0	0	0	0	0	0	0	0	0
DB4PS	1.21732e-11	-2.14827e-12	2.89011e-10	-9.88857e-09	5.82812e-09	-2.07645e-09	1.00721e-09	-5.34919e-09	-1.34292e-09	4.6532e-09	8.47633e-09	2.28364e-09	7.6494e-11	-1.29197e-09	-4.23471e-09	-2.23468e-09	3.00609e-11	-1.62447e-10	-1.3783e-09	9.78259e-10	-5.7187e-09	4.3946e-09	4.2663e-09	-3.30479e-08	-2.10436e-09	-1.84698e-09	-2.63633e-08	-1.05046e-08	4.35771e-08	2.6829e-08	-5.46008e-08	-5.20589e-08	-1.765e-08	7.70918e-07	4.62448e-08	-7.51123e-07	-4.30633e-07	2.08178e-07	-1.96423e-06	-1.97855e-08	-4.13906e-06	1.14813e-06	-7.52274e-07	6.301e-06	-2.34476e-06	6.73904e-09	6.8176e-08	3.57501e-09	4.52754e-09
ALAR	2.67033e-15	1.95875e-16	1.08144e-13	1.16287e-13	9.65125e-14	1.48509e-13	2.85025e-14	5.38462e-14	8.96291e-14	6.32021e-14	4.58226e-13	9.47073e-14	2.71016e-14	2.26673e-14	9.51008e-14	3.12907e-14	9.77977e-15	1.32693e-14	3.2087e-14	2.57988e-14	2.0672e-14	1.53529e-14	1.40512e-14	8.64519e-14	3.21716e-14	1.06521e-14	2.63526e-13	2.55864e-13	2.00087e-13	2.06176e-13	8.07111e-13	2.74624e-13	-5.06297e-13	-3.84194e-12	-8.01283e-13	-5.69348e-12	-5.29721e-12	-5.75453e-12	-4.36624e-11	-9.10507e-12	-4.07143e-11	-1.38599e-11	-1.5057e-11	-1.1423e-10	-8.95653e-12	-2.39964e-13	3	-2.29516e-14	-2.49547e-14
RBFK	6.0866e-12	-1.07414e-12	1.44505e-10	-4.94429e-09	2.91406e-09	-1.03822e-09	5.03605e-10	-2.6746e-09	-6.71458e-10	2.3266e-09	4.23816e-09	1.14182e-09	3.82467e-11	-6.45987e-10	-2.11736e-09	-1.11734e-09	1.50303e-11	-8.12236e-11	-6.89152e-10	4.89129e-10	-2.85935e-09	2.1973e-09	2.13315e-09	-1.6524e-08	-1.05218e-09	-9.23489e-10	-1.31816e-08	-5.25231e-09	2.17885e-08	1.34145e-08	-2.73004e-08	-2.60295e-08	-8.825e-09	3.85459e-07	2.31224e-08	-3.75561e-07	-2.15317e-07	1.04089e-07	-9.82116e-07	-9.89276e-09	-2.06953e-06	5.74066e-07	-3.76137e-07	3.1505e-06	-1.17238e-06	3.36952e-09	3.4088e-08	1.78751e-09	2.26377e-09
ALATA_L	1.73192e-12	1.27851e-13	7.07262e-11	7.5993e-11	5.53957e-11	8.51503e-11	-0.666667	3.11541e-11	4.07979e-11	2.87732e-11	2.0854e-10	4.31181e-11	-2.89171e-10	2.13732e-11	8.96733e-11	2.9503e-11	1.96206e-11	2.66354e-11	6.43575e-11	-5.87897e-10	4.4755e-11	3.3278e-11	3.0451e-11	1.87397e-10	6.57131e-11	-0.333333	5.38123e-10	5.22524e-10	5.24632e-10	5.40744e-10	2.11603e-09	-8.10614e-09	7.80587e-10	5.92241e-09	1.23512e-09	8.77735e-09	2.99382e-09	3.25211e-09	2.46741e-08	5.14577e-09	3.17198e-08	1.07967e-08	1.17282e-08	8.89834e-08	1.83399e-08	4.91375e-10	-3.33333	4.69972e-11	6.09415e-11
XYLK	0	0	0	0	0	0	0	0	0	0	0	0	0	0	0	0	0	0	0	0	0	0	0	0	0	0	0	0	0	0	0	0	0	0	0	0	0	0	0	0	0	0	0	0	0	0	0	0	0
RBK	0	0	0	0	0	0	0	0	0	0	0	0	0	0	0	0	0	0	0	0	0	0	0	0	0	0	0	0	0	0	0	0	0	0	0	0	0	0	0	0	0	0	0	0	0	0	0	0	0
GLYK	-9.46307e-17	-7.00091e-18	-3.8692e-15	-4.14976e-15	-4.30326e-15	-6.62225e-15	-1.27043e-15	-2.39981e-15	-2.98746e-15	-2.10753e-15	-1.52712e-14	-3.15724e-15	-2.52663e-15	-2.11354e-15	-8.8671e-15	-2.91637e-15	-2.73338e-15	-3.71063e-15	-8.9666e-15	-7.21416e-15	-2.72064e-15	-2.02328e-15	-1.85101e-15	-1.13926e-14	-1.92913e-15	-6.38847e-16	-1.58055e-14	-1.53433e-14	1.83454e-16	1.93477e-16	7.84984e-16	2.55823e-16	2.3717e-14	1.79887e-13	3.75216e-14	2.66656e-13	2.36578e-13	2.56988e-13	1.94985e-12	4.06645e-13	1	1	1	1	1	1.72319e-14	2.34354e-14	1.64813e-15	1.27448e-15
PPM	2.00715e-13	3.16796e-12	-0.570776	-0.356164	-0.575342	-0.356164	-6.1098e-10	-0.141553	-0.141553	-1.06375e-09	-0.214612	-6.92507e-09	1.57688e-09	1.84481e-09	-0.570776	6.1791e-09	1.21437e-09	1.97758e-09	-0.214612	6.46156e-10	2.77502e-09	-9.46867e-09	-7.49999e-10	-0.356164	-1.60722e-09	-7.99568e-10	-0.56621	-0.356164	-0.579909	-0.465753	-0.283105	-0.283105	-0.283105	-0.283106	-0.283105	-0.283105	-0.283105	-0.283105	-0.283104	-0.283105	-0.566207	-0.566213	-0.56621	-0.566204	-0.566211	-0.56621	-5.79677e-08	-4.65981e-09	-7.46642e-10
ASPTA	8.35224e-11	1.40253e-11	-2	-1	-1	-1	-2.26908e-09	-1	-1	-1	4.86996e-08	-2.24496e-08	5.62982e-09	5.23366e-09	-1	-1	3.12412e-09	-1	-1	1.84812e-09	6.03148e-09	-2.68165e-08	-1	-9.53448e-09	-6.55211e-09	-2.43676e-09	-2	-1	-1	-1	2.56372e-07	-1.68702e-07	7.56243e-08	-1.60856e-06	-5.63026e-07	1.1738e-06	9.86637e-07	-8.01787e-07	3.59491e-06	1.44353e-06	6.17824e-06	-9.4155e-06	-1.60538e-07	1.40583e-05	-4.81656e-07	-1.53136e-07	-2	-1.2314e-08	6.64084e-10
ACP1_FMN	0	0	0	0	0	0	0	0	0	0	0	0	0	0	0	0	0	0	0	0	0	0	0	0	0	0	0	0	0	0	0	0	0	0	0	0	0	0	0	0	0	0	0	0	0	0	0	0	0
RBFSb	6.08661e-12	-1.07414e-12	1.44506e-10	-4.94429e-09	2.91406e-09	-1.03822e-09	5.03605e-10	-2.6746e-09	-6.71458e-10	2.3266e-09	4.23817e-09	1.14182e-09	3.82469e-11	-6.45987e-10	-2.11736e-09	-1.11734e-09	1.50305e-11	-8.12233e-11	-6.89152e-10	4.8913e-10	-2.85935e-09	2.1973e-09	2.13315e-09	-1.6524e-08	-1.05218e-09	-9.23489e-10	-1.31816e-08	-5.25231e-09	2.17885e-08	1.34145e-08	-2.73004e-08	-2.60294e-08	-8.825e-09	3.85459e-07	2.31224e-08	-3.75561e-07	-2.15317e-07	1.04089e-07	-9.82116e-07	-9.89276e-09	-2.06953e-06	5.74066e-07	-3.76137e-07	3.1505e-06	-1.17238e-06	3.36952e-09	3.4088e-08	1.78751e-09	2.26377e-09
NDP3	0	0	0	0	0	0	0	0	0	0	0	0	0	0	0	0	0	0	0	0	0	0	0	0	0	0	0	0	0	0	0	0	0	0	0	0	0	0	0	0	0	0	0	0	0	0	0	0	0
CDPPH	0	0	0	0	0	0	0	0	0	0	0	0	0	0	0	0	0	0	0	0	0	0	0	0	0	0	0	0	0	0	0	0	0	0	0	0	0	0	0	0	0	0	0	0	0	0	0	0	0
NDP7	0	0	0	0	0	0	0	0	0	0	0	0	0	0	0	0	0	0	0	0	0	0	0	0	0	0	0	0	0	0	0	0	0	0	0	0	0	0	0	0	0	0	0	0	0	0	0	0	0
FBP	0	0	0	0	0	0	0	0	0	0	0	0	0	0	0	0	0	0	0	0	0	0	0	0	0	0	0	0	0	0	0	0	0	0	0	0	0	0	0	0	0	0	0	0	0	0	0	0	0
EX_pi_e	-1.22012e-10	1.67234e-11	-1	-1	-1	-1	-3.57725e-09	-2.85602e-09	-7.95866e-10	5.97058e-09	1.42872e-08	-7.7292e-09	1.62437e-09	-6.70264e-09	-2.81798e-08	-9.76193e-09	4.93542e-10	2.37722e-09	6.85186e-09	1.03973e-08	-9.7893e-09	2.91228e-08	3.06375e-09	-5.78995e-08	-1.71786e-09	4.85831e-09	-1	-1	-1	-1	-1	-1	-1	-0.999998	-1	-1	-1	-1	-1	-1	-2.00001	-2	-2.00001	-1.99999	-2	-2	-9.00957e-08	1.8176e-09	1.3497e-08
GLGC	-2.67541e-15	-1.95974e-16	-1.09211e-13	-1.17145e-13	-8.66047e-14	-1.33284e-13	-2.5563e-14	-4.83451e-14	-6.3122e-14	-4.44932e-14	-3.22746e-13	-6.66942e-14	-3.93729e-14	-3.29016e-14	-1.38234e-13	-4.54694e-14	-3.03241e-14	-4.11525e-14	-9.94885e-14	-8.00857e-14	-6.93163e-14	-5.15214e-14	-4.71564e-14	-2.90282e-13	-1.01056e-13	-3.34594e-14	-8.27289e-13	-8.0362e-13	-8.04621e-13	-8.29131e-13	-3.24505e-12	-1.10474e-12	-1.19951e-12	-9.10326e-12	-1.89813e-12	-1.34955e-11	-4.59165e-12	-4.98788e-12	-3.78543e-11	-7.89235e-12	-4.86711e-11	-1.65682e-11	-1.79934e-11	-1.36544e-10	-1.70843e-11	-4.57702e-13	-6.22637e-13	-4.3776e-14	1
ALATA_D2	0	0	0	0	0	0	0	0	0	0	0	0	0	0	0	0	0	0	0	0	0	0	0	0	0	0	0	0	0	0	0	0	0	0	0	0	0	0	0	0	0	0	0	0	0	0	0	0	0
PYK	0	0	0	0	0	0	0	0	0	0	0	0	0	0	0	0	0	0	0	0	0	0	0	0	0	0	0	0	0	0	0	0	0	0	0	0	0	0	0	0	0	0	0	0	0	0	0	0	0
SHCHD2	-9.36937e-19	-6.87771e-20	-3.80139e-17	-4.08365e-17	-3.01762e-17	-4.64507e-17	-8.91429e-18	-1.68362e-17	-2.20115e-17	-1.55276e-17	-1.12497e-16	-2.32606e-17	-1.37351e-17	-1.14846e-17	-4.8179e-17	-1.58535e-17	-1.05773e-17	-1.43589e-17	-3.46944e-17	-2.79156e-17	-2.41712e-17	-1.79732e-17	-1.64452e-17	-1.01212e-16	-3.52479e-17	-1.16699e-17	-2.88654e-16	-2.80296e-16	-2.80541e-16	-2.89173e-16	-1.1316e-15	-3.85165e-16	-4.1838e-16	-3.17427e-15	-6.62039e-16	-4.70474e-15	-1.60138e-15	-1.73957e-15	-1.3198e-14	-2.7525e-15	-1.69735e-14	-5.77759e-15	-6.27603e-15	-4.7616e-14	-1.06406e-14	-2.85103e-16	-3.87726e-16	-2.72661e-17	-1.62633e-17
EX_co2_e	-0.375	0.25	1.40625	1	1.15625	0.4375	-0.125	0.9375	-0.3125	-0.8125	2.875	-0.1875	-0.4375	-0.40625	1.21875	1.9375	1.125	1.4375	4.65625	1.6875	0.75	-0.3125	0.625	2	1.25	0.6875	1.84375	1.4375	1.59375	1.96875	11.875	13.375	12.5	14.875	14	12	13.5	12.625	15	14.125	23.5	26.5	24.75	29.5	27.75	22.5	5.5625	-0.4375	0.5
A5PISO	7.40169e-16	5.40533e-17	3.01994e-14	3.23927e-14	2.39439e-14	3.6839e-14	7.06143e-15	1.33616e-14	1.74465e-14	1.23033e-14	8.91962e-14	1.84303e-14	1.08794e-14	9.09247e-15	3.82037e-14	1.25701e-14	8.38121e-15	1.13758e-14	2.75032e-14	2.21359e-14	1.91579e-14	1.42389e-14	1.30322e-14	8.02336e-14	2.79268e-14	9.24781e-15	2.28629e-13	2.22074e-13	2.22385e-13	2.29138e-13	8.96987e-13	3.05299e-13	3.3155e-13	2.51604e-12	5.24543e-13	3.72999e-12	1.26924e-12	1.37863e-12	1.04622e-11	2.18133e-12	1.34518e-11	4.57887e-12	4.97281e-12	3.7741e-11	-2.08595e-12	2	-7.60193e-14	-5.34618e-15	-2.26767e-14
PMDPHT	6.0866e-12	-1.07414e-12	1.44506e-10	-4.94429e-09	2.91406e-09	-1.03822e-09	5.03605e-10	-2.6746e-09	-6.71458e-10	2.3266e-09	4.23817e-09	1.14182e-09	3.82471e-11	-6.45987e-10	-2.11736e-09	-1.11734e-09	1.50304e-11	-8.12233e-11	-6.89152e-10	4.89129e-10	-2.85935e-09	2.1973e-09	2.13315e-09	-1.6524e-08	-1.05218e-09	-9.23489e-10	-1.31816e-08	-5.2523e-09	2.17885e-08	1.34145e-08	-2.73004e-08	-2.60294e-08	-8.825e-09	3.85459e-07	2.31224e-08	-3.75561e-07	-2.15317e-07	1.04089e-07	-9.82116e-07	-9.89276e-09	-2.06953e-06	5.74066e-07	-3.76137e-07	3.1505e-06	-1.17238e-06	3.36952e-09	3.4088e-08	1.78751e-09	2.26377e-09
CPPPGO	-1.01185e-18	-7.46849e-20	-4.12242e-17	-4.43298e-17	-3.27141e-17	-5.04066e-17	-9.67037e-18	-1.82609e-17	-2.38595e-17	-1.68206e-17	-1.22014e-16	-2.52375e-17	-1.48945e-17	-1.2452e-17	-5.22492e-17	-1.71916e-17	-1.1465e-17	-1.5576e-17	-3.76308e-17	-3.02767e-17	-2.6213e-17	-1.94899e-17	-1.78379e-17	-1.09759e-16	-3.82252e-17	-1.26569e-17	-3.1301e-16	-3.03955e-16	-3.04238e-16	-3.1362e-16	-1.22711e-15	-4.17796e-16	-4.53651e-16	-3.4428e-15	-7.18071e-16	-5.1036e-15	-1.7368e-15	-1.88659e-15	-1.43139e-14	-2.98507e-15	-1.84072e-14	-6.26542e-15	-6.80615e-15	-5.16448e-14	-1.14804e-14	-3.07582e-16	-4.18283e-16	-2.94161e-17	-1.90413e-17
EX_met__L_e	0	0	0	0	0	0	0	0	0	0	0	0	0	0	0	0	0	0	0	0	0	0	0	0	0	0	0	0	0	0	0	0	0	0	0	0	0	0	0	0	0	0	0	0	0	0	0	0	0
GTHOr	9.36179e-12	3.84166e-12	3.80364e-10	-1.46301e-09	-3.89645e-10	1.52949e-09	2.93488e-10	1.68468e-10	-7.8862e-10	-2.00448e-10	0.4	2.32719e-10	4.52066e-10	6.4115e-10	2.69001e-09	-5.68014e-10	-3.79016e-10	1.4356e-10	0.4	2.79089e-10	-3.12203e-10	-2.32141e-10	-2.1242e-10	-1.30725e-09	-1.26313e-09	6.51539e-10	-3.72906e-09	-3.62096e-09	2.80513e-09	-1.03619e-08	1.13141e-08	3.85107e-09	4.18347e-09	3.17405e-08	-8.55133e-09	4.70413e-08	1.60102e-08	1.73914e-08	-1.70492e-07	-3.5556e-08	-6.08286e-07	5.77438e-08	6.27255e-08	1.56707e-06	9.92313e-08	-1.56323e-08	-4.67611e-09	2.54286e-10	1.08195e-09
ILETA	1.73633e-14	1.51467e-15	9.63735e-13	9.98661e-13	3.44801e-13	3.33799e-13	1.12937e-13	2.68358e-13	3.78721e-13	2.34093e-13	1.27337e-12	2.57907e-13	2.20156e-13	2.19968e-13	1.09282e-12	-1	5.79351e-14	7.86482e-14	1.90033e-13	1.52897e-13	7.83059e-14	5.82249e-14	5.32787e-14	3.2788e-13	4.84603e-14	1.60446e-14	3.9684e-13	3.85336e-13	-6.27344e-14	-6.4661e-14	-2.5303e-13	-8.61261e-14	-6.78735e-13	-5.14965e-12	-1.07396e-12	-7.63208e-12	-4.58866e-12	-4.98454e-12	-3.78183e-11	-7.88699e-12	-6.76295e-11	-2.30197e-11	-2.50056e-11	-1.89721e-10	-4.96672e-11	-1.33072e-12	-1.80977e-12	-1.27275e-13	-1.95096e-13
DHORD5	0	0	0	0	0	0	0	0	0	0	0	0	0	0	0	0	0	0	0	0	0	0	0	0	0	0	0	0	0	0	0	0	0	0	0	0	0	0	0	0	0	0	0	0	0	0	0	0	0
EX_metsox_S__L_e	0	0	0	0	0	0	0	0	0	0	0	0	0	0	0	0	0	0	0	0	0	0	0	0	0	0	0	0	0	0	0	0	0	0	0	0	0	0	0	0	0	0	0	0	0	0	0	0	0
GLYCTO2	0	0	0	0	0	0	0	0	0	0	0	0	0	0	0	0	0	0	0	0	0	0	0	0	0	0	0	0	0	0	0	0	0	0	0	0	0	0	0	0	0	0	0	0	0	0	0	0	0
VALTA	-1.75459e-12	-1.28771e-13	-7.11077e-11	-7.638e-11	-5.65691e-11	-8.71396e-11	-0.333333	-3.14319e-11	-4.11272e-11	-2.90055e-11	-2.10223e-10	-4.3466e-11	2.89074e-10	-2.14548e-11	-9.00158e-11	-2.96157e-11	-1.96466e-11	-2.66707e-11	-6.44428e-11	5.87828e-10	-4.48585e-11	-3.33548e-11	-3.05213e-11	-1.8783e-10	-6.5619e-11	-0.666667	-5.37352e-10	-5.21775e-10	-5.2389e-10	-5.39979e-10	-2.11303e-09	8.10716e-09	-7.82191e-10	-5.93458e-09	-1.23765e-09	-8.79539e-09	-3.00259e-09	-3.26164e-09	-2.47464e-08	-5.16085e-09	-3.18324e-08	-1.08351e-08	-1.17699e-08	-8.92994e-08	-1.86613e-08	-4.99986e-10	-1.66667	-4.78207e-11	-6.21951e-11
GLYCTO3	0	0	0	0	0	0	0	0	0	0	0	0	0	0	0	0	0	0	0	0	0	0	0	0	0	0	0	0	0	0	0	0	0	0	0	0	0	0	0	0	0	0	0	0	0	0	0	0	0
IPPMIb	0	0	0	0	0	0	0	0	0	0	0	0	0	0	0	0	-1	-1.44276e-18	-3.48604e-18	-2.80481e-18	0	0	0	0	0	0	0	0	0	0	0	0	0	0	0	0	0	0	0	0	0	0	0	0	0	0	0	0	0
GLYCTO4	0	0	0	0	0	0	0	0	0	0	0	0	0	0	0	0	0	0	0	0	0	0	0	0	0	0	0	0	0	0	0	0	0	0	0	0	0	0	0	0	0	0	0	0	0	0	0	0	0
ORPT	-2.3341e-12	-8.16818e-13	-5.92536e-10	-1	-4.59295e-10	-1	-5.72856e-11	-1.83549e-10	4.14827e-10	-1.28143e-10	-9.24964e-10	6.3781e-10	3.05943e-10	-1.85317e-10	-4.27628e-10	3.26019e-11	-1.71705e-10	7.28116e-11	-1.47901e-12	-3.57573e-10	1.67887e-10	-7.2851e-11	-2.33016e-10	1.06989e-09	8.34804e-10	1.80806e-10	-1.16404e-09	-1	-2.79074e-09	-1	3.41885e-09	-5.09407e-09	-3.85074e-10	-2.90641e-08	5.38346e-09	4.65224e-08	3.64527e-08	-2.16172e-08	-1.64455e-07	-2.00684e-08	-1.72735e-07	9.22188e-08	9.18884e-08	-3.59898e-07	6.83716e-08	1.17691e-09	1.17952e-09	-1.67047e-10	-4.18788e-10
RBFSa	1.21732e-11	-2.14827e-12	2.89011e-10	-9.88857e-09	5.82812e-09	-2.07645e-09	1.00721e-09	-5.34919e-09	-1.34292e-09	4.6532e-09	8.47633e-09	2.28364e-09	7.6494e-11	-1.29197e-09	-4.23471e-09	-2.23468e-09	3.00609e-11	-1.62447e-10	-1.3783e-09	9.78259e-10	-5.7187e-09	4.3946e-09	4.2663e-09	-3.30479e-08	-2.10436e-09	-1.84698e-09	-2.63633e-08	-1.05046e-08	4.35771e-08	2.6829e-08	-5.46008e-08	-5.20589e-08	-1.765e-08	7.70918e-07	4.62448e-08	-7.51123e-07	-4.30633e-07	2.08178e-07	-1.96423e-06	-1.97855e-08	-4.13906e-06	1.14813e-06	-7.52274e-07	6.301e-06	-2.34476e-06	6.73904e-09	6.8176e-08	3.57501e-09	4.52754e-09
ACHBS	-1.73633e-14	-1.51467e-15	-9.63735e-13	-9.98661e-13	-3.44801e-13	-3.33799e-13	-1.12937e-13	-2.68358e-13	-3.78721e-13	-2.34093e-13	-1.27337e-12	-2.57907e-13	-2.20156e-13	-2.19968e-13	-1.09282e-12	1	-5.79351e-14	-7.86482e-14	-1.90033e-13	-1.52897e-13	-7.83059e-14	-5.82249e-14	-5.32787e-14	-3.2788e-13	-4.84603e-14	-1.60446e-14	-3.9684e-13	-3.85336e-13	6.27344e-14	6.4661e-14	2.5303e-13	8.61261e-14	6.78735e-13	5.14965e-12	1.07396e-12	7.63208e-12	4.58866e-12	4.98454e-12	3.78183e-11	7.88699e-12	6.76295e-11	2.30197e-11	2.50056e-11	1.89721e-10	4.96672e-11	1.33072e-12	1.80977e-12	1.27275e-13	1.95096e-13
PFK_3	0.0183333	-0.00333333	0.967917	0.746667	0.93125	0.754167	0.0416667	0.5075	0.430833	0.4375	0.561667	0.415833	0.419167	0.21875	0.58375	0.574167	0.105	0.540833	1.27125	1.3375	0.483333	0.444167	0.498333	1.22667	1.34333	0.0841667	0.962083	0.740833	0.925417	1.00042	0.921667	0.928333	0.94	0.935	0.946667	0.906667	0.913333	0.925	0.92	0.931666	1.38	1.39333	1.41667	1.40666	1.43	2.5	4.57917	0.419167	0.393333
DHAD2	-1.73633e-14	-1.51467e-15	-9.63735e-13	-9.98661e-13	-3.44801e-13	-3.33799e-13	-1.12937e-13	-2.68358e-13	-3.78721e-13	-2.34093e-13	-1.27337e-12	-2.57907e-13	-2.20156e-13	-2.19968e-13	-1.09282e-12	1	-5.79351e-14	-7.86482e-14	-1.90033e-13	-1.52897e-13	-7.83059e-14	-5.82249e-14	-5.32787e-14	-3.2788e-13	-4.84603e-14	-1.60446e-14	-3.9684e-13	-3.85336e-13	6.27344e-14	6.4661e-14	2.5303e-13	8.61261e-14	6.78735e-13	5.14965e-12	1.07396e-12	7.63208e-12	4.58866e-12	4.98454e-12	3.78183e-11	7.88699e-12	6.76295e-11	2.30197e-11	2.50056e-11	1.89721e-10	4.96672e-11	1.33072e-12	1.80977e-12	1.27275e-13	1.95096e-13
ACLS	1.58109e-11	1.65845e-12	5.73499e-10	-1.67958e-09	2.49145e-10	4.82289e-10	2.67089e-11	5.49645e-11	-6.18712e-10	1.7959e-10	5.03452e-10	-2.56682e-10	-5.6004e-11	1.508e-10	4.11659e-10	5.44816e-10	1	2.26222e-10	-6.18007e-10	-9.86888e-11	5.24516e-10	8.67446e-11	1.38262e-10	3.95383e-09	-5.51568e-10	1	-2.25591e-09	-2.1717e-09	-3.6599e-09	3.90266e-09	-4.75896e-09	-8.96368e-09	-6.52069e-09	-5.85663e-08	-2.68366e-08	1.41774e-07	-6.20923e-08	-3.05841e-08	-5.85288e-07	-1.83957e-08	-2.9644e-07	4.13201e-08	-1.75477e-07	-3.98692e-08	5.1796e-09	-2.10592e-09	-3.46327e-09	-1.31373e-10	2.95054e-11
TRPS2	0	0	0	0	0	0	0	0	0	0	0	0	0	0	0	0	0	0	0	0	0	0	0	0	0	0	0	0	0	0	0	0	0	0	0	0	0	0	0	0	0	0	0	0	0	0	0	0	0
PSCVT	-5.93497e-13	5.18105e-14	1.03064e-10	-1.85836e-10	-2.17482e-10	7.95384e-11	5.39655e-11	1.58816e-10	2.50321e-10	-1.01207e-10	-8.98438e-10	2.1484e-10	1.22119e-10	-6.2367e-11	-3.0264e-10	-1.68214e-10	-8.19134e-11	8.86675e-11	-1.94569e-11	1	7.34618e-11	-1.15108e-10	-7.55182e-11	1	1	9.90497e-11	1.86526e-09	-1.98673e-09	1.52939e-09	1.37575e-09	2.47135e-09	-1.08958e-09	-4.49069e-09	-2.3451e-08	-4.77958e-09	-3.39661e-08	1.08833e-08	-4.08001e-09	1.15392e-07	3.17337e-08	-1.27296e-08	-2.60158e-10	-3.53944e-08	-4.50758e-07	5.17632e-08	-2.64702e-09	-3.26795e-09	2.45118e-10	-9.18336e-11
G3PD5	0	0	0	0	0	0	0	0	0	0	0	0	0	0	0	0	0	0	0	0	0	0	0	0	0	0	0	0	0	0	0	0	0	0	0	0	0	0	0	0	0	0	0	0	0	0	0	0	0
G1PP	0	0	0	0	0	0	0	0	0	0	0	0	0	0	0	0	0	0	0	0	0	0	0	0	0	0	0	0	0	0	0	0	0	0	0	0	0	0	0	0	0	0	0	0	0	0	0	0	0
PFL	0	0	0	0	0	0	0	0	0	0	0	0	0	0	0	0	0	0	0	0	0	0	0	0	0	0	0	0	0	0	0	0	0	0	0	0	0	0	0	0	0	0	0	0	0	0	0	0	0
EX_acgam_e	0	0	0	0	0	0	0	0	0	0	0	0	0	0	0	0	0	0	0	0	0	0	0	0	0	0	0	0	0	0	0	0	0	0	0	0	0	0	0	0	0	0	0	0	0	0	0	0	0
ANS	2.64276e-17	1.95643e-18	1.0799e-15	1.15053e-15	8.58359e-16	1.30851e-15	2.51072e-16	4.75402e-16	6.24103e-16	4.39265e-16	3.18555e-15	6.59004e-16	3.88716e-16	3.25018e-16	1.36423e-15	4.47843e-16	2.99027e-16	4.06366e-16	9.80887e-16	7.90081e-16	-3.41836e-15	-2.54123e-15	-2.32681e-15	1	0	0	0	0	0	0	0	0	0	0	0	0	0	0	0	0	0	0	0	0	0	0	0	0	0
FRD2	0.0583333	0.05	1.14792	0.466667	1.19792	0.354167	0.0416667	0.554167	0.204167	0.104167	0.408333	0.2625	0.2125	0.0520833	0.74375	0.220833	0.258333	0.220833	0.597917	0.270833	0.25	0.170833	0.191667	0.433333	0.35	0.0708333	1.06875	0.3875	1.11875	0.49375	0.175	0.0750001	0.233333	-0.0249992	0.133334	0.0666661	-0.0333339	0.125	-0.133335	0.0249993	0.133329	-0.0666622	0.25	-0.266672	0.0499989	1.5	2.97917	0.2125	0.1
FRD3	0.0583333	0.05	1.14792	0.466667	1.19792	0.354167	0.0416667	0.554167	0.204167	0.104167	0.408333	0.2625	0.2125	0.0520833	0.74375	0.220833	0.258333	0.220833	0.597917	0.270833	0.25	0.170833	0.191667	0.433333	0.35	0.0708333	1.06875	0.3875	1.11875	0.49375	0.175	0.075	0.233333	-0.0249993	0.133334	0.066666	-0.0333339	0.125	-0.133335	0.0249994	0.133329	-0.0666619	0.25	-0.266669	0.0499987	1.5	2.97917	0.2125	0.1
ANPRT	2.64276e-17	1.95643e-18	1.0799e-15	1.15053e-15	8.58359e-16	1.30851e-15	2.51072e-16	4.75402e-16	6.24103e-16	4.39265e-16	3.18555e-15	6.59004e-16	3.88716e-16	3.25018e-16	1.36423e-15	4.47843e-16	2.99027e-16	4.06366e-16	9.80887e-16	7.90081e-16	-3.41836e-15	-2.54123e-15	-2.32681e-15	1	0	0	0	0	0	0	0	0	0	0	0	0	0	0	0	0	0	0	0	0	0	0	0	0	0
POX	0	0	0	0	0	0	0	0	0	0	0	0	0	0	0	0	0	0	0	0	0	0	0	0	0	0	0	0	0	0	0	0	0	0	0	0	0	0	0	0	0	0	0	0	0	0	0	0	0
CHORM	2.01305e-14	1.47489e-15	8.13896e-13	8.74989e-13	3.72964e-13	5.73945e-13	1.10147e-13	2.0795e-13	3.48541e-13	2.45549e-13	1.78091e-12	3.68242e-13	1.32751e-13	1.10891e-13	4.65452e-13	1.53165e-13	1.46919e-13	1.99526e-13	4.81965e-13	1	2.72233e-13	2.02403e-13	1.85207e-13	1.1398e-12	1	1.02279e-13	2.52972e-12	2.45638e-12	3.30696e-12	3.40852e-12	1.33382e-11	4.54003e-12	9.80055e-13	7.43579e-12	1.55073e-12	1.10203e-11	-4.72732e-12	-5.13516e-12	-3.8961e-11	-8.1253e-12	-1.41522e-10	-4.8171e-11	-5.23269e-11	-3.97011e-10	-1.65775e-10	-4.44154e-12	-6.0405e-12	-4.24808e-13	-3.80691e-13
PTAr	1	-2.02778e-12	-5.14788e-10	1.12125e-09	4.81092e-10	5.49273e-10	4.94959e-11	-1	1.69334e-10	-1.5849e-10	-1	-1.209e-10	1.67211e-10	-2.4664e-11	-2.36347e-09	-2.86625e-10	1.30728e-10	-3.88073e-10	-1	2.35062e-10	1.53024e-10	-5.04007e-10	-3.93472e-10	-4.10656e-09	-3.79316e-10	-2.86466e-10	5.67887e-09	4.86192e-09	-7.13057e-09	8.81933e-10	2.7559e-08	1.94481e-08	6.14089e-09	2.15858e-08	1.1613e-08	-1.4236e-07	1.99681e-08	2.41822e-08	1.33853e-07	1.06682e-08	1.9088e-07	-1.22245e-07	7.61947e-08	-2.14701e-07	2.37108e-08	-2	9.54456e-09	8.17022e-10	2.35476e-10
CHORS	-5.93497e-13	5.18105e-14	1.03064e-10	-1.85836e-10	-2.17482e-10	7.95384e-11	5.39655e-11	1.58816e-10	2.50321e-10	-1.01207e-10	-8.98438e-10	2.1484e-10	1.22119e-10	-6.2367e-11	-3.0264e-10	-1.68214e-10	-8.19134e-11	8.86675e-11	-1.94569e-11	1	7.34618e-11	-1.15108e-10	-7.55182e-11	1	1	9.90497e-11	1.86526e-09	-1.98673e-09	1.52939e-09	1.37575e-09	2.47135e-09	-1.08958e-09	-4.49069e-09	-2.3451e-08	-4.77958e-09	-3.39661e-08	1.08833e-08	-4.08001e-09	1.15392e-07	3.17337e-08	-1.27296e-08	-2.60158e-10	-3.53944e-08	-4.50758e-07	5.17632e-08	-2.64702e-09	-3.26795e-09	2.45118e-10	-9.18336e-11
IGPS	2.64276e-17	1.95643e-18	1.0799e-15	1.15053e-15	8.58359e-16	1.30851e-15	2.51072e-16	4.75402e-16	6.24103e-16	4.39265e-16	3.18555e-15	6.59004e-16	3.88716e-16	3.25018e-16	1.36423e-15	4.47843e-16	2.99027e-16	4.06366e-16	9.80887e-16	7.90081e-16	-3.41836e-15	-2.54123e-15	-2.32681e-15	1	0	0	0	0	0	0	0	0	0	0	0	0	0	0	0	0	0	0	0	0	0	0	0	0	0
ACKr	-1	2.02778e-12	5.14788e-10	-1.12125e-09	-4.81092e-10	-5.49273e-10	-4.94959e-11	1	-1.69334e-10	1.5849e-10	1	1.209e-10	-1.67211e-10	2.4664e-11	2.36347e-09	2.86625e-10	-1.30728e-10	3.88073e-10	1	-2.35062e-10	-1.53024e-10	5.04007e-10	3.93472e-10	4.10656e-09	3.79316e-10	2.86466e-10	-5.67887e-09	-4.86192e-09	7.13057e-09	-8.81933e-10	-2.7559e-08	-1.94481e-08	-6.14089e-09	-2.15858e-08	-1.1613e-08	1.4236e-07	-1.99681e-08	-2.41822e-08	-1.33853e-07	-1.06682e-08	-1.9088e-07	1.22245e-07	-7.61947e-08	2.14701e-07	-2.37108e-08	2	-9.54456e-09	-8.17022e-10	-2.35476e-10
EX_cellb_e	0	0	0	0	0	0	0	0	0	0	0	0	0	0	0	0	0	0	0	0	0	0	0	0	0	0	0	0	0	0	0	0	0	0	0	0	0	0	0	0	0	0	0	0	0	0	0	0	0
EX_crn_e	0	0	0	0	0	0	0	0	0	0	0	0	0	0	0	0	0	0	0	0	0	0	0	0	0	0	0	0	0	0	0	0	0	0	0	0	0	0	0	0	0	0	0	0	0	0	0	0	0
EX_hxan_e	0	0	0	0	0	0	0	0	0	0	0	0	0	0	0	0	0	0	0	0	0	0	0	0	0	0	0	0	0	0	0	0	0	0	0	0	0	0	0	0	0	0	0	0	0	0	0	0	0
EX_ile__L_e	0	0	0	0	0	0	0	0	0	0	0	0	0	0	0	0	0	0	0	0	0	0	0	0	0	0	0	0	0	0	0	0	0	0	0	0	0	0	0	0	0	0	0	0	0	0	0	0	0
EX_chol_e	0	0	0	0	0	0	0	0	0	0	0	0	0	0	0	0	0	0	0	0	0	0	0	0	0	0	0	0	0	0	0	0	0	0	0	0	0	0	0	0	0	0	0	0	0	0	0	0	0
EX_fe3_e	0	0	0	0	0	0	0	0	0	0	0	0	0	0	0	0	0	0	0	0	0	0	0	0	0	0	0	0	0	0	0	0	0	0	0	0	0	0	0	0	0	0	0	0	0	0	0	0	0
LEUTAi	0	0	0	0	0	0	0	0	0	0	0	0	0	0	0	0	1	1.44276e-18	3.48604e-18	2.80481e-18	0	0	0	0	0	0	0	0	0	0	0	0	0	0	0	0	0	0	0	0	0	0	0	0	0	0	0	0	0
EX_lac__L_e	0	0	0	0	0	0	0	0	0	0	0	0	0	0	0	0	0	0	0	0	0	0	0	0	0	0	0	0	0	0	0	0	0	0	0	0	0	0	0	0	0	0	0	0	0	0	0	0	0
EX_leu__L_e	0	0	0	0	0	0	0	0	0	0	0	0	0	0	0	0	0	0	0	0	0	0	0	0	0	0	0	0	0	0	0	0	0	0	0	0	0	0	0	0	0	0	0	0	0	0	0	0	0
EX_glcn_e	0	0	0	0	0	0	0	0	0	0	0	0	0	0	0	0	0	0	0	0	0	0	0	0	0	0	0	0	0	0	0	0	0	0	0	0	0	0	0	0	0	0	0	0	0	0	0	0	0
EX_no3_e	0	0	0	0	0	0	0	0	0	0	0	0	0	0	0	0	0	0	0	0	0	0	0	0	0	0	0	0	0	0	0	0	0	0	0	0	0	0	0	0	0	0	0	0	0	0	0	0	0
EX_h_e	1	-5.98881e-12	4	2	4	1	1	3	2	2	-1	2	2	1	3	1	1	1	-1	1	1	1	1	2	1	1	4	2	4	1	-1	-1	-1	-1	-0.999999	-1	-1	-0.999999	-1.00001	-1	-2.00002	-1.99998	-2.00001	-2.00001	-2.00001	4	19	2	1.28416e-08
DMATT	5.22322e-18	3.84628e-19	2.12609e-16	2.28309e-16	3.12305e-16	4.80791e-16	9.22714e-17	1.74267e-16	2.50366e-16	1.76563e-16	1.27975e-15	2.6457e-16	1.99983e-16	1.67212e-16	7.01601e-16	2.30805e-16	1.39555e-16	1.89467e-16	4.57786e-16	3.68321e-16	2.6612e-16	1.97858e-16	1.81054e-16	1.11425e-15	1.95473e-16	6.47198e-17	1.60079e-15	1.55434e-15	9.53794e-16	9.82916e-16	3.84629e-15	1.30926e-15	-7.7966e-17	-5.89468e-16	-1.22904e-16	-8.75131e-16	3.46929e-15	3.76792e-15	2.85901e-14	5.96298e-15	3.15318e-15	1.07221e-15	1.16465e-15	8.8412e-15	-5.89734e-15	-1.57954e-16	-2.14851e-16	-1.51079e-17	2.11024e-17
EX_orn_e	0	0	0	0	0	0	0	0	0	0	0	0	0	0	0	0	0	0	0	0	0	0	0	0	0	0	0	0	0	0	0	0	0	0	0	0	0	0	0	0	0	0	0	0	0	0	0	0	0
GRTT	5.22322e-18	3.84628e-19	2.12609e-16	2.28309e-16	3.12305e-16	4.80791e-16	9.22714e-17	1.74267e-16	2.50366e-16	1.76563e-16	1.27975e-15	2.6457e-16	1.99983e-16	1.67212e-16	7.01601e-16	2.30805e-16	1.39555e-16	1.89467e-16	4.57786e-16	3.68321e-16	2.6612e-16	1.97858e-16	1.81054e-16	1.11425e-15	1.95473e-16	6.47198e-17	1.60079e-15	1.55434e-15	9.53794e-16	9.82916e-16	3.84629e-15	1.30926e-15	-7.7966e-17	-5.89468e-16	-1.22904e-16	-8.75131e-16	3.46929e-15	3.76792e-15	2.85901e-14	5.96298e-15	3.15318e-15	1.07221e-15	1.16465e-15	8.8412e-15	-5.89734e-15	-1.57954e-16	-2.14851e-16	-1.51079e-17	2.11024e-17
EX_gln__L_e	0	0	0	0	0	0	0	0	0	0	0	0	0	0	0	0	0	0	0	0	0	0	0	0	0	0	0	0	0	0	0	0	0	0	0	0	0	0	0	0	0	0	0	0	0	0	0	0	0
UPP3S	-2.34261e-18	-1.72565e-19	-9.53529e-17	-1.02428e-16	-7.56499e-17	-1.16448e-16	-2.23505e-17	-4.22108e-17	-5.51909e-17	-3.89188e-17	-2.82121e-16	-5.83257e-17	-3.44337e-17	-2.87876e-17	-1.20778e-16	-3.97404e-17	-2.65191e-17	-3.59992e-17	-8.69753e-17	-6.99846e-17	-6.06009e-17	-4.50609e-17	-4.12305e-17	-2.53754e-16	-8.83694e-17	-2.92573e-17	-7.23718e-16	-7.02634e-16	-7.03317e-16	-7.2494e-16	-2.83701e-15	-9.65618e-16	-1.04903e-15	-7.95786e-15	-1.65976e-15	-1.1795e-14	-4.01449e-15	-4.36127e-15	-3.30879e-14	-6.90061e-15	-4.25545e-14	-1.44846e-14	-1.57344e-14	-1.19381e-13	-2.63164e-14	-7.05098e-16	-9.58937e-16	-6.74362e-17	-4.91975e-17
EX_pro__L_e	0	0	0	0	0	0	0	0	0	0	0	0	0	0	0	0	0	0	0	0	0	0	0	0	0	0	0	0	0	0	0	0	0	0	0	0	0	0	0	0	0	0	0	0	0	0	0	0	0
EX_glyc_e	0	0	0	0	0	0	0	0	0	0	0	0	0	0	0	0	0	0	0	0	0	0	0	0	0	0	0	0	0	0	0	0	0	0	0	0	0	0	0	0	0	0	0	0	0	0	0	0	0
UPPDC1	-1.01185e-18	-7.46849e-20	-4.12242e-17	-4.43298e-17	-3.27141e-17	-5.04066e-17	-9.67037e-18	-1.82609e-17	-2.38595e-17	-1.68206e-17	-1.22014e-16	-2.52375e-17	-1.48945e-17	-1.2452e-17	-5.22492e-17	-1.71916e-17	-1.1465e-17	-1.5576e-17	-3.76308e-17	-3.02767e-17	-2.6213e-17	-1.94899e-17	-1.78379e-17	-1.09759e-16	-3.82252e-17	-1.26569e-17	-3.1301e-16	-3.03955e-16	-3.04238e-16	-3.1362e-16	-1.22711e-15	-4.17796e-16	-4.53651e-16	-3.4428e-15	-7.18071e-16	-5.1036e-15	-1.7368e-15	-1.88659e-15	-1.43139e-14	-2.98507e-15	-1.84072e-14	-6.26542e-15	-6.80615e-15	-5.16448e-14	-1.14804e-14	-3.07582e-16	-4.18283e-16	-2.94161e-17	-1.90413e-17
EX_man_e	0	0	0	0	0	0	0	0	0	0	0	0	0	0	0	0	0	0	0	0	0	0	0	0	0	0	0	0	0	0	0	0	0	0	0	0	0	0	0	0	0	0	0	0	0	0	0	0	0
TMDPP	0	0	0	0	0	0	0	0	0	0	0	0	0	0	0	0	0	0	0	0	0	0	0	0	0	0	0	0	0	0	0	0	0	0	0	0	0	0	0	0	0	0	0	0	0	0	0	0	0
EX_ade_e	0	0	0	0	0	0	0	0	0	0	0	0	0	0	0	0	0	0	0	0	0	0	0	0	0	0	0	0	0	0	0	0	0	0	0	0	0	0	0	0	0	0	0	0	0	0	0	0	0
EX_mn2_e	-1.38419e-18	-1.00438e-19	-5.5439e-17	-5.9978e-17	-4.41582e-17	-6.74855e-17	-1.30658e-17	-2.45444e-17	-3.21541e-17	-2.26652e-17	-1.63954e-16	-3.39202e-17	-2.00858e-17	-1.6739e-17	-7.02666e-17	-2.31137e-17	-1.54409e-17	-2.09559e-17	-5.06349e-17	-4.0758e-17	-3.52486e-17	-2.62387e-17	-2.39899e-17	-1.47618e-16	-5.14909e-17	-1.70495e-17	-4.20895e-16	-4.08638e-16	-4.09203e-16	-4.22192e-16	-1.65061e-15	-5.62349e-16	-6.10682e-16	-4.63301e-15	-9.66085e-16	-6.8653e-15	-2.33689e-15	-2.53932e-15	-1.92641e-14	-4.01902e-15	-2.47597e-14	-8.42936e-15	-9.16138e-15	-6.95348e-14	-1.20145e-14	-3.2203e-16	-4.37619e-16	-3.07891e-17	1.02705e-16
EX_4abut_e	0	0	0	0	0	0	0	0	0	0	0	0	0	0	0	0	0	0	0	0	0	0	0	0	0	0	0	0	0	0	0	0	0	0	0	0	0	0	0	0	0	0	0	0	0	0	0	0	0
EX_ac_e	1	-1.67351e-16	-9.24657e-14	-9.93314e-14	0	0	0	0	0	0	0	0	0	0	0	0	0	0	0	0	0	0	0	0	0	0	0	0	0	0	0	0	0	0	0	0	0	0	0	0	0	0	0	0	0	0	0	0	0
EX_akg_e	0	0	0	0	0	0	0	0	0	0	0	0	0	0	0	0	0	0	0	0	0	0	0	0	0	0	0	0	0	0	0	0	0	0	0	0	0	0	0	0	0	0	0	0	0	0	0	0	0
EX_ala__L_e	0	0	0	0	0	0	0	0	0	0	0	0	0	0	0	0	0	0	0	0	0	0	0	0	0	0	0	0	0	0	0	0	0	0	0	0	0	0	0	0	0	0	0	0	0	0	0	0	0
EX_arg__L_e	0	0	0	0	0	0	0	0	0	0	0	0	0	0	0	0	0	0	0	0	0	0	0	0	0	0	0	0	0	0	0	0	0	0	0	0	0	0	0	0	0	0	0	0	0	0	0	0	0
EX_asp__L_e	0	0	0	0	0	0	0	0	0	0	0	0	0	0	0	0	0	0	0	0	0	0	0	0	0	0	0	0	0	0	0	0	0	0	0	0	0	0	0	0	0	0	0	0	0	0	0	0	0
EX_pyr_e	0	0	0	0	0	0	0	0	0	0	0	0	0	0	0	0	0	0	0	0	0	0	0	0	0	0	0	0	0	0	0	0	0	0	0	0	0	0	0	0	0	0	0	0	0	0	0	0	0
EX_succ_e	0	0	0	0	0	0	0	0	0	0	0	0	0	0	0	0	0	0	0	0	0	0	0	0	0	0	0	0	0	0	0	0	0	0	0	0	0	0	0	0	0	0	0	0	0	0	0	0	0
EX_thymd_e	0	0	0	0	0	0	0	0	0	0	0	0	0	0	0	0	0	0	0	0	0	0	0	0	0	0	0	0	0	0	0	0	0	0	0	0	0	0	0	0	0	0	0	0	0	0	0	0	0
EX_rib__D_e	0	0	0	0	0	0	0	0	0	0	0	0	0	0	0	0	0	0	0	0	0	0	0	0	0	0	0	0	0	0	0	0	0	0	0	0	0	0	0	0	0	0	0	0	0	0	0	0	0
EX_tyr__L_e	0	0	0	0	0	0	0	0	0	0	0	0	0	0	0	0	0	0	0	0	0	0	0	0	0	0	0	0	0	0	0	0	0	0	0	0	0	0	0	0	0	0	0	0	0	0	0	0	0
EX_cytd_e	0	0	0	0	0	0	0	0	0	0	0	0	0	0	0	0	0	0	0	0	0	0	0	0	0	0	0	0	0	0	0	0	0	0	0	0	0	0	0	0	0	0	0	0	0	0	0	0	0
EX_dcyt_e	0	0	0	0	0	0	0	0	0	0	0	0	0	0	0	0	0	0	0	0	0	0	0	0	0	0	0	0	0	0	0	0	0	0	0	0	0	0	0	0	0	0	0	0	0	0	0	0	0
MOAT	3.70085e-16	2.70267e-17	1.50997e-14	1.61963e-14	1.1972e-14	1.84195e-14	3.53072e-15	6.68079e-15	8.72325e-15	6.15163e-15	4.45981e-14	9.21514e-15	5.4397e-15	4.54624e-15	1.91019e-14	6.28503e-15	4.19061e-15	5.68791e-15	1.37516e-14	1.10679e-14	9.57896e-15	7.11944e-15	6.51611e-15	4.01168e-14	1.39634e-14	4.62391e-15	1.14314e-13	1.11037e-13	1.11193e-13	1.14569e-13	4.48494e-13	1.52649e-13	1.65775e-13	1.25802e-12	2.62272e-13	1.86499e-12	6.34618e-13	6.89317e-13	5.23111e-12	1.09067e-12	6.7259e-12	2.28943e-12	2.4864e-12	1.88705e-11	-1.04297e-12	1	-3.80097e-14	-2.67309e-15	-1.13384e-14
EX_fum_e	0	0	0	0	0	0	0	0	0	0	0	0	0	0	0	0	0	0	0	0	0	0	0	0	0	0	0	0	0	0	0	0	0	0	0	0	0	0	0	0	0	0	0	0	0	0	0	0	0
EX_sbt__D_e	0	0	0	0	0	0	0	0	0	0	0	0	0	0	0	0	0	0	0	0	0	0	0	0	0	0	0	0	0	0	0	0	0	0	0	0	0	0	0	0	0	0	0	0	0	0	0	0	0
EX_glu__L_e	0	0	0	0	0	0	0	0	0	0	0	0	0	0	0	0	0	0	0	0	0	0	0	0	0	0	0	0	0	0	0	0	0	0	0	0	0	0	0	0	0	0	0	0	0	0	0	0	0
UDCPDPS	4.87077e-18	3.58229e-19	1.97924e-16	2.12625e-16	1.56517e-16	2.4093e-16	4.6231e-17	8.73141e-17	1.1415e-16	8.05044e-17	5.83477e-16	1.20642e-16	7.12249e-17	5.95538e-17	2.49863e-16	8.2207e-17	5.48521e-17	7.44624e-17	1.79919e-16	1.4476e-16	1.2535e-16	9.32049e-17	8.52867e-17	5.24863e-16	1.82796e-16	6.05213e-17	1.49691e-15	1.45351e-15	1.45494e-15	1.49961e-15	5.86827e-15	1.99744e-15	2.16976e-15	1.64622e-14	3.43318e-15	2.4398e-14	8.30454e-15	9.02103e-15	6.84435e-14	1.42738e-14	8.8024e-14	2.99616e-14	3.25464e-14	2.46934e-13	5.12481e-14	1.37307e-15	1.86738e-15	1.31326e-16	1.67009e-16
ECOAH6	-1.08926e-11	1.4527e-12	-1.04201e-10	-7.11442e-10	5.84425e-10	-3.09922e-10	1.64171e-10	8.35648e-11	-4.51895e-10	2.41396e-10	2.39571e-09	1.69707e-10	-1.93039e-10	-1.48572e-11	4.30825e-10	1.02943e-10	-7.75813e-11	-1.15119e-10	-2.63015e-10	-4.67784e-11	2.94608e-11	2.32963e-10	4.12531e-11	2.24022e-09	-2.20088e-10	1.60268e-11	-4.73092e-09	2.34032e-09	-5.08583e-09	4.24005e-09	2	2	2	2	2	2	2	2	2	2	4	4	4	4	4	-3.31813e-09	-5.71169e-10	-3.70962e-10	-5.30866e-10
USHD	3.70085e-16	2.70267e-17	1.50997e-14	1.61963e-14	1.1972e-14	1.84195e-14	3.53072e-15	6.68079e-15	8.72325e-15	6.15163e-15	4.45981e-14	9.21514e-15	5.4397e-15	4.54624e-15	1.91019e-14	6.28503e-15	4.19061e-15	5.68791e-15	1.37516e-14	1.10679e-14	9.57896e-15	7.11944e-15	6.51611e-15	4.01168e-14	1.39634e-14	4.62391e-15	1.14314e-13	1.11037e-13	1.11193e-13	1.14569e-13	4.48494e-13	1.52649e-13	1.65775e-13	1.25802e-12	2.62272e-13	1.86499e-12	6.34618e-13	6.89317e-13	5.23111e-12	1.09067e-12	6.7259e-12	2.28943e-12	2.4864e-12	1.88705e-11	-1.04297e-12	1	-3.80097e-14	-2.67309e-15	-1.13384e-14
EX_gua_e	0	0	0	0	0	0	0	0	0	0	0	0	0	0	0	0	0	0	0	0	0	0	0	0	0	0	0	0	0	0	0	0	0	0	0	0	0	0	0	0	0	0	0	0	0	0	0	0	0
ENO	0.45	0.1	0.4625	1.6	0.5625	1.375	0.75	1.775	1.075	0.875	0.15	1.525	1.425	-0.0625	-0.0125	1.775	1.85	1.775	0.3625	1.875	1.5	-0.325	1.05	2.2	1.7	1.475	0.6375	1.775	0.7375	1.4875	12.35	14.15	13.8	15.95	15.6	12.8	14.6	14.25	16.4	16.05	25.6	29.2	28.5	32.8	32.1	27	16.625	1.425	0.2
FBA	-0.0183333	0.00333333	1.53208	1.25333	1.56875	1.24583	-0.0416667	0.4925	0.569167	0.5625	0.438333	0.584167	0.580833	0.28125	0.91625	0.425833	-0.105	0.459167	1.22875	1.6625	0.516667	0.555833	0.501667	1.77333	1.65667	-0.0841667	1.53792	1.25917	1.57458	1.49958	1.07833	1.07167	1.06	1.065	1.05333	1.09333	1.08667	1.075	1.08	1.06833	1.62	1.60667	1.58333	1.59332	1.57	3.5	5.42083	0.580833	0.606667
HCO3E	-8.42678e-11	-7.77337e-12	1	-1.21002e-08	1	9.65612e-09	1.44429e-09	-3.05968e-09	-2.99142e-09	2.15915e-09	-1.78691e-08	1.17651e-08	-1.55174e-09	-2.61327e-09	-1.0272e-09	-7.60317e-09	-9.52706e-10	-3.26757e-09	-1.10754e-08	-1.87462e-09	-6.60878e-09	1.11485e-08	2.28712e-09	-9.11779e-09	3.28662e-09	5.53289e-10	1	-1.88264e-08	1	-1.9421e-08	-1.01929e-07	4.47431e-08	-6.64497e-08	8.7798e-07	2.58956e-07	-9.6282e-07	-5.11214e-07	4.41247e-07	-1.79372e-06	-6.26377e-07	-3.47381e-06	4.64301e-06	1.53759e-07	-1.01574e-06	-2.25994e-06	4	1.2495e-07	7.03786e-09	1.55881e-09
MGSA	0	0	0	0	0	0	0	0	0	0	0	0	0	0	0	0	0	0	0	0	0	0	0	0	0	0	0	0	0	0	0	0	0	0	0	0	0	0	0	0	0	0	0	0	0	0	0	0	0
IMPC	7.22304e-11	8.18146e-12	-1	1.15209e-08	-1	-9.91253e-09	-1.56771e-09	2.95656e-09	3.39135e-09	-2.20365e-09	1.71033e-08	-1.17931e-08	1.43484e-09	2.73229e-09	-1	7.58364e-09	1.01501e-09	3.38154e-09	1.07588e-08	2.26954e-09	6.67595e-09	-1.1117e-08	-2.27068e-09	8.86001e-09	-3.8308e-09	-7.17266e-10	-1	2.0571e-08	-1	1.89169e-08	1.11453e-07	-5.14957e-08	6.30501e-08	-8.30745e-07	-2.67136e-07	9.64864e-07	4.86384e-07	-4.28688e-07	1.70516e-06	6.21797e-07	3.29168e-06	-4.54093e-06	-1.35218e-07	9.57681e-07	2.32327e-06	-7.14079e-08	-1.29185e-07	-6.99917e-09	-9.98649e-10
IMPD	6.47406e-12	-3.97211e-13	-8.68653e-11	-5.16311e-09	1	-1.02966e-09	4.98285e-10	-2.39545e-09	2.01432e-10	2.33452e-09	2.47237e-09	1.5278e-09	3.96442e-10	-6.04037e-10	-3.46779e-09	-1.37159e-09	1.46751e-10	-2.61943e-11	-6.0309e-10	-6.4198e-11	-2.93387e-09	2.12884e-09	2.15465e-09	-1.56254e-08	-7.50811e-10	-8.88315e-10	-8.31558e-09	-6.36844e-09	1	1.32533e-08	-3.37429e-08	-3.04419e-08	-2.17879e-08	4.05139e-07	1.31191e-08	-4.57802e-07	-1.78788e-07	8.0291e-08	-9.00598e-07	3.62975e-08	-1.77296e-06	5.6116e-07	-3.60357e-07	2.46069e-06	-1.22906e-06	2.80678e-09	2.81605e-08	1.68772e-09	2.55731e-09
PPS	0	0	0	0	0	0	0	0	0	0	0	0	0	0	0	0	0	0	0	0	0	0	0	0	0	0	0	0	0	0	0	0	0	0	0	0	0	0	0	0	0	0	0	0	0	0	0	0	0
ECOAH4	-1.54153e-11	4.83471e-13	-7.53086e-10	-4.31343e-10	2.95845e-10	-7.93522e-10	1.39455e-10	3.2263e-10	-1.32235e-10	3.23797e-10	3.79692e-10	8.80068e-11	-1.18505e-10	-1.60894e-10	8.40419e-10	1.42408e-10	-4.1095e-11	-1.28408e-10	-3.33944e-10	-4.42661e-10	3.15216e-10	3.35034e-10	3.58466e-10	2.12052e-09	-4.9052e-10	1.18938e-10	-4.90344e-09	6.47721e-09	-5.85269e-09	4.89273e-09	2	2	2	2	2	2	2	2	2	2	4	4	4	4	4	4	-5.62765e-09	-4.96754e-11	-9.69672e-11
LPADSS	3.70085e-16	2.70267e-17	1.50997e-14	1.61963e-14	1.1972e-14	1.84195e-14	3.53072e-15	6.68079e-15	8.72325e-15	6.15163e-15	4.45981e-14	9.21514e-15	5.4397e-15	4.54624e-15	1.91019e-14	6.28503e-15	4.19061e-15	5.68791e-15	1.37516e-14	1.10679e-14	9.57896e-15	7.11944e-15	6.51611e-15	4.01168e-14	1.39634e-14	4.62391e-15	1.14314e-13	1.11037e-13	1.11193e-13	1.14569e-13	4.48494e-13	1.52649e-13	1.65775e-13	1.25802e-12	2.62272e-13	1.86499e-12	6.34618e-13	6.89317e-13	5.23111e-12	1.09067e-12	6.7259e-12	2.28943e-12	2.4864e-12	1.88705e-11	-1.04297e-12	1	-3.80097e-14	-2.67309e-15	-1.13384e-14
GLUTRS	-1.87409e-17	-1.38052e-18	-7.62823e-16	-8.19427e-16	-6.05199e-16	-9.31581e-16	-1.78804e-16	-3.37687e-16	-4.41527e-16	-3.1135e-16	-2.25697e-15	-4.66605e-16	-2.75469e-16	-2.30301e-16	-9.66226e-16	-3.17923e-16	-2.12153e-16	-2.87994e-16	-6.95802e-16	-5.59877e-16	-4.84807e-16	-3.60487e-16	-3.29844e-16	-2.03003e-15	-7.06955e-16	-2.34059e-16	-5.78975e-15	-5.62107e-15	-5.62653e-15	-5.79952e-15	-2.26961e-14	-7.72494e-15	-8.39225e-15	-6.36629e-14	-1.32781e-14	-9.43601e-14	-3.2116e-14	-3.48902e-14	-2.64703e-13	-5.52049e-14	-3.40436e-13	-1.15877e-13	-1.25875e-13	-9.55052e-13	-2.10531e-13	-5.64079e-15	-7.6715e-15	-5.39489e-16	-3.9358e-16
TDSK	3.70085e-16	2.70267e-17	1.50997e-14	1.61963e-14	1.1972e-14	1.84195e-14	3.53072e-15	6.68079e-15	8.72325e-15	6.15163e-15	4.45981e-14	9.21514e-15	5.4397e-15	4.54624e-15	1.91019e-14	6.28503e-15	4.19061e-15	5.68791e-15	1.37516e-14	1.10679e-14	9.57896e-15	7.11944e-15	6.51611e-15	4.01168e-14	1.39634e-14	4.62391e-15	1.14314e-13	1.11037e-13	1.11193e-13	1.14569e-13	4.48494e-13	1.52649e-13	1.65775e-13	1.25802e-12	2.62272e-13	1.86499e-12	6.34618e-13	6.89317e-13	5.23111e-12	1.09067e-12	6.7259e-12	2.28943e-12	2.4864e-12	1.88705e-11	-1.04297e-12	1	-3.80097e-14	-2.67309e-15	-1.13384e-14
PGI	-0.00416667	0.0916667	1.38229	1.46667	1.89062	1.26042	-0.145833	-0.45625	0.152083	-0.03125	-1.44583	0.564583	0.472917	-0.015625	0.446875	-1.28958	-0.3875	-0.872917	-2.45937	0.71875	-0.291667	-0.214583	-0.704167	1.76667	0.558333	-0.314583	1.54271	1.62708	2.05104	0.988542	5.65417	6.47083	6.15	7.2875	6.96667	6.06667	6.88333	6.5625	7.7	7.37917	12.05	13.6833	13.0417	15.3167	14.675	14.25	5.07292	0.472917	0.183333
TMPPP	-1.06487e-18	-7.84257e-20	-4.33397e-17	-4.65565e-17	-3.4391e-17	-5.29474e-17	-1.01604e-17	-1.91943e-17	-2.50833e-17	-1.76929e-17	-1.28239e-16	-2.65175e-17	-1.56531e-17	-1.30901e-17	-5.49207e-17	-1.80688e-17	-1.20543e-17	-1.63653e-17	-3.95469e-17	-3.18154e-17	-2.7548e-17	-2.04837e-17	-1.87452e-17	-1.15355e-16	-4.01746e-17	-1.33013e-17	-3.2901e-16	-3.19479e-16	-3.19776e-16	-3.29591e-16	-1.28974e-15	-4.38979e-16	-4.76854e-16	-3.61822e-15	-7.5456e-16	-5.36251e-15	-1.82536e-15	-1.98277e-15	-1.50429e-14	-3.1372e-15	-1.93457e-14	-6.58524e-15	-7.15302e-15	-5.42712e-14	-1.20286e-14	-3.22283e-16	-4.38288e-16	-3.08234e-17	-2.08579e-17
EX_btn_e	0	0	0	0	0	0	0	0	0	0	0	0	0	0	0	0	0	0	0	0	0	0	0	0	0	0	0	0	0	0	0	0	0	0	0	0	0	0	0	0	0	0	0	0	0	0	0	0	0
PGK	-0.45	-0.1	-1.9625	-1.6	-2.0625	-1.375	-0.75	-1.775	-1.075	-0.875	-1.15	-1.525	-1.425	-0.4375	-0.4875	-1.775	-1.85	-1.775	-1.8625	-1.875	-1.5	-0.675	-1.05	-2.2	-1.7	-1.475	-2.1375	-1.775	-2.2375	-1.9875	-13.35	-15.15	-14.8	-16.95	-16.6	-12.8	-14.6	-14.25	-16.4	-16.05	-25.6	-29.2	-28.5	-32.8	-32.1	-27	-16.625	-1.425	-0.2
EX_ptrc_e	0	0	0	0	0	0	0	0	0	0	0	0	0	0	0	0	0	0	0	0	0	0	0	0	0	0	0	0	0	0	0	0	0	0	0	0	0	0	0	0	0	0	0	0	0	0	0	0	0
EDA	0	0	0	0	0	0	0	0	0	0	0	0	0	0	0	0	0	0	0	0	0	0	0	0	0	0	0	0	0	0	0	0	0	0	0	0	0	0	0	0	0	0	0	0	0	0	0	0	0
EX_spmd_e	0	0	0	0	0	0	0	0	0	0	0	0	0	0	0	0	0	0	0	0	0	0	0	0	0	0	0	0	0	0	0	0	0	0	0	0	0	0	0	0	0	0	0	0	0	0	0	0	0
EX_thym_e	0	0	0	0	0	0	0	0	0	0	0	0	0	0	0	0	0	0	0	0	0	0	0	0	0	0	0	0	0	0	0	0	0	0	0	0	0	0	0	0	0	0	0	0	0	0	0	0	0
EX_xtsn_e	0	0	0	0	0	0	0	0	0	0	0	0	0	0	0	0	0	0	0	0	0	0	0	0	0	0	0	0	0	0	0	0	0	0	0	0	0	0	0	0	0	0	0	0	0	0	0	0	0
NTPP1	0	0	0	0	0	0	0	0	0	0	0	0	0	0	0	0	0	0	0	0	0	0	0	0	0	0	0	0	0	0	0	0	0	0	0	0	0	0	0	0	0	0	0	0	0	0	0	0	0
URIK1	0	0	0	0	0	0	0	0	0	0	0	0	0	0	0	0	0	0	0	0	0	0	0	0	0	0	0	0	0	0	0	0	0	0	0	0	0	0	0	0	0	0	0	0	0	0	0	0	0
URIK2	0	0	0	0	0	0	0	0	0	0	0	0	0	0	0	0	0	0	0	0	0	0	0	0	0	0	0	0	0	0	0	0	0	0	0	0	0	0	0	0	0	0	0	0	0	0	0	0	0
NTPP2	0	0	0	0	0	0	0	0	0	0	0	0	0	0	0	0	0	0	0	0	0	0	0	0	0	0	0	0	0	0	0	0	0	0	0	0	0	0	0	0	0	0	0	0	0	0	0	0	0
PGL	0.275	-0.05	0.51875	0.2	-0.03125	0.3125	0.625	1.6125	0.4625	0.5625	2.425	0.2375	0.2875	0.28125	0.75625	2.6125	1.575	2.1125	4.06875	1.0625	1.25	0.6625	1.475	0.4	1.15	1.2625	0.43125	0.1125	-0.11875	1.00625	1.825	1.925	2.1	2.025	2.2	1.6	1.7	1.875	1.8	1.975	2.7	2.9	3.25	3.1	3.45	3.5	8.6875	0.2875	-0.1
NTPTP1	0	0	0	0	0	0	0	0	0	0	0	0	0	0	0	0	0	0	0	0	0	0	0	0	0	0	0	0	0	0	0	0	0	0	0	0	0	0	0	0	0	0	0	0	0	0	0	0	0
NTPTP2	0	0	0	0	0	0	0	0	0	0	0	0	0	0	0	0	0	0	0	0	0	0	0	0	0	0	0	0	0	0	0	0	0	0	0	0	0	0	0	0	0	0	0	0	0	0	0	0	0
CYTDK1	0	0	0	0	0	0	0	0	0	0	0	0	0	0	0	0	0	0	0	0	0	0	0	0	0	0	0	0	0	0	0	0	0	0	0	0	0	0	0	0	0	0	0	0	0	0	0	0	0
RPE	0.183333	-0.0333333	-0.320833	-0.533333	-0.6875	-0.458333	0.416667	1.075	0.308333	0.375	1.61667	0.158333	0.191667	0.1875	-0.1625	1.74167	1.05	1.40833	2.7125	0.375	0.833333	0.441667	0.983333	-0.733333	0.433333	0.841667	-0.379167	-0.591667	-0.745833	0.00416666	1.21667	1.28333	1.4	1.35	1.46667	1.06667	1.13333	1.25	1.2	1.31667	1.8	1.93333	2.16667	2.06667	2.3	1	5.79167	0.191667	-0.0666667
DHQTi	-5.93497e-13	5.18105e-14	1.03064e-10	-1.85836e-10	-2.17482e-10	7.95384e-11	5.39655e-11	1.58816e-10	2.50321e-10	-1.01207e-10	-8.98438e-10	2.1484e-10	1.22119e-10	-6.2367e-11	-3.0264e-10	-1.68214e-10	-8.19134e-11	8.86675e-11	-1.94569e-11	1	7.34618e-11	-1.15108e-10	-7.55182e-11	1	1	9.90497e-11	1.86526e-09	-1.98673e-09	1.52939e-09	1.37575e-09	2.47135e-09	-1.08958e-09	-4.49069e-09	-2.3451e-08	-4.77958e-09	-3.39661e-08	1.08833e-08	-4.08001e-09	1.15392e-07	3.17337e-08	-1.27296e-08	-2.60158e-10	-3.53944e-08	-4.50758e-07	5.17632e-08	-2.64702e-09	-3.26795e-09	2.45118e-10	-9.18336e-11
IPMD	0	0	0	0	0	0	0	0	0	0	0	0	0	0	0	0	1	1.44276e-18	3.48604e-18	2.80481e-18	0	0	0	0	0	0	0	0	0	0	0	0	0	0	0	0	0	0	0	0	0	0	0	0	0	0	0	0	0
AIRC3	7.9032e-11	8.56159e-12	-1	1.15916e-08	-1	-1.01941e-08	-1.5155e-09	3.10002e-09	3.16036e-09	-2.03045e-09	1.83474e-08	-1.15543e-08	1.64899e-09	2.63651e-09	9.66181e-10	7.6065e-09	9.09312e-10	3.28256e-09	1.08799e-08	2.193e-09	6.7411e-09	-1.09027e-08	-2.5022e-09	7.25741e-09	-3.51924e-09	-5.63576e-10	-1	1.97711e-08	-1	2.04863e-08	9.82222e-08	-4.61858e-08	6.38911e-08	-8.596e-07	-2.61597e-07	9.27627e-07	4.87971e-07	-4.1657e-07	1.72119e-06	6.24894e-07	3.1785e-06	-4.55527e-06	-1.83243e-07	1.3664e-06	2.20336e-06	-7.44092e-08	-1.24036e-07	-7.24067e-09	-1.63007e-09
TALA	0.0733333	-0.0133333	-1.12833	-1.01333	-1.275	-0.983333	0.166667	0.03	-0.276667	-0.25	0.246667	-0.336667	-0.323333	-0.125	-0.665	0.296667	0.42	0.163333	0.085	-0.65	-0.0666667	-0.223333	-0.00666667	-1.09333	-0.626667	0.336667	-1.15167	-1.03667	-1.29833	-0.998333	-0.313333	-0.286667	-0.24	-0.26	-0.213334	-0.373333	-0.346666	-0.3	-0.32	-0.273333	-0.479998	-0.426669	-0.333334	-0.373327	-0.280001	-2	-1.68333	-0.323333	-0.426667
PUNP1	-1.91972e-12	-1.41169e-13	0.00913242	0.0136986	-0.0547945	0.0136986	-1.82896e-11	0.0182648	0.0182648	-3.18403e-11	-0.00456621	-4.77139e-11	-2.81698e-11	-2.35538e-11	0.00913242	-3.25126e-11	-2.16955e-11	-2.94521e-11	-0.00456621	-5.72569e-11	5.04322e-10	3.74993e-10	-4.10606e-10	0.0136986	-7.22927e-11	2.43501e-10	0.0730594	0.0136986	-0.118721	-0.520548	0.0365297	0.0365297	0.0365297	0.0365297	0.0365297	0.0365297	0.0365297	0.0365297	0.0365296	0.0365297	0.0730595	0.0730594	0.0730594	0.0730589	0.0730596	0.0730594	-9.03402e-09	-5.21909e-11	-6.74317e-11
PUNP2	1.83687e-12	-1.20378e-13	-0.00913242	-0.0136986	0.0547945	-0.0136986	3.53865e-13	-0.0182648	-0.0182648	3.53772e-11	0.00456621	-3.65018e-11	9.44749e-11	3.93883e-11	-0.00913242	1.92912e-10	7.02484e-11	-2.5989e-11	0.00456621	-2.24607e-10	-2.01847e-10	-1.84851e-10	1.73487e-10	-0.0136986	-9.91258e-11	-6.90521e-11	-0.0730594	-0.0136986	0.118721	0.520548	-0.0365297	-0.0365297	-0.0365297	-0.0365297	-0.0365297	-0.0365297	-0.0365297	-0.0365297	-0.0365297	-0.0365297	-0.0730594	-0.0730594	-0.0730593	-0.0730589	-0.0730595	-0.0730594	2.60363e-09	-1.80977e-11	1.55114e-10
PUNP3	1.83657e-12	-1.20387e-13	-0.00913242	-0.0136986	0.0547945	-0.0136986	3.50898e-13	-0.0182648	-0.0182648	3.53795e-11	0.00456621	-3.64932e-11	9.44701e-11	3.9389e-11	-0.00913242	1.92922e-10	7.02523e-11	-2.5993e-11	0.00456621	-2.24624e-10	-2.0184e-10	-1.84846e-10	1.73489e-10	-0.0136986	-9.91334e-11	-6.90507e-11	-0.0730594	-0.0136986	0.118721	-0.479452	-0.0365297	-0.0365297	-0.0365297	-0.0365297	-0.0365297	-0.0365297	-0.0365297	-0.0365297	-0.0365297	-0.0365297	-0.0730594	-0.0730594	-0.0730593	-0.0730589	-0.0730595	-0.0730594	2.60359e-09	-1.81004e-11	1.55107e-10
ADSL2r	-7.9032e-11	-8.56159e-12	1	-1.15916e-08	1	1.01941e-08	1.5155e-09	-3.10002e-09	-3.16036e-09	2.03045e-09	-1.83474e-08	1.15543e-08	-1.64899e-09	-2.63651e-09	-9.66181e-10	-7.6065e-09	-9.09312e-10	-3.28256e-09	-1.08799e-08	-2.193e-09	-6.7411e-09	1.09027e-08	2.5022e-09	-7.25741e-09	3.51924e-09	5.63576e-10	1	-1.97711e-08	1	-2.04863e-08	-9.82222e-08	4.61858e-08	-6.38911e-08	8.596e-07	2.61597e-07	-9.27627e-07	-4.87971e-07	4.1657e-07	-1.72119e-06	-6.24894e-07	-3.1785e-06	4.55527e-06	1.83243e-07	-1.3664e-06	-2.20336e-06	7.44092e-08	1.24036e-07	7.24067e-09	1.63007e-09
TKT1	0.0916667	-0.0166667	-0.160417	-0.266667	-0.34375	-0.229167	0.208333	0.5375	0.154167	0.1875	0.808333	0.0791667	0.0958333	0.09375	-0.08125	0.870833	0.525	0.704167	1.35625	0.6875	0.416667	0.220833	0.491667	0.133333	0.716667	0.420833	-0.189583	-0.295833	-0.372917	0.00208333	0.608333	0.641667	0.7	0.675	0.733333	0.533334	0.566667	0.625	0.6	0.658333	0.900002	0.966666	1.08333	1.03333	1.15	0.5	2.89583	0.0958333	-0.0333333
EX_fe2_e	2.75266e-16	2.02448e-17	1.11876e-14	1.20244e-14	1.62434e-14	2.5006e-14	4.798e-15	9.06188e-15	1.12533e-14	7.93618e-15	5.75227e-14	1.1893e-14	6.50866e-15	5.44195e-15	2.28342e-14	7.51232e-15	3.75197e-15	5.09294e-15	1.23074e-14	9.9029e-15	6.98611e-15	5.1947e-15	4.75349e-15	2.92523e-14	5.26465e-15	1.74345e-15	4.31127e-14	4.18682e-14	1.47842e-14	1.52308e-14	5.96074e-14	2.02926e-14	1.81536e-14	1.37602e-13	2.87097e-14	2.03997e-13	-3.23496e-14	-3.51749e-14	-2.6651e-13	-5.56416e-14	1.03638e-12	3.527e-13	3.83207e-13	2.90764e-12	-5.32297e-14	-1.42667e-15	-1.94085e-15	-1.36401e-16	-1.6711e-15
PUNP5	0	0	0	0	0	0	0	0	0	0	0	0	0	0	0	0	0	0	0	0	0	0	0	0	0	0	0	0	0	0	0	0	0	0	0	0	0	0	0	0	0	0	0	0	0	0	0	0	0
PUNP6	0	0	0	0	0	0	0	0	0	0	0	0	0	0	0	0	0	0	0	0	0	0	0	0	0	0	0	0	0	0	0	0	0	0	0	0	0	0	0	0	0	0	0	0	0	0	0	0	0
PUNP7	0	0	0	0	0	0	0	0	0	0	0	0	0	0	0	0	0	0	0	0	0	0	0	0	0	0	0	0	0	0	0	0	0	0	0	0	0	0	0	0	0	0	0	0	0	0	0	0	0
G6PDA	0	0	0	0	0	0	0	0	0	0	0	0	0	0	0	0	0	0	0	0	0	0	0	0	0	0	0	0	0	0	0	0	0	0	0	0	0	0	0	0	0	0	0	0	0	0	0	0	0
RNDR1	0	0	0	0	0	0	0	0	0	0	0	0	0	0	0	0	0	0	0	0	0	0	0	0	0	0	0	0	0	0	0	0	0	0	0	0	0	0	0	0	0	0	0	0	0	0	0	0	0
ALCD2x	0	0	0	0	0	0	0	0	0	0	0	0	0	0	0	0	0	0	0	0	0	0	0	0	0	0	0	0	0	0	0	0	0	0	0	0	0	0	0	0	0	0	0	0	0	0	0	0	0
RNDR3	0	0	0	0	0	0	0	0	0	0	0	0	0	0	0	0	0	0	0	0	0	0	0	0	0	0	0	0	0	0	0	0	0	0	0	0	0	0	0	0	0	0	0	0	0	0	0	0	0
RNDR4	0	0	0	0	0	0	0	0	0	0	0	0	0	0	0	0	0	0	0	0	0	0	0	0	0	0	0	0	0	0	0	0	0	0	0	0	0	0	0	0	0	0	0	0	0	0	0	0	0
ALDD2y	0	0	0	0	0	0	0	0	0	0	0	0	0	0	0	0	0	0	0	0	0	0	0	0	0	0	0	0	0	0	0	0	0	0	0	0	0	0	0	0	0	0	0	0	0	0	0	0	0
TMDS	-6.18162e-16	-4.52814e-17	-2.5111e-14	-2.69486e-14	-1.99325e-14	-3.06343e-14	-5.87624e-15	-1.11091e-14	-1.45218e-14	-1.02435e-14	-7.42123e-14	-1.53519e-14	-9.05744e-15	-7.5765e-15	-3.17853e-14	-1.04558e-14	-6.97734e-15	-9.46962e-15	-2.2888e-14	-1.84181e-14	-1.59432e-14	-1.18566e-14	-1.08503e-14	-6.67806e-14	-2.3251e-14	-7.69868e-15	-1.90419e-13	-1.84916e-13	-8.51575e-14	1	-3.43493e-13	-1.16918e-13	3.51964e-14	2.67039e-13	5.56909e-14	3.95768e-13	2.5914e-13	2.81497e-13	2.13575e-12	4.4541e-13	3.93375e-12	1.33897e-12	1.45448e-12	1.10354e-11	2.93273e-12	7.85757e-14	1.06863e-13	7.5153e-15	1.16258e-14
RMI	0	0	0	0	0	0	0	0	0	0	0	0	0	0	0	0	0	0	0	0	0	0	0	0	0	0	0	0	0	0	0	0	0	0	0	0	0	0	0	0	0	0	0	0	0	0	0	0	0
TMDK1	0	0	0	0	0	0	0	0	0	0	0	0	0	0	0	0	0	0	0	0	0	0	0	0	0	0	0	0	0	0	0	0	0	0	0	0	0	0	0	0	0	0	0	0	0	0	0	0	0
LYSAM	0	0	0	0	0	0	0	0	0	0	0	0	0	0	0	0	0	0	0	0	0	0	0	0	0	0	0	0	0	0	0	0	0	0	0	0	0	0	0	0	0	0	0	0	0	0	0	0	0
PPCDC	5.30007e-12	4.9452e-13	1.65537e-10	-1.02251e-09	1.14578e-10	2.4509e-10	3.33185e-11	2.58977e-10	-6.87233e-10	4.30016e-11	1.19714e-09	-3.58194e-11	-6.86255e-11	9.07103e-11	1.16531e-09	4.69097e-10	-1.99844e-10	4.92361e-11	8.50736e-12	1.14236e-11	3.2259e-10	3.49126e-10	1.00981e-10	2.50446e-09	-4.02279e-10	1.88339e-10	-3.44758e-09	-1.99046e-09	9.16112e-11	2.23136e-09	-1.45348e-08	-1.27681e-08	-5.38032e-09	-4.95391e-08	-1.87167e-08	1.69268e-07	-4.41628e-08	-4.48007e-09	-4.33823e-07	-2.32283e-08	-1.37126e-07	7.60103e-08	-1.81381e-07	-3.57259e-07	-8.37961e-08	-1.62849e-09	-5.43969e-09	-3.00384e-10	-5.35951e-10
FTHFD	0	0	0	0	0	0	0	0	0	0	0	0	0	0	0	0	0	0	0	0	0	0	0	0	0	0	0	0	0	0	0	0	0	0	0	0	0	0	0	0	0	0	0	0	0	0	0	0	0
EX_glc__D_e	-0.270833	-0.0416667	-1.90104	-1.66667	-1.85937	-1.57292	-0.479167	-1.15625	-0.614583	-0.53125	-0.979167	-0.802083	-0.760417	-0.265625	-1.20313	-1.32292	-1.1875	-1.23958	-1.60938	-1.78125	-0.958333	-0.447917	-0.770833	-2.16667	-1.70833	-0.947917	-1.97396	-1.73958	-1.93229	-1.99479	-7.47917	-8.39583	-8.25	-9.3125	-9.16667	-7.66667	-8.58333	-8.4375	-9.5	-9.35417	-14.75	-16.5833	-16.2917	-18.4167	-18.125	-17.75	-13.7604	-0.760417	-1.08333
DHAD1	1.58109e-11	1.65845e-12	5.73499e-10	-1.67958e-09	2.49145e-10	4.82289e-10	2.67089e-11	5.49645e-11	-6.18712e-10	1.7959e-10	5.03452e-10	-2.56682e-10	-5.6004e-11	1.508e-10	4.11659e-10	5.44816e-10	1	2.26222e-10	-6.18007e-10	-9.86888e-11	5.24516e-10	8.67446e-11	1.38262e-10	3.95383e-09	-5.51568e-10	1	-2.25591e-09	-2.1717e-09	-3.6599e-09	3.90266e-09	-4.75896e-09	-8.96368e-09	-6.52069e-09	-5.85663e-08	-2.68366e-08	1.41774e-07	-6.20923e-08	-3.05841e-08	-5.85288e-07	-1.83957e-08	-2.9644e-07	4.13201e-08	-1.75477e-07	-3.98692e-08	5.1796e-09	-2.10592e-09	-3.46327e-09	-1.31373e-10	2.95054e-11
IPPMIa	0	0	0	0	0	0	0	0	0	0	0	0	0	0	0	0	-1	-1.44276e-18	-3.48604e-18	-2.80481e-18	0	0	0	0	0	0	0	0	0	0	0	0	0	0	0	0	0	0	0	0	0	0	0	0	0	0	0	0	0
EX_alltn_e	0	0	0	0	0	0	0	0	0	0	0	0	0	0	0	0	0	0	0	0	0	0	0	0	0	0	0	0	0	0	0	0	0	0	0	0	0	0	0	0	0	0	0	0	0	0	0	0	0
G3PD7	0	0	0	0	0	0	0	0	0	0	0	0	0	0	0	0	0	0	0	0	0	0	0	0	0	0	0	0	0	0	0	0	0	0	0	0	0	0	0	0	0	0	0	0	0	0	0	0	0
EDD	0	0	0	0	0	0	0	0	0	0	0	0	0	0	0	0	0	0	0	0	0	0	0	0	0	0	0	0	0	0	0	0	0	0	0	0	0	0	0	0	0	0	0	0	0	0	0	0	0
EX_ura_e	0	0	0	0	0	0	0	0	0	0	0	0	0	0	0	0	0	0	0	0	0	0	0	0	0	0	0	0	0	0	0	0	0	0	0	0	0	0	0	0	0	0	0	0	0	0	0	0	0
NADH9	0	0	0	0	0	0	0	0	0	0	0	0	0	0	0	0	0	0	0	0	0	0	0	0	0	0	0	0	0	0	0	0	0	0	0	0	0	0	0	0	0	0	0	0	0	0	0	0	0
EX_val__L_e	0	0	0	0	0	0	0	0	0	0	0	0	0	0	0	0	0	0	0	0	0	0	0	0	0	0	0	0	0	0	0	0	0	0	0	0	0	0	0	0	0	0	0	0	0	0	0	0	0
NADH10	0	0	0	0	0	0	0	0	0	0	0	0	0	0	0	0	0	0	0	0	0	0	0	0	0	0	0	0	0	0	0	0	0	0	0	0	0	0	0	0	0	0	0	0	0	0	0	0	0
ADK4	0	0	0	0	0	0	0	0	0	0	0	0	0	0	0	0	0	0	0	0	0	0	0	0	0	0	0	0	0	0	0	0	0	0	0	0	0	0	0	0	0	0	0	0	0	0	0	0	0
INSK	0	0	0	0	0	0	0	0	0	0	0	0	0	0	0	0	0	0	0	0	0	0	0	0	0	0	0	0	0	0	0	0	0	0	0	0	0	0	0	0	0	0	0	0	0	0	0	0	0
MDH	-0.55	0.1	2.4625	0.6	1.5625	0.375	-0.25	0.775	0.075	-0.125	0.15	-0.475	-0.575	-0.0625	0.9875	-0.225	-1.15	-0.225	0.3625	-0.125	-0.5	-0.325	0.05	0.2	-0.3	-0.525	2.6375	0.775	1.7375	0.4875	-1.65	-1.85	-2.2	-2.05	-2.4	-1.2	-1.4	-1.75	-1.6	-1.95	-2.40001	-2.79999	-3.5	-3.2	-3.9	-3	-2.375	-0.575	0.2
ABTA	0	0	0	0	0	0	0	0	0	0	0	0	0	0	0	0	0	0	0	0	0	0	0	0	0	0	0	0	0	0	0	0	0	0	0	0	0	0	0	0	0	0	0	0	0	0	0	0	0
EX_xan_e	0	0	0	0	0	0	0	0	0	0	0	0	0	0	0	0	0	0	0	0	0	0	0	0	0	0	0	0	0	0	0	0	0	0	0	0	0	0	0	0	0	0	0	0	0	0	0	0	0
FUM	-0.55	0.1	2.4625	0.6	1.5625	0.375	-0.25	0.775	0.075	-0.125	0.15	-0.475	-0.575	-0.0625	0.9875	-0.225	-1.15	-0.225	0.3625	-0.125	-0.5	-0.325	0.05	0.2	-0.3	-0.525	2.6375	0.775	1.7375	0.4875	-1.65	-1.85	-2.2	-2.05	-2.4	-1.2	-1.4	-1.75	-1.6	-1.95	-2.40001	-2.79999	-3.5	-3.20001	-3.9	-3	-2.375	-0.575	0.2
FMNAT	6.0866e-12	-1.07414e-12	1.44505e-10	-4.94429e-09	2.91406e-09	-1.03822e-09	5.03605e-10	-2.6746e-09	-6.71458e-10	2.3266e-09	4.23816e-09	1.14182e-09	3.82467e-11	-6.45987e-10	-2.11736e-09	-1.11734e-09	1.50303e-11	-8.12236e-11	-6.89152e-10	4.89129e-10	-2.85935e-09	2.1973e-09	2.13315e-09	-1.6524e-08	-1.05218e-09	-9.23489e-10	-1.31816e-08	-5.25231e-09	2.17885e-08	1.34145e-08	-2.73004e-08	-2.60295e-08	-8.825e-09	3.85459e-07	2.31224e-08	-3.75561e-07	-2.15317e-07	1.04089e-07	-9.82116e-07	-9.89276e-09	-2.06953e-06	5.74066e-07	-3.76137e-07	3.1505e-06	-1.17238e-06	3.36952e-09	3.4088e-08	1.78751e-09	2.26377e-09
PYDXNK	0	0	0	0	0	0	0	0	0	0	0	0	0	0	0	0	0	0	0	0	0	0	0	0	0	0	0	0	0	0	0	0	0	0	0	0	0	0	0	0	0	0	0	0	0	0	0	0	0
PYAM5PO	0	0	0	0	0	0	0	0	0	0	0	0	0	0	0	0	0	0	0	0	0	0	0	0	0	0	0	0	0	0	0	0	0	0	0	0	0	0	0	0	0	0	0	0	0	0	0	0	0
SSALx	0	0	0	0	0	0	0	0	0	0	0	0	0	0	0	0	0	0	0	0	0	0	0	0	0	0	0	0	0	0	0	0	0	0	0	0	0	0	0	0	0	0	0	0	0	0	0	0	0
ASPT	0	0	0	0	0	0	0	0	0	0	0	0	0	0	0	0	0	0	0	0	0	0	0	0	0	0	0	0	0	0	0	0	0	0	0	0	0	0	0	0	0	0	0	0	0	0	0	0	0
OHPBAT	6.13885e-13	-5.03064e-14	-1.02278e-10	1.86413e-10	2.1801e-10	-7.90523e-11	-5.3864e-11	-1.58507e-10	-2.50043e-10	1.01503e-10	8.9989e-10	-2.14336e-10	-1.21874e-10	6.25645e-11	3.03578e-10	1.68609e-10	8.20182e-11	-8.84647e-11	1.99196e-11	3.1064e-10	-7.28503e-11	1.15476e-10	7.5882e-11	-8.43644e-10	-2.26409e-10	-9.89447e-11	-1.86138e-09	1.9892e-09	-1.52793e-09	-1.37428e-09	-2.46897e-09	1.08989e-09	4.49253e-09	2.34651e-08	4.77978e-09	3.39468e-08	-1.08948e-08	4.07077e-09	-1.15379e-07	-3.17316e-08	1.25705e-08	2.37862e-10	3.53746e-08	4.50342e-07	-5.18576e-08	2.64322e-09	3.26477e-09	-2.45284e-10	9.13977e-11
SERD_L	0	0	0	0	0	0	0	0	0	0	0	0	0	0	0	0	0	0	0	0	0	0	0	0	0	0	0	0	0	0	0	0	0	0	0	0	0	0	0	0	0	0	0	0	0	0	0	0	0
EX_dgsn_e	0	0	0	0	0	0	0	0	0	0	0	0	0	0	0	0	0	0	0	0	0	0	0	0	0	0	0	0	0	0	0	0	0	0	0	0	0	0	0	0	0	0	0	0	0	0	0	0	0
NADDP	0	0	0	0	0	0	0	0	0	0	0	0	0	0	0	0	0	0	0	0	0	0	0	0	0	0	0	0	0	0	0	0	0	0	0	0	0	0	0	0	0	0	0	0	0	0	0	0	0
EX_arab__L_e	0	0	0	0	0	0	0	0	0	0	0	0	0	0	0	0	0	0	0	0	0	0	0	0	0	0	0	0	0	0	0	0	0	0	0	0	0	0	0	0	0	0	0	0	0	0	0	0	0
EX_fru_e	0	0	0	0	0	0	0	0	0	0	0	0	0	0	0	0	0	0	0	0	0	0	0	0	0	0	0	0	0	0	0	0	0	0	0	0	0	0	0	0	0	0	0	0	0	0	0	0	0
THRD	0	0	0	0	0	0	0	0	0	0	0	0	0	0	0	0	0	0	0	0	0	0	0	0	0	0	0	0	0	0	0	0	0	0	0	0	0	0	0	0	0	0	0	0	0	0	0	0	0
HEX4	0	0	0	0	0	0	0	0	0	0	0	0	0	0	0	0	0	0	0	0	0	0	0	0	0	0	0	0	0	0	0	0	0	0	0	0	0	0	0	0	0	0	0	0	0	0	0	0	0
EX_gal_e	0	0	0	0	0	0	0	0	0	0	0	0	0	0	0	0	0	0	0	0	0	0	0	0	0	0	0	0	0	0	0	0	0	0	0	0	0	0	0	0	0	0	0	0	0	0	0	0	0
NMNAT	0	0	0	0	0	0	0	0	0	0	0	0	0	0	0	0	0	0	0	0	0	0	0	0	0	0	0	0	0	0	0	0	0	0	0	0	0	0	0	0	0	0	0	0	0	0	0	0	0
EX_xyl__D_e	0	0	0	0	0	0	0	0	0	0	0	0	0	0	0	0	0	0	0	0	0	0	0	0	0	0	0	0	0	0	0	0	0	0	0	0	0	0	0	0	0	0	0	0	0	0	0	0	0
KARA1	-1.58109e-11	-1.65845e-12	-5.73499e-10	1.67958e-09	-2.49145e-10	-4.82289e-10	-2.67089e-11	-5.49645e-11	6.18712e-10	-1.7959e-10	-5.03452e-10	2.56682e-10	5.6004e-11	-1.508e-10	-4.11659e-10	-5.44816e-10	-1	-2.26222e-10	6.18007e-10	9.86888e-11	-5.24516e-10	-8.67446e-11	-1.38262e-10	-3.95383e-09	5.51568e-10	-1	2.25591e-09	2.1717e-09	3.6599e-09	-3.90266e-09	4.75896e-09	8.96368e-09	6.52069e-09	5.85663e-08	2.68366e-08	-1.41774e-07	6.20923e-08	3.05841e-08	5.85288e-07	1.83957e-08	2.9644e-07	-4.13201e-08	1.75477e-07	3.98692e-08	-5.1796e-09	2.10592e-09	3.46327e-09	1.31373e-10	-2.95054e-11
HMPK1	0	0	0	0	0	0	0	0	0	0	0	0	0	0	0	0	0	0	0	0	0	0	0	0	0	0	0	0	0	0	0	0	0	0	0	0	0	0	0	0	0	0	0	0	0	0	0	0	0
KARA2	-1.73633e-14	-1.51467e-15	-9.63735e-13	-9.98661e-13	-3.44801e-13	-3.33799e-13	-1.12937e-13	-2.68358e-13	-3.78721e-13	-2.34093e-13	-1.27337e-12	-2.57907e-13	-2.20156e-13	-2.19968e-13	-1.09282e-12	1	-5.79351e-14	-7.86482e-14	-1.90033e-13	-1.52897e-13	-7.83059e-14	-5.82249e-14	-5.32787e-14	-3.2788e-13	-4.84603e-14	-1.60446e-14	-3.9684e-13	-3.85336e-13	6.27344e-14	6.4661e-14	2.5303e-13	8.61261e-14	6.78735e-13	5.14965e-12	1.07396e-12	7.63208e-12	4.58866e-12	4.98454e-12	3.78183e-11	7.88699e-12	6.76295e-11	2.30197e-11	2.50056e-11	1.89721e-10	4.96672e-11	1.33072e-12	1.80977e-12	1.27275e-13	1.95096e-13
EX_duri_e	0	0	0	0	0	0	0	0	0	0	0	0	0	0	0	0	0	0	0	0	0	0	0	0	0	0	0	0	0	0	0	0	0	0	0	0	0	0	0	0	0	0	0	0	0	0	0	0	0
EX_for_e	0	0	0	0	0	0	0	0	0	0	0	0	0	0	0	0	0	0	0	0	0	0	0	0	0	0	0	0	0	0	0	0	0	0	0	0	0	0	0	0	0	0	0	0	0	0	0	0	0
EX_gly_e	0	0	0	0	0	0	0	0	0	0	0	0	0	0	0	0	0	0	0	0	0	0	0	0	0	0	0	0	0	0	0	0	0	0	0	0	0	0	0	0	0	0	0	0	0	0	0	0	0
EX_h2_e	0	0	0	0	0	0	0	0	0	0	0	0	0	0	0	0	0	0	0	0	0	0	0	0	0	0	0	0	0	0	0	0	0	0	0	0	0	0	0	0	0	0	0	0	0	0	0	0	0
EX_lys__L_e	0	0	0	0	0	0	0	0	0	0	0	0	0	0	0	0	0	0	0	0	0	0	0	0	0	0	0	0	0	0	0	0	0	0	0	0	0	0	0	0	0	0	0	0	0	0	0	0	0
ACCOAC	-5.27006e-15	-3.86614e-16	-2.13972e-13	-2.29772e-13	-1.13619e-13	-1.74827e-13	-3.35462e-14	-6.33367e-14	-8.05624e-14	-5.67743e-14	-4.11535e-13	-8.50771e-14	-8.7069e-14	-7.28154e-14	-3.05443e-13	-1.00497e-13	-7.06448e-14	-9.58825e-14	-2.317e-13	-1.86418e-13	-1.08745e-13	-8.08635e-14	-7.39824e-14	-4.55286e-13	-3.38225e-14	-1.11987e-14	-2.76914e-13	-2.68796e-13	1.30465e-13	1.34291e-13	5.25995e-13	1.79016e-13	5.11622e-13	3.88182e-12	8.09926e-13	5.75595e-12	2.90853e-12	3.16004e-12	2.3976e-11	4.99933e-12	2.85802e-11	9.73018e-12	1.05675e-11	8.01895e-11	-1.15144e-11	4	-4.19573e-13	-2.95071e-14	-1.15219e-14
NADK	7.74685e-12	1.67082e-13	1.80145e-10	-1.22025e-09	-1.94797e-09	1.5148e-09	1.13266e-10	5.352e-11	-1.32401e-09	6.57485e-10	-5.25136e-09	1.12499e-10	-6.52769e-10	1.84976e-09	-2.4271e-10	-8.01754e-11	-7.27258e-10	8.46932e-10	-3.45405e-09	-9.27447e-10	7.36688e-10	4.76391e-10	-2.34453e-09	2.20987e-09	1.8076e-09	-1.23767e-09	1.19845e-08	-4.32881e-09	-7.29921e-09	-6.90966e-09	-3.21498e-08	2.21187e-08	8.96317e-10	-3.43292e-08	-7.6392e-09	-1.88284e-08	-6.03189e-08	1.28057e-07	3.84767e-07	-6.49346e-08	-1.43895e-06	3.21033e-07	3.26393e-07	-7.69117e-06	2.87992e-07	-1.06794e-08	-3.01857e-10	9.20078e-10	1.31438e-10
GLXCL	0	0	0	0	0	0	0	0	0	0	0	0	0	0	0	0	0	0	0	0	0	0	0	0	0	0	0	0	0	0	0	0	0	0	0	0	0	0	0	0	0	0	0	0	0	0	0	0	0
ICHORS_copy2	-7.81608e-09	4.35984e-09	-1.38671e-07	-1.99787e-07	-6.46198e-08	-2.46332e-07	-5.17355e-08	-6.68889e-08	-1.22014e-07	-8.60291e-08	-6.49761e-07	-1.2633e-07	-7.29076e-08	-6.65022e-08	-2.40599e-07	-7.56519e-08	-5.41065e-08	-6.71946e-08	-1.51895e-07	-1.40511e-07	-1.30584e-07	-1.00443e-07	-8.16492e-08	-5.73173e-07	-1.83615e-07	-6.68055e-08	-1.65572e-06	-1.66918e-06	-1.60242e-06	-1.62191e-06	-6.94763e-06	-2.33952e-06	-2.53366e-06	-2.67147e-05	-4.05669e-06	-2.88455e-05	-9.79188e-06	-1.06292e-05	-8.81378e-05	-1.6867e-05	-0.000104057	-3.53674e-05	-3.84048e-05	-0.000306341	-6.08608e-05	-1.44008e-06	-1.94604e-06	-1.44684e-07	-1.81694e-07
SUCBZS	0	0	0	0	0	0	0	0	0	0	0	0	0	0	0	0	0	0	0	0	0	0	0	0	0	0	0	0	0	0	0	0	0	0	0	0	0	0	0	0	0	0	0	0	0	0	0	0	0
DHBD	0	0	0	0	0	0	0	0	0	0	0	0	0	0	0	0	0	0	0	0	0	0	0	0	0	0	0	0	0	0	0	0	0	0	0	0	0	0	0	0	0	0	0	0	0	0	0	0	0
ICHORT	0	0	0	0	0	0	0	0	0	0	0	0	0	0	0	0	0	0	0	0	0	0	0	0	0	0	0	0	0	0	0	0	0	0	0	0	0	0	0	0	0	0	0	0	0	0	0	0	0
EX_ser__L_e	0	0	0	0	0	0	0	0	0	0	0	0	0	0	0	0	0	0	0	0	0	0	0	0	0	0	0	0	0	0	0	0	0	0	0	0	0	0	0	0	0	0	0	0	0	0	0	0	0
EX_thm_e	0	0	0	0	0	0	0	0	0	0	0	0	0	0	0	0	0	0	0	0	0	0	0	0	0	0	0	0	0	0	0	0	0	0	0	0	0	0	0	0	0	0	0	0	0	0	0	0	0
EX_trp__L_e	0	0	0	0	0	0	0	0	0	0	0	0	0	0	0	0	0	0	0	0	0	0	0	0	0	0	0	0	0	0	0	0	0	0	0	0	0	0	0	0	0	0	0	0	0	0	0	0	0
GLUTRR	-1.87409e-17	-1.38052e-18	-7.62823e-16	-8.19427e-16	-6.05199e-16	-9.31581e-16	-1.78804e-16	-3.37687e-16	-4.41527e-16	-3.1135e-16	-2.25697e-15	-4.66605e-16	-2.75469e-16	-2.30301e-16	-9.66226e-16	-3.17923e-16	-2.12153e-16	-2.87994e-16	-6.95802e-16	-5.59877e-16	-4.84807e-16	-3.60487e-16	-3.29844e-16	-2.03003e-15	-7.06955e-16	-2.34059e-16	-5.78975e-15	-5.62107e-15	-5.62653e-15	-5.79952e-15	-2.26961e-14	-7.72494e-15	-8.39225e-15	-6.36629e-14	-1.32781e-14	-9.43601e-14	-3.2116e-14	-3.48902e-14	-2.64703e-13	-5.52049e-14	-3.40436e-13	-1.15877e-13	-1.25875e-13	-9.55052e-13	-2.10531e-13	-5.64079e-15	-7.6715e-15	-5.39489e-16	-3.9358e-16
GLCS1	-2.67541e-15	-1.95974e-16	-1.09211e-13	-1.17145e-13	-8.66047e-14	-1.33284e-13	-2.5563e-14	-4.83451e-14	-6.3122e-14	-4.44932e-14	-3.22746e-13	-6.66942e-14	-3.93729e-14	-3.29016e-14	-1.38234e-13	-4.54694e-14	-3.03241e-14	-4.11525e-14	-9.94885e-14	-8.00857e-14	-6.93163e-14	-5.15214e-14	-4.71564e-14	-2.90282e-13	-1.01056e-13	-3.34594e-14	-8.27289e-13	-8.0362e-13	-8.04621e-13	-8.29131e-13	-3.24505e-12	-1.10474e-12	-1.19951e-12	-9.10326e-12	-1.89813e-12	-1.34955e-11	-4.59165e-12	-4.98788e-12	-3.78543e-11	-7.89235e-12	-4.86711e-11	-1.65682e-11	-1.79934e-11	-1.36544e-10	-1.70843e-11	-4.57702e-13	-6.22637e-13	-4.3776e-14	1
GLCP	0	0	0	0	0	0	0	0	0	0	0	0	0	0	0	0	0	0	0	0	0	0	0	0	0	0	0	0	0	0	0	0	0	0	0	0	0	0	0	0	0	0	0	0	0	0	0	0	0
EX_din_e	0	0	0	0	0	0	0	0	0	0	0	0	0	0	0	0	0	0	0	0	0	0	0	0	0	0	0	0	0	0	0	0	0	0	0	0	0	0	0	0	0	0	0	0	0	0	0	0	0
RBK_L1	0	0	0	0	0	0	0	0	0	0	0	0	0	0	0	0	0	0	0	0	0	0	0	0	0	0	0	0	0	0	0	0	0	0	0	0	0	0	0	0	0	0	0	0	0	0	0	0	0
RBP4E	0	0	0	0	0	0	0	0	0	0	0	0	0	0	0	0	0	0	0	0	0	0	0	0	0	0	0	0	0	0	0	0	0	0	0	0	0	0	0	0	0	0	0	0	0	0	0	0	0
TARTD	0	0	0	0	0	0	0	0	0	0	0	0	0	0	0	0	0	0	0	0	0	0	0	0	0	0	0	0	0	0	0	0	0	0	0	0	0	0	0	0	0	0	0	0	0	0	0	0	0
NTD2	-6.18162e-16	-4.52814e-17	-2.5111e-14	-2.69486e-14	-1.99325e-14	-3.06343e-14	-5.87624e-15	-1.11091e-14	-1.45218e-14	-1.02435e-14	-7.42123e-14	-1.53519e-14	-9.05744e-15	-7.5765e-15	-3.17853e-14	-1.04558e-14	-6.97734e-15	-9.46962e-15	-2.2888e-14	-1.84181e-14	-1.59432e-14	-1.18566e-14	-1.08503e-14	-6.67806e-14	-2.3251e-14	-7.69868e-15	-1.90419e-13	-1.84916e-13	-8.51575e-14	1	-3.43493e-13	-1.16918e-13	3.51964e-14	2.67039e-13	5.56909e-14	3.95768e-13	2.5914e-13	2.81497e-13	2.13575e-12	4.4541e-13	3.93375e-12	1.33897e-12	1.45448e-12	1.10354e-11	2.93273e-12	7.85757e-14	1.06863e-13	7.5153e-15	1.16258e-14
GLCRAL	0	0	0	0	0	0	0	0	0	0	0	0	0	0	0	0	0	0	0	0	0	0	0	0	0	0	0	0	0	0	0	0	0	0	0	0	0	0	0	0	0	0	0	0	0	0	0	0	0
NTD4	0	0	0	0	0	0	0	0	0	0	0	0	0	0	0	0	0	0	0	0	0	0	0	0	0	0	0	0	0	0	0	0	0	0	0	0	0	0	0	0	0	0	0	0	0	0	0	0	0
NTD5	0	0	0	0	0	0	0	0	0	0	0	0	0	0	0	0	0	0	0	0	0	0	0	0	0	0	0	0	0	0	0	0	0	0	0	0	0	0	0	0	0	0	0	0	0	0	0	0	0
EX_fmn_e	0	0	0	0	0	0	0	0	0	0	0	0	0	0	0	0	0	0	0	0	0	0	0	0	0	0	0	0	0	0	0	0	0	0	0	0	0	0	0	0	0	0	0	0	0	0	0	0	0
EX_gthox_e	0	0	0	0	0	0	0	0	0	0	0	0	0	0	0	0	0	0	0	0	0	0	0	0	0	0	0	0	0	0	0	0	0	0	0	0	0	0	0	0	0	0	0	0	0	0	0	0	0
KAS14	0	0	0	0	0	0	0	0	0	0	0	0	0	0	0	0	0	0	0	0	0	0	0	0	0	0	0	0	0	0	0	0	0	0	0	0	0	0	0	0	0	0	0	0	0	0	0	0	0
HEMEOS	0	0	0	0	0	0	0	0	0	0	0	0	0	0	0	0	0	0	0	0	0	0	0	0	0	0	0	0	0	0	0	0	0	0	0	0	0	0	0	0	0	0	0	0	0	0	0	0	0
ADMDC	0	0	0	0	0	0	0	0	0	0	0	0	0	0	0	0	0	0	0	0	0	0	0	0	0	0	0	0	0	0	0	0	0	0	0	0	0	0	0	0	0	0	0	0	0	0	0	0	0
AGMT	0	0	0	0	0	0	0	0	0	0	0	0	0	0	0	0	0	0	0	0	0	0	0	0	0	0	0	0	0	0	0	0	0	0	0	0	0	0	0	0	0	0	0	0	0	0	0	0	0
NTD6	1.83687e-12	-1.20378e-13	-0.00913242	-0.0136986	0.0547945	-0.0136986	3.53865e-13	-0.0182648	-0.0182648	3.53772e-11	0.00456621	-3.65018e-11	9.44749e-11	3.93883e-11	-0.00913242	1.92912e-10	7.02484e-11	-2.5989e-11	0.00456621	-2.24607e-10	-2.01847e-10	-1.84851e-10	1.73487e-10	-0.0136986	-9.91258e-11	-6.90521e-11	-0.0730594	-0.0136986	0.118721	0.520548	-0.0365297	-0.0365297	-0.0365297	-0.0365297	-0.0365297	-0.0365297	-0.0365297	-0.0365297	-0.0365297	-0.0365297	-0.0730594	-0.0730594	-0.0730593	-0.0730589	-0.0730595	-0.0730594	2.60363e-09	-1.80977e-11	1.55114e-10
LGTHL	0	0	0	0	0	0	0	0	0	0	0	0	0	0	0	0	0	0	0	0	0	0	0	0	0	0	0	0	0	0	0	0	0	0	0	0	0	0	0	0	0	0	0	0	0	0	0	0	0
PYDXPP	0	0	0	0	0	0	0	0	0	0	0	0	0	0	0	0	0	0	0	0	0	0	0	0	0	0	0	0	0	0	0	0	0	0	0	0	0	0	0	0	0	0	0	0	0	0	0	0	0
PDXPP	0	0	0	0	0	0	0	0	0	0	0	0	0	0	0	0	0	0	0	0	0	0	0	0	0	0	0	0	0	0	0	0	0	0	0	0	0	0	0	0	0	0	0	0	0	0	0	0	0
ARGDC	0	0	0	0	0	0	0	0	0	0	0	0	0	0	0	0	0	0	0	0	0	0	0	0	0	0	0	0	0	0	0	0	0	0	0	0	0	0	0	0	0	0	0	0	0	0	0	0	0
HACD6	-9.69386e-12	8.63781e-13	-3.93866e-10	-4.23111e-10	3.78906e-10	-4.81379e-10	1.1192e-10	2.11375e-10	-2.28078e-10	1.94885e-10	1.41247e-09	2.92046e-10	-1.42315e-10	-1.18995e-10	6.04862e-10	1.99003e-10	-1.09612e-10	-1.488e-10	-3.59538e-10	-2.89278e-10	3.03431e-10	2.25618e-10	2.06452e-10	1.27052e-09	-3.65191e-10	1.46526e-10	-2.99054e-09	3.51904e-09	-2.90704e-09	3.63029e-09	2	2	2	2	2	2	2	2	2	2	4	4	4	4	4	-2.75741e-09	-3.75007e-09	-2.6373e-10	-3.4068e-10
ECOAH1	-1.41935e-11	2.72305e-13	-7.47683e-10	-8.45923e-10	1.28856e-10	-2.5885e-10	2.11877e-10	9.64687e-11	-2.62662e-10	8.04305e-11	2.11192e-09	3.34366e-10	-1.40952e-10	-8.61172e-11	5.9805e-10	2.79152e-10	-5.84009e-11	-1.38084e-10	-2.80848e-10	-3.26852e-10	1.59668e-10	2.99614e-10	1.94389e-10	2.09341e-10	-3.89434e-10	2.7398e-10	-4.59887e-09	6.79646e-09	-3.53294e-09	5.35787e-10	2	2	2	2	2	2	2	2	2	2	4	4	4	4	4	4	-6.50373e-09	-2.60916e-10	-2.12208e-10
ECOAH2	-7.09486e-12	9.40582e-13	-2.51048e-10	-8.50001e-10	5.03378e-10	-3.25124e-10	1.63299e-10	6.55747e-11	-4.66011e-10	2.10509e-10	1.79386e-09	7.12964e-11	-2.82668e-11	-1.79822e-10	8.49149e-10	1.83327e-10	-1.44674e-10	-5.75842e-11	-2.67051e-10	2.20475e-11	1.3464e-10	4.07875e-11	3.86775e-10	7.25705e-10	-6.84334e-10	2.66772e-10	-1.30674e-09	3.71365e-10	-5.37893e-09	4.02693e-09	2	2	2	2	2	2	2	2	2	2	4	4	4	4	4	4	-7.8744e-09	-2.40142e-10	-3.74094e-10
ARGSS	-3.0571e-15	-5.66304e-17	6.17506e-14	2.7278e-14	-1.35602e-14	-3.41998e-14	3.06493e-14	1	0	0	0	0	0	0	0	0	0	0	0	0	0	0	0	0	0	0	0	0	0	0	0	0	0	0	0	0	0	0	0	0	0	0	0	0	0	0	0	0	0
AGPR	3.0571e-15	5.66304e-17	-6.17506e-14	-2.7278e-14	1.35602e-14	3.41998e-14	-3.06493e-14	-1	0	0	0	0	0	0	0	0	0	0	0	0	0	0	0	0	0	0	0	0	0	0	0	0	0	0	0	0	0	0	0	0	0	0	0	0	0	0	0	0	0
SPMS	0	0	0	0	0	0	0	0	0	0	0	0	0	0	0	0	0	0	0	0	0	0	0	0	0	0	0	0	0	0	0	0	0	0	0	0	0	0	0	0	0	0	0	0	0	0	0	0	0
G1SAT	-1.87409e-17	-1.38052e-18	-7.62823e-16	-8.19427e-16	-6.05199e-16	-9.31581e-16	-1.78804e-16	-3.37687e-16	-4.41527e-16	-3.1135e-16	-2.25697e-15	-4.66605e-16	-2.75469e-16	-2.30301e-16	-9.66226e-16	-3.17923e-16	-2.12153e-16	-2.87994e-16	-6.95802e-16	-5.59877e-16	-4.84807e-16	-3.60487e-16	-3.29844e-16	-2.03003e-15	-7.06955e-16	-2.34059e-16	-5.78975e-15	-5.62107e-15	-5.62653e-15	-5.79952e-15	-2.26961e-14	-7.72494e-15	-8.39225e-15	-6.36629e-14	-1.32781e-14	-9.43601e-14	-3.2116e-14	-3.48902e-14	-2.64703e-13	-5.52049e-14	-3.40436e-13	-1.15877e-13	-1.25875e-13	-9.55052e-13	-2.10531e-13	-5.64079e-15	-7.6715e-15	-5.39489e-16	-3.9358e-16
KDOCT2	7.40169e-16	5.40533e-17	3.01994e-14	3.23927e-14	2.39439e-14	3.6839e-14	7.06143e-15	1.33616e-14	1.74465e-14	1.23033e-14	8.91962e-14	1.84303e-14	1.08794e-14	9.09247e-15	3.82037e-14	1.25701e-14	8.38121e-15	1.13758e-14	2.75032e-14	2.21359e-14	1.91579e-14	1.42389e-14	1.30322e-14	8.02336e-14	2.79268e-14	9.24781e-15	2.28629e-13	2.22074e-13	2.22385e-13	2.29138e-13	8.96987e-13	3.05299e-13	3.3155e-13	2.51604e-12	5.24543e-13	3.72999e-12	1.26924e-12	1.37863e-12	1.04622e-11	2.18133e-12	1.34518e-11	4.57887e-12	4.97281e-12	3.7741e-11	-2.08595e-12	2	-7.60193e-14	-5.34618e-15	-2.26767e-14
ECOAH3	-4.36898e-12	8.80825e-13	-5.16735e-10	-4.89533e-10	4.10255e-10	-5.27214e-10	1.79633e-10	2.4158e-10	-4.12797e-10	3.30834e-11	2.42781e-09	1.49142e-10	-2.66727e-10	-6.95964e-11	1.11942e-09	3.31134e-10	-1.10275e-10	-1.29617e-10	-3.95486e-10	-8.64431e-11	1.56854e-10	9.06879e-11	2.04897e-10	1.2768e-09	-3.7605e-10	1.99669e-10	-3.79164e-09	5.7566e-09	-5.36764e-09	5.67904e-09	2	2	2	2	2	2	2	2	2	2	4	4	4	4	4	4	-2.47281e-10	-2.23825e-10	-5.55603e-10
UGLT	0	0	0	0	0	0	0	0	0	0	0	0	0	0	0	0	0	0	0	0	0	0	0	0	0	0	0	0	0	0	0	0	0	0	0	0	0	0	0	0	0	0	0	0	0	0	0	0	0
EDTXS1	0	0	0	0	0	0	0	0	0	0	0	0	0	0	0	0	0	0	0	0	0	0	0	0	0	0	0	0	0	0	0	0	0	0	0	0	0	0	0	0	0	0	0	0	0	0	0	0	0
DXPS	8.28146e-17	6.08804e-18	3.36389e-15	4.5057e-15	2.27206e-15	3.49664e-15	6.71091e-16	1.26735e-15	1.60403e-15	1.13147e-15	8.20065e-15	2.20377e-15	1.80769e-15	1.26052e-15	5.28822e-15	1.73993e-15	1.16093e-15	1.26221e-15	3.04995e-15	2.4539e-15	2.2041e-15	1.2461e-15	1.49962e-15	1.14407e-14	1.6734e-15	5.54056e-16	1.37038e-14	1.33068e-14	1.11846e-14	5.20887e-15	6.98421e-14	2.37728e-14	-5.96483e-15	9.34918e-14	5.03039e-15	1.38563e-13	2.97892e-14	3.23575e-14	2.45504e-13	5.11975e-14	2.93685e-13	-2.62866e-14	1.08592e-13	-2.16658e-13	7.99753e-14	2.14262e-15	2.9144e-15	7.61075e-16	9.69655e-16
OAADC	0	0	0	0	0	0	0	0	0	0	0	0	0	0	0	0	0	0	0	0	0	0	0	0	0	0	0	0	0	0	0	0	0	0	0	0	0	0	0	0	0	0	0	0	0	0	0	0	0
MNNH	0	0	0	0	0	0	0	0	0	0	0	0	0	0	0	0	0	0	0	0	0	0	0	0	0	0	0	0	0	0	0	0	0	0	0	0	0	0	0	0	0	0	0	0	0	0	0	0	0
CDPMEK	3.52237e-17	4.08916e-18	1.42939e-15	2.42788e-15	1.56066e-15	2.40286e-15	6.5586e-16	1.23854e-15	1.20576e-15	8.50496e-16	6.1635e-15	1.27443e-15	1.13379e-15	9.48101e-16	2.92462e-15	1.3086e-15	7.86524e-16	1.06772e-15	2.57993e-15	2.0757e-15	1.13705e-15	8.4549e-16	7.73653e-16	6.97283e-15	1.40135e-15	7.19017e-16	1.14767e-14	1.1143e-14	8.58106e-15	8.84478e-15	5.93403e-14	2.0198e-14	1.64408e-14	1.94122e-13	2.6015e-14	2.87693e-13	6.49911e-14	1.08617e-13	8.24046e-13	1.71858e-13	7.59578e-13	2.58553e-13	2.80857e-13	2.13095e-12	3.98341e-13	1.06728e-14	2.24227e-14	1.57691e-15	1.38702e-15
EDTXS2	0	0	0	0	0	0	0	0	0	0	0	0	0	0	0	0	0	0	0	0	0	0	0	0	0	0	0	0	0	0	0	0	0	0	0	0	0	0	0	0	0	0	0	0	0	0	0	0	0
ALTRH	0	0	0	0	0	0	0	0	0	0	0	0	0	0	0	0	0	0	0	0	0	0	0	0	0	0	0	0	0	0	0	0	0	0	0	0	0	0	0	0	0	0	0	0	0	0	0	0	0
MECDPS	3.52237e-17	4.08916e-18	1.42939e-15	2.42788e-15	1.56066e-15	2.40286e-15	6.5586e-16	1.23854e-15	1.20576e-15	8.50496e-16	6.1635e-15	1.27443e-15	1.13379e-15	9.48101e-16	2.92462e-15	1.3086e-15	7.86524e-16	1.06772e-15	2.57993e-15	2.0757e-15	1.13705e-15	8.4549e-16	7.73653e-16	6.97283e-15	1.40135e-15	7.19017e-16	1.14767e-14	1.1143e-14	8.58106e-15	8.84478e-15	5.93403e-14	2.0198e-14	1.64408e-14	1.94122e-13	2.6015e-14	2.87693e-13	6.49911e-14	1.08617e-13	8.24046e-13	1.71858e-13	7.59578e-13	2.58553e-13	2.80857e-13	2.13095e-12	3.98341e-13	1.06728e-14	2.24227e-14	1.57691e-15	1.38702e-15
GUI1	0	0	0	0	0	0	0	0	0	0	0	0	0	0	0	0	0	0	0	0	0	0	0	0	0	0	0	0	0	0	0	0	0	0	0	0	0	0	0	0	0	0	0	0	0	0	0	0	0
EDTXS3	0	0	0	0	0	0	0	0	0	0	0	0	0	0	0	0	0	0	0	0	0	0	0	0	0	0	0	0	0	0	0	0	0	0	0	0	0	0	0	0	0	0	0	0	0	0	0	0	0
PGAMT	-7.78285e-16	-6.19699e-17	-3.42061e-14	-3.56037e-14	-2.69387e-14	-4.1052e-14	-7.81908e-15	-1.48154e-14	-5.03328e-14	-3.54036e-14	-2.56687e-13	-5.30553e-14	7.30028e-16	5.34989e-16	2.46082e-15	8.14491e-16	4.19622e-15	5.71344e-15	1.38662e-14	1.10747e-14	1.64088e-14	1.21552e-14	1.1167e-14	6.85256e-14	3.21978e-14	1.06406e-14	2.62736e-13	2.55437e-13	7.04482e-13	7.25749e-13	2.84156e-12	9.6675e-13	2.55962e-14	1.99744e-13	4.09568e-14	2.86607e-13	2.34034e-12	2.54092e-12	1.92678e-11	4.02361e-12	-2.03068e-11	-6.91596e-12	-7.51651e-12	-5.69303e-11	-4.07227e-12	-2	-4	-1.0433e-14	1.13542e-15
DDGLK	0	0	0	0	0	0	0	0	0	0	0	0	0	0	0	0	0	0	0	0	0	0	0	0	0	0	0	0	0	0	0	0	0	0	0	0	0	0	0	0	0	0	0	0	0	0	0	0	0
EDTXS4	0	0	0	0	0	0	0	0	0	0	0	0	0	0	0	0	0	0	0	0	0	0	0	0	0	0	0	0	0	0	0	0	0	0	0	0	0	0	0	0	0	0	0	0	0	0	0	0	0
XYLI2	0	0	0	0	0	0	0	0	0	0	0	0	0	0	0	0	0	0	0	0	0	0	0	0	0	0	0	0	0	0	0	0	0	0	0	0	0	0	0	0	0	0	0	0	0	0	0	0	0
PMANM	0	0	0	0	0	0	0	0	0	0	0	0	0	0	0	0	0	0	0	0	0	0	0	0	0	0	0	0	0	0	0	0	0	0	0	0	0	0	0	0	0	0	0	0	0	0	0	0	0
ICL	0	0	0	0	0	0	0	0	0	0	0	0	0	0	0	0	0	0	0	0	0	0	0	0	0	0	0	0	0	0	0	0	0	0	0	0	0	0	0	0	0	0	0	0	0	0	0	0	0
UAGDP	7.78285e-16	6.19699e-17	3.42061e-14	3.56037e-14	2.69387e-14	4.1052e-14	7.81908e-15	1.48154e-14	5.03328e-14	3.54036e-14	2.56687e-13	5.30553e-14	-7.30028e-16	-5.34989e-16	-2.46082e-15	-8.14491e-16	-4.19622e-15	-5.71344e-15	-1.38662e-14	-1.10747e-14	-1.64088e-14	-1.21552e-14	-1.1167e-14	-6.85256e-14	-3.21978e-14	-1.06406e-14	-2.62736e-13	-2.55437e-13	-7.04482e-13	-7.25749e-13	-2.84156e-12	-9.6675e-13	-2.55962e-14	-1.99744e-13	-4.09568e-14	-2.86607e-13	-2.34034e-12	-2.54092e-12	-1.92678e-11	-4.02361e-12	2.03068e-11	6.91596e-12	7.51651e-12	5.69303e-11	4.07227e-12	2	4	1.0433e-14	-1.13542e-15
UAGCVT	-3.2415e-18	-2.62681e-19	-1.44996e-16	-1.46431e-16	-1.13894e-16	-1.73721e-16	-3.30794e-17	-6.28839e-17	-8.14312e-17	-5.77239e-17	-4.16439e-16	-8.55614e-17	-5.10136e-17	-4.31066e-17	-1.76156e-16	-5.89935e-17	-3.94229e-17	-5.31566e-17	-1.27945e-16	-1.03005e-16	-8.94624e-17	-6.64837e-17	-6.04847e-17	-3.72602e-16	-1.30249e-16	-4.31435e-17	-1.0761e-15	-1.02673e-15	-1.03733e-15	-1.06812e-15	-4.18858e-15	-1.42544e-15	-1.54775e-15	-1.17368e-14	-2.44147e-15	-1.74736e-14	-5.93714e-15	-6.45738e-15	-4.86963e-14	-1.01948e-14	-6.29248e-14	-2.13762e-14	-2.31438e-14	-1.74791e-13	4.04397e-13	1.08365e-14	2	1.03613e-15	0
GLUR	3.2415e-18	2.62681e-19	1.44996e-16	1.46431e-16	1.13894e-16	1.73721e-16	3.30794e-17	6.28839e-17	8.14312e-17	5.77239e-17	4.16439e-16	8.55614e-17	5.10136e-17	4.31066e-17	1.76156e-16	5.89935e-17	3.94229e-17	5.31566e-17	1.27945e-16	1.03005e-16	8.94624e-17	6.64837e-17	6.04847e-17	3.72602e-16	1.30249e-16	4.31435e-17	1.0761e-15	1.02673e-15	1.03733e-15	1.06812e-15	4.18858e-15	1.42544e-15	1.54775e-15	1.17368e-14	2.44147e-15	1.74736e-14	5.93714e-15	6.45738e-15	4.86963e-14	1.01948e-14	6.29248e-14	2.13762e-14	2.31438e-14	1.74791e-13	-4.04397e-13	-1.08365e-14	-2	-1.03613e-15	0
EX_tmao_e	0	0	0	0	0	0	0	0	0	0	0	0	0	0	0	0	0	0	0	0	0	0	0	0	0	0	0	0	0	0	0	0	0	0	0	0	0	0	0	0	0	0	0	0	0	0	0	0	0
UAG2E	0	0	0	0	0	0	0	0	0	0	0	0	0	0	0	0	0	0	0	0	0	0	0	0	0	0	0	0	0	0	0	0	0	0	0	0	0	0	0	0	0	0	0	0	0	0	0	0	0
EX_acald_e	0	0	0	0	0	0	0	0	0	0	0	0	0	0	0	0	0	0	0	0	0	0	0	0	0	0	0	0	0	0	0	0	0	0	0	0	0	0	0	0	0	0	0	0	0	0	0	0	0
GLYCL	-2.83272e-11	-2.27663e-12	0.5	4.05045e-10	0.5	7.15461e-09	1.28826e-10	2.43769e-09	-1.69191e-09	-2.14845e-09	-1.13269e-08	4.17683e-09	-9.23235e-10	-0.5	0.5	-1.54433e-09	-6.97624e-10	-1.58954e-09	0.5	-1.79652e-09	1.49665e-09	2.48324e-09	-1.97853e-09	2.09303e-08	2.46651e-09	1.76546e-09	0.5	3.41121e-09	0.5	0.5	-1.71071e-08	6.48082e-08	-2.01504e-08	-2.06949e-07	8.33138e-08	1.73854e-07	1.01888e-08	1.00418e-07	1.22092e-07	-3.18928e-07	1.43722e-06	1.51373e-06	4.80553e-07	-6.13572e-06	5.13444e-07	3.46044e-08	1.76668e-08	1.01067e-09	-3.21843e-09
CMPN	0	0	0	0	0	0	0	0	0	0	0	0	0	0	0	0	0	0	0	0	0	0	0	0	0	0	0	0	0	0	0	0	0	0	0	0	0	0	0	0	0	0	0	0	0	0	0	0	0
NNDPR	6.01712e-11	9.61276e-13	9.39988e-09	1.98477e-09	3.88022e-09	2.70144e-09	-3.56062e-10	1.8767e-09	-1.43851e-09	-4.42217e-10	-1.26472e-08	1.2841e-09	-1.79054e-09	-1.00993e-09	-9.00735e-10	-4.78339e-09	-1.27739e-09	-7.30868e-10	-6.80795e-09	2.46669e-09	3.76757e-09	6.43254e-09	-3.09338e-09	1.04809e-08	-2.70758e-10	3.53244e-10	4.26712e-08	-2.37472e-09	-1.11079e-08	-2.34428e-08	-7.78339e-08	5.60513e-08	3.52955e-08	3.02593e-07	8.15197e-08	2.34747e-07	-9.35641e-08	1.21959e-08	-4.67771e-07	-1.39176e-07	-9.8901e-07	8.24762e-07	-1.3e-07	-9.81017e-06	3.92849e-06	1.07079e-08	-1.97475e-08	-2.43442e-12	-4.46634e-10
HCYSMT	0	0	0	0	0	0	0	0	0	0	0	0	0	0	0	0	0	0	0	0	0	0	0	0	0	0	0	0	0	0	0	0	0	0	0	0	0	0	0	0	0	0	0	0	0	0	0	0	0
EX_melib_e	0	0	0	0	0	0	0	0	0	0	0	0	0	0	0	0	0	0	0	0	0	0	0	0	0	0	0	0	0	0	0	0	0	0	0	0	0	0	0	0	0	0	0	0	0	0	0	0	0
MACPD	0	0	0	0	0	0	0	0	0	0	0	0	0	0	0	0	0	0	0	0	0	0	0	0	0	0	0	0	0	0	0	0	0	0	0	0	0	0	0	0	0	0	0	0	0	0	0	0	0
DMQMT	0	0	0	0	0	0	0	0	0	0	0	0	0	0	0	0	0	0	0	0	0	0	0	0	0	0	0	0	0	0	0	0	0	0	0	0	0	0	0	0	0	0	0	0	0	0	0	0	0
UDPG4E	0	0	0	0	0	0	0	0	0	0	0	0	0	0	0	0	0	0	0	0	0	0	0	0	0	0	0	0	0	0	0	0	0	0	0	0	0	0	0	0	0	0	0	0	0	0	0	0	0
LACZ	0	0	0	0	0	0	0	0	0	0	0	0	0	0	0	0	0	0	0	0	0	0	0	0	0	0	0	0	0	0	0	0	0	0	0	0	0	0	0	0	0	0	0	0	0	0	0	0	0
TRE6PH	0	0	0	0	0	0	0	0	0	0	0	0	0	0	0	0	0	0	0	0	0	0	0	0	0	0	0	0	0	0	0	0	0	0	0	0	0	0	0	0	0	0	0	0	0	0	0	0	0
XYLI1	0	0	0	0	0	0	0	0	0	0	0	0	0	0	0	0	0	0	0	0	0	0	0	0	0	0	0	0	0	0	0	0	0	0	0	0	0	0	0	0	0	0	0	0	0	0	0	0	0
PPC	1.52235e-10	8.42958e-12	1.59617e-08	1	-4.59589e-10	1	-1.90776e-10	1	1	1	-2.4813e-08	1	1	-8.40248e-10	-9.50684e-10	1	-1.87928e-10	1	1	-3.4354e-10	1	5.95828e-09	1	7.20215e-10	2.26345e-09	1.40023e-09	5.43524e-09	1	3.74599e-09	1	-2.92132e-09	1.80031e-08	-1.30873e-08	3.241e-07	9.10583e-08	7.49442e-07	-3.92449e-07	3.69403e-08	2.29469e-07	-2.74168e-07	-1.36135e-06	8.20244e-07	-5.87059e-07	-7.15643e-06	4.02236e-06	2.06971e-08	4	1	-5.45204e-09
ICHORS_copy1	7.81608e-09	-4.35984e-09	1.38671e-07	1.99787e-07	6.46198e-08	2.46332e-07	5.17355e-08	6.68889e-08	1.22014e-07	8.60291e-08	6.49761e-07	1.2633e-07	7.29076e-08	6.65022e-08	2.40599e-07	7.56519e-08	5.41065e-08	6.71946e-08	1.51895e-07	1.40511e-07	1.30584e-07	1.00443e-07	8.16492e-08	5.73173e-07	1.83615e-07	6.68055e-08	1.65572e-06	1.66918e-06	1.60242e-06	1.62191e-06	6.94763e-06	2.33952e-06	2.53366e-06	2.67147e-05	4.05669e-06	2.88455e-05	9.79188e-06	1.06292e-05	8.81378e-05	1.6867e-05	0.000104057	3.53674e-05	3.84048e-05	0.000306341	6.08608e-05	1.44008e-06	1.94604e-06	1.44684e-07	1.81694e-07
EX_sucr_e	0	0	0	0	0	0	0	0	0	0	0	0	0	0	0	0	0	0	0	0	0	0	0	0	0	0	0	0	0	0	0	0	0	0	0	0	0	0	0	0	0	0	0	0	0	0	0	0	0
ALDD4	0	0	0	0	0	0	0	0	0	0	0	0	0	0	0	0	0	0	0	0	0	0	0	0	0	0	0	0	0	0	0	0	0	0	0	0	0	0	0	0	0	0	0	0	0	0	0	0	0
HACD4	-9.76771e-12	8.58351e-13	-3.96866e-10	-4.26334e-10	3.76585e-10	-4.84952e-10	1.11234e-10	2.10081e-10	-2.29802e-10	1.9367e-10	1.40366e-09	2.90224e-10	-1.43428e-10	-1.19926e-10	6.00955e-10	1.97717e-10	-1.10507e-10	-1.50015e-10	-3.62472e-10	-2.91639e-10	3.01359e-10	2.24078e-10	2.05042e-10	1.26184e-09	-3.68344e-10	1.45482e-10	-3.01636e-09	3.49398e-09	-2.9309e-09	3.6057e-09	2	2	2	2	2	2	2	2	2	2	4	4	4	4	4	4	-3.77637e-09	-2.65579e-10	-3.43181e-10
G3PT	0	0	0	0	0	0	0	0	0	0	0	0	0	0	0	0	0	0	0	0	0	0	0	0	0	0	0	0	0	0	0	0	0	0	0	0	0	0	0	0	0	0	0	0	0	0	0	0	0
CINNDO	0	0	0	0	0	0	0	0	0	0	0	0	0	0	0	0	0	0	0	0	0	0	0	0	0	0	0	0	0	0	0	0	0	0	0	0	0	0	0	0	0	0	0	0	0	0	0	0	0
DHPPD	0	0	0	0	0	0	0	0	0	0	0	0	0	0	0	0	0	0	0	0	0	0	0	0	0	0	0	0	0	0	0	0	0	0	0	0	0	0	0	0	0	0	0	0	0	0	0	0	0
EX_tre_e	0	0	0	0	0	0	0	0	0	0	0	0	0	0	0	0	0	0	0	0	0	0	0	0	0	0	0	0	0	0	0	0	0	0	0	0	0	0	0	0	0	0	0	0	0	0	0	0	0
EX_zn2_e	-8.66402e-20	-6.34824e-21	-3.55475e-18	-3.79969e-18	-2.79446e-18	-4.31987e-18	-8.23928e-19	-1.5721e-18	-2.0461e-18	-1.44531e-18	-1.0445e-17	-2.15468e-18	-1.27809e-18	-1.06718e-18	-4.48549e-18	-1.47186e-18	-9.81867e-19	-1.33276e-18	-3.2225e-18	-2.59546e-18	-2.24319e-18	-1.67037e-18	-1.5256e-18	-9.41208e-18	-3.27439e-18	-1.08411e-18	-2.68138e-17	-2.60468e-17	-2.60746e-17	-2.68736e-17	-1.05067e-16	-3.57728e-17	-3.8881e-17	-2.94994e-16	-6.15079e-17	-4.36994e-16	-1.48749e-16	-1.61648e-16	-1.22612e-15	-2.55495e-16	-1.57577e-15	-5.36781e-16	-5.83339e-16	-4.42254e-15	7.49772e-16	2.00874e-17	2.73188e-17	1.92146e-18	2.83549e-17
HACD5	-9.76771e-12	8.58351e-13	-3.96866e-10	-4.26334e-10	3.76585e-10	-4.84952e-10	1.11234e-10	2.10081e-10	-2.29802e-10	1.9367e-10	1.40366e-09	2.90224e-10	-1.43428e-10	-1.19926e-10	6.00955e-10	1.97717e-10	-1.10507e-10	-1.50015e-10	-3.62472e-10	-2.91639e-10	3.01359e-10	2.24078e-10	2.05042e-10	1.26184e-09	-3.68344e-10	1.45482e-10	-3.01636e-09	3.49398e-09	-2.9309e-09	3.6057e-09	2	2	2	2	2	2	2	2	2	2	4	4	4	4	4	4	-3.77637e-09	-2.65579e-10	-3.43181e-10
DHCIND	0	0	0	0	0	0	0	0	0	0	0	0	0	0	0	0	0	0	0	0	0	0	0	0	0	0	0	0	0	0	0	0	0	0	0	0	0	0	0	0	0	0	0	0	0	0	0	0	0
HACD7	1.45055e-12	1.06668e-13	5.89372e-11	6.33135e-11	4.66863e-11	7.18658e-11	1.379e-11	2.60443e-11	3.40227e-11	2.3995e-11	1.73908e-10	3.59577e-11	2.12222e-11	1.77447e-11	7.44498e-11	2.44944e-11	1.63139e-11	2.21464e-11	5.3511e-11	4.30541e-11	3.73225e-11	2.77514e-11	2.53939e-11	1.56276e-10	5.44977e-11	1.80435e-11	4.46281e-10	4.33344e-10	4.33363e-10	4.46672e-10	1.7479e-09	2	2	2	2	7.2692e-09	2	2	2	2	2.61432e-08	4	4	4	4	4.08611e-10	5.55711e-10	3.90813e-11	5.049e-11
CITL	0	0	0	0	0	0	0	0	0	0	0	0	0	0	0	0	0	0	0	0	0	0	0	0	0	0	0	0	0	0	0	0	0	0	0	0	0	0	0	0	0	0	0	0	0	0	0	0	0
GOFUCR	0	0	0	0	0	0	0	0	0	0	0	0	0	0	0	0	0	0	0	0	0	0	0	0	0	0	0	0	0	0	0	0	0	0	0	0	0	0	0	0	0	0	0	0	0	0	0	0	0
PYDXK	0	0	0	0	0	0	0	0	0	0	0	0	0	0	0	0	0	0	0	0	0	0	0	0	0	0	0	0	0	0	0	0	0	0	0	0	0	0	0	0	0	0	0	0	0	0	0	0	0
DNMPPA	-6.13876e-13	5.03071e-14	1.02278e-10	-1.86413e-10	-2.18009e-10	7.90527e-11	5.3864e-11	1.58507e-10	2.50043e-10	-1.01503e-10	-8.9989e-10	2.14336e-10	1.21874e-10	-6.25645e-11	-3.03578e-10	-1.68609e-10	-8.20182e-11	8.84647e-11	-1.99196e-11	-3.1064e-10	7.28504e-11	-1.15476e-10	-7.5882e-11	8.43644e-10	2.26409e-10	9.89448e-11	1.86138e-09	-1.9892e-09	1.52794e-09	1.37428e-09	2.46898e-09	-1.08989e-09	-4.49252e-09	-2.34651e-08	-4.77978e-09	-3.39468e-08	1.08948e-08	-4.07076e-09	1.15379e-07	3.17316e-08	-1.25704e-08	-2.37821e-10	-3.53746e-08	-4.50342e-07	5.18576e-08	-2.64322e-09	-3.26477e-09	2.45284e-10	-9.1398e-11
HPPK2	-6.13876e-13	5.03071e-14	1.02278e-10	-1.86413e-10	-2.18009e-10	7.90527e-11	5.3864e-11	1.58507e-10	2.50043e-10	-1.01503e-10	-8.9989e-10	2.14336e-10	1.21874e-10	-6.25645e-11	-3.03578e-10	-1.68609e-10	-8.20182e-11	8.84647e-11	-1.99196e-11	-3.1064e-10	7.28504e-11	-1.15476e-10	-7.5882e-11	8.43644e-10	2.26409e-10	9.89448e-11	1.86138e-09	-1.9892e-09	1.52794e-09	1.37428e-09	2.46898e-09	-1.08989e-09	-4.49252e-09	-2.34651e-08	-4.77978e-09	-3.39468e-08	1.08948e-08	-4.07076e-09	1.15379e-07	3.17316e-08	-1.25704e-08	-2.37821e-10	-3.53746e-08	-4.50342e-07	5.18576e-08	-2.64322e-09	-3.26477e-09	2.45284e-10	-9.1398e-11
PTPATi	5.30007e-12	4.9452e-13	1.65537e-10	-1.02251e-09	1.14578e-10	2.4509e-10	3.33185e-11	2.58977e-10	-6.87233e-10	4.30016e-11	1.19714e-09	-3.58194e-11	-6.86255e-11	9.07103e-11	1.16531e-09	4.69097e-10	-1.99844e-10	4.92361e-11	8.50736e-12	1.14236e-11	3.2259e-10	3.49126e-10	1.00981e-10	2.50446e-09	-4.02279e-10	1.88339e-10	-3.44758e-09	-1.99046e-09	9.16112e-11	2.23136e-09	-1.45348e-08	-1.27681e-08	-5.38032e-09	-4.95391e-08	-1.87167e-08	1.69268e-07	-4.41628e-08	-4.48007e-09	-4.33823e-07	-2.32283e-08	-1.37126e-07	7.60103e-08	-1.81381e-07	-3.57259e-07	-8.37961e-08	-1.62849e-09	-5.43969e-09	-3.00384e-10	-5.35951e-10
HEX7	0	0	0	0	0	0	0	0	0	0	0	0	0	0	0	0	0	0	0	0	0	0	0	0	0	0	0	0	0	0	0	0	0	0	0	0	0	0	0	0	0	0	0	0	0	0	0	0	0
DXPRIi	3.52237e-17	4.08916e-18	1.42939e-15	2.42788e-15	1.56066e-15	2.40286e-15	6.5586e-16	1.23854e-15	1.20576e-15	8.50496e-16	6.1635e-15	1.27443e-15	1.13379e-15	9.48101e-16	2.92462e-15	1.3086e-15	7.86524e-16	1.06772e-15	2.57993e-15	2.0757e-15	1.13705e-15	8.4549e-16	7.73653e-16	6.97283e-15	1.40135e-15	7.19017e-16	1.14767e-14	1.1143e-14	8.58106e-15	8.84478e-15	5.93403e-14	2.0198e-14	1.64408e-14	1.94122e-13	2.6015e-14	2.87693e-13	6.49911e-14	1.08617e-13	8.24046e-13	1.71858e-13	7.59578e-13	2.58553e-13	2.80857e-13	2.13095e-12	3.98341e-13	1.06728e-14	2.24227e-14	1.57691e-15	1.38702e-15
GTPCII2	6.0866e-12	-1.07414e-12	1.44506e-10	-4.94429e-09	2.91406e-09	-1.03822e-09	5.03605e-10	-2.6746e-09	-6.71458e-10	2.3266e-09	4.23817e-09	1.14182e-09	3.82471e-11	-6.45987e-10	-2.11736e-09	-1.11734e-09	1.50304e-11	-8.12233e-11	-6.89152e-10	4.89129e-10	-2.85935e-09	2.1973e-09	2.13315e-09	-1.6524e-08	-1.05218e-09	-9.23489e-10	-1.31816e-08	-5.2523e-09	2.17885e-08	1.34145e-08	-2.73004e-08	-2.60294e-08	-8.825e-09	3.85459e-07	2.31224e-08	-3.75561e-07	-2.15317e-07	1.04089e-07	-9.82116e-07	-9.89276e-09	-2.06953e-06	5.74066e-07	-3.76137e-07	3.1505e-06	-1.17238e-06	3.36952e-09	3.4088e-08	1.78751e-09	2.26377e-09
URIC	0	0	0	0	0	0	0	0	0	0	0	0	0	0	0	0	0	0	0	0	0	0	0	0	0	0	0	0	0	0	0	0	0	0	0	0	0	0	0	0	0	0	0	0	0	0	0	0	0
SADT2	1.34392e-11	2.0275e-12	5.16241e-10	-1.12102e-09	-4.82294e-10	-5.4955e-10	-4.98853e-11	-1.73424e-11	-1.70635e-10	1.57572e-10	1	1.19524e-10	-1.68388e-10	2.34227e-11	2.36365e-09	2.86331e-10	-1.31431e-10	3.87922e-10	1	-2.38791e-10	-1.54887e-10	5.04632e-10	3.94964e-10	4.11008e-09	3.77502e-10	2.85866e-10	-5.72279e-09	-4.87948e-09	7.12163e-09	-9.04096e-10	-2.75444e-08	-1.9469e-08	-6.17589e-09	-2.20644e-08	-1.16388e-08	1.41808e-07	-2.00634e-08	-2.44415e-08	-1.35673e-07	-1.09245e-08	-1.93284e-07	1.21555e-07	-7.63815e-08	2.10088e-07	-2.4163e-08	-6.32462e-09	-9.54079e-09	-8.1875e-10	-2.37201e-10
OPHBDC	-3.15026e-20	-2.29347e-21	-1.26593e-18	-1.36871e-18	-1.00746e-18	-1.55069e-18	-2.9655e-19	-5.6006e-19	-7.34347e-19	-5.16173e-19	-3.75228e-18	-7.75115e-19	-4.58719e-19	-3.82667e-19	-1.6101e-18	-5.2779e-19	-3.52771e-19	-4.78188e-19	-1.15574e-18	-9.3074e-19	-8.0612e-19	-5.99181e-19	-5.47967e-19	-3.37185e-18	-1.17633e-18	-3.89158e-19	-9.63079e-18	-9.35073e-18	-9.35246e-18	-9.63385e-18	-3.77649e-17	-1.28471e-17	-1.39526e-17	-1.05763e-16	-2.21023e-17	-1.56723e-16	-5.34704e-17	-5.80873e-17	-4.40049e-16	-9.18396e-17	-5.66025e-16	-1.92775e-16	-2.09262e-16	-1.58668e-15	-1.04157e-15	-2.79065e-17	-3.7943e-17	-2.66824e-18	1.55176e-17
AACPS1	3.66767e-16	2.86166e-18	1.61531e-15	-1.25042e-14	-5.31881e-15	-8.16822e-15	-4.68459e-15	-8.84714e-15	-5.07084e-16	-3.55486e-16	-2.56922e-15	-5.31573e-16	2.86247e-16	2.39133e-16	1.00411e-15	3.30491e-16	-3.58159e-16	-4.8671e-16	-1.17288e-15	-9.43456e-16	-1.22278e-14	-9.09111e-15	-8.31957e-15	-5.11996e-14	-3.27211e-14	-6.75342e-15	-2.67967e-13	-2.60213e-13	-2.77844e-13	-1.85262e-13	2	-2.46769e-13	-2.2039e-13	-1.67213e-12	-3.48728e-13	2	-4.81302e-13	-5.22833e-13	-3.96676e-12	-8.27261e-13	4	-4.48602e-13	-4.87304e-13	-3.69724e-12	3.76663e-12	7.88536e-15	1.07241e-14	-8.14384e-15	1.34287e-14
OHPHM	0	0	0	0	0	0	0	0	0	0	0	0	0	0	0	0	0	0	0	0	0	0	0	0	0	0	0	0	0	0	0	0	0	0	0	0	0	0	0	0	0	0	0	0	0	0	0	0	0
GHMT2r	-1.12038e-10	-9.81552e-12	1.5	-1.05049e-08	1.5	1.67944e-08	1.58829e-09	-8.58545e-10	-4.14895e-09	-4.35958e-10	-3.40992e-08	1.53396e-08	-2.58891e-09	0.5	0.5	-9.5268e-09	-1.50916e-09	-4.352e-09	0.5	-4.62252e-09	-5.66439e-09	1.34981e-08	1.04532e-09	1.57101e-08	7.08678e-09	2.34635e-09	1.5	-2.71465e-08	1.5	0.5	-1.35522e-07	9.50934e-08	-7.88754e-08	7.1096e-07	3.45491e-07	-6.71296e-07	-4.48672e-07	4.69322e-07	-1.27827e-06	-9.604e-07	-1.64376e-06	5.9279e-06	8.30408e-07	-6.79358e-06	-1.64432e-06	1.02272e-07	1.30798e-07	7.44916e-09	-9.23347e-10
DHORD2	2.3341e-12	8.16818e-13	5.92536e-10	1	4.59295e-10	1	5.72856e-11	1.83549e-10	-4.14827e-10	1.28143e-10	9.24964e-10	-6.3781e-10	-3.05943e-10	1.85317e-10	4.27628e-10	-3.26019e-11	1.71705e-10	-7.28116e-11	1.47901e-12	3.57573e-10	-1.67887e-10	7.2851e-11	2.33016e-10	-1.06989e-09	-8.34804e-10	-1.80806e-10	1.16404e-09	1	2.79074e-09	1	-3.41885e-09	5.09407e-09	3.85074e-10	2.90641e-08	-5.38346e-09	-4.65224e-08	-3.64527e-08	2.16172e-08	1.64455e-07	2.00684e-08	1.72735e-07	-9.22188e-08	-9.18884e-08	3.59898e-07	-6.83716e-08	-1.17691e-09	-1.17952e-09	1.67047e-10	4.18788e-10
LCARS	0	0	0	0	0	0	0	0	0	0	0	0	0	0	0	0	0	0	0	0	0	0	0	0	0	0	0	0	0	0	0	0	0	0	0	0	0	0	0	0	0	0	0	0	0	0	0	0	0
ALCD19	0	0	0	0	0	0	0	0	0	0	0	0	0	0	0	0	0	0	0	0	0	0	0	0	0	0	0	0	0	0	0	0	0	0	0	0	0	0	0	0	0	0	0	0	0	0	0	0	0
RMPA	0	0	0	0	0	0	0	0	0	0	0	0	0	0	0	0	0	0	0	0	0	0	0	0	0	0	0	0	0	0	0	0	0	0	0	0	0	0	0	0	0	0	0	0	0	0	0	0	0
SBTPD	0	0	0	0	0	0	0	0	0	0	0	0	0	0	0	0	0	0	0	0	0	0	0	0	0	0	0	0	0	0	0	0	0	0	0	0	0	0	0	0	0	0	0	0	0	0	0	0	0
PFK_2	0	0	0	0	0	0	0	0	0	0	0	0	0	0	0	0	0	0	0	0	0	0	0	0	0	0	0	0	0	0	0	0	0	0	0	0	0	0	0	0	0	0	0	0	0	0	0	0	0
GLTPD	0	0	0	0	0	0	0	0	0	0	0	0	0	0	0	0	0	0	0	0	0	0	0	0	0	0	0	0	0	0	0	0	0	0	0	0	0	0	0	0	0	0	0	0	0	0	0	0	0
EX_hdcea_e	0	0	0	0	0	0	0	0	0	0	0	0	0	0	0	0	0	0	0	0	0	0	0	0	0	0	0	0	0	0	0	0	0	0	0	0	0	0	0	0	0	0	0	0	0	0	0	0	0
ACACCT	0	0	0	0	0	0	0	0	0	0	0	0	0	0	0	0	0	0	0	0	0	0	0	0	0	0	0	0	0	0	0	0	0	0	0	0	0	0	0	0	0	0	0	0	0	0	0	0	0
SDPDS	-2.43975e-14	-1.78185e-15	-9.84784e-13	-1.05983e-12	-4.65294e-13	-7.16059e-13	-1.37716e-13	-2.59927e-13	-1.31626e-13	-9.3303e-14	-6.73227e-13	-1.39898e-13	-2.48263e-14	-2.06344e-14	-8.67824e-14	-2.85402e-14	-2.64696e-14	1	-8.68212e-14	-6.98565e-14	1.0513e-13	7.81822e-14	7.15383e-14	4.40266e-13	4.12171e-13	1.36452e-13	3.37531e-12	3.27735e-12	9.25875e-13	9.54492e-13	3.73511e-12	1.27136e-12	4.45327e-12	3.3787e-11	7.04641e-12	5.00755e-11	1.1818e-11	1.28379e-11	9.73996e-11	2.03131e-11	1.41881e-10	4.82935e-11	5.24617e-11	3.98028e-10	8.53435e-11	2.28659e-12	2	2.18698e-13	9.14012e-15
BUTCT	0	0	0	0	0	0	0	0	0	0	0	0	0	0	0	0	0	0	0	0	0	0	0	0	0	0	0	0	0	0	0	0	0	0	0	0	0	0	0	0	0	0	0	0	0	0	0	0	0
TGBPA	0	0	0	0	0	0	0	0	0	0	0	0	0	0	0	0	0	0	0	0	0	0	0	0	0	0	0	0	0	0	0	0	0	0	0	0	0	0	0	0	0	0	0	0	0	0	0	0	0
MANAO	0	0	0	0	0	0	0	0	0	0	0	0	0	0	0	0	0	0	0	0	0	0	0	0	0	0	0	0	0	0	0	0	0	0	0	0	0	0	0	0	0	0	0	0	0	0	0	0	0
TAGURr	0	0	0	0	0	0	0	0	0	0	0	0	0	0	0	0	0	0	0	0	0	0	0	0	0	0	0	0	0	0	0	0	0	0	0	0	0	0	0	0	0	0	0	0	0	0	0	0	0
DMSOR1	0	0	0	0	0	0	0	0	0	0	0	0	0	0	0	0	0	0	0	0	0	0	0	0	0	0	0	0	0	0	0	0	0	0	0	0	0	0	0	0	0	0	0	0	0	0	0	0	0
PGLYCP	0	0	0	0	0	0	0	0	0	0	0	0	0	0	0	0	0	0	0	0	0	0	0	0	0	0	0	0	0	0	0	0	0	0	0	0	0	0	0	0	0	0	0	0	0	0	0	0	0
2DGULRx	0	0	0	0	0	0	0	0	0	0	0	0	0	0	0	0	0	0	0	0	0	0	0	0	0	0	0	0	0	0	0	0	0	0	0	0	0	0	0	0	0	0	0	0	0	0	0	0	0
DKGLCNR2y	0	0	0	0	0	0	0	0	0	0	0	0	0	0	0	0	0	0	0	0	0	0	0	0	0	0	0	0	0	0	0	0	0	0	0	0	0	0	0	0	0	0	0	0	0	0	0	0	0
G1PTT	0	0	0	0	0	0	0	0	0	0	0	0	0	0	0	0	0	0	0	0	0	0	0	0	0	0	0	0	0	0	0	0	0	0	0	0	0	0	0	0	0	0	0	0	0	0	0	0	0
TDPGDH	0	0	0	0	0	0	0	0	0	0	0	0	0	0	0	0	0	0	0	0	0	0	0	0	0	0	0	0	0	0	0	0	0	0	0	0	0	0	0	0	0	0	0	0	0	0	0	0	0
ADCS	-6.13876e-13	5.03071e-14	1.02278e-10	-1.86413e-10	-2.18009e-10	7.90527e-11	5.3864e-11	1.58507e-10	2.50043e-10	-1.01503e-10	-8.9989e-10	2.14336e-10	1.21874e-10	-6.25645e-11	-3.03578e-10	-1.68609e-10	-8.20182e-11	8.84647e-11	-1.99196e-11	-3.1064e-10	7.28504e-11	-1.15476e-10	-7.5882e-11	8.43644e-10	2.26409e-10	9.89448e-11	1.86138e-09	-1.9892e-09	1.52794e-09	1.37428e-09	2.46898e-09	-1.08989e-09	-4.49252e-09	-2.34651e-08	-4.77978e-09	-3.39468e-08	1.08948e-08	-4.07076e-09	1.15379e-07	3.17316e-08	-1.25704e-08	-2.37821e-10	-3.53746e-08	-4.50342e-07	5.18576e-08	-2.64322e-09	-3.26477e-09	2.45284e-10	-9.1398e-11
ADCL	-6.13876e-13	5.03071e-14	1.02278e-10	-1.86413e-10	-2.18009e-10	7.90527e-11	5.3864e-11	1.58507e-10	2.50043e-10	-1.01503e-10	-8.9989e-10	2.14336e-10	1.21874e-10	-6.25645e-11	-3.03578e-10	-1.68609e-10	-8.20182e-11	8.84647e-11	-1.99196e-11	-3.1064e-10	7.28504e-11	-1.15476e-10	-7.5882e-11	8.43644e-10	2.26409e-10	9.89448e-11	1.86138e-09	-1.9892e-09	1.52794e-09	1.37428e-09	2.46898e-09	-1.08989e-09	-4.49252e-09	-2.34651e-08	-4.77978e-09	-3.39468e-08	1.08948e-08	-4.07076e-09	1.15379e-07	3.17316e-08	-1.25704e-08	-2.37821e-10	-3.53746e-08	-4.50342e-07	5.18576e-08	-2.64322e-09	-3.26477e-09	2.45284e-10	-9.1398e-11
2DGULRy	0	0	0	0	0	0	0	0	0	0	0	0	0	0	0	0	0	0	0	0	0	0	0	0	0	0	0	0	0	0	0	0	0	0	0	0	0	0	0	0	0	0	0	0	0	0	0	0	0
DHAPT	0.179167	0.0583333	-1.43854	-1.06667	-1.29687	-1.19792	0.270833	-0.38125	-0.539583	-0.65625	-0.829167	-0.277083	-0.335417	-0.328125	-1.21563	-0.547917	0.6625	-0.464583	-2.24688	-1.90625	-0.458333	-0.772917	-0.720833	-1.96667	-2.00833	0.527083	-1.33646	-0.964583	-1.19479	-1.50729	4.87083	5.75417	5.55	6.6375	6.43333	5.13333	6.01667	5.8125	6.9	6.69583	10.85	12.6167	12.2083	14.3833	13.975	7.25	-3.13542	-0.335417	-0.883333
EX_lac__D_e	0	0	0	0	0	0	0	0	0	0	0	0	0	0	0	0	0	0	0	0	0	0	0	0	0	0	0	0	0	0	0	0	0	0	0	0	0	0	0	0	0	0	0	0	0	0	0	0	0
UDPGALM	0	0	0	0	0	0	0	0	0	0	0	0	0	0	0	0	0	0	0	0	0	0	0	0	0	0	0	0	0	0	0	0	0	0	0	0	0	0	0	0	0	0	0	0	0	0	0	0	0
TDPDRE	0	0	0	0	0	0	0	0	0	0	0	0	0	0	0	0	0	0	0	0	0	0	0	0	0	0	0	0	0	0	0	0	0	0	0	0	0	0	0	0	0	0	0	0	0	0	0	0	0
TDPDRR	0	0	0	0	0	0	0	0	0	0	0	0	0	0	0	0	0	0	0	0	0	0	0	0	0	0	0	0	0	0	0	0	0	0	0	0	0	0	0	0	0	0	0	0	0	0	0	0	0
UMPK	2.34545e-12	8.17652e-13	5.92997e-10	1	4.59914e-10	1	5.74685e-11	1.83894e-10	-4.14329e-10	1.28667e-10	9.27508e-10	-6.37284e-10	-3.05396e-10	1.85775e-10	4.29548e-10	-3.21475e-11	1.71972e-10	-7.24501e-11	2.3524e-12	3.58276e-10	-1.67663e-10	7.30168e-11	2.33167e-10	-1.06895e-09	-8.34545e-10	-1.8072e-10	1.16616e-09	1	2.79486e-09	3.06189e-09	-3.40221e-09	5.09973e-09	3.85567e-10	2.90678e-08	-5.37527e-09	-4.65169e-08	-3.64592e-08	2.16102e-08	1.64402e-07	2.00573e-08	1.72606e-07	-9.22627e-08	-9.20063e-08	3.6007e-07	-6.8528e-08	1	2	1.66647e-10	4.1841e-10
RZ5PP	0	0	0	0	0	0	0	0	0	0	0	0	0	0	0	0	0	0	0	0	0	0	0	0	0	0	0	0	0	0	0	0	0	0	0	0	0	0	0	0	0	0	0	0	0	0	0	0	0
DDPGALA	0	0	0	0	0	0	0	0	0	0	0	0	0	0	0	0	0	0	0	0	0	0	0	0	0	0	0	0	0	0	0	0	0	0	0	0	0	0	0	0	0	0	0	0	0	0	0	0	0
DURIK1	-6.18162e-16	-4.52814e-17	-2.5111e-14	-2.69486e-14	-1.99325e-14	-3.06343e-14	-5.87624e-15	-1.11091e-14	-1.45218e-14	-1.02435e-14	-7.42123e-14	-1.53519e-14	-9.05744e-15	-7.5765e-15	-3.17853e-14	-1.04558e-14	-6.97734e-15	-9.46962e-15	-2.2888e-14	-1.84181e-14	-1.59432e-14	-1.18566e-14	-1.08503e-14	-6.67806e-14	-2.3251e-14	-7.69868e-15	-1.90419e-13	-1.84916e-13	-8.51575e-14	1	-3.43493e-13	-1.16918e-13	3.51964e-14	2.67039e-13	5.56909e-14	3.95768e-13	2.5914e-13	2.81497e-13	2.13575e-12	4.4541e-13	3.93375e-12	1.33897e-12	1.45448e-12	1.10354e-11	2.93273e-12	7.85757e-14	1.06863e-13	7.5153e-15	1.16258e-14
G3PD6	0	0	0	0	0	0	0	0	0	0	0	0	0	0	0	0	0	0	0	0	0	0	0	0	0	0	0	0	0	0	0	0	0	0	0	0	0	0	0	0	0	0	0	0	0	0	0	0	0
ALLTN	0	0	0	0	0	0	0	0	0	0	0	0	0	0	0	0	0	0	0	0	0	0	0	0	0	0	0	0	0	0	0	0	0	0	0	0	0	0	0	0	0	0	0	0	0	0	0	0	0
UAPGR	-3.2415e-18	-2.62681e-19	-1.44996e-16	-1.46431e-16	-1.13894e-16	-1.73721e-16	-3.30794e-17	-6.28839e-17	-8.14312e-17	-5.77239e-17	-4.16439e-16	-8.55614e-17	-5.10136e-17	-4.31066e-17	-1.76156e-16	-5.89935e-17	-3.94229e-17	-5.31566e-17	-1.27945e-16	-1.03005e-16	-8.94624e-17	-6.64837e-17	-6.04847e-17	-3.72602e-16	-1.30249e-16	-4.31435e-17	-1.0761e-15	-1.02673e-15	-1.03733e-15	-1.06812e-15	-4.18858e-15	-1.42544e-15	-1.54775e-15	-1.17368e-14	-2.44147e-15	-1.74736e-14	-5.93714e-15	-6.45738e-15	-4.86963e-14	-1.01948e-14	-6.29248e-14	-2.13762e-14	-2.31438e-14	-1.74791e-13	4.04397e-13	1.08365e-14	2	1.03613e-15	0
UPPRT	0	0	0	0	0	0	0	0	0	0	0	0	0	0	0	0	0	0	0	0	0	0	0	0	0	0	0	0	0	0	0	0	0	0	0	0	0	0	0	0	0	0	0	0	0	0	0	0	0
NTD9	0	0	0	0	0	0	0	0	0	0	0	0	0	0	0	0	0	0	0	0	0	0	0	0	0	0	0	0	0	0	0	0	0	0	0	0	0	0	0	0	0	0	0	0	0	0	0	0	0
CTPS2	3.9353e-12	3.32458e-13	2.74262e-10	1	2.57273e-10	7.68758e-10	8.98575e-11	-5.41965e-11	-2.22628e-10	1.49138e-10	2.34272e-10	-2.45311e-10	-1.45894e-10	1.01724e-10	-1.88341e-10	1.17803e-10	8.8671e-11	3.96388e-11	5.01629e-11	2.0434e-10	-3.76284e-10	-5.46432e-14	2.99809e-10	-6.58836e-10	-2.54718e-10	-8.73373e-11	1.1294e-09	1	-4.93473e-10	1.75147e-09	1.44065e-08	-8.06766e-10	-1.26222e-10	1.00179e-08	-1.52187e-08	-8.39624e-08	-2.12347e-08	5.12719e-09	-6.21473e-09	1.48267e-08	2.92517e-08	-4.20514e-08	-8.03698e-08	5.13891e-07	-7.40822e-08	-2.18283e-09	2.98103e-09	5.06514e-13	-1.56778e-11
NTD1	0	0	0	0	0	0	0	0	0	0	0	0	0	0	0	0	0	0	0	0	0	0	0	0	0	0	0	0	0	0	0	0	0	0	0	0	0	0	0	0	0	0	0	0	0	0	0	0	0
NTD7	0	0	0	0	0	0	0	0	0	0	0	0	0	0	0	0	0	0	0	0	0	0	0	0	0	0	0	0	0	0	0	0	0	0	0	0	0	0	0	0	0	0	0	0	0	0	0	0	0
PAPPT3	-3.2415e-18	-2.62681e-19	-1.44996e-16	-1.46431e-16	-1.13894e-16	-1.73721e-16	-3.30794e-17	-6.28839e-17	-8.14312e-17	-5.77239e-17	-4.16439e-16	-8.55614e-17	-5.10136e-17	-4.31066e-17	-1.76156e-16	-5.89935e-17	-3.94229e-17	-5.31566e-17	-1.27945e-16	-1.03005e-16	-8.94624e-17	-6.64837e-17	-6.04847e-17	-3.72602e-16	-1.30249e-16	-4.31435e-17	-1.0761e-15	-1.02673e-15	-1.03733e-15	-1.06812e-15	-4.18858e-15	-1.42544e-15	-1.54775e-15	-1.17368e-14	-2.44147e-15	-1.74736e-14	-5.93714e-15	-6.45738e-15	-4.86963e-14	-1.01948e-14	-6.29248e-14	-2.13762e-14	-2.31438e-14	-1.74791e-13	4.04397e-13	1.08365e-14	2	1.03613e-15	0
UAGPT3	-3.2415e-18	-2.62681e-19	-1.44996e-16	-1.46431e-16	-1.13894e-16	-1.73721e-16	-3.30794e-17	-6.28839e-17	-8.14312e-17	-5.77239e-17	-4.16439e-16	-8.55614e-17	-5.10136e-17	-4.31066e-17	-1.76156e-16	-5.89935e-17	-3.94229e-17	-5.31566e-17	-1.27945e-16	-1.03005e-16	-8.94624e-17	-6.64837e-17	-6.04847e-17	-3.72602e-16	-1.30249e-16	-4.31435e-17	-1.0761e-15	-1.02673e-15	-1.03733e-15	-1.06812e-15	-4.18858e-15	-1.42544e-15	-1.54775e-15	-1.17368e-14	-2.44147e-15	-1.74736e-14	-5.93714e-15	-6.45738e-15	-4.86963e-14	-1.01948e-14	-6.29248e-14	-2.13762e-14	-2.31438e-14	-1.74791e-13	4.04397e-13	1.08365e-14	2	1.03613e-15	0
NDPK7	0	0	0	0	0	0	0	0	0	0	0	0	0	0	0	0	0	0	0	0	0	0	0	0	0	0	0	0	0	0	0	0	0	0	0	0	0	0	0	0	0	0	0	0	0	0	0	0	0
AOBUTDs	0	0	0	0	0	0	0	0	0	0	0	0	0	0	0	0	0	0	0	0	0	0	0	0	0	0	0	0	0	0	0	0	0	0	0	0	0	0	0	0	0	0	0	0	0	0	0	0	0
GLYAT	0	0	0	0	0	0	0	0	0	0	0	0	0	0	0	0	0	0	0	0	0	0	0	0	0	0	0	0	0	0	0	0	0	0	0	0	0	0	0	0	0	0	0	0	0	0	0	0	0
ADNUC	0	0	0	0	0	0	0	0	0	0	0	0	0	0	0	0	0	0	0	0	0	0	0	0	0	0	0	0	0	0	0	0	0	0	0	0	0	0	0	0	0	0	0	0	0	0	0	0	0
GMHEPPA	0	0	0	0	0	0	0	0	0	0	0	0	0	0	0	0	0	0	0	0	0	0	0	0	0	0	0	0	0	0	0	0	0	0	0	0	0	0	0	0	0	0	0	0	0	0	0	0	0
S7PI	0	0	0	0	0	0	0	0	0	0	0	0	0	0	0	0	0	0	0	0	0	0	0	0	0	0	0	0	0	0	0	0	0	0	0	0	0	0	0	0	0	0	0	0	0	0	0	0	0
TRPS3	2.64276e-17	1.95643e-18	1.0799e-15	1.15053e-15	8.58359e-16	1.30851e-15	2.51072e-16	4.75402e-16	6.24103e-16	4.39265e-16	3.18555e-15	6.59004e-16	3.88716e-16	3.25018e-16	1.36423e-15	4.47843e-16	2.99027e-16	4.06366e-16	9.80887e-16	7.90081e-16	-3.41836e-15	-2.54123e-15	-2.32681e-15	1	0	0	0	0	0	0	0	0	0	0	0	0	0	0	0	0	0	0	0	0	0	0	0	0	0
EX_ttdcea_e	0	0	0	0	0	0	0	0	0	0	0	0	0	0	0	0	0	0	0	0	0	0	0	0	0	0	0	0	0	0	0	0	0	0	0	0	0	0	0	0	0	0	0	0	0	0	0	0	0
F6PA	0.179167	0.0583333	-1.43854	-1.06667	-1.29687	-1.19792	0.270833	-0.38125	-0.539583	-0.65625	-0.829167	-0.277083	-0.335417	-0.328125	-1.21563	-0.547917	0.6625	-0.464583	-2.24688	-1.90625	-0.458333	-0.772917	-0.720833	-1.96667	-2.00833	0.527083	-1.33646	-0.964583	-1.19479	-1.50729	4.87083	5.75417	5.55	6.6375	6.43333	5.13333	6.01667	5.8125	6.9	6.69583	10.85	12.6167	12.2083	14.3833	13.975	7.25	-3.13542	-0.335417	-0.883333
AGMHE	0	0	0	0	0	0	0	0	0	0	0	0	0	0	0	0	0	0	0	0	0	0	0	0	0	0	0	0	0	0	0	0	0	0	0	0	0	0	0	0	0	0	0	0	0	0	0	0	0
CRNBTCT	0	0	0	0	0	0	0	0	0	0	0	0	0	0	0	0	0	0	0	0	0	0	0	0	0	0	0	0	0	0	0	0	0	0	0	0	0	0	0	0	0	0	0	0	0	0	0	0	0
CRNCBCT	0	0	0	0	0	0	0	0	0	0	0	0	0	0	0	0	0	0	0	0	0	0	0	0	0	0	0	0	0	0	0	0	0	0	0	0	0	0	0	0	0	0	0	0	0	0	0	0	0
NTD10	0	0	0	0	0	0	0	0	0	0	0	0	0	0	0	0	0	0	0	0	0	0	0	0	0	0	0	0	0	0	0	0	0	0	0	0	0	0	0	0	0	0	0	0	0	0	0	0	0
CRNCDH	0	0	0	0	0	0	0	0	0	0	0	0	0	0	0	0	0	0	0	0	0	0	0	0	0	0	0	0	0	0	0	0	0	0	0	0	0	0	0	0	0	0	0	0	0	0	0	0	0
GMHEPAT	0	0	0	0	0	0	0	0	0	0	0	0	0	0	0	0	0	0	0	0	0	0	0	0	0	0	0	0	0	0	0	0	0	0	0	0	0	0	0	0	0	0	0	0	0	0	0	0	0
EX_h2s_e	0	0	0	0	0	0	0	0	0	0	0	0	0	0	0	0	0	0	0	0	0	0	0	0	0	0	0	0	0	0	0	0	0	0	0	0	0	0	0	0	0	0	0	0	0	0	0	0	0
ADPT	0	0	0	0	0	0	0	0	0	0	0	0	0	0	0	0	0	0	0	0	0	0	0	0	0	0	0	0	0	0	0	0	0	0	0	0	0	0	0	0	0	0	0	0	0	0	0	0	0
EX_gthrd_e	0	0	0	0	0	0	0	0	0	0	0	0	0	0	0	0	0	0	0	0	0	0	0	0	0	0	0	0	0	0	0	0	0	0	0	0	0	0	0	0	0	0	0	0	0	0	0	0	0
IDOND	0	0	0	0	0	0	0	0	0	0	0	0	0	0	0	0	0	0	0	0	0	0	0	0	0	0	0	0	0	0	0	0	0	0	0	0	0	0	0	0	0	0	0	0	0	0	0	0	0
IDOND2	0	0	0	0	0	0	0	0	0	0	0	0	0	0	0	0	0	0	0	0	0	0	0	0	0	0	0	0	0	0	0	0	0	0	0	0	0	0	0	0	0	0	0	0	0	0	0	0	0
FADRx	-1.30611e-10	7.26626e-13	-1.11109e-09	-6.10476e-09	2.13674e-09	-4.94519e-09	1.70805e-09	-8.87104e-10	-1.30433e-09	1.65367e-09	1.80584e-08	4.50949e-09	-2.01457e-09	-1.00086e-09	5.17023e-10	2.5015e-09	-2.71983e-10	-6.16004e-10	-1.1763e-09	-1.15008e-09	-5.10936e-10	5.33624e-09	1.92905e-09	-6.22531e-09	-1.97148e-09	1.08508e-09	-4.09364e-08	5.60292e-08	-5.42719e-10	2.099e-08	12	14	12	16	14	12	14	12	16	14	24	28	24	32	28	20	-1.53189e-08	1.83449e-11	-1.92875e-09
GTPDPK	0	0	0	0	0	0	0	0	0	0	0	0	0	0	0	0	0	0	0	0	0	0	0	0	0	0	0	0	0	0	0	0	0	0	0	0	0	0	0	0	0	0	0	0	0	0	0	0	0
NADN	0	0	0	0	0	0	0	0	0	0	0	0	0	0	0	0	0	0	0	0	0	0	0	0	0	0	0	0	0	0	0	0	0	0	0	0	0	0	0	0	0	0	0	0	0	0	0	0	0
GLYCLTDx	0	0	0	0	0	0	0	0	0	0	0	0	0	0	0	0	0	0	0	0	0	0	0	0	0	0	0	0	0	0	0	0	0	0	0	0	0	0	0	0	0	0	0	0	0	0	0	0	0
ADK1	-7.54619e-11	-5.54901e-12	1.28311	0.424658	1.30137	0.424658	1.93723e-09	0.56621	0.56621	2.66203e-09	0.858447	1.67835e-08	-4.56923e-09	-4.08365e-09	1.28311	-1.50817e-08	-2.79173e-09	-4.11888e-09	0.858447	-9.70914e-10	-4.71807e-09	2.07915e-08	-1.95164e-10	0.424658	5.23626e-09	9.31354e-10	1.26484	0.424658	1.31963	0.863014	1.13242	1.13242	1.13242	1.13242	1.13242	1.13242	1.13242	1.13242	1.13242	1.13242	2.26484	2.26485	2.26484	2.26483	2.26484	2.26484	1.20044e-07	8.44232e-09	-3.93845e-10
NDPK2	5.78142e-12	4.25198e-13	2.34937e-10	1	1.86149e-10	1	5.5009e-11	1.03892e-10	-3.68323e-10	9.59759e-11	6.95605e-10	-3.89271e-10	-2.29726e-10	7.10776e-11	2.98214e-10	9.81139e-11	6.54739e-11	8.88821e-11	2.14761e-10	1.72793e-10	-4.04345e-10	1.11205e-10	1.01758e-10	-1.69306e-09	-5.89169e-10	-1.95066e-10	1.78996e-09	1	1.74022e-09	1.79366e-09	7.01892e-09	2.38909e-09	2.59695e-09	1.97034e-08	-1.10617e-08	-7.86098e-08	-2.67548e-08	1.07996e-08	8.19376e-08	1.70881e-08	1.05106e-07	-9.66202e-08	-1.04956e-07	2.94853e-07	-1.66061e-07	2	4	1.57601e-10	2.03654e-10
NDPK3	1.35821e-12	1.61466e-13	-1.09108e-10	-1.21501e-09	-1.43002e-10	-5.24107e-10	-5.66283e-11	3.13024e-10	-4.64759e-10	-1.06308e-10	9.62437e-10	2.09342e-10	7.71391e-11	-1.1089e-11	1.3533e-09	3.51191e-10	-2.88586e-10	9.45755e-12	-4.18813e-11	-1.93148e-10	6.98565e-10	3.48989e-10	-1.98902e-10	3.16227e-09	-1.47805e-10	2.7563e-10	-4.57825e-09	3.61446e-10	5.84433e-10	4.79426e-10	1	1	1	1	1	1	1	1	1	1	2	2	2	2	2	2	-8.41997e-09	-3.00933e-10	-5.20261e-10
HPYRRy	0	0	0	0	0	0	0	0	0	0	0	0	0	0	0	0	0	0	0	0	0	0	0	0	0	0	0	0	0	0	0	0	0	0	0	0	0	0	0	0	0	0	0	0	0	0	0	0	0
NDPK4	-6.18162e-16	-4.52814e-17	-2.5111e-14	-2.69486e-14	-1.99325e-14	-3.06343e-14	-5.87624e-15	-1.11091e-14	-1.45218e-14	-1.02435e-14	-7.42123e-14	-1.53519e-14	-9.05744e-15	-7.5765e-15	-3.17853e-14	-1.04558e-14	-6.97734e-15	-9.46962e-15	-2.2888e-14	-1.84181e-14	-1.59432e-14	-1.18566e-14	-1.08503e-14	-6.67806e-14	-2.3251e-14	-7.69868e-15	-1.90419e-13	-1.84916e-13	-8.51575e-14	1	-3.43493e-13	-1.16918e-13	3.51964e-14	2.67039e-13	5.56909e-14	3.95768e-13	2.5914e-13	2.81497e-13	2.13575e-12	4.4541e-13	3.93375e-12	1.33897e-12	1.45448e-12	1.10354e-11	2.93273e-12	7.85757e-14	1.06863e-13	7.5153e-15	1.16258e-14
ACODA	-3.0571e-15	-5.66304e-17	6.17506e-14	2.7278e-14	-1.35602e-14	-3.41998e-14	3.06493e-14	1	0	0	0	0	0	0	0	0	0	0	0	0	0	0	0	0	0	0	0	0	0	0	0	0	0	0	0	0	0	0	0	0	0	0	0	0	0	0	0	0	0
ADA	0	0	0	0	0	0	0	0	0	0	0	0	0	0	0	0	0	0	0	0	0	0	0	0	0	0	0	0	0	0	0	0	0	0	0	0	0	0	0	0	0	0	0	0	0	0	0	0	0
DADA	0	0	0	0	0	0	0	0	0	0	0	0	0	0	0	0	0	0	0	0	0	0	0	0	0	0	0	0	0	0	0	0	0	0	0	0	0	0	0	0	0	0	0	0	0	0	0	0	0
ADD	0	0	0	0	0	0	0	0	0	0	0	0	0	0	0	0	0	0	0	0	0	0	0	0	0	0	0	0	0	0	0	0	0	0	0	0	0	0	0	0	0	0	0	0	0	0	0	0	0
FCLT	-1.01185e-18	-7.46849e-20	-4.12242e-17	-4.43298e-17	-3.27141e-17	-5.04066e-17	-9.67037e-18	-1.82609e-17	-2.38595e-17	-1.68206e-17	-1.22014e-16	-2.52375e-17	-1.48945e-17	-1.2452e-17	-5.22492e-17	-1.71916e-17	-1.1465e-17	-1.5576e-17	-3.76308e-17	-3.02767e-17	-2.6213e-17	-1.94899e-17	-1.78379e-17	-1.09759e-16	-3.82252e-17	-1.26569e-17	-3.1301e-16	-3.03955e-16	-3.04238e-16	-3.1362e-16	-1.22711e-15	-4.17796e-16	-4.53651e-16	-3.4428e-15	-7.18071e-16	-5.1036e-15	-1.7368e-15	-1.88659e-15	-1.43139e-14	-2.98507e-15	-1.84072e-14	-6.26542e-15	-6.80615e-15	-5.16448e-14	-1.14804e-14	-3.07582e-16	-4.18283e-16	-2.94161e-17	-1.90413e-17
HBZOPT	-3.15026e-20	-2.29347e-21	-1.26593e-18	-1.36871e-18	-1.00746e-18	-1.55069e-18	-2.9655e-19	-5.6006e-19	-7.34347e-19	-5.16173e-19	-3.75228e-18	-7.75115e-19	-4.58719e-19	-3.82667e-19	-1.6101e-18	-5.2779e-19	-3.52771e-19	-4.78188e-19	-1.15574e-18	-9.3074e-19	-8.0612e-19	-5.99181e-19	-5.47967e-19	-3.37185e-18	-1.17633e-18	-3.89158e-19	-9.63079e-18	-9.35073e-18	-9.35246e-18	-9.63385e-18	-3.77649e-17	-1.28471e-17	-1.39526e-17	-1.05763e-16	-2.21023e-17	-1.56723e-16	-5.34704e-17	-5.80873e-17	-4.40049e-16	-9.18396e-17	-5.66025e-16	-1.92775e-16	-2.09262e-16	-1.58668e-15	-1.04157e-15	-2.79065e-17	-3.7943e-17	-2.66824e-18	1.55176e-17
PNTK	5.30007e-12	4.9452e-13	1.65537e-10	-1.02251e-09	1.14578e-10	2.4509e-10	3.33185e-11	2.58977e-10	-6.87233e-10	4.30016e-11	1.19714e-09	-3.58194e-11	-6.86255e-11	9.07103e-11	1.16531e-09	4.69097e-10	-1.99844e-10	4.92361e-11	8.50736e-12	1.14236e-11	3.2259e-10	3.49126e-10	1.00981e-10	2.50446e-09	-4.02279e-10	1.88339e-10	-3.44758e-09	-1.99046e-09	9.16112e-11	2.23136e-09	-1.45348e-08	-1.27681e-08	-5.38032e-09	-4.95391e-08	-1.87167e-08	1.69268e-07	-4.41628e-08	-4.48007e-09	-4.33823e-07	-2.32283e-08	-1.37126e-07	7.60103e-08	-1.81381e-07	-3.57259e-07	-8.37961e-08	-1.62849e-09	-5.43969e-09	-3.00384e-10	-5.35951e-10
ADSS	-7.87107e-11	-7.78509e-12	1	-6.35756e-09	4.51918e-09	1.09417e-08	1.06932e-09	-5.61201e-10	-3.59319e-09	-1.31156e-10	-1.95764e-08	1.02652e-08	-1.83133e-09	-2.12848e-09	1	-6.21218e-09	-1.16203e-09	-3.35571e-09	-1.01564e-08	-2.20621e-09	-3.74292e-09	8.98768e-09	1.15552e-10	6.76301e-09	4.58049e-09	1.60508e-09	1	-1.42145e-08	-1.38741e-08	-3.21837e-08	-7.77627e-08	8.19218e-08	-4.12852e-08	4.25467e-07	2.53988e-07	-5.07295e-07	-3.07654e-07	3.48335e-07	-8.04955e-07	-6.58177e-07	-1.51886e-06	3.97969e-06	4.95487e-07	-3.41904e-06	-1.09439e-06	6.85962e-08	1.01016e-07	5.31083e-09	-1.5589e-09
AGDC	0	0	0	0	0	0	0	0	0	0	0	0	0	0	0	0	0	0	0	0	0	0	0	0	0	0	0	0	0	0	0	0	0	0	0	0	0	0	0	0	0	0	0	0	0	0	0	0	0
OCTDPS	-3.15026e-20	-2.29347e-21	-1.26593e-18	-1.36871e-18	-1.00746e-18	-1.55069e-18	-2.9655e-19	-5.6006e-19	-7.34347e-19	-5.16173e-19	-3.75228e-18	-7.75115e-19	-4.58719e-19	-3.82667e-19	-1.6101e-18	-5.2779e-19	-3.52771e-19	-4.78188e-19	-1.15574e-18	-9.3074e-19	-8.0612e-19	-5.99181e-19	-5.47967e-19	-3.37185e-18	-1.17633e-18	-3.89158e-19	-9.63079e-18	-9.35073e-18	-9.35246e-18	-9.63385e-18	-3.77649e-17	-1.28471e-17	-1.39526e-17	-1.05763e-16	-2.21023e-17	-1.56723e-16	-5.34704e-17	-5.80873e-17	-4.40049e-16	-9.18396e-17	-5.66025e-16	-1.92775e-16	-2.09262e-16	-1.58668e-15	-1.04157e-15	-2.79065e-17	-3.7943e-17	-2.66824e-18	1.55176e-17
ASNN	0	0	0	0	0	0	0	0	0	0	0	0	0	0	0	0	0	0	0	0	0	0	0	0	0	0	0	0	0	0	0	0	0	0	0	0	0	0	0	0	0	0	0	0	0	0	0	0	0
DPCOAK	5.30007e-12	4.9452e-13	1.65537e-10	-1.02251e-09	1.14578e-10	2.4509e-10	3.33185e-11	2.58977e-10	-6.87233e-10	4.30016e-11	1.19714e-09	-3.58194e-11	-6.86255e-11	9.07103e-11	1.16531e-09	4.69097e-10	-1.99844e-10	4.92361e-11	8.50736e-12	1.14236e-11	3.2259e-10	3.49126e-10	1.00981e-10	2.50446e-09	-4.02279e-10	1.88339e-10	-3.44758e-09	-1.99046e-09	9.16112e-11	2.23136e-09	-1.45348e-08	-1.27681e-08	-5.38032e-09	-4.95391e-08	-1.87167e-08	1.69268e-07	-4.41628e-08	-4.48007e-09	-4.33823e-07	-2.32283e-08	-1.37126e-07	7.60103e-08	-1.81381e-07	-3.57259e-07	-8.37961e-08	-1.62849e-09	-5.43969e-09	-3.00384e-10	-5.35951e-10
HETZK	0	0	0	0	0	0	0	0	0	0	0	0	0	0	0	0	0	0	0	0	0	0	0	0	0	0	0	0	0	0	0	0	0	0	0	0	0	0	0	0	0	0	0	0	0	0	0	0	0
ASNS2	4.2664e-16	7.46368e-17	-6.85718e-15	-1.6735e-14	7.24087e-15	-8.55609e-14	-2.97099e-14	-2.18735e-14	1	2.04549e-14	1.48251e-13	3.06527e-14	0	0	0	0	0	0	0	0	0	0	0	0	0	0	0	0	0	0	0	0	0	0	0	0	0	0	0	0	0	0	0	0	0	0	0	0	0
ASPCT	2.3341e-12	8.16818e-13	5.92536e-10	1	4.59295e-10	1	5.72856e-11	1.83549e-10	-4.14827e-10	1.28143e-10	9.24964e-10	-6.3781e-10	-3.05943e-10	1.85317e-10	4.27628e-10	-3.26019e-11	1.71705e-10	-7.28116e-11	1.47901e-12	3.57573e-10	-1.67887e-10	7.2851e-11	2.33016e-10	-1.06989e-09	-8.34804e-10	-1.80806e-10	1.16404e-09	1	2.79074e-09	1	-3.41885e-09	5.09407e-09	3.85074e-10	2.90641e-08	-5.38346e-09	-4.65224e-08	-3.64527e-08	2.16172e-08	1.64455e-07	2.00684e-08	1.72735e-07	-9.22188e-08	-9.18884e-08	3.59898e-07	-6.83716e-08	-1.17691e-09	-1.17952e-09	1.67047e-10	4.18788e-10
KDOPS	7.40169e-16	5.40533e-17	3.01994e-14	3.23927e-14	2.39439e-14	3.6839e-14	7.06143e-15	1.33616e-14	1.74465e-14	1.23033e-14	8.91962e-14	1.84303e-14	1.08794e-14	9.09247e-15	3.82037e-14	1.25701e-14	8.38121e-15	1.13758e-14	2.75032e-14	2.21359e-14	1.91579e-14	1.42389e-14	1.30322e-14	8.02336e-14	2.79268e-14	9.24781e-15	2.28629e-13	2.22074e-13	2.22385e-13	2.29138e-13	8.96987e-13	3.05299e-13	3.3155e-13	2.51604e-12	5.24543e-13	3.72999e-12	1.26924e-12	1.37863e-12	1.04622e-11	2.18133e-12	1.34518e-11	4.57887e-12	4.97281e-12	3.7741e-11	-2.08595e-12	2	-7.60193e-14	-5.34618e-15	-2.26767e-14
KDOPP	7.40169e-16	5.40533e-17	3.01994e-14	3.23927e-14	2.39439e-14	3.6839e-14	7.06143e-15	1.33616e-14	1.74465e-14	1.23033e-14	8.91962e-14	1.84303e-14	1.08794e-14	9.09247e-15	3.82037e-14	1.25701e-14	8.38121e-15	1.13758e-14	2.75032e-14	2.21359e-14	1.91579e-14	1.42389e-14	1.30322e-14	8.02336e-14	2.79268e-14	9.24781e-15	2.28629e-13	2.22074e-13	2.22385e-13	2.29138e-13	8.96987e-13	3.05299e-13	3.3155e-13	2.51604e-12	5.24543e-13	3.72999e-12	1.26924e-12	1.37863e-12	1.04622e-11	2.18133e-12	1.34518e-11	4.57887e-12	4.97281e-12	3.7741e-11	-2.08595e-12	2	-7.60193e-14	-5.34618e-15	-2.26767e-14
DMPPS	1.49633e-11	1.07258e-12	6.07231e-10	-2.83197e-10	7.12263e-10	-2.09647e-09	4.82986e-10	-7.5988e-10	3.51876e-10	1.09761e-11	2.65807e-09	1.64342e-11	7.44061e-10	-4.30459e-10	-1.80624e-09	2.53295e-10	1.69017e-10	1.00639e-11	-1.30078e-09	4.46088e-10	2.017e-10	-6.73713e-10	-7.42171e-10	2.39097e-09	8.32592e-10	9.73943e-11	6.81917e-09	4.48097e-09	4.48484e-09	4.62188e-09	2.6736e-08	6.15798e-09	6.68919e-09	2.32058e-09	4.70761e-10	7.52203e-08	-6.00224e-08	4.10995e-08	-5.95434e-07	4.40069e-08	-6.36204e-07	1.36504e-07	1.00341e-07	7.61434e-07	1.5877e-07	-1.20062e-08	2.55437e-10	4.06776e-10	-1.23246e-09
EX_26dap__M_e	0	0	0	0	0	0	0	0	0	0	0	0	0	0	0	0	0	0	0	0	0	0	0	0	0	0	0	0	0	0	0	0	0	0	0	0	0	0	0	0	0	0	0	0	0	0	0	0	0
MCOATA	-5.66812e-15	-4.17316e-16	-2.3066e-13	-2.47741e-13	-1.45676e-13	-2.24011e-13	-4.30099e-14	-8.12812e-14	-8.41454e-14	-5.93907e-14	-4.30003e-13	-8.8951e-14	-4.7194e-14	-3.94431e-14	-1.65599e-13	-5.44847e-14	-1.73987e-15	-2.36161e-15	-5.76543e-15	-4.60013e-15	5.8203e-14	4.32784e-14	3.95867e-14	2.43665e-13	3.65536e-14	1.20963e-14	2.99555e-13	2.90484e-13	8.56034e-13	8.82311e-13	3.4525e-12	1.17568e-12	8.0576e-13	6.11178e-12	1.27493e-12	9.06287e-12	2.22303e-12	2.41621e-12	1.83285e-11	3.82407e-12	5.21533e-11	1.7753e-11	1.92828e-11	1.463e-10	2.44085e-11	4	8.89415e-13	6.25495e-14	6.50427e-14
IPDPS	-1.49632e-11	-1.07257e-12	-6.07227e-10	2.83201e-10	-7.12261e-10	2.09648e-09	-4.82985e-10	7.59881e-10	-3.51873e-10	-1.09741e-11	-2.65806e-09	-1.64316e-11	-7.44059e-10	4.30461e-10	1.80625e-09	-2.53293e-10	-1.69016e-10	-1.00624e-11	1.30079e-09	-4.46084e-10	-2.01698e-10	6.73715e-10	7.42172e-10	-2.39096e-09	-8.3259e-10	-9.73935e-11	-6.81915e-09	-4.48096e-09	-4.48483e-09	-4.62187e-09	-2.67359e-08	-6.15796e-09	-6.68918e-09	-2.32044e-09	-4.70745e-10	-7.52201e-08	6.00225e-08	-4.10994e-08	5.95435e-07	-4.40068e-08	6.36204e-07	-1.36504e-07	-1.00341e-07	-7.61434e-07	-1.5877e-07	1.20062e-08	-2.55427e-10	-4.06775e-10	1.23246e-09
AST	0	0	0	0	0	0	0	0	0	0	0	0	0	0	0	0	0	0	0	0	0	0	0	0	0	0	0	0	0	0	0	0	0	0	0	0	0	0	0	0	0	0	0	0	0	0	0	0	0
SGDS	0	0	0	0	0	0	0	0	0	0	0	0	0	0	0	0	0	0	0	0	0	0	0	0	0	0	0	0	0	0	0	0	0	0	0	0	0	0	0	0	0	0	0	0	0	0	0	0	0
CYNTAH	0	0	0	0	0	0	0	0	0	0	0	0	0	0	0	0	0	0	0	0	0	0	0	0	0	0	0	0	0	0	0	0	0	0	0	0	0	0	0	0	0	0	0	0	0	0	0	0	0
DAPE	-2.43975e-14	-1.78185e-15	-9.84784e-13	-1.05983e-12	-4.65294e-13	-7.16059e-13	-1.37716e-13	-2.59927e-13	-1.31626e-13	-9.3303e-14	-6.73227e-13	-1.39898e-13	-2.48263e-14	-2.06344e-14	-8.67824e-14	-2.85402e-14	-2.64696e-14	1	-8.68212e-14	-6.98565e-14	1.0513e-13	7.81822e-14	7.15383e-14	4.40266e-13	4.12171e-13	1.36452e-13	3.37531e-12	3.27735e-12	9.25875e-13	9.54492e-13	3.73511e-12	1.27136e-12	4.45327e-12	3.3787e-11	7.04641e-12	5.00755e-11	1.1818e-11	1.28379e-11	9.73996e-11	2.03131e-11	1.41881e-10	4.82935e-11	5.24617e-11	3.98028e-10	8.53435e-11	2.28659e-12	2	2.18698e-13	9.14012e-15
DHDPRy	-2.43975e-14	-1.78185e-15	-9.84784e-13	-1.05983e-12	-4.65294e-13	-7.16059e-13	-1.37716e-13	-2.59927e-13	-1.31626e-13	-9.3303e-14	-6.73227e-13	-1.39898e-13	-2.48263e-14	-2.06344e-14	-8.67824e-14	-2.85402e-14	-2.64696e-14	1	-8.68212e-14	-6.98565e-14	1.0513e-13	7.81822e-14	7.15383e-14	4.40266e-13	4.12171e-13	1.36452e-13	3.37531e-12	3.27735e-12	9.25875e-13	9.54492e-13	3.73511e-12	1.27136e-12	4.45327e-12	3.3787e-11	7.04641e-12	5.00755e-11	1.1818e-11	1.28379e-11	9.73996e-11	2.03131e-11	1.41881e-10	4.82935e-11	5.24617e-11	3.98028e-10	8.53435e-11	2.28659e-12	2	2.18698e-13	9.14012e-15
EX_acnam_e	0	0	0	0	0	0	0	0	0	0	0	0	0	0	0	0	0	0	0	0	0	0	0	0	0	0	0	0	0	0	0	0	0	0	0	0	0	0	0	0	0	0	0	0	0	0	0	0	0
HSK	1.2073e-14	6.35466e-16	2.26615e-13	2.7663e-13	2.6217e-13	6.05331e-13	6.60877e-14	6.90214e-14	-5.92955e-14	-9.34372e-15	3.66207e-13	8.0333e-14	-7.23047e-14	-9.62653e-14	-5.73332e-13	1	-9.17801e-14	-1.24842e-13	-3.016e-13	-2.42267e-13	8.83932e-14	6.57215e-14	1	3.70094e-13	2.93368e-14	9.71307e-15	2.40239e-13	2.33275e-13	2.33502e-13	2.40673e-13	9.41797e-13	3.20568e-13	3.48224e-13	2.64202e-12	5.50992e-13	3.91562e-12	1.3328e-12	1.44778e-12	1.09845e-11	2.29081e-12	1.41269e-11	4.80852e-12	5.22336e-12	3.96303e-11	8.26488e-12	2.21438e-13	3.01156e-13	2.11792e-14	2.73636e-14
SDPTA	2.43975e-14	1.78185e-15	9.84784e-13	1.05983e-12	4.65294e-13	7.16059e-13	1.37716e-13	2.59927e-13	1.31626e-13	9.3303e-14	6.73227e-13	1.39898e-13	2.48263e-14	2.06344e-14	8.67824e-14	2.85402e-14	2.64696e-14	-1	8.68212e-14	6.98565e-14	-1.0513e-13	-7.81822e-14	-7.15383e-14	-4.40266e-13	-4.12171e-13	-1.36452e-13	-3.37531e-12	-3.27735e-12	-9.25875e-13	-9.54492e-13	-3.73511e-12	-1.27136e-12	-4.45327e-12	-3.3787e-11	-7.04641e-12	-5.00755e-11	-1.1818e-11	-1.28379e-11	-9.73996e-11	-2.03131e-11	-1.41881e-10	-4.82935e-11	-5.24617e-11	-3.98028e-10	-8.53435e-11	-2.28659e-12	-2	-2.18698e-13	-9.14012e-15
GSPMDA	0	0	0	0	0	0	0	0	0	0	0	0	0	0	0	0	0	0	0	0	0	0	0	0	0	0	0	0	0	0	0	0	0	0	0	0	0	0	0	0	0	0	0	0	0	0	0	0	0
GSPMDS	0	0	0	0	0	0	0	0	0	0	0	0	0	0	0	0	0	0	0	0	0	0	0	0	0	0	0	0	0	0	0	0	0	0	0	0	0	0	0	0	0	0	0	0	0	0	0	0	0
GUAD	0	0	0	0	0	0	0	0	0	0	0	0	0	0	0	0	0	0	0	0	0	0	0	0	0	0	0	0	0	0	0	0	0	0	0	0	0	0	0	0	0	0	0	0	0	0	0	0	0
THRS	1.2073e-14	6.35466e-16	2.26615e-13	2.7663e-13	2.6217e-13	6.05331e-13	6.60877e-14	6.90214e-14	-5.92955e-14	-9.34372e-15	3.66207e-13	8.0333e-14	-7.23047e-14	-9.62653e-14	-5.73332e-13	1	-9.17801e-14	-1.24842e-13	-3.016e-13	-2.42267e-13	8.83932e-14	6.57215e-14	1	3.70094e-13	2.93368e-14	9.71307e-15	2.40239e-13	2.33275e-13	2.33502e-13	2.40673e-13	9.41797e-13	3.20568e-13	3.48224e-13	2.64202e-12	5.50992e-13	3.91562e-12	1.3328e-12	1.44778e-12	1.09845e-11	2.29081e-12	1.41269e-11	4.80852e-12	5.22336e-12	3.96303e-11	8.26488e-12	2.21438e-13	3.01156e-13	2.11792e-14	2.73636e-14
EX_amp_e	0	0	0	0	0	0	0	0	0	0	0	0	0	0	0	0	0	0	0	0	0	0	0	0	0	0	0	0	0	0	0	0	0	0	0	0	0	0	0	0	0	0	0	0	0	0	0	0	0
HSST	6.20206e-15	4.60008e-16	2.53809e-13	2.72446e-13	1.14846e-13	1.76843e-13	3.39594e-14	6.41516e-14	7.89405e-14	5.56646e-14	4.03597e-13	8.34715e-14	-3.90939e-14	-3.27112e-14	-1.37132e-13	-4.51497e-14	-4.57568e-14	-6.21153e-14	1	-1.20747e-13	-9.64691e-14	-7.17303e-14	-6.56368e-14	-4.03933e-13	-3.92474e-14	-1.29943e-14	-3.21396e-13	-3.12079e-13	-2.46657e-13	-2.54232e-13	-9.94856e-13	-3.38628e-13	-1.97536e-14	-1.49872e-13	-3.12557e-14	-2.22119e-13	3.70824e-12	4.02816e-12	3.05621e-11	6.37371e-12	8.32535e-11	2.83377e-11	3.07825e-11	2.33551e-10	-8.42671e-12	-2.25774e-13	-3.07052e-13	-2.15939e-14	-2.43004e-14
PPNDH	6.97684e-15	5.08534e-16	2.82151e-13	3.03405e-13	2.241e-13	3.4462e-13	6.61733e-14	1.25094e-13	1.63373e-13	1.15209e-13	8.3467e-13	1.72608e-13	1.01914e-13	8.5193e-14	3.57748e-13	1.17688e-13	7.85103e-14	1.0658e-13	2.57531e-13	1	4.41823e-14	3.28521e-14	3.00612e-14	1.84999e-13	3.15644e-14	1.04506e-14	2.5848e-13	2.50987e-13	2.70084e-14	2.78378e-14	1.08934e-13	3.70789e-14	-2.52312e-13	-1.91432e-12	-3.9923e-13	-2.83713e-12	-1.96113e-12	-2.13033e-12	-1.6163e-11	-3.37079e-12	-3.0283e-11	-1.03077e-11	-1.1197e-11	-8.49529e-11	-2.27674e-11	-6.09999e-13	-8.29599e-13	-5.83428e-14	-9.0707e-14
TMAOR1	0	0	0	0	0	0	0	0	0	0	0	0	0	0	0	0	0	0	0	0	0	0	0	0	0	0	0	0	0	0	0	0	0	0	0	0	0	0	0	0	0	0	0	0	0	0	0	0	0
TMAOR2	0	0	0	0	0	0	0	0	0	0	0	0	0	0	0	0	0	0	0	0	0	0	0	0	0	0	0	0	0	0	0	0	0	0	0	0	0	0	0	0	0	0	0	0	0	0	0	0	0
DGK1	1.83657e-12	-1.20387e-13	-0.00913242	-0.0136986	0.0547945	-0.0136986	3.50898e-13	-0.0182648	-0.0182648	3.53795e-11	0.00456621	-3.64932e-11	9.44701e-11	3.9389e-11	-0.00913242	1.92922e-10	7.02523e-11	-2.5993e-11	0.00456621	-2.24624e-10	-2.0184e-10	-1.84846e-10	1.73489e-10	-0.0136986	-9.91334e-11	-6.90507e-11	-0.0730594	-0.0136986	0.118721	-0.479452	-0.0365297	-0.0365297	-0.0365297	-0.0365297	-0.0365297	-0.0365297	-0.0365297	-0.0365297	-0.0365297	-0.0365297	-0.0730594	-0.0730594	-0.0730593	-0.0730589	-0.0730595	-0.0730594	2.60359e-09	-1.81004e-11	1.55107e-10
DTMPK	-6.18162e-16	-4.52814e-17	-2.5111e-14	-2.69486e-14	-1.99325e-14	-3.06343e-14	-5.87624e-15	-1.11091e-14	-1.45218e-14	-1.02435e-14	-7.42123e-14	-1.53519e-14	-9.05744e-15	-7.5765e-15	-3.17853e-14	-1.04558e-14	-6.97734e-15	-9.46962e-15	-2.2888e-14	-1.84181e-14	-1.59432e-14	-1.18566e-14	-1.08503e-14	-6.67806e-14	-2.3251e-14	-7.69868e-15	-1.90419e-13	-1.84916e-13	-8.51575e-14	1	-3.43493e-13	-1.16918e-13	3.51964e-14	2.67039e-13	5.56909e-14	3.95768e-13	2.5914e-13	2.81497e-13	2.13575e-12	4.4541e-13	3.93375e-12	1.33897e-12	1.45448e-12	1.10354e-11	2.93273e-12	7.85757e-14	1.06863e-13	7.5153e-15	1.16258e-14
NDPK1	-1.35995e-11	-5.72986e-12	1.14612	0.219178	1.12329	0.219178	1.70866e-09	0.292237	0.292237	2.61909e-09	0.926941	1.29875e-08	-2.71923e-09	-3.8526e-09	1.14612	-1.04036e-08	-2.09419e-09	-3.50099e-09	0.926941	-1.68874e-09	-5.89372e-09	1.62106e-08	1.64303e-09	0.219178	4.32743e-09	1.43276e-09	1.16895	0.219178	1.10046	0.671233	0.584475	0.584475	0.584475	0.584476	0.584475	0.584474	0.584474	0.584475	0.584472	0.584474	1.16894	1.16896	1.16895	1.16894	1.16895	1.16895	1.35605e-07	7.20409e-09	1.7722e-09
TRDR	4.67812e-12	-1.30655e-12	1.74746e-10	-5.35813e-13	-4.17058e-10	-2.20881e-09	-3.69969e-10	-4.65173e-11	2.17916e-10	3.26082e-10	0.6	3.41717e-11	-3.57563e-10	-4.0601e-10	-4.52161e-10	6.99613e-10	2.6946e-10	1.7324e-10	0.6	-7.07683e-10	3.12994e-10	9.41115e-10	8.36876e-10	3.89428e-09	1.49752e-09	-2.79205e-10	1.51599e-09	-3.89553e-09	3.14625e-09	9.40678e-09	-1.6951e-08	-2.68919e-08	-4.0211e-09	-1.84674e-08	-7.79221e-09	1.69249e-07	-1.34281e-08	-1.70683e-08	-1.09415e-07	3.82231e-08	4.90844e-07	4.835e-08	-5.19365e-08	-1.79237e-06	-3.39212e-08	1.03831e-08	-6.90431e-09	-1.04962e-09	-1.39749e-09
DDPA	-5.93497e-13	5.18105e-14	1.03064e-10	-1.85836e-10	-2.17482e-10	7.95384e-11	5.39655e-11	1.58816e-10	2.50321e-10	-1.01207e-10	-8.98438e-10	2.1484e-10	1.22119e-10	-6.2367e-11	-3.0264e-10	-1.68214e-10	-8.19134e-11	8.86675e-11	-1.94569e-11	1	7.34618e-11	-1.15108e-10	-7.55182e-11	1	1	9.90497e-11	1.86526e-09	-1.98673e-09	1.52939e-09	1.37575e-09	2.47135e-09	-1.08958e-09	-4.49069e-09	-2.3451e-08	-4.77958e-09	-3.39661e-08	1.08833e-08	-4.08001e-09	1.15392e-07	3.17337e-08	-1.27296e-08	-2.60158e-10	-3.53944e-08	-4.50758e-07	5.17632e-08	-2.64702e-09	-3.26795e-09	2.45118e-10	-9.18336e-11
NMNDA	0	0	0	0	0	0	0	0	0	0	0	0	0	0	0	0	0	0	0	0	0	0	0	0	0	0	0	0	0	0	0	0	0	0	0	0	0	0	0	0	0	0	0	0	0	0	0	0	0
NNAM	0	0	0	0	0	0	0	0	0	0	0	0	0	0	0	0	0	0	0	0	0	0	0	0	0	0	0	0	0	0	0	0	0	0	0	0	0	0	0	0	0	0	0	0	0	0	0	0	0
P5CD	0	0	0	0	0	0	0	0	0	0	0	0	0	0	0	0	0	0	0	0	0	0	0	0	0	0	0	0	0	0	0	0	0	0	0	0	0	0	0	0	0	0	0	0	0	0	0	0	0
PGMT	2.67541e-15	1.95974e-16	1.09211e-13	1.17145e-13	8.66047e-14	1.33284e-13	2.5563e-14	4.83451e-14	6.3122e-14	4.44932e-14	3.22746e-13	6.66942e-14	3.93729e-14	3.29016e-14	1.38234e-13	4.54694e-14	3.03241e-14	4.11525e-14	9.94885e-14	8.00857e-14	6.93163e-14	5.15214e-14	4.71564e-14	2.90282e-13	1.01056e-13	3.34594e-14	8.27289e-13	8.0362e-13	8.04621e-13	8.29131e-13	3.24505e-12	1.10474e-12	1.19951e-12	9.10326e-12	1.89813e-12	1.34955e-11	4.59165e-12	4.98788e-12	3.78543e-11	7.89235e-12	4.86711e-11	1.65682e-11	1.79934e-11	1.36544e-10	1.70843e-11	4.57702e-13	6.22637e-13	4.3776e-14	-1
FRUK	0	0	0	0	0	0	0	0	0	0	0	0	0	0	0	0	0	0	0	0	0	0	0	0	0	0	0	0	0	0	0	0	0	0	0	0	0	0	0	0	0	0	0	0	0	0	0	0	0
SPMDAT1	0	0	0	0	0	0	0	0	0	0	0	0	0	0	0	0	0	0	0	0	0	0	0	0	0	0	0	0	0	0	0	0	0	0	0	0	0	0	0	0	0	0	0	0	0	0	0	0	0
RHCCE	7.09798e-18	5.2173e-19	2.88286e-16	3.09696e-16	9.77279e-18	1.50858e-17	2.89362e-18	5.47286e-18	4.37821e-17	3.08992e-17	2.23863e-16	4.63007e-17	1.58447e-16	1.32488e-16	5.55869e-16	1.82888e-16	7.2476e-17	9.83963e-17	2.3775e-16	1.91277e-16	2.16187e-16	1.60745e-16	1.47093e-16	9.05225e-16	1.42736e-16	4.72566e-17	1.16878e-15	1.13498e-15	-2.55623e-16	-2.63441e-16	-1.0307e-15	-3.50761e-16	-1.32665e-15	-1.00651e-14	-2.09897e-15	-1.49157e-14	4.46556e-15	4.85089e-15	3.68038e-14	7.6756e-15	-2.19654e-14	-7.47631e-15	-8.12268e-15	-6.16208e-14	-3.87399e-14	-1.038e-15	-1.41165e-15	-9.92722e-17	-9.55338e-17
EX_dha_e	0	0	0	0	0	0	0	0	0	0	0	0	0	0	0	0	0	0	0	0	0	0	0	0	0	0	0	0	0	0	0	0	0	0	0	0	0	0	0	0	0	0	0	0	0	0	0	0	0
KG6PDC	0	0	0	0	0	0	0	0	0	0	0	0	0	0	0	0	0	0	0	0	0	0	0	0	0	0	0	0	0	0	0	0	0	0	0	0	0	0	0	0	0	0	0	0	0	0	0	0	0
SPMDAT2	0	0	0	0	0	0	0	0	0	0	0	0	0	0	0	0	0	0	0	0	0	0	0	0	0	0	0	0	0	0	0	0	0	0	0	0	0	0	0	0	0	0	0	0	0	0	0	0	0
TDPADGAT	0	0	0	0	0	0	0	0	0	0	0	0	0	0	0	0	0	0	0	0	0	0	0	0	0	0	0	0	0	0	0	0	0	0	0	0	0	0	0	0	0	0	0	0	0	0	0	0	0
MALS	0	0	0	0	0	0	0	0	0	0	0	0	0	0	0	0	0	0	0	0	0	0	0	0	0	0	0	0	0	0	0	0	0	0	0	0	0	0	0	0	0	0	0	0	0	0	0	0	0
X5PL3E	0	0	0	0	0	0	0	0	0	0	0	0	0	0	0	0	0	0	0	0	0	0	0	0	0	0	0	0	0	0	0	0	0	0	0	0	0	0	0	0	0	0	0	0	0	0	0	0	0
DOGULNR	0	0	0	0	0	0	0	0	0	0	0	0	0	0	0	0	0	0	0	0	0	0	0	0	0	0	0	0	0	0	0	0	0	0	0	0	0	0	0	0	0	0	0	0	0	0	0	0	0
TRE6PP	0	0	0	0	0	0	0	0	0	0	0	0	0	0	0	0	0	0	0	0	0	0	0	0	0	0	0	0	0	0	0	0	0	0	0	0	0	0	0	0	0	0	0	0	0	0	0	0	0
EX_fuc__L_e	0	0	0	0	0	0	0	0	0	0	0	0	0	0	0	0	0	0	0	0	0	0	0	0	0	0	0	0	0	0	0	0	0	0	0	0	0	0	0	0	0	0	0	0	0	0	0	0	0
EX_met__D_e	0	0	0	0	0	0	0	0	0	0	0	0	0	0	0	0	0	0	0	0	0	0	0	0	0	0	0	0	0	0	0	0	0	0	0	0	0	0	0	0	0	0	0	0	0	0	0	0	0
EX_tartr__L_e	0	0	0	0	0	0	0	0	0	0	0	0	0	0	0	0	0	0	0	0	0	0	0	0	0	0	0	0	0	0	0	0	0	0	0	0	0	0	0	0	0	0	0	0	0	0	0	0	0
BETALDHx	0	0	0	0	0	0	0	0	0	0	0	0	0	0	0	0	0	0	0	0	0	0	0	0	0	0	0	0	0	0	0	0	0	0	0	0	0	0	0	0	0	0	0	0	0	0	0	0	0
BETALDHy	0	0	0	0	0	0	0	0	0	0	0	0	0	0	0	0	0	0	0	0	0	0	0	0	0	0	0	0	0	0	0	0	0	0	0	0	0	0	0	0	0	0	0	0	0	0	0	0	0
MLTG3	0	0	0	0	0	0	0	0	0	0	0	0	0	0	0	0	0	0	0	0	0	0	0	0	0	0	0	0	0	0	0	0	0	0	0	0	0	0	0	0	0	0	0	0	0	0	0	0	0
EX_taur_e	0	0	0	0	0	0	0	0	0	0	0	0	0	0	0	0	0	0	0	0	0	0	0	0	0	0	0	0	0	0	0	0	0	0	0	0	0	0	0	0	0	0	0	0	0	0	0	0	0
EX_maltpt_e	0	0	0	0	0	0	0	0	0	0	0	0	0	0	0	0	0	0	0	0	0	0	0	0	0	0	0	0	0	0	0	0	0	0	0	0	0	0	0	0	0	0	0	0	0	0	0	0	0
EX_glyald_e	0	0	0	0	0	0	0	0	0	0	0	0	0	0	0	0	0	0	0	0	0	0	0	0	0	0	0	0	0	0	0	0	0	0	0	0	0	0	0	0	0	0	0	0	0	0	0	0	0
EX_glcur_e	0	0	0	0	0	0	0	0	0	0	0	0	0	0	0	0	0	0	0	0	0	0	0	0	0	0	0	0	0	0	0	0	0	0	0	0	0	0	0	0	0	0	0	0	0	0	0	0	0
ADPRDP	0	0	0	0	0	0	0	0	0	0	0	0	0	0	0	0	0	0	0	0	0	0	0	0	0	0	0	0	0	0	0	0	0	0	0	0	0	0	0	0	0	0	0	0	0	0	0	0	0
DKGLCNR1	0	0	0	0	0	0	0	0	0	0	0	0	0	0	0	0	0	0	0	0	0	0	0	0	0	0	0	0	0	0	0	0	0	0	0	0	0	0	0	0	0	0	0	0	0	0	0	0	0
NADTRHD	0	0	0	0	0	0	0	0	0	0	0	0	0	0	0	0	0	0	0	0	0	0	0	0	0	0	0	0	0	0	0	0	0	0	0	0	0	0	0	0	0	0	0	0	0	0	0	0	0
AACPS2	0	0	0	0	0	0	0	0	0	0	0	0	0	0	0	0	0	0	0	0	0	0	0	0	0	0	0	0	0	0	0	0	0	0	0	0	0	0	0	0	0	0	0	0	0	0	0	0	0
FMNRx2	0	0	0	0	0	0	0	0	0	0	0	0	0	0	0	0	0	0	0	0	0	0	0	0	0	0	0	0	0	0	0	0	0	0	0	0	0	0	0	0	0	0	0	0	0	0	0	0	0
ACPS1	0	0	0	0	0	0	0	0	0	0	0	0	0	0	0	0	0	0	0	0	0	0	0	0	0	0	0	0	0	0	0	0	0	0	0	0	0	0	0	0	0	0	0	0	0	0	0	0	0
EX_nmn_e	0	0	0	0	0	0	0	0	0	0	0	0	0	0	0	0	0	0	0	0	0	0	0	0	0	0	0	0	0	0	0	0	0	0	0	0	0	0	0	0	0	0	0	0	0	0	0	0	0
EX_urea_e	0	0	0	0	0	0	0	0	0	0	0	0	0	0	0	0	0	0	0	0	0	0	0	0	0	0	0	0	0	0	0	0	0	0	0	0	0	0	0	0	0	0	0	0	0	0	0	0	0
ARAI	0	0	0	0	0	0	0	0	0	0	0	0	0	0	0	0	0	0	0	0	0	0	0	0	0	0	0	0	0	0	0	0	0	0	0	0	0	0	0	0	0	0	0	0	0	0	0	0	0
M1PD	0	0	0	0	0	0	0	0	0	0	0	0	0	0	0	0	0	0	0	0	0	0	0	0	0	0	0	0	0	0	0	0	0	0	0	0	0	0	0	0	0	0	0	0	0	0	0	0	0
G3PD2	-6.63327e-13	-4.87789e-14	-2.69515e-11	-2.89527e-11	-2.1273e-11	-3.27461e-11	-6.28351e-12	-1.18672e-11	-1.5548e-11	-1.09654e-11	-7.94739e-11	-1.64322e-11	-9.69027e-12	-8.10242e-12	-3.39945e-11	-1.11844e-11	-7.47509e-12	-1.01476e-11	-2.4519e-11	-1.97276e-11	-1.70532e-11	-1.268e-11	-1.16028e-11	-7.14046e-11	-2.4835e-11	-8.22256e-12	-2.03373e-10	-1.97478e-10	-1.97329e-10	-2.03389e-10	-1	-1	-1	-1	-1	-2	-2	-2	-2	-2	-3	-3	-3	-3	-3	-1.87367e-10	-2.5482e-10	-1.79206e-11	-2.31665e-11
GALS3	0	0	0	0	0	0	0	0	0	0	0	0	0	0	0	0	0	0	0	0	0	0	0	0	0	0	0	0	0	0	0	0	0	0	0	0	0	0	0	0	0	0	0	0	0	0	0	0	0
FCI	0	0	0	0	0	0	0	0	0	0	0	0	0	0	0	0	0	0	0	0	0	0	0	0	0	0	0	0	0	0	0	0	0	0	0	0	0	0	0	0	0	0	0	0	0	0	0	0	0
FCLK	0	0	0	0	0	0	0	0	0	0	0	0	0	0	0	0	0	0	0	0	0	0	0	0	0	0	0	0	0	0	0	0	0	0	0	0	0	0	0	0	0	0	0	0	0	0	0	0	0
FCLPA	0	0	0	0	0	0	0	0	0	0	0	0	0	0	0	0	0	0	0	0	0	0	0	0	0	0	0	0	0	0	0	0	0	0	0	0	0	0	0	0	0	0	0	0	0	0	0	0	0
GMPS2	0	0	0	0	0	0	0	0	0	0	0	0	0	0	0	0	0	0	0	0	0	0	0	0	0	0	0	0	0	0	0	0	0	0	0	0	0	0	0	0	0	0	0	0	0	0	0	0	0
AMPN	0	0	0	0	0	0	0	0	0	0	0	0	0	0	0	0	0	0	0	0	0	0	0	0	0	0	0	0	0	0	0	0	0	0	0	0	0	0	0	0	0	0	0	0	0	0	0	0	0
GSNK	-1.83657e-12	1.20387e-13	0.00913242	0.0136986	-0.0547945	0.0136986	-3.50898e-13	0.0182648	0.0182648	-3.53795e-11	-0.00456621	3.64932e-11	-9.44701e-11	-3.9389e-11	0.00913242	-1.92922e-10	-7.02523e-11	2.5993e-11	-0.00456621	2.24624e-10	2.0184e-10	1.84846e-10	-1.73489e-10	0.0136986	9.91334e-11	6.90507e-11	0.0730594	0.0136986	-0.118721	0.479452	0.0365297	0.0365297	0.0365297	0.0365297	0.0365297	0.0365297	0.0365297	0.0365297	0.0365297	0.0365297	0.0730594	0.0730594	0.0730593	0.0730589	0.0730595	0.0730594	-2.60359e-09	1.81004e-11	-1.55107e-10
ACCOAL	-1.46057e-08	1.69644e-08	3.10755e-07	1.5871e-07	3.12623e-07	1.19471e-07	-7.27569e-10	1.30224e-07	6.08046e-08	2.14448e-08	1.18517e-07	4.17447e-08	2.36632e-08	1.03128e-08	1.86485e-07	4.75015e-08	6.57884e-09	4.6962e-08	1.72263e-07	6.84282e-08	3.91443e-08	2.59452e-08	5.28108e-08	1.36492e-07	7.78271e-08	-6.15463e-09	3.15457e-07	1.67383e-07	3.21478e-07	5.96083e-08	4.8158e-08	-1.31353e-08	1.26832e-08	-5.92527e-06	-1.59083e-08	2.86332e-07	6.95825e-08	9.44713e-08	-5.28566e-06	1.07807e-07	1.11781e-06	3.44007e-07	3.76909e-07	-8.72444e-06	6.37691e-07	3.29137e-07	6.69148e-07	2.44695e-08	4.34944e-08
GALUi	0	0	0	0	0	0	0	0	0	0	0	0	0	0	0	0	0	0	0	0	0	0	0	0	0	0	0	0	0	0	0	0	0	0	0	0	0	0	0	0	0	0	0	0	0	0	0	0	0
AACPS3	-2.51362e-15	-1.85334e-16	-1.02196e-13	-1.09792e-13	-6.80342e-14	-1.04724e-13	-2.00801e-14	-3.79341e-14	-8.252e-15	-5.81384e-15	-4.20673e-14	-8.70541e-15	-1.59408e-14	-1.3332e-14	-5.59292e-14	-1.84009e-14	-8.81504e-15	-1.19577e-14	-2.89092e-14	-2.32485e-14	-1.21064e-14	-8.99601e-15	-8.23751e-15	-5.0649e-14	-5.51371e-14	-1.82568e-14	-4.51576e-13	-4.38484e-13	-2.10459e-13	-2.16946e-13	-8.48979e-13	2	2.88491e-13	2.18888e-12	4.56498e-13	3.244e-12	2	4.12585e-13	3.13041e-12	6.52844e-13	1.14995e-12	4	4.25196e-13	3.22602e-12	6.03908e-12	1.61803e-13	2.20052e-13	1.54755e-14	2.38264e-14
U23GAAT	7.40169e-16	5.40533e-17	3.01994e-14	3.23927e-14	2.39439e-14	3.6839e-14	7.06143e-15	1.33616e-14	1.74465e-14	1.23033e-14	8.91962e-14	1.84303e-14	1.08794e-14	9.09247e-15	3.82037e-14	1.25701e-14	8.38121e-15	1.13758e-14	2.75032e-14	2.21359e-14	1.91579e-14	1.42389e-14	1.30322e-14	8.02336e-14	2.79268e-14	9.24781e-15	2.28629e-13	2.22074e-13	2.22385e-13	2.29138e-13	8.96987e-13	3.05299e-13	3.3155e-13	2.51604e-12	5.24543e-13	3.72999e-12	1.26924e-12	1.37863e-12	1.04622e-11	2.18133e-12	1.34518e-11	4.57887e-12	4.97281e-12	3.7741e-11	-2.08595e-12	2	-7.60193e-14	-5.34618e-15	-2.26767e-14
EX_f6p_e	0	0	0	0	0	0	0	0	0	0	0	0	0	0	0	0	0	0	0	0	0	0	0	0	0	0	0	0	0	0	0	0	0	0	0	0	0	0	0	0	0	0	0	0	0	0	0	0	0
UAAGDS	-3.2415e-18	-2.62681e-19	-1.44996e-16	-1.46431e-16	-1.13894e-16	-1.73721e-16	-3.30794e-17	-6.28839e-17	-8.14312e-17	-5.77239e-17	-4.16439e-16	-8.55614e-17	-5.10136e-17	-4.31066e-17	-1.76156e-16	-5.89935e-17	-3.94229e-17	-5.31566e-17	-1.27945e-16	-1.03005e-16	-8.94624e-17	-6.64837e-17	-6.04847e-17	-3.72602e-16	-1.30249e-16	-4.31435e-17	-1.0761e-15	-1.02673e-15	-1.03733e-15	-1.06812e-15	-4.18858e-15	-1.42544e-15	-1.54775e-15	-1.17368e-14	-2.44147e-15	-1.74736e-14	-5.93714e-15	-6.45738e-15	-4.86963e-14	-1.01948e-14	-6.29248e-14	-2.13762e-14	-2.31438e-14	-1.74791e-13	4.04397e-13	1.08365e-14	2	1.03613e-15	0
AACPS4	9.71905e-17	9.635e-18	5.31833e-15	5.51209e-15	-1.69042e-14	-2.62793e-14	-5.02565e-15	-9.4351e-15	-1.42806e-14	-1.00809e-14	-7.32868e-14	-1.50934e-14	-9.73233e-15	-8.12575e-15	-3.40576e-14	-1.12062e-14	6.38783e-15	8.65947e-15	2.09374e-14	1.686e-14	2.73198e-15	2.05786e-15	1.88046e-15	1.15424e-14	2.14644e-14	7.10299e-15	1.75907e-13	1.70645e-13	-1.57843e-13	-1.62894e-13	-6.3663e-13	-2.17033e-13	2	7.31315e-13	1.52379e-13	1.08361e-12	6.34432e-13	2	5.22826e-12	1.09045e-12	-6.67644e-13	-2.27249e-13	4	-1.8731e-12	-1.73614e-13	-4.65157e-15	-6.32614e-15	-4.44896e-16	-5.74806e-16
UAMAS	-3.2415e-18	-2.62681e-19	-1.44996e-16	-1.46431e-16	-1.13894e-16	-1.73721e-16	-3.30794e-17	-6.28839e-17	-8.14312e-17	-5.77239e-17	-4.16439e-16	-8.55614e-17	-5.10136e-17	-4.31066e-17	-1.76156e-16	-5.89935e-17	-3.94229e-17	-5.31566e-17	-1.27945e-16	-1.03005e-16	-8.94624e-17	-6.64837e-17	-6.04847e-17	-3.72602e-16	-1.30249e-16	-4.31435e-17	-1.0761e-15	-1.02673e-15	-1.03733e-15	-1.06812e-15	-4.18858e-15	-1.42544e-15	-1.54775e-15	-1.17368e-14	-2.44147e-15	-1.74736e-14	-5.93714e-15	-6.45738e-15	-4.86963e-14	-1.01948e-14	-6.29248e-14	-2.13762e-14	-2.31438e-14	-1.74791e-13	4.04397e-13	1.08365e-14	2	1.03613e-15	0
UAMAGS	-3.2415e-18	-2.62681e-19	-1.44996e-16	-1.46431e-16	-1.13894e-16	-1.73721e-16	-3.30794e-17	-6.28839e-17	-8.14312e-17	-5.77239e-17	-4.16439e-16	-8.55614e-17	-5.10136e-17	-4.31066e-17	-1.76156e-16	-5.89935e-17	-3.94229e-17	-5.31566e-17	-1.27945e-16	-1.03005e-16	-8.94624e-17	-6.64837e-17	-6.04847e-17	-3.72602e-16	-1.30249e-16	-4.31435e-17	-1.0761e-15	-1.02673e-15	-1.03733e-15	-1.06812e-15	-4.18858e-15	-1.42544e-15	-1.54775e-15	-1.17368e-14	-2.44147e-15	-1.74736e-14	-5.93714e-15	-6.45738e-15	-4.86963e-14	-1.01948e-14	-6.29248e-14	-2.13762e-14	-2.31438e-14	-1.74791e-13	4.04397e-13	1.08365e-14	2	1.03613e-15	0
UGLYCH	0	0	0	0	0	0	0	0	0	0	0	0	0	0	0	0	0	0	0	0	0	0	0	0	0	0	0	0	0	0	0	0	0	0	0	0	0	0	0	0	0	0	0	0	0	0	0	0	0
NTPP3	0	0	0	0	0	0	0	0	0	0	0	0	0	0	0	0	0	0	0	0	0	0	0	0	0	0	0	0	0	0	0	0	0	0	0	0	0	0	0	0	0	0	0	0	0	0	0	0	0
NTPP6	0	0	0	0	0	0	0	0	0	0	0	0	0	0	0	0	0	0	0	0	0	0	0	0	0	0	0	0	0	0	0	0	0	0	0	0	0	0	0	0	0	0	0	0	0	0	0	0	0
NTPP7	0	0	0	0	0	0	0	0	0	0	0	0	0	0	0	0	0	0	0	0	0	0	0	0	0	0	0	0	0	0	0	0	0	0	0	0	0	0	0	0	0	0	0	0	0	0	0	0	0
OP4ENH	0	0	0	0	0	0	0	0	0	0	0	0	0	0	0	0	0	0	0	0	0	0	0	0	0	0	0	0	0	0	0	0	0	0	0	0	0	0	0	0	0	0	0	0	0	0	0	0	0
EX_rmn_e	0	0	0	0	0	0	0	0	0	0	0	0	0	0	0	0	0	0	0	0	0	0	0	0	0	0	0	0	0	0	0	0	0	0	0	0	0	0	0	0	0	0	0	0	0	0	0	0	0
HOPNTAL	0	0	0	0	0	0	0	0	0	0	0	0	0	0	0	0	0	0	0	0	0	0	0	0	0	0	0	0	0	0	0	0	0	0	0	0	0	0	0	0	0	0	0	0	0	0	0	0	0
NTPP8	0	0	0	0	0	0	0	0	0	0	0	0	0	0	0	0	0	0	0	0	0	0	0	0	0	0	0	0	0	0	0	0	0	0	0	0	0	0	0	0	0	0	0	0	0	0	0	0	0
P5CR	-2.07483e-16	-1.46791e-17	-8.10251e-15	-8.7022e-15	-6.43506e-15	-9.86685e-15	-1.89931e-15	-3.59193e-15	-4.68713e-15	-3.3268e-15	-2.39423e-14	-4.9662e-15	-2.92678e-15	-2.44717e-15	-1.0265e-14	-3.37468e-15	-2.25325e-15	-3.06805e-15	-7.41181e-15	-5.94032e-15	1	1.91751e-14	1.75462e-14	1.0798e-13	0	0	0	0	0	0	0	0	0	0	0	0	0	0	0	0	0	0	0	0	0	0	0	0	0
CYANST	0	0	0	0	0	0	0	0	0	0	0	0	0	0	0	0	0	0	0	0	0	0	0	0	0	0	0	0	0	0	0	0	0	0	0	0	0	0	0	0	0	0	0	0	0	0	0	0	0
EX_ttdca_e	0	0	0	0	0	0	0	0	0	0	0	0	0	0	0	0	0	0	0	0	0	0	0	0	0	0	0	0	0	0	0	0	0	0	0	0	0	0	0	0	0	0	0	0	0	0	0	0	0
DHPPDA2	6.0866e-12	-1.07414e-12	1.44506e-10	-4.94429e-09	2.91406e-09	-1.03822e-09	5.03605e-10	-2.6746e-09	-6.71458e-10	2.3266e-09	4.23817e-09	1.14182e-09	3.82471e-11	-6.45987e-10	-2.11736e-09	-1.11734e-09	1.50304e-11	-8.12233e-11	-6.89152e-10	4.89129e-10	-2.85935e-09	2.1973e-09	2.13315e-09	-1.6524e-08	-1.05218e-09	-9.23489e-10	-1.31816e-08	-5.2523e-09	2.17885e-08	1.34145e-08	-2.73004e-08	-2.60294e-08	-8.825e-09	3.85459e-07	2.31224e-08	-3.75561e-07	-2.15317e-07	1.04089e-07	-9.82116e-07	-9.89276e-09	-2.06953e-06	5.74066e-07	-3.76137e-07	3.1505e-06	-1.17238e-06	3.36952e-09	3.4088e-08	1.78751e-09	2.26377e-09
3HPPPNH	0	0	0	0	0	0	0	0	0	0	0	0	0	0	0	0	0	0	0	0	0	0	0	0	0	0	0	0	0	0	0	0	0	0	0	0	0	0	0	0	0	0	0	0	0	0	0	0	0
G5SADs	-2.07483e-16	-1.46791e-17	-8.10251e-15	-8.7022e-15	-6.43506e-15	-9.86685e-15	-1.89931e-15	-3.59193e-15	-4.68713e-15	-3.3268e-15	-2.39423e-14	-4.9662e-15	-2.92678e-15	-2.44717e-15	-1.0265e-14	-3.37468e-15	-2.25325e-15	-3.06805e-15	-7.41181e-15	-5.94032e-15	1	1.91751e-14	1.75462e-14	1.0798e-13	0	0	0	0	0	0	0	0	0	0	0	0	0	0	0	0	0	0	0	0	0	0	0	0	0
GMAND	0	0	0	0	0	0	0	0	0	0	0	0	0	0	0	0	0	0	0	0	0	0	0	0	0	0	0	0	0	0	0	0	0	0	0	0	0	0	0	0	0	0	0	0	0	0	0	0	0
PPCSCT	0	0	0	0	0	0	0	0	0	0	0	0	0	0	0	0	0	0	0	0	0	0	0	0	0	0	0	0	0	0	0	0	0	0	0	0	0	0	0	0	0	0	0	0	0	0	0	0	0
CYTD	0	0	0	0	0	0	0	0	0	0	0	0	0	0	0	0	0	0	0	0	0	0	0	0	0	0	0	0	0	0	0	0	0	0	0	0	0	0	0	0	0	0	0	0	0	0	0	0	0
AKGDH	-0.55	0.1	0.4625	0.6	0.5625	0.375	-0.25	-0.225	0.075	-0.125	0.15	-0.475	-0.575	-0.0625	-0.0125	-0.225	-1.15	-0.225	0.3625	-0.125	-0.5	-0.325	0.05	0.2	-0.3	-0.525	0.6375	0.775	0.7375	0.4875	-1.65	-1.85	-2.2	-2.05	-2.4	-1.2	-1.4	-1.75	-1.6	-1.95	-2.4	-2.8	-3.5	-3.2	-3.9	-3	-2.375	-0.575	0.2
HPYRRx	5.94163e-09	-2.8211e-09	1.29269e-07	1.73075e-07	7.05338e-08	2.10093e-07	4.29914e-08	6.10535e-08	1.0321e-07	7.27041e-08	5.44192e-07	1.07195e-07	6.18133e-08	5.57112e-08	2.08458e-07	6.56666e-08	4.55738e-08	5.85774e-08	1.34457e-07	1.20578e-07	1.10529e-07	8.45813e-08	7.0807e-08	4.84278e-07	1.56621e-07	5.53776e-08	1.38625e-06	1.39886e-06	1.34888e-06	1.36479e-06	5.75032e-06	1.93846e-06	2.10984e-06	2.18041e-05	3.37123e-06	2.38638e-05	8.0946e-06	8.83885e-06	7.27633e-05	1.39471e-05	8.6606e-05	2.94101e-05	3.1771e-05	0.000253323	5.06391e-05	1.20959e-06	1.64743e-06	1.21365e-07	1.53378e-07
GLYCDx	0	0	0	0	0	0	0	0	0	0	0	0	0	0	0	0	0	0	0	0	0	0	0	0	0	0	0	0	0	0	0	0	0	0	0	0	0	0	0	0	0	0	0	0	0	0	0	0	0
ASP1DC	5.30007e-12	4.9452e-13	1.65537e-10	-1.02251e-09	1.14578e-10	2.4509e-10	3.33185e-11	2.58977e-10	-6.87233e-10	4.30016e-11	1.19714e-09	-3.58194e-11	-6.86255e-11	9.07103e-11	1.16531e-09	4.69097e-10	-1.99844e-10	4.92361e-11	8.50736e-12	1.14236e-11	3.2259e-10	3.49126e-10	1.00981e-10	2.50446e-09	-4.02279e-10	1.88339e-10	-3.44758e-09	-1.99046e-09	9.16112e-11	2.23136e-09	-1.45348e-08	-1.27681e-08	-5.38032e-09	-4.95391e-08	-1.87167e-08	1.69268e-07	-4.41628e-08	-4.48007e-09	-4.33823e-07	-2.32283e-08	-1.37126e-07	7.60103e-08	-1.81381e-07	-3.57259e-07	-8.37961e-08	-1.62849e-09	-5.43969e-09	-3.00384e-10	-5.35951e-10
UGMDDS	-3.2415e-18	-2.62681e-19	-1.44996e-16	-1.46431e-16	-1.13894e-16	-1.73721e-16	-3.30794e-17	-6.28839e-17	-8.14312e-17	-5.77239e-17	-4.16439e-16	-8.55614e-17	-5.10136e-17	-4.31066e-17	-1.76156e-16	-5.89935e-17	-3.94229e-17	-5.31566e-17	-1.27945e-16	-1.03005e-16	-8.94624e-17	-6.64837e-17	-6.04847e-17	-3.72602e-16	-1.30249e-16	-4.31435e-17	-1.0761e-15	-1.02673e-15	-1.03733e-15	-1.06812e-15	-4.18858e-15	-1.42544e-15	-1.54775e-15	-1.17368e-14	-2.44147e-15	-1.74736e-14	-5.93714e-15	-6.45738e-15	-4.86963e-14	-1.01948e-14	-6.29248e-14	-2.13762e-14	-2.31438e-14	-1.74791e-13	4.04397e-13	1.08365e-14	2	1.03613e-15	0
DCYTD	0	0	0	0	0	0	0	0	0	0	0	0	0	0	0	0	0	0	0	0	0	0	0	0	0	0	0	0	0	0	0	0	0	0	0	0	0	0	0	0	0	0	0	0	0	0	0	0	0
DBTS	-7.93244e-21	-5.79652e-22	-3.24309e-19	-3.47603e-19	-2.56606e-19	-3.93859e-19	-7.57194e-20	-1.43316e-19	-1.86941e-19	-1.31809e-19	-9.54274e-19	-1.97529e-19	-1.1662e-19	-9.74739e-20	-4.09583e-19	-1.34696e-19	-8.98026e-20	-1.21951e-19	-2.94715e-19	-2.37245e-19	-2.05112e-19	-1.52543e-19	-1.3968e-19	-8.5983e-19	-2.99303e-19	-9.91137e-20	-2.45062e-18	-2.37993e-18	-2.38367e-18	-2.45576e-18	-9.61171e-18	-3.27181e-18	-3.55263e-18	-2.69634e-17	-5.6221e-18	-3.99702e-17	-1.36005e-17	-1.47723e-17	-1.12122e-16	-2.33794e-17	-1.44096e-16	-4.90648e-17	-5.3282e-17	-4.044e-16	-6.50501e-17	-1.74274e-18	-2.37077e-18	-1.66676e-19	-2.11211e-19
DCTPD	0	0	0	0	0	0	0	0	0	0	0	0	0	0	0	0	0	0	0	0	0	0	0	0	0	0	0	0	0	0	0	0	0	0	0	0	0	0	0	0	0	0	0	0	0	0	0	0	0
UHGADA	7.40169e-16	5.40533e-17	3.01994e-14	3.23927e-14	2.39439e-14	3.6839e-14	7.06143e-15	1.33616e-14	1.74465e-14	1.23033e-14	8.91962e-14	1.84303e-14	1.08794e-14	9.09247e-15	3.82037e-14	1.25701e-14	8.38121e-15	1.13758e-14	2.75032e-14	2.21359e-14	1.91579e-14	1.42389e-14	1.30322e-14	8.02336e-14	2.79268e-14	9.24781e-15	2.28629e-13	2.22074e-13	2.22385e-13	2.29138e-13	8.96987e-13	3.05299e-13	3.3155e-13	2.51604e-12	5.24543e-13	3.72999e-12	1.26924e-12	1.37863e-12	1.04622e-11	2.18133e-12	1.34518e-11	4.57887e-12	4.97281e-12	3.7741e-11	-2.08595e-12	2	-7.60193e-14	-5.34618e-15	-2.26767e-14
AMANK	0	0	0	0	0	0	0	0	0	0	0	0	0	0	0	0	0	0	0	0	0	0	0	0	0	0	0	0	0	0	0	0	0	0	0	0	0	0	0	0	0	0	0	0	0	0	0	0	0
UAGAAT	7.40169e-16	5.40533e-17	3.01994e-14	3.23927e-14	2.39439e-14	3.6839e-14	7.06143e-15	1.33616e-14	1.74465e-14	1.23033e-14	8.91962e-14	1.84303e-14	1.08794e-14	9.09247e-15	3.82037e-14	1.25701e-14	8.38121e-15	1.13758e-14	2.75032e-14	2.21359e-14	1.91579e-14	1.42389e-14	1.30322e-14	8.02336e-14	2.79268e-14	9.24781e-15	2.28629e-13	2.22074e-13	2.22385e-13	2.29138e-13	8.96987e-13	3.05299e-13	3.3155e-13	2.51604e-12	5.24543e-13	3.72999e-12	1.26924e-12	1.37863e-12	1.04622e-11	2.18133e-12	1.34518e-11	4.57887e-12	4.97281e-12	3.7741e-11	-2.08595e-12	2	-7.60193e-14	-5.34618e-15	-2.26767e-14
ATPPRT	3.84252e-15	3.55635e-16	1.57784e-13	2.13246e-13	-2.74642e-14	-3.69693e-14	-4.82677e-15	1.47601e-14	-7.53507e-14	-5.25551e-14	-2.68449e-13	-3.35328e-14	-6.91898e-14	-4.40365e-14	1	-4.72056e-15	-1.84009e-15	-2.49796e-15	-6.03566e-15	-4.85619e-15	-4.20503e-15	-3.12668e-15	-2.86106e-15	-1.76072e-14	-6.13213e-15	-2.03027e-15	-5.02159e-14	-4.87602e-14	-4.88078e-14	-5.03067e-14	-1.96859e-13	-6.70067e-14	-7.27875e-14	-5.52248e-13	-1.15171e-13	-8.18463e-13	-2.78588e-13	-3.02622e-13	-2.29603e-12	-4.78836e-13	-2.95288e-12	-1.0051e-12	-1.09181e-12	-8.28372e-12	-1.72756e-12	-4.6286e-14	-6.2949e-14	-4.42699e-15	-5.71967e-15
HISTD	3.84252e-15	3.55635e-16	1.57784e-13	2.13246e-13	-2.74642e-14	-3.69693e-14	-4.82677e-15	1.47601e-14	-7.53507e-14	-5.25551e-14	-2.68449e-13	-3.35328e-14	-6.91898e-14	-4.40365e-14	1	-4.72056e-15	-1.84009e-15	-2.49796e-15	-6.03566e-15	-4.85619e-15	-4.20503e-15	-3.12668e-15	-2.86106e-15	-1.76072e-14	-6.13213e-15	-2.03027e-15	-5.02159e-14	-4.87602e-14	-4.88078e-14	-5.03067e-14	-1.96859e-13	-6.70067e-14	-7.27875e-14	-5.52248e-13	-1.15171e-13	-8.18463e-13	-2.78588e-13	-3.02622e-13	-2.29603e-12	-4.78836e-13	-2.95288e-12	-1.0051e-12	-1.09181e-12	-8.28372e-12	-1.72756e-12	-4.6286e-14	-6.2949e-14	-4.42699e-15	-5.71967e-15
DHDPS	-2.43975e-14	-1.78185e-15	-9.84784e-13	-1.05983e-12	-4.65294e-13	-7.16059e-13	-1.37716e-13	-2.59927e-13	-1.31626e-13	-9.3303e-14	-6.73227e-13	-1.39898e-13	-2.48263e-14	-2.06344e-14	-8.67824e-14	-2.85402e-14	-2.64696e-14	1	-8.68212e-14	-6.98565e-14	1.0513e-13	7.81822e-14	7.15383e-14	4.40266e-13	4.12171e-13	1.36452e-13	3.37531e-12	3.27735e-12	9.25875e-13	9.54492e-13	3.73511e-12	1.27136e-12	4.45327e-12	3.3787e-11	7.04641e-12	5.00755e-11	1.1818e-11	1.28379e-11	9.73996e-11	2.03131e-11	1.41881e-10	4.82935e-11	5.24617e-11	3.98028e-10	8.53435e-11	2.28659e-12	2	2.18698e-13	9.14012e-15
G1PACT	7.78285e-16	6.19699e-17	3.42061e-14	3.56037e-14	2.69387e-14	4.1052e-14	7.81908e-15	1.48154e-14	5.03328e-14	3.54036e-14	2.56687e-13	5.30553e-14	-7.30028e-16	-5.34989e-16	-2.46082e-15	-8.14491e-16	-4.19622e-15	-5.71344e-15	-1.38662e-14	-1.10747e-14	-1.64088e-14	-1.21552e-14	-1.1167e-14	-6.85256e-14	-3.21978e-14	-1.06406e-14	-2.62736e-13	-2.55437e-13	-7.04482e-13	-7.25749e-13	-2.84156e-12	-9.6675e-13	-2.55962e-14	-1.99744e-13	-4.09568e-14	-2.86607e-13	-2.34034e-12	-2.54092e-12	-1.92678e-11	-4.02361e-12	2.03068e-11	6.91596e-12	7.51651e-12	5.69303e-11	4.07227e-12	2	4	1.0433e-14	-1.13542e-15
GART	1.76459e-11	-3.17211e-12	5.35794e-10	-1.50193e-08	8.52416e-09	-3.03562e-09	1.56468e-09	-7.86528e-09	-1.76433e-09	6.87829e-09	1.18146e-08	3.6398e-09	2.36615e-10	-2.00052e-09	-6.65564e-09	-3.52063e-09	-3.69271e-11	-1.55206e-10	-2.08738e-09	1.15675e-09	-8.5052e-09	6.47642e-09	6.32357e-09	-4.87282e-08	-2.93013e-09	-2.67152e-09	-3.76835e-08	-1.77461e-08	6.68936e-08	4.16178e-08	-7.94322e-08	-7.91783e-08	-3.09675e-08	1.13291e-06	6.45874e-08	-1.16063e-06	-6.35055e-07	3.08197e-07	-2.83097e-06	2.05342e-09	-6.22115e-06	1.72196e-06	-1.16379e-06	9.00116e-06	-3.46528e-06	7.46535e-09	9.89993e-08	5.60781e-09	6.69991e-09
CSND	0	0	0	0	0	0	0	0	0	0	0	0	0	0	0	0	0	0	0	0	0	0	0	0	0	0	0	0	0	0	0	0	0	0	0	0	0	0	0	0	0	0	0	0	0	0	0	0	0
GF6PTA	7.78285e-16	6.19699e-17	3.42061e-14	3.56037e-14	2.69387e-14	4.1052e-14	7.81908e-15	1.48154e-14	5.03328e-14	3.54036e-14	2.56687e-13	5.30553e-14	-7.30028e-16	-5.34989e-16	-2.46082e-15	-8.14491e-16	-4.19622e-15	-5.71344e-15	-1.38662e-14	-1.10747e-14	-1.64088e-14	-1.21552e-14	-1.1167e-14	-6.85256e-14	-3.21978e-14	-1.06406e-14	-2.62736e-13	-2.55437e-13	-7.04482e-13	-7.25749e-13	-2.84156e-12	-9.6675e-13	-2.55962e-14	-1.99744e-13	-4.09568e-14	-2.86607e-13	-2.34034e-12	-2.54092e-12	-1.92678e-11	-4.02361e-12	2.03068e-11	6.91596e-12	7.51651e-12	5.69303e-11	4.07227e-12	2	4	1.0433e-14	-1.13542e-15
IGPDH	3.84252e-15	3.55635e-16	1.57784e-13	2.13246e-13	-2.74642e-14	-3.69693e-14	-4.82677e-15	1.47601e-14	-7.53507e-14	-5.25551e-14	-2.68449e-13	-3.35328e-14	-6.91898e-14	-4.40365e-14	1	-4.72056e-15	-1.84009e-15	-2.49796e-15	-6.03566e-15	-4.85619e-15	-4.20503e-15	-3.12668e-15	-2.86106e-15	-1.76072e-14	-6.13213e-15	-2.03027e-15	-5.02159e-14	-4.87602e-14	-4.88078e-14	-5.03067e-14	-1.96859e-13	-6.70067e-14	-7.27875e-14	-5.52248e-13	-1.15171e-13	-8.18463e-13	-2.78588e-13	-3.02622e-13	-2.29603e-12	-4.78836e-13	-2.95288e-12	-1.0051e-12	-1.09181e-12	-8.28372e-12	-1.72756e-12	-4.6286e-14	-6.2949e-14	-4.42699e-15	-5.71967e-15
EX_glyclt_e	0	0	0	0	0	0	0	0	0	0	0	0	0	0	0	0	0	0	0	0	0	0	0	0	0	0	0	0	0	0	0	0	0	0	0	0	0	0	0	0	0	0	0	0	0	0	0	0	0
PRPPS	-4.08325e-11	-3.00262e-12	0.429224	0.643836	0.424658	0.643836	6.32383e-10	-0.141553	-0.141553	7.45381e-10	-0.214612	5.38177e-09	-2.17311e-09	-1.55386e-09	0.429224	-6.50401e-09	-7.04001e-10	-1.94282e-09	-0.214612	1.34045e-09	-1.05498e-09	7.45274e-09	-7.17801e-10	0.643836	8.84668e-10	-2.41969e-10	0.43379	0.643836	0.420091	0.534247	-0.283105	-0.283105	-0.283105	-0.283104	-0.283105	-0.283105	-0.283105	-0.283105	-0.283106	-0.283105	-0.566212	-0.566208	-0.56621	-0.566214	-0.566209	-0.56621	4.22522e-08	2.97145e-09	8.25329e-10
H2SO	0	0	0	0	0	0	0	0	0	0	0	0	0	0	0	0	0	0	0	0	0	0	0	0	0	0	0	0	0	0	0	0	0	0	0	0	0	0	0	0	0	0	0	0	0	0	0	0	0
GLUCYS	8.14951e-12	1.53329e-12	3.51217e-10	-9.81499e-11	-5.96861e-10	-7.94916e-10	-8.3231e-11	-2.76398e-10	5.168e-10	1.1461e-10	-2.1483e-09	1.55416e-10	-9.96473e-11	-6.70642e-11	1.19905e-09	-1.82591e-10	6.86094e-11	3.38956e-10	5.20372e-10	-2.49575e-10	-4.77146e-10	1.55614e-10	2.94072e-10	1.60646e-09	7.80866e-10	9.77864e-11	-2.26865e-09	-2.88422e-09	7.03759e-09	-3.1311e-09	-1.29964e-08	-6.69279e-09	-7.89789e-10	2.75117e-08	7.08945e-09	-2.73846e-08	2.41107e-08	-1.99442e-08	2.98247e-07	1.23297e-08	-5.61368e-08	4.55225e-08	1.05067e-07	5.67388e-07	5.95911e-08	-4.69687e-09	-4.10221e-09	-5.1849e-10	2.98518e-10
PRATPP	3.84252e-15	3.55635e-16	1.57784e-13	2.13246e-13	-2.74642e-14	-3.69693e-14	-4.82677e-15	1.47601e-14	-7.53507e-14	-5.25551e-14	-2.68449e-13	-3.35328e-14	-6.91898e-14	-4.40365e-14	1	-4.72056e-15	-1.84009e-15	-2.49796e-15	-6.03566e-15	-4.85619e-15	-4.20503e-15	-3.12668e-15	-2.86106e-15	-1.76072e-14	-6.13213e-15	-2.03027e-15	-5.02159e-14	-4.87602e-14	-4.88078e-14	-5.03067e-14	-1.96859e-13	-6.70067e-14	-7.27875e-14	-5.52248e-13	-1.15171e-13	-8.18463e-13	-2.78588e-13	-3.02622e-13	-2.29603e-12	-4.78836e-13	-2.95288e-12	-1.0051e-12	-1.09181e-12	-8.28372e-12	-1.72756e-12	-4.6286e-14	-6.2949e-14	-4.42699e-15	-5.71967e-15
GLUN	0	0	0	0	0	0	0	0	0	0	0	0	0	0	0	0	0	0	0	0	0	0	0	0	0	0	0	0	0	0	0	0	0	0	0	0	0	0	0	0	0	0	0	0	0	0	0	0	0
PRMICI	3.84252e-15	3.55635e-16	1.57784e-13	2.13246e-13	-2.74642e-14	-3.69693e-14	-4.82677e-15	1.47601e-14	-7.53507e-14	-5.25551e-14	-2.68449e-13	-3.35328e-14	-6.91898e-14	-4.40365e-14	1	-4.72056e-15	-1.84009e-15	-2.49796e-15	-6.03566e-15	-4.85619e-15	-4.20503e-15	-3.12668e-15	-2.86106e-15	-1.76072e-14	-6.13213e-15	-2.03027e-15	-5.02159e-14	-4.87602e-14	-4.88078e-14	-5.03067e-14	-1.96859e-13	-6.70067e-14	-7.27875e-14	-5.52248e-13	-1.15171e-13	-8.18463e-13	-2.78588e-13	-3.02622e-13	-2.29603e-12	-4.78836e-13	-2.95288e-12	-1.0051e-12	-1.09181e-12	-8.28372e-12	-1.72756e-12	-4.6286e-14	-6.2949e-14	-4.42699e-15	-5.71967e-15
GLUPRT	-7.90245e-11	-8.56103e-12	1	-1.15908e-08	1	1.01939e-08	1.51546e-09	-3.10009e-09	-3.16055e-09	2.03031e-09	-1.83471e-08	1.15544e-08	-1.64899e-09	-2.63651e-09	-9.6618e-10	-7.60633e-09	-9.09185e-10	-3.28239e-09	-1.08795e-08	-2.19267e-09	-6.7408e-09	1.09029e-08	2.5024e-09	-7.25619e-09	3.51944e-09	5.63775e-10	1	-1.97694e-08	1	-2.04882e-08	-9.82295e-08	4.61833e-08	-6.38937e-08	8.5958e-07	2.61593e-07	-9.27656e-07	-4.87989e-07	4.1655e-07	-1.72134e-06	-6.24894e-07	-3.1784e-06	4.55531e-06	1.8328e-07	-1.36612e-06	-2.20348e-06	7.44091e-08	1.24031e-07	7.24037e-09	1.62989e-09
EX_g6p_e	0	0	0	0	0	0	0	0	0	0	0	0	0	0	0	0	0	0	0	0	0	0	0	0	0	0	0	0	0	0	0	0	0	0	0	0	0	0	0	0	0	0	0	0	0	0	0	0	0
GMPR	0	0	0	0	0	0	0	0	0	0	0	0	0	0	0	0	0	0	0	0	0	0	0	0	0	0	0	0	0	0	0	0	0	0	0	0	0	0	0	0	0	0	0	0	0	0	0	0	0
SERAT	1.34392e-11	2.0275e-12	5.16241e-10	-1.12102e-09	-4.82294e-10	-5.4955e-10	-4.98853e-11	-1.73424e-11	-1.70635e-10	1.57572e-10	1	1.19524e-10	-1.68388e-10	2.34227e-11	2.36365e-09	2.86331e-10	-1.31431e-10	3.87922e-10	1	-2.38791e-10	-1.54887e-10	5.04632e-10	3.94964e-10	4.11008e-09	3.77502e-10	2.85866e-10	-5.72279e-09	-4.87948e-09	7.12163e-09	-9.04096e-10	-2.75444e-08	-1.9469e-08	-6.17589e-09	-2.20644e-08	-1.16388e-08	1.41808e-07	-2.00634e-08	-2.44415e-08	-1.35673e-07	-1.09245e-08	-1.93284e-07	1.21555e-07	-7.63815e-08	2.10088e-07	-2.4163e-08	-6.32462e-09	-9.54079e-09	-8.1875e-10	-2.37201e-10
CYSS	1.34392e-11	2.0275e-12	5.16241e-10	-1.12102e-09	-4.82294e-10	-5.4955e-10	-4.98853e-11	-1.73424e-11	-1.70635e-10	1.57572e-10	1	1.19524e-10	-1.68388e-10	2.34227e-11	2.36365e-09	2.86331e-10	-1.31431e-10	3.87922e-10	1	-2.38791e-10	-1.54887e-10	5.04632e-10	3.94964e-10	4.11008e-09	3.77502e-10	2.85866e-10	-5.72279e-09	-4.87948e-09	7.12163e-09	-9.04096e-10	-2.75444e-08	-1.9469e-08	-6.17589e-09	-2.20644e-08	-1.16388e-08	1.41808e-07	-2.00634e-08	-2.44415e-08	-1.35673e-07	-1.09245e-08	-1.93284e-07	1.21555e-07	-7.63815e-08	2.10088e-07	-2.4163e-08	-6.32462e-09	-9.54079e-09	-8.1875e-10	-2.37201e-10
NADS1	6.01712e-11	9.61276e-13	9.39988e-09	1.98477e-09	3.88022e-09	2.70144e-09	-3.56062e-10	1.8767e-09	-1.43851e-09	-4.42217e-10	-1.26472e-08	1.2841e-09	-1.79054e-09	-1.00993e-09	-9.00735e-10	-4.78339e-09	-1.27739e-09	-7.30868e-10	-6.80795e-09	2.46669e-09	3.76757e-09	6.43254e-09	-3.09338e-09	1.04809e-08	-2.70758e-10	3.53244e-10	4.26712e-08	-2.37472e-09	-1.11079e-08	-2.34428e-08	-7.78339e-08	5.60513e-08	3.52955e-08	3.02593e-07	8.15197e-08	2.34747e-07	-9.35641e-08	1.21959e-08	-4.67771e-07	-1.39176e-07	-9.8901e-07	8.24762e-07	-1.3e-07	-9.81017e-06	3.92849e-06	1.07079e-08	-1.97475e-08	-2.43442e-12	-4.46634e-10
BPNT	1.34392e-11	2.0275e-12	5.16241e-10	-1.12102e-09	-4.82294e-10	-5.4955e-10	-4.98853e-11	-1.73424e-11	-1.70635e-10	1.57572e-10	1	1.19524e-10	-1.68388e-10	2.34227e-11	2.36365e-09	2.86331e-10	-1.31431e-10	3.87922e-10	1	-2.38791e-10	-1.54887e-10	5.04632e-10	3.94964e-10	4.11008e-09	3.77502e-10	2.85866e-10	-5.72279e-09	-4.87948e-09	7.12163e-09	-9.04096e-10	-2.75444e-08	-1.9469e-08	-6.17589e-09	-2.20644e-08	-1.16388e-08	1.41808e-07	-2.00634e-08	-2.44415e-08	-1.35673e-07	-1.09245e-08	-1.93284e-07	1.21555e-07	-7.63815e-08	2.10088e-07	-2.4163e-08	-6.32462e-09	-9.54079e-09	-8.1875e-10	-2.37201e-10
EX_2ddglcn_e	0	0	0	0	0	0	0	0	0	0	0	0	0	0	0	0	0	0	0	0	0	0	0	0	0	0	0	0	0	0	0	0	0	0	0	0	0	0	0	0	0	0	0	0	0	0	0	0	0
PAPSR	4.67812e-12	-1.30655e-12	1.74746e-10	-5.35813e-13	-4.17058e-10	-2.20881e-09	-3.69969e-10	-4.65173e-11	2.17916e-10	3.26082e-10	0.6	3.41717e-11	-3.57563e-10	-4.0601e-10	-4.52161e-10	6.99613e-10	2.6946e-10	1.7324e-10	0.6	-7.07683e-10	3.12994e-10	9.41115e-10	8.36876e-10	3.89428e-09	1.49752e-09	-2.79205e-10	1.51599e-09	-3.89553e-09	3.14625e-09	9.40678e-09	-1.6951e-08	-2.68919e-08	-4.0211e-09	-1.84674e-08	-7.79221e-09	1.69249e-07	-1.34281e-08	-1.70683e-08	-1.09415e-07	3.82231e-08	4.90844e-07	4.835e-08	-5.19365e-08	-1.79237e-06	-3.39212e-08	1.03831e-08	-6.90431e-09	-1.04962e-09	-1.39749e-09
ASPK	5.67703e-14	3.93874e-15	2.05202e-12	2.24048e-12	2.95501e-12	4.74592e-12	8.6161e-13	1.57232e-12	1.61533e-12	1.17181e-12	8.91814e-12	1.849e-12	3.7815e-13	2.80291e-13	1.00716e-12	1	8.23748e-13	1	1	2.17394e-12	1.48224e-12	1.10214e-12	1	6.2064e-12	2.91525e-12	9.65206e-13	2.3873e-11	2.31809e-11	1.77756e-11	1.83215e-11	7.16951e-11	2.44035e-11	2.9344e-11	2.22637e-10	4.64308e-11	3.29961e-10	1.26797e-10	1.37736e-10	1.04502e-09	2.17938e-10	5.49884e-10	1.87169e-10	2.03316e-10	1.54258e-09	1.65895e-10	4.44477e-12	2	4.25116e-13	-2.34065e-13
ASAD	-5.67703e-14	-3.93874e-15	-2.05202e-12	-2.24048e-12	-2.95501e-12	-4.74592e-12	-8.6161e-13	-1.57232e-12	-1.61533e-12	-1.17181e-12	-8.91814e-12	-1.849e-12	-3.7815e-13	-2.80291e-13	-1.00716e-12	-1	-8.23748e-13	-1	-1	-2.17394e-12	-1.48224e-12	-1.10214e-12	-1	-6.2064e-12	-2.91525e-12	-9.65206e-13	-2.3873e-11	-2.31809e-11	-1.77756e-11	-1.83215e-11	-7.16951e-11	-2.44035e-11	-2.9344e-11	-2.22637e-10	-4.64308e-11	-3.29961e-10	-1.26797e-10	-1.37736e-10	-1.04502e-09	-2.17938e-10	-5.49884e-10	-1.87169e-10	-2.03316e-10	-1.54258e-09	-1.65895e-10	-4.44477e-12	-2	-4.25116e-13	2.34065e-13
DAPDC	0	0	0	0	-1.10407e-17	-1.69953e-17	8.91544e-18	2.01228e-17	0	0	0	0	6.7769e-18	6.26967e-18	2.86553e-17	1.01494e-17	4.81049e-18	1	1.50406e-17	1.21015e-17	0	0	0	0	0	0	0	0	0	0	0	0	0	0	0	0	0	0	0	0	0	0	0	0	0	0	0	0	0
EX_mmet_e	0	0	0	0	0	0	0	0	0	0	0	0	0	0	0	0	0	0	0	0	0	0	0	0	0	0	0	0	0	0	0	0	0	0	0	0	0	0	0	0	0	0	0	0	0	0	0	0	0
NTRIR2x	0	0	0	0	0	0	0	0	0	0	0	0	0	0	0	0	0	0	0	0	0	0	0	0	0	0	0	0	0	0	0	0	0	0	0	0	0	0	0	0	0	0	0	0	0	0	0	0	0
OCBT	-3.0571e-15	-5.66304e-17	6.17506e-14	2.7278e-14	-1.35602e-14	-3.41998e-14	3.06493e-14	1	0	0	0	0	0	0	0	0	0	0	0	0	0	0	0	0	0	0	0	0	0	0	0	0	0	0	0	0	0	0	0	0	0	0	0	0	0	0	0	0	0
GARFT	-9.66761e-11	-5.38938e-12	1	3.42828e-09	1	1.32294e-08	-4.92997e-11	4.76516e-09	-1.39638e-09	-4.84811e-09	-3.01624e-08	7.91428e-09	-1.88562e-09	-6.36048e-10	5.68937e-09	-4.08578e-09	-8.72432e-10	-3.12742e-09	-8.79265e-09	-3.34973e-09	1.7641e-09	4.42639e-09	-3.82124e-09	4.14715e-08	6.44957e-09	3.23515e-09	1	-2.02131e-09	1	-6.21025e-08	-1.87798e-08	1.25366e-07	-3.29234e-08	-2.73308e-07	1.97009e-07	2.33019e-07	1.47088e-07	1.08373e-07	1.10976e-06	-6.26898e-07	3.043e-06	2.83346e-06	1.34718e-06	-1.03665e-05	1.262e-06	6.69498e-08	2.50404e-08	1.63288e-09	-5.06939e-09
GPDDA1	0	0	0	0	0	0	0	0	0	0	0	0	0	0	0	0	0	0	0	0	0	0	0	0	0	0	0	0	0	0	0	0	0	0	0	0	0	0	0	0	0	0	0	0	0	0	0	0	0
GPDDA2	0	0	0	0	0	0	0	0	0	0	0	0	0	0	0	0	0	0	0	0	0	0	0	0	0	0	0	0	0	0	0	0	0	0	0	0	0	0	0	0	0	0	0	0	0	0	0	0	0
PHETA1	-6.97684e-15	-5.08534e-16	-2.82151e-13	-3.03405e-13	-2.241e-13	-3.4462e-13	-6.61733e-14	-1.25094e-13	-1.63373e-13	-1.15209e-13	-8.3467e-13	-1.72608e-13	-1.01914e-13	-8.5193e-14	-3.57748e-13	-1.17688e-13	-7.85103e-14	-1.0658e-13	-2.57531e-13	-1	-4.41823e-14	-3.28521e-14	-3.00612e-14	-1.84999e-13	-3.15644e-14	-1.04506e-14	-2.5848e-13	-2.50987e-13	-2.70084e-14	-2.78378e-14	-1.08934e-13	-3.70789e-14	2.52312e-13	1.91432e-12	3.9923e-13	2.83713e-12	1.96113e-12	2.13033e-12	1.6163e-11	3.37079e-12	3.0283e-11	1.03077e-11	1.1197e-11	8.49529e-11	2.27674e-11	6.09999e-13	8.29599e-13	5.83428e-14	9.0707e-14
PPND	-2.73208e-15	-2.03015e-16	-1.1237e-13	-1.20576e-13	1.43372e-13	2.20731e-13	4.23328e-14	7.99179e-14	1.19599e-13	8.42801e-14	6.10937e-13	1.26267e-13	1.55204e-14	1.29473e-14	5.44094e-14	1.79442e-14	1.23133e-14	1.6704e-14	4.03686e-14	3.2468e-14	1.13317e-13	8.42483e-14	7.70806e-14	4.74479e-13	1	-2.88569e-14	-7.13734e-13	-6.93043e-13	-1.3591e-12	-1.40084e-12	-5.48174e-12	-1.86587e-12	-1.58951e-12	-1.20598e-11	-2.51506e-12	-1.78733e-11	-4.60748e-12	-5.00498e-12	-3.79734e-11	-7.91933e-12	-2.62971e-11	-8.95099e-12	-9.72322e-12	-7.37713e-11	-2.76547e-11	-7.40942e-13	-1.00768e-12	-7.08667e-14	-4.60272e-14
METAT	5.20614e-17	3.82756e-18	2.11536e-15	2.27214e-15	1.18714e-15	1.82744e-15	3.50658e-16	6.62285e-16	5.54831e-16	3.91325e-16	2.8362e-15	5.864e-16	5.14461e-16	4.3016e-16	1.80472e-15	5.93791e-16	3.48685e-16	4.7334e-16	1.14369e-15	9.20199e-16	7.63589e-16	5.67785e-16	5.19535e-16	3.19736e-15	3.07103e-16	1.01679e-16	2.51463e-15	2.44191e-15	-1.0738e-15	-1.10671e-15	-4.33042e-15	-1.47397e-15	-5.29452e-15	-4.01708e-14	-8.37795e-15	-5.95348e-14	-2.07997e-14	-2.25951e-14	-1.71438e-13	-3.57515e-14	-1.13063e-13	-3.8484e-14	-4.18049e-14	-3.17182e-13	1.05058e-14	2.81515e-16	3.82869e-16	2.69254e-17	-2.49244e-16
ASCBPL	0	0	0	0	0	0	0	0	0	0	0	0	0	0	0	0	0	0	0	0	0	0	0	0	0	0	0	0	0	0	0	0	0	0	0	0	0	0	0	0	0	0	0	0	0	0	0	0	0
ACBIPGT	0	0	0	0	0	0	0	0	0	0	0	0	0	0	0	0	0	0	0	0	0	0	0	0	0	0	0	0	0	0	0	0	0	0	0	0	0	0	0	0	0	0	0	0	0	0	0	0	0
TRPS1	0	0	0	0	0	0	0	0	0	0	0	0	0	0	0	0	0	0	0	0	0	0	0	0	0	0	0	0	0	0	0	0	0	0	0	0	0	0	0	0	0	0	0	0	0	0	0	0	0
PRAMPC	3.84252e-15	3.55635e-16	1.57784e-13	2.13246e-13	-2.74642e-14	-3.69693e-14	-4.82677e-15	1.47601e-14	-7.53507e-14	-5.25551e-14	-2.68449e-13	-3.35328e-14	-6.91898e-14	-4.40365e-14	1	-4.72056e-15	-1.84009e-15	-2.49796e-15	-6.03566e-15	-4.85619e-15	-4.20503e-15	-3.12668e-15	-2.86106e-15	-1.76072e-14	-6.13213e-15	-2.03027e-15	-5.02159e-14	-4.87602e-14	-4.88078e-14	-5.03067e-14	-1.96859e-13	-6.70067e-14	-7.27875e-14	-5.52248e-13	-1.15171e-13	-8.18463e-13	-2.78588e-13	-3.02622e-13	-2.29603e-12	-4.78836e-13	-2.95288e-12	-1.0051e-12	-1.09181e-12	-8.28372e-12	-1.72756e-12	-4.6286e-14	-6.2949e-14	-4.42699e-15	-5.71967e-15
ADOCBLS	0	0	0	0	0	0	0	0	0	0	0	0	0	0	0	0	0	0	0	0	0	0	0	0	0	0	0	0	0	0	0	0	0	0	0	0	0	0	0	0	0	0	0	0	0	0	0	0	0
EX_galct__D_e	0	0	0	0	0	0	0	0	0	0	0	0	0	0	0	0	0	0	0	0	0	0	0	0	0	0	0	0	0	0	0	0	0	0	0	0	0	0	0	0	0	0	0	0	0	0	0	0	0
ADOCBIK	0	0	0	0	0	0	0	0	0	0	0	0	0	0	0	0	0	0	0	0	0	0	0	0	0	0	0	0	0	0	0	0	0	0	0	0	0	0	0	0	0	0	0	0	0	0	0	0	0
TMPK	-1.06487e-18	-7.84257e-20	-4.33397e-17	-4.65565e-17	-3.4391e-17	-5.29474e-17	-1.01604e-17	-1.91943e-17	-2.50833e-17	-1.76929e-17	-1.28239e-16	-2.65175e-17	-1.56531e-17	-1.30901e-17	-5.49207e-17	-1.80688e-17	-1.20543e-17	-1.63653e-17	-3.95469e-17	-3.18154e-17	-2.7548e-17	-2.04837e-17	-1.87452e-17	-1.15355e-16	-4.01746e-17	-1.33013e-17	-3.2901e-16	-3.19479e-16	-3.19776e-16	-3.29591e-16	-1.28974e-15	-4.38979e-16	-4.76854e-16	-3.61822e-15	-7.5456e-16	-5.36251e-15	-1.82536e-15	-1.98277e-15	-1.50429e-14	-3.1372e-15	-1.93457e-14	-6.58524e-15	-7.15302e-15	-5.42712e-14	-1.20286e-14	-3.22283e-16	-4.38288e-16	-3.08234e-17	-2.08579e-17
HPPPNDO	0	0	0	0	0	0	0	0	0	0	0	0	0	0	0	0	0	0	0	0	0	0	0	0	0	0	0	0	0	0	0	0	0	0	0	0	0	0	0	0	0	0	0	0	0	0	0	0	0
MCITL2	0	0	0	0	0	0	0	0	0	0	0	0	0	0	0	0	0	0	0	0	0	0	0	0	0	0	0	0	0	0	0	0	0	0	0	0	0	0	0	0	0	0	0	0	0	0	0	0	0
DXYLK	0	0	0	0	0	0	0	0	0	0	0	0	0	0	0	0	0	0	0	0	0	0	0	0	0	0	0	0	0	0	0	0	0	0	0	0	0	0	0	0	0	0	0	0	0	0	0	0	0
MDH3	0	0	0	0	0	0	0	0	0	0	0	0	0	0	0	0	0	0	0	0	0	0	0	0	0	0	0	0	0	0	0	0	0	0	0	0	0	0	0	0	0	0	0	0	0	0	0	0	0
SOTA	0	0	0	0	0	0	0	0	0	0	0	0	0	0	0	0	0	0	0	0	0	0	0	0	0	0	0	0	0	0	0	0	0	0	0	0	0	0	0	0	0	0	0	0	0	0	0	0	0
DHCINDO	0	0	0	0	0	0	0	0	0	0	0	0	0	0	0	0	0	0	0	0	0	0	0	0	0	0	0	0	0	0	0	0	0	0	0	0	0	0	0	0	0	0	0	0	0	0	0	0	0
SGSAD	0	0	0	0	0	0	0	0	0	0	0	0	0	0	0	0	0	0	0	0	0	0	0	0	0	0	0	0	0	0	0	0	0	0	0	0	0	0	0	0	0	0	0	0	0	0	0	0	0
HKNDDH	0	0	0	0	0	0	0	0	0	0	0	0	0	0	0	0	0	0	0	0	0	0	0	0	0	0	0	0	0	0	0	0	0	0	0	0	0	0	0	0	0	0	0	0	0	0	0	0	0
EX_idon__L_e	0	0	0	0	0	0	0	0	0	0	0	0	0	0	0	0	0	0	0	0	0	0	0	0	0	0	0	0	0	0	0	0	0	0	0	0	0	0	0	0	0	0	0	0	0	0	0	0	0
HKNTDH	0	0	0	0	0	0	0	0	0	0	0	0	0	0	0	0	0	0	0	0	0	0	0	0	0	0	0	0	0	0	0	0	0	0	0	0	0	0	0	0	0	0	0	0	0	0	0	0	0
GLYCK2	0	0	0	0	0	0	0	0	0	0	0	0	0	0	0	0	0	0	0	0	0	0	0	0	0	0	0	0	0	0	0	0	0	0	0	0	0	0	0	0	0	0	0	0	0	0	0	0	0
PTA2	-1.46057e-08	1.69644e-08	3.10755e-07	1.5871e-07	3.12623e-07	1.19471e-07	-7.27569e-10	1.30224e-07	6.08046e-08	2.14448e-08	1.18517e-07	4.17447e-08	2.36632e-08	1.03128e-08	1.86485e-07	4.75015e-08	6.57884e-09	4.6962e-08	1.72263e-07	6.84282e-08	3.91443e-08	2.59452e-08	5.28108e-08	1.36492e-07	7.78271e-08	-6.15463e-09	3.15457e-07	1.67383e-07	3.21478e-07	5.96083e-08	4.8158e-08	-1.31353e-08	1.26832e-08	-5.92527e-06	-1.59083e-08	2.86332e-07	6.95825e-08	9.44713e-08	-5.28566e-06	1.07807e-07	1.11781e-06	3.44007e-07	3.76909e-07	-8.72444e-06	6.37691e-07	3.29137e-07	6.69148e-07	2.44695e-08	4.34944e-08
MDH2	0	0	0	0	0	0	0	0	0	0	0	0	0	0	0	0	0	0	0	0	0	0	0	0	0	0	0	0	0	0	0	0	0	0	0	0	0	0	0	0	0	0	0	0	0	0	0	0	0
EX_indole_e	0	0	0	0	0	0	0	0	0	0	0	0	0	0	0	0	0	0	0	0	0	0	0	0	0	0	0	0	0	0	0	0	0	0	0	0	0	0	0	0	0	0	0	0	0	0	0	0	0
ACOTA	3.0571e-15	5.66304e-17	-6.17506e-14	-2.7278e-14	1.35602e-14	3.41998e-14	-3.06493e-14	-1	0	0	0	0	0	0	0	0	0	0	0	0	0	0	0	0	0	0	0	0	0	0	0	0	0	0	0	0	0	0	0	0	0	0	0	0	0	0	0	0	0
GPDDA5	0	0	0	0	0	0	0	0	0	0	0	0	0	0	0	0	0	0	0	0	0	0	0	0	0	0	0	0	0	0	0	0	0	0	0	0	0	0	0	0	0	0	0	0	0	0	0	0	0
PDX5PS	-1.00021e-18	-7.33794e-20	-4.05543e-17	-4.36556e-17	-3.22544e-17	-4.96092e-17	-9.5248e-18	-1.79956e-17	-2.35155e-17	-1.65785e-17	-1.20155e-16	-2.48499e-17	-1.46731e-17	-1.22652e-17	-5.14766e-17	-1.69339e-17	-1.1298e-17	-1.53445e-17	-3.70579e-17	-2.98191e-17	-2.58165e-17	-1.91992e-17	-1.75676e-17	-1.08101e-16	-3.76537e-17	-1.24656e-17	-3.08317e-16	-2.99403e-16	-2.99718e-16	-3.08922e-16	-1.2088e-15	-4.11543e-16	-4.46934e-16	-3.39062e-15	-7.07338e-16	-5.02619e-15	-1.71047e-15	-1.85815e-15	-1.40985e-14	-2.94032e-15	-1.81327e-14	-6.17165e-15	-6.70404e-15	-5.08651e-14	-1.13183e-14	-3.03257e-16	-4.12385e-16	-2.90037e-17	-1.85076e-17
PPBNGS	-9.37045e-18	-6.90259e-19	-3.81411e-16	-4.09713e-16	-3.026e-16	-4.6579e-16	-8.94021e-17	-1.68843e-16	-2.20764e-16	-1.55675e-16	-1.12848e-15	-2.33303e-16	-1.37735e-16	-1.1515e-16	-4.83113e-16	-1.58961e-16	-1.06076e-16	-1.43997e-16	-3.47901e-16	-2.79938e-16	-2.42404e-16	-1.80244e-16	-1.64922e-16	-1.01502e-15	-3.53477e-16	-1.17029e-16	-2.89487e-15	-2.81054e-15	-2.81327e-15	-2.89976e-15	-1.1348e-14	-3.86247e-15	-4.19612e-15	-3.18315e-14	-6.63905e-15	-4.71801e-14	-1.6058e-14	-1.74451e-14	-1.32352e-13	-2.76025e-14	-1.70218e-13	-5.79383e-14	-6.29376e-14	-4.77526e-13	-1.05265e-13	-2.82039e-15	-3.83575e-15	-2.69745e-16	-1.9679e-16
ENTCS	0	0	0	0	0	0	0	0	0	0	0	0	0	0	0	0	0	0	0	0	0	0	0	0	0	0	0	0	0	0	0	0	0	0	0	0	0	0	0	0	0	0	0	0	0	0	0	0	0
SULR	1.34392e-11	2.0275e-12	5.16241e-10	-1.12102e-09	-4.82294e-10	-5.4955e-10	-4.98853e-11	-1.73424e-11	-1.70635e-10	1.57572e-10	1	1.19524e-10	-1.68388e-10	2.34227e-11	2.36365e-09	2.86331e-10	-1.31431e-10	3.87922e-10	1	-2.38791e-10	-1.54887e-10	5.04632e-10	3.94964e-10	4.11008e-09	3.77502e-10	2.85866e-10	-5.72279e-09	-4.87948e-09	7.12163e-09	-9.04096e-10	-2.75444e-08	-1.9469e-08	-6.17589e-09	-2.20644e-08	-1.16388e-08	1.41808e-07	-2.00634e-08	-2.44415e-08	-1.35673e-07	-1.09245e-08	-1.93284e-07	1.21555e-07	-7.63815e-08	2.10088e-07	-2.4163e-08	-6.32462e-09	-9.54079e-09	-8.1875e-10	-2.37201e-10
MANPGH	0	0	0	0	0	0	0	0	0	0	0	0	0	0	0	0	0	0	0	0	0	0	0	0	0	0	0	0	0	0	0	0	0	0	0	0	0	0	0	0	0	0	0	0	0	0	0	0	0
URDGLYCD	0	0	0	0	0	0	0	0	0	0	0	0	0	0	0	0	0	0	0	0	0	0	0	0	0	0	0	0	0	0	0	0	0	0	0	0	0	0	0	0	0	0	0	0	0	0	0	0	0
CBMKr	3.22405e-12	2.37297e-13	1.00234e-09	1	7.95649e-10	1	3.0786e-11	1	-4.28912e-10	5.32448e-11	3.85903e-10	-4.53305e-10	-2.67693e-10	3.02493e-10	1.65022e-10	5.4293e-11	2.78594e-10	4.9156e-11	1.18773e-10	9.55625e-11	8.2666e-11	6.14669e-11	5.62453e-11	-1.97315e-09	-6.87173e-10	-2.27514e-10	9.87403e-10	1	9.64902e-10	1	3.89179e-09	1.32468e-09	1.44418e-09	1.09572e-08	-1.28857e-08	-9.15722e-08	-3.11771e-08	5.99574e-09	4.54904e-08	9.487e-09	5.82007e-08	-1.12586e-07	-1.22299e-07	1.6327e-07	3.39087e-08	9.08503e-10	1.23556e-09	8.6893e-11	1.12082e-10
PPNCL2	5.30007e-12	4.9452e-13	1.65537e-10	-1.02251e-09	1.14578e-10	2.4509e-10	3.33185e-11	2.58977e-10	-6.87233e-10	4.30016e-11	1.19714e-09	-3.58194e-11	-6.86255e-11	9.07103e-11	1.16531e-09	4.69097e-10	-1.99844e-10	4.92361e-11	8.50736e-12	1.14236e-11	3.2259e-10	3.49126e-10	1.00981e-10	2.50446e-09	-4.02279e-10	1.88339e-10	-3.44758e-09	-1.99046e-09	9.16112e-11	2.23136e-09	-1.45348e-08	-1.27681e-08	-5.38032e-09	-4.95391e-08	-1.87167e-08	1.69268e-07	-4.41628e-08	-4.48007e-09	-4.33823e-07	-2.32283e-08	-1.37126e-07	7.60103e-08	-1.81381e-07	-3.57259e-07	-8.37961e-08	-1.62849e-09	-5.43969e-09	-3.00384e-10	-5.35951e-10
PRAGSr	-7.90245e-11	-8.56103e-12	1	-1.15908e-08	1	1.01939e-08	1.51546e-09	-3.10009e-09	-3.16055e-09	2.03031e-09	-1.83471e-08	1.15544e-08	-1.64899e-09	-2.63651e-09	-9.6618e-10	-7.60633e-09	-9.09185e-10	-3.28239e-09	-1.08795e-08	-2.19267e-09	-6.7408e-09	1.09029e-08	2.5024e-09	-7.25619e-09	3.51944e-09	5.63775e-10	1	-1.97694e-08	1	-2.04882e-08	-9.82295e-08	4.61833e-08	-6.38937e-08	8.5958e-07	2.61593e-07	-9.27656e-07	-4.87989e-07	4.1655e-07	-1.72134e-06	-6.24894e-07	-3.1784e-06	4.55531e-06	1.8328e-07	-1.36612e-06	-2.20348e-06	7.44091e-08	1.24031e-07	7.24037e-09	1.62989e-09
PRFGS	-7.90245e-11	-8.56103e-12	1	-1.15908e-08	1	1.01939e-08	1.51546e-09	-3.10009e-09	-3.16055e-09	2.03031e-09	-1.83471e-08	1.15544e-08	-1.64899e-09	-2.63651e-09	-9.6618e-10	-7.60633e-09	-9.09185e-10	-3.28239e-09	-1.08795e-08	-2.19267e-09	-6.7408e-09	1.09029e-08	2.5024e-09	-7.25619e-09	3.51944e-09	5.63775e-10	1	-1.97694e-08	1	-2.04882e-08	-9.82295e-08	4.61833e-08	-6.38937e-08	8.5958e-07	2.61593e-07	-9.27656e-07	-4.87989e-07	4.1655e-07	-1.72134e-06	-6.24894e-07	-3.1784e-06	4.55531e-06	1.8328e-07	-1.36612e-06	-2.20348e-06	7.44091e-08	1.24031e-07	7.24037e-09	1.62989e-09
AMANAPEr	0	0	0	0	0	0	0	0	0	0	0	0	0	0	0	0	0	0	0	0	0	0	0	0	0	0	0	0	0	0	0	0	0	0	0	0	0	0	0	0	0	0	0	0	0	0	0	0	0
EX_3hcinnm_e	0	0	0	0	0	0	0	0	0	0	0	0	0	0	0	0	0	0	0	0	0	0	0	0	0	0	0	0	0	0	0	0	0	0	0	0	0	0	0	0	0	0	0	0	0	0	0	0	0
ACM6PH	0	0	0	0	0	0	0	0	0	0	0	0	0	0	0	0	0	0	0	0	0	0	0	0	0	0	0	0	0	0	0	0	0	0	0	0	0	0	0	0	0	0	0	0	0	0	0	0	0
NNATr	6.01712e-11	9.61276e-13	9.39988e-09	1.98477e-09	3.88022e-09	2.70144e-09	-3.56062e-10	1.8767e-09	-1.43851e-09	-4.42217e-10	-1.26472e-08	1.2841e-09	-1.79054e-09	-1.00993e-09	-9.00735e-10	-4.78339e-09	-1.27739e-09	-7.30868e-10	-6.80795e-09	2.46669e-09	3.76757e-09	6.43254e-09	-3.09338e-09	1.04809e-08	-2.70758e-10	3.53244e-10	4.26712e-08	-2.37472e-09	-1.11079e-08	-2.34428e-08	-7.78339e-08	5.60513e-08	3.52955e-08	3.02593e-07	8.15197e-08	2.34747e-07	-9.35641e-08	1.21959e-08	-4.67771e-07	-1.39176e-07	-9.8901e-07	8.24762e-07	-1.3e-07	-9.81017e-06	3.92849e-06	1.07079e-08	-1.97475e-08	-2.43442e-12	-4.46634e-10
CYTDH	0	0	0	0	0	0	0	0	0	0	0	0	0	0	0	0	0	0	0	0	0	0	0	0	0	0	0	0	0	0	0	0	0	0	0	0	0	0	0	0	0	0	0	0	0	0	0	0	0
EX_acac_e	0	0	0	0	0	0	0	0	0	0	0	0	0	0	0	0	0	0	0	0	0	0	0	0	0	0	0	0	0	0	0	0	0	0	0	0	0	0	0	0	0	0	0	0	0	0	0	0	0
ETHAAL	0	0	0	0	0	0	0	0	0	0	0	0	0	0	0	0	0	0	0	0	0	0	0	0	0	0	0	0	0	0	0	0	0	0	0	0	0	0	0	0	0	0	0	0	0	0	0	0	0
MAN1PT2	0	0	0	0	0	0	0	0	0	0	0	0	0	0	0	0	0	0	0	0	0	0	0	0	0	0	0	0	0	0	0	0	0	0	0	0	0	0	0	0	0	0	0	0	0	0	0	0	0
PSERT	-1.01819e-10	-8.10331e-12	1.5	-1.16089e-08	1.5	1.54196e-08	1.49924e-09	-6.95901e-10	-4.03474e-09	-6.84624e-11	1	1.57769e-08	-3.00086e-09	0.5	0.5	-9.08561e-09	-1.69067e-09	-4.14212e-09	1.5	-4.14703e-09	-5.94178e-09	1	1.25554e-09	2.01158e-08	7.50792e-09	2.53854e-09	1.5	-3.29052e-08	1.5	0.5	1	1	1	1	1	-5.60029e-07	-4.71364e-07	4.386e-07	-1.38968e-06	-9.52343e-07	-2.05773e-06	6.06704e-06	6.31842e-07	-6.03468e-06	-1.62363e-06	1.00052e-07	1.1994e-07	7.12975e-09	-1.0372e-09
AP4AH	0	0	0	0	0	0	0	0	0	0	0	0	0	0	0	0	0	0	0	0	0	0	0	0	0	0	0	0	0	0	0	0	0	0	0	0	0	0	0	0	0	0	0	0	0	0	0	0	0
EX_acmana_e	0	0	0	0	0	0	0	0	0	0	0	0	0	0	0	0	0	0	0	0	0	0	0	0	0	0	0	0	0	0	0	0	0	0	0	0	0	0	0	0	0	0	0	0	0	0	0	0	0
AP5AH	0	0	0	0	0	0	0	0	0	0	0	0	0	0	0	0	0	0	0	0	0	0	0	0	0	0	0	0	0	0	0	0	0	0	0	0	0	0	0	0	0	0	0	0	0	0	0	0	0
ADNCYC	0	0	0	0	0	0	0	0	0	0	0	0	0	0	0	0	0	0	0	0	0	0	0	0	0	0	0	0	0	0	0	0	0	0	0	0	0	0	0	0	0	0	0	0	0	0	0	0	0
AIRC2	-7.9032e-11	-8.56159e-12	1	-1.15916e-08	1	1.01941e-08	1.5155e-09	-3.10002e-09	-3.16036e-09	2.03045e-09	-1.83474e-08	1.15543e-08	-1.64899e-09	-2.63651e-09	-9.66181e-10	-7.6065e-09	-9.09312e-10	-3.28256e-09	-1.08799e-08	-2.193e-09	-6.7411e-09	1.09027e-08	2.5022e-09	-7.25741e-09	3.51924e-09	5.63576e-10	1	-1.97711e-08	1	-2.04863e-08	-9.82222e-08	4.61858e-08	-6.38911e-08	8.596e-07	2.61597e-07	-9.27627e-07	-4.87971e-07	4.1657e-07	-1.72119e-06	-6.24894e-07	-3.1785e-06	4.55527e-06	1.83243e-07	-1.3664e-06	-2.20336e-06	7.44092e-08	1.24036e-07	7.24067e-09	1.63007e-09
GAPD	0.45	0.1	1.9625	1.6	2.0625	1.375	0.75	1.775	1.075	0.875	1.15	1.525	1.425	0.4375	0.4875	1.775	1.85	1.775	1.8625	1.875	1.5	0.675	1.05	2.2	1.7	1.475	2.1375	1.775	2.2375	1.9875	13.35	15.15	14.8	16.95	16.6	12.8	14.6	14.25	16.4	16.05	25.6	29.2	28.5	32.8	32.1	27	16.625	1.425	0.2
MI1PP	0	0	0	0	0	0	0	0	0	0	0	0	0	0	0	0	0	0	0	0	0	0	0	0	0	0	0	0	0	0	0	0	0	0	0	0	0	0	0	0	0	0	0	0	0	0	0	0	0
EX_galur_e	0	0	0	0	0	0	0	0	0	0	0	0	0	0	0	0	0	0	0	0	0	0	0	0	0	0	0	0	0	0	0	0	0	0	0	0	0	0	0	0	0	0	0	0	0	0	0	0	0
MCITS	0	0	0	0	0	0	0	0	0	0	0	0	0	0	0	0	0	0	0	0	0	0	0	0	0	0	0	0	0	0	0	0	0	0	0	0	0	0	0	0	0	0	0	0	0	0	0	0	0
PPAKr	-1.46057e-08	1.69644e-08	3.10755e-07	1.5871e-07	3.12623e-07	1.19471e-07	-7.27569e-10	1.30224e-07	6.08046e-08	2.14448e-08	1.18517e-07	4.17447e-08	2.36632e-08	1.03128e-08	1.86485e-07	4.75015e-08	6.57884e-09	4.6962e-08	1.72263e-07	6.84282e-08	3.91443e-08	2.59452e-08	5.28108e-08	1.36492e-07	7.78271e-08	-6.15463e-09	3.15457e-07	1.67383e-07	3.21478e-07	5.96083e-08	4.8158e-08	-1.31353e-08	1.26832e-08	-5.92527e-06	-1.59083e-08	2.86332e-07	6.95825e-08	9.44713e-08	-5.28566e-06	1.07807e-07	1.11781e-06	3.44007e-07	3.76909e-07	-8.72444e-06	6.37691e-07	3.29137e-07	6.69148e-07	2.44695e-08	4.34944e-08
HEX1	0	0	0	0	0	0	0	0	0	0	0	0	0	0	0	0	0	0	0	0	0	0	0	0	0	0	0	0	0	0	0	0	0	0	0	0	0	0	0	0	0	0	0	0	0	0	0	0	0
GND	0.275	-0.05	0.51875	0.2	-0.03125	0.3125	0.625	1.6125	0.4625	0.5625	2.425	0.2375	0.2875	0.28125	0.75625	2.6125	1.575	2.1125	4.06875	1.0625	1.25	0.6625	1.475	0.4	1.15	1.2625	0.43125	0.1125	-0.11875	1.00625	1.825	1.925	2.1	2.025	2.2	1.6	1.7	1.875	1.8	1.975	2.7	2.9	3.25	3.1	3.45	3.5	8.6875	0.2875	-0.1
TAUDO	0	0	0	0	0	0	0	0	0	0	0	0	0	0	0	0	0	0	0	0	0	0	0	0	0	0	0	0	0	0	0	0	0	0	0	0	0	0	0	0	0	0	0	0	0	0	0	0	0
DM_amob_c	-7.93244e-21	-5.79652e-22	-3.24309e-19	-3.47603e-19	-2.56606e-19	-3.93859e-19	-7.57194e-20	-1.43316e-19	-1.86941e-19	-1.31809e-19	-9.54274e-19	-1.97529e-19	-1.1662e-19	-9.74739e-20	-4.09583e-19	-1.34696e-19	-8.98026e-20	-1.21951e-19	-2.94715e-19	-2.37245e-19	-2.05112e-19	-1.52543e-19	-1.3968e-19	-8.5983e-19	-2.99303e-19	-9.91137e-20	-2.45062e-18	-2.37993e-18	-2.38367e-18	-2.45576e-18	-9.61171e-18	-3.27181e-18	-3.55263e-18	-2.69634e-17	-5.6221e-18	-3.99702e-17	-1.36005e-17	-1.47723e-17	-1.12122e-16	-2.33794e-17	-1.44096e-16	-4.90648e-17	-5.3282e-17	-4.044e-16	-6.50501e-17	-1.74274e-18	-2.37077e-18	-1.66676e-19	-2.11211e-19
NTP3	0	0	0	0	0	0	0	0	0	0	0	0	0	0	0	0	0	0	0	0	0	0	0	0	0	0	0	0	0	0	0	0	0	0	0	0	0	0	0	0	0	0	0	0	0	0	0	0	0
PPM2	0	0	0	0	0	0	0	0	0	0	0	0	0	0	0	0	0	0	0	0	0	0	0	0	0	0	0	0	0	0	0	0	0	0	0	0	0	0	0	0	0	0	0	0	0	0	0	0	0
MOAT2	3.70085e-16	2.70267e-17	1.50997e-14	1.61963e-14	1.1972e-14	1.84195e-14	3.53072e-15	6.68079e-15	8.72325e-15	6.15163e-15	4.45981e-14	9.21514e-15	5.4397e-15	4.54624e-15	1.91019e-14	6.28503e-15	4.19061e-15	5.68791e-15	1.37516e-14	1.10679e-14	9.57896e-15	7.11944e-15	6.51611e-15	4.01168e-14	1.39634e-14	4.62391e-15	1.14314e-13	1.11037e-13	1.11193e-13	1.14569e-13	4.48494e-13	1.52649e-13	1.65775e-13	1.25802e-12	2.62272e-13	1.86499e-12	6.34618e-13	6.89317e-13	5.23111e-12	1.09067e-12	6.7259e-12	2.28943e-12	2.4864e-12	1.88705e-11	-1.04297e-12	1	-3.80097e-14	-2.67309e-15	-1.13384e-14
EX_adn_e	0	0	0	0	0	0	0	0	0	0	0	0	0	0	0	0	0	0	0	0	0	0	0	0	0	0	0	0	0	0	0	0	0	0	0	0	0	0	0	0	0	0	0	0	0	0	0	0	0
EX_ins_e	0	0	0	0	0	0	0	0	0	0	0	0	0	0	0	0	0	0	0	0	0	0	0	0	0	0	0	0	0	0	0	0	0	0	0	0	0	0	0	0	0	0	0	0	0	0	0	0	0
G6PDH2r	0.275	-0.05	0.51875	0.2	-0.03125	0.3125	0.625	1.6125	0.4625	0.5625	2.425	0.2375	0.2875	0.28125	0.75625	2.6125	1.575	2.1125	4.06875	1.0625	1.25	0.6625	1.475	0.4	1.15	1.2625	0.43125	0.1125	-0.11875	1.00625	1.825	1.925	2.1	2.025	2.2	1.6	1.7	1.875	1.8	1.975	2.7	2.9	3.25	3.1	3.45	3.5	8.6875	0.2875	-0.1
ME2	0	0	0	0	0	0	0	0	0	0	0	0	0	0	0	0	0	0	0	0	0	0	0	0	0	0	0	0	0	0	0	0	0	0	0	0	0	0	0	0	0	0	0	0	0	0	0	0	0
ARGSL	-3.0571e-15	-5.66304e-17	6.17506e-14	2.7278e-14	-1.35602e-14	-3.41998e-14	3.06493e-14	1	0	0	0	0	0	0	0	0	0	0	0	0	0	0	0	0	0	0	0	0	0	0	0	0	0	0	0	0	0	0	0	0	0	0	0	0	0	0	0	0	0
CBPS	0	0	0	0	0	0	0	0	0	0	0	0	0	0	0	0	0	0	0	0	0	0	0	0	0	0	0	0	0	0	0	0	0	0	0	0	0	0	0	0	0	0	0	0	0	0	0	0	0
GLU5K	-2.07483e-16	-1.46791e-17	-8.10251e-15	-8.7022e-15	-6.43506e-15	-9.86685e-15	-1.89931e-15	-3.59193e-15	-4.68713e-15	-3.3268e-15	-2.39423e-14	-4.9662e-15	-2.92678e-15	-2.44717e-15	-1.0265e-14	-3.37468e-15	-2.25325e-15	-3.06805e-15	-7.41181e-15	-5.94032e-15	1	1.91751e-14	1.75462e-14	1.0798e-13	0	0	0	0	0	0	0	0	0	0	0	0	0	0	0	0	0	0	0	0	0	0	0	0	0
IPPS	0	0	0	0	0	0	0	0	0	0	0	0	0	0	0	0	1	1.44276e-18	3.48604e-18	2.80481e-18	0	0	0	0	0	0	0	0	0	0	0	0	0	0	0	0	0	0	0	0	0	0	0	0	0	0	0	0	0
EX_mg2_e	-7.92157e-17	-5.80817e-18	-3.21245e-15	-3.45225e-15	-2.55156e-15	-3.92661e-15	-7.5371e-16	-1.42291e-15	-1.86167e-15	-1.31173e-15	-9.50667e-15	-1.96655e-15	-1.16079e-15	-9.70864e-16	-4.07255e-15	-1.33988e-15	-8.94233e-16	-1.21371e-15	-2.9325e-15	-2.35935e-15	-2.04304e-15	-1.51923e-15	-1.39008e-15	-8.55483e-15	-2.97951e-15	-9.86528e-16	-2.44003e-14	-2.36905e-14	-2.37132e-14	-2.44427e-14	-9.56436e-14	-3.25542e-14	-3.53677e-14	-2.68332e-13	-5.59599e-14	-3.97635e-13	-1.35367e-13	-1.47047e-13	-1.11554e-12	-2.32654e-13	-1.43469e-12	-4.88368e-13	-5.30478e-13	-4.02479e-12	-2.74411e-13	-7.35157e-15	-9.99829e-15	-7.0321e-16	2.33097e-16
ACOATA	0	0	0	0	0	0	0	0	0	0	0	0	0	0	0	0	0	0	0	0	0	0	0	0	0	0	0	0	0	0	0	0	0	0	0	0	0	0	0	0	0	0	0	0	0	0	0	0	0
NADH5	0	0	0	0	0	0	0	0	0	0	0	0	0	0	0	0	0	0	0	0	0	0	0	0	0	0	0	0	0	0	0	0	0	0	0	0	0	0	0	0	0	0	0	0	0	0	0	0	0
MOHMT	5.30007e-12	4.9452e-13	1.65537e-10	-1.02251e-09	1.14578e-10	2.4509e-10	3.33185e-11	2.58977e-10	-6.87233e-10	4.30016e-11	1.19714e-09	-3.58194e-11	-6.86255e-11	9.07103e-11	1.16531e-09	4.69097e-10	-1.99844e-10	4.92361e-11	8.50736e-12	1.14236e-11	3.2259e-10	3.49126e-10	1.00981e-10	2.50446e-09	-4.02279e-10	1.88339e-10	-3.44758e-09	-1.99046e-09	9.16112e-11	2.23136e-09	-1.45348e-08	-1.27681e-08	-5.38032e-09	-4.95391e-08	-1.87167e-08	1.69268e-07	-4.41628e-08	-4.48007e-09	-4.33823e-07	-2.32283e-08	-1.37126e-07	7.60103e-08	-1.81381e-07	-3.57259e-07	-8.37961e-08	-1.62849e-09	-5.43969e-09	-3.00384e-10	-5.35951e-10
EX_glyc3p_e	0	0	0	0	0	0	0	0	0	0	0	0	0	0	0	0	0	0	0	0	0	0	0	0	0	0	0	0	0	0	0	0	0	0	0	0	0	0	0	0	0	0	0	0	0	0	0	0	0
MLTG2	0	0	0	0	0	0	0	0	0	0	0	0	0	0	0	0	0	0	0	0	0	0	0	0	0	0	0	0	0	0	0	0	0	0	0	0	0	0	0	0	0	0	0	0	0	0	0	0	0
EX_but_e	0	0	0	0	0	0	0	0	0	0	0	0	0	0	0	0	0	0	0	0	0	0	0	0	0	0	0	0	0	0	0	0	0	0	0	0	0	0	0	0	0	0	0	0	0	0	0	0	0
MLTG1	0	0	0	0	0	0	0	0	0	0	0	0	0	0	0	0	0	0	0	0	0	0	0	0	0	0	0	0	0	0	0	0	0	0	0	0	0	0	0	0	0	0	0	0	0	0	0	0	0
AMALT3	0	0	0	0	0	0	0	0	0	0	0	0	0	0	0	0	0	0	0	0	0	0	0	0	0	0	0	0	0	0	0	0	0	0	0	0	0	0	0	0	0	0	0	0	0	0	0	0	0
MLTP3	0	0	0	0	0	0	0	0	0	0	0	0	0	0	0	0	0	0	0	0	0	0	0	0	0	0	0	0	0	0	0	0	0	0	0	0	0	0	0	0	0	0	0	0	0	0	0	0	0
EX_lcts_e	0	0	0	0	0	0	0	0	0	0	0	0	0	0	0	0	0	0	0	0	0	0	0	0	0	0	0	0	0	0	0	0	0	0	0	0	0	0	0	0	0	0	0	0	0	0	0	0	0
EX_ocdca_e	0	0	0	0	0	0	0	0	0	0	0	0	0	0	0	0	0	0	0	0	0	0	0	0	0	0	0	0	0	0	0	0	0	0	0	0	0	0	0	0	0	0	0	0	0	0	0	0	0
EX_cbl1_e	0	0	0	0	0	0	0	0	0	0	0	0	0	0	0	0	0	0	0	0	0	0	0	0	0	0	0	0	0	0	0	0	0	0	0	0	0	0	0	0	0	0	0	0	0	0	0	0	0
SPODM	6.53248e-18	4.75633e-19	2.64159e-16	2.8371e-16	2.09473e-16	3.22523e-16	6.19322e-17	1.16964e-16	1.52831e-16	1.07858e-16	7.80869e-16	1.61565e-16	9.53894e-17	7.97276e-17	3.34604e-16	1.10058e-16	7.34283e-17	9.97318e-17	2.4099e-16	1.93842e-16	1.67811e-16	1.24811e-16	1.14218e-16	7.02898e-16	2.44788e-16	8.10456e-17	2.00426e-15	1.94639e-15	1.94832e-15	2.0086e-15	7.85779e-15	2.67469e-15	2.90498e-15	2.20423e-14	4.59783e-15	3.26777e-14	1.11213e-14	1.20816e-14	9.16491e-14	1.91116e-14	1.17854e-13	4.01278e-14	4.35859e-14	3.30682e-13	1.68884e-13	4.52471e-15	6.15367e-15	4.32751e-16	3.48261e-16
AHCYSNS	7.09798e-18	5.2173e-19	2.88286e-16	3.09696e-16	9.77279e-18	1.50858e-17	2.89362e-18	5.47286e-18	4.37821e-17	3.08992e-17	2.23863e-16	4.63007e-17	1.58447e-16	1.32488e-16	5.55869e-16	1.82888e-16	7.2476e-17	9.83963e-17	2.3775e-16	1.91277e-16	2.16187e-16	1.60745e-16	1.47093e-16	9.05225e-16	1.42736e-16	4.72566e-17	1.16878e-15	1.13498e-15	-2.55623e-16	-2.63441e-16	-1.0307e-15	-3.50761e-16	-1.32665e-15	-1.00651e-14	-2.09897e-15	-1.49157e-14	4.46556e-15	4.85089e-15	3.68038e-14	7.6756e-15	-2.19654e-14	-7.47631e-15	-8.12268e-15	-6.16208e-14	-3.87399e-14	-1.038e-15	-1.41165e-15	-9.92722e-17	-9.55338e-17
ACNML	0	0	0	0	0	0	0	0	0	0	0	0	0	0	0	0	0	0	0	0	0	0	0	0	0	0	0	0	0	0	0	0	0	0	0	0	0	0	0	0	0	0	0	0	0	0	0	0	0
TMK	0	0	0	0	0	0	0	0	0	0	0	0	0	0	0	0	0	0	0	0	0	0	0	0	0	0	0	0	0	0	0	0	0	0	0	0	0	0	0	0	0	0	0	0	0	0	0	0	0
NTPP4	0	0	0	0	0	0	0	0	0	0	0	0	0	0	0	0	0	0	0	0	0	0	0	0	0	0	0	0	0	0	0	0	0	0	0	0	0	0	0	0	0	0	0	0	0	0	0	0	0
GMPS	6.47406e-12	-3.97211e-13	-8.68653e-11	-5.16311e-09	1	-1.02966e-09	4.98285e-10	-2.39545e-09	2.01432e-10	2.33452e-09	2.47237e-09	1.5278e-09	3.96442e-10	-6.04037e-10	-3.46779e-09	-1.37159e-09	1.46751e-10	-2.61943e-11	-6.0309e-10	-6.4198e-11	-2.93387e-09	2.12884e-09	2.15465e-09	-1.56254e-08	-7.50811e-10	-8.88315e-10	-8.31558e-09	-6.36844e-09	1	1.32533e-08	-3.37429e-08	-3.04419e-08	-2.17879e-08	4.05139e-07	1.31191e-08	-4.57802e-07	-1.78788e-07	8.0291e-08	-9.00598e-07	3.62975e-08	-1.77296e-06	5.6116e-07	-3.60357e-07	2.46069e-06	-1.22906e-06	2.80678e-09	2.81605e-08	1.68772e-09	2.55731e-09
CAT	0	0	0	0	0	0	0	0	0	0	0	0	0	0	0	0	0	0	0	0	0	0	0	0	0	0	0	0	0	0	0	0	0	0	0	0	0	0	0	0	0	0	0	0	0	0	0	0	0
FTHFLi	0	0	0	0	0	0	0	0	0	0	0	0	0	0	0	0	0	0	0	0	0	0	0	0	0	0	0	0	0	0	0	0	0	0	0	0	0	0	0	0	0	0	0	0	0	0	0	0	0
EX_nac_e	0	0	0	0	0	0	0	0	0	0	0	0	0	0	0	0	0	0	0	0	0	0	0	0	0	0	0	0	0	0	0	0	0	0	0	0	0	0	0	0	0	0	0	0	0	0	0	0	0
UDPGD	0	0	0	0	0	0	0	0	0	0	0	0	0	0	0	0	0	0	0	0	0	0	0	0	0	0	0	0	0	0	0	0	0	0	0	0	0	0	0	0	0	0	0	0	0	0	0	0	0
SERASr	0	0	0	0	0	0	0	0	0	0	0	0	0	0	0	0	0	0	0	0	0	0	0	0	0	0	0	0	0	0	0	0	0	0	0	0	0	0	0	0	0	0	0	0	0	0	0	0	0
GLCRD	0	0	0	0	0	0	0	0	0	0	0	0	0	0	0	0	0	0	0	0	0	0	0	0	0	0	0	0	0	0	0	0	0	0	0	0	0	0	0	0	0	0	0	0	0	0	0	0	0
PPPNDO	0	0	0	0	0	0	0	0	0	0	0	0	0	0	0	0	0	0	0	0	0	0	0	0	0	0	0	0	0	0	0	0	0	0	0	0	0	0	0	0	0	0	0	0	0	0	0	0	0
26DAHtex	0	0	0	0	0	0	0	0	0	0	0	0	0	0	0	0	0	0	0	0	0	0	0	0	0	0	0	0	0	0	0	0	0	0	0	0	0	0	0	0	0	0	0	0	0	0	0	0	0
HCINNMtex	0	0	0	0	0	0	0	0	0	0	0	0	0	0	0	0	0	0	0	0	0	0	0	0	0	0	0	0	0	0	0	0	0	0	0	0	0	0	0	0	0	0	0	0	0	0	0	0	0
HPPPNtex	0	0	0	0	0	0	0	0	0	0	0	0	0	0	0	0	0	0	0	0	0	0	0	0	0	0	0	0	0	0	0	0	0	0	0	0	0	0	0	0	0	0	0	0	0	0	0	0	0
ACtex	-1	1.67351e-16	9.24657e-14	9.93314e-14	0	0	0	0	0	0	0	0	0	0	0	0	0	0	0	0	0	0	0	0	0	0	0	0	0	0	0	0	0	0	0	0	0	0	0	0	0	0	0	0	0	0	0	0	0
ACALDtex	0	0	0	0	0	0	0	0	0	0	0	0	0	0	0	0	0	0	0	0	0	0	0	0	0	0	0	0	0	0	0	0	0	0	0	0	0	0	0	0	0	0	0	0	0	0	0	0	0
CHRPL	-3.15026e-20	-2.29347e-21	-1.26593e-18	-1.36871e-18	-1.00746e-18	-1.55069e-18	-2.9655e-19	-5.6006e-19	-7.34347e-19	-5.16173e-19	-3.75228e-18	-7.75115e-19	-4.58719e-19	-3.82667e-19	-1.6101e-18	-5.2779e-19	-3.52771e-19	-4.78188e-19	-1.15574e-18	-9.3074e-19	-8.0612e-19	-5.99181e-19	-5.47967e-19	-3.37185e-18	-1.17633e-18	-3.89158e-19	-9.63079e-18	-9.35073e-18	-9.35246e-18	-9.63385e-18	-3.77649e-17	-1.28471e-17	-1.39526e-17	-1.05763e-16	-2.21023e-17	-1.56723e-16	-5.34704e-17	-5.80873e-17	-4.40049e-16	-9.18396e-17	-5.66025e-16	-1.92775e-16	-2.09262e-16	-1.58668e-15	-1.04157e-15	-2.79065e-17	-3.7943e-17	-2.66824e-18	1.55176e-17
TDPAGTA	0	0	0	0	0	0	0	0	0	0	0	0	0	0	0	0	0	0	0	0	0	0	0	0	0	0	0	0	0	0	0	0	0	0	0	0	0	0	0	0	0	0	0	0	0	0	0	0	0
UACMAMO	0	0	0	0	0	0	0	0	0	0	0	0	0	0	0	0	0	0	0	0	0	0	0	0	0	0	0	0	0	0	0	0	0	0	0	0	0	0	0	0	0	0	0	0	0	0	0	0	0
FBA3	0.0183333	-0.00333333	0.967917	0.746667	0.93125	0.754167	0.0416667	0.5075	0.430833	0.4375	0.561667	0.415833	0.419167	0.21875	0.58375	0.574167	0.105	0.540833	1.27125	1.3375	0.483333	0.444167	0.498333	1.22667	1.34333	0.0841667	0.962083	0.740833	0.925417	1.00042	0.921667	0.928333	0.94	0.935	0.946667	0.906667	0.913333	0.925	0.92	0.931666	1.38	1.39333	1.41667	1.40666	1.43	2.5	4.57917	0.419167	0.393333
PMPK	-1.06487e-18	-7.84257e-20	-4.33397e-17	-4.65565e-17	-3.4391e-17	-5.29474e-17	-1.01604e-17	-1.91943e-17	-2.50833e-17	-1.76929e-17	-1.28239e-16	-2.65175e-17	-1.56531e-17	-1.30901e-17	-5.49207e-17	-1.80688e-17	-1.20543e-17	-1.63653e-17	-3.95469e-17	-3.18154e-17	-2.7548e-17	-2.04837e-17	-1.87452e-17	-1.15355e-16	-4.01746e-17	-1.33013e-17	-3.2901e-16	-3.19479e-16	-3.19776e-16	-3.29591e-16	-1.28974e-15	-4.38979e-16	-4.76854e-16	-3.61822e-15	-7.5456e-16	-5.36251e-15	-1.82536e-15	-1.98277e-15	-1.50429e-14	-3.1372e-15	-1.93457e-14	-6.58524e-15	-7.15302e-15	-5.42712e-14	-1.20286e-14	-3.22283e-16	-4.38288e-16	-3.08234e-17	-2.08579e-17
LCADi	0	0	0	0	0	0	0	0	0	0	0	0	0	0	0	0	0	0	0	0	0	0	0	0	0	0	0	0	0	0	0	0	0	0	0	0	0	0	0	0	0	0	0	0	0	0	0	0	0
ACMANAtex	0	0	0	0	0	0	0	0	0	0	0	0	0	0	0	0	0	0	0	0	0	0	0	0	0	0	0	0	0	0	0	0	0	0	0	0	0	0	0	0	0	0	0	0	0	0	0	0	0
ACMUMtex	0	0	0	0	0	0	0	0	0	0	0	0	0	0	0	0	0	0	0	0	0	0	0	0	0	0	0	0	0	0	0	0	0	0	0	0	0	0	0	0	0	0	0	0	0	0	0	0	0
ACACT7r	1.528e-12	3.21566e-13	-1.35814e-10	-1.93877e-10	3.44636e-10	-1.24105e-10	5.80315e-11	3.98481e-11	1.51798e-11	1.72552e-10	6.22083e-10	1.51334e-10	-8.66624e-11	4.98938e-12	3.8457e-10	9.37115e-11	-1.51647e-13	-4.79634e-11	-1.17735e-10	-1.33849e-10	8.75218e-11	1.1299e-10	1.62646e-10	5.34074e-10	-3.78928e-11	1.12488e-10	-2.0657e-09	2.61769e-09	-1.18775e-09	1.62234e-09	4.7183e-09	2	2	2	2	5.00117e-08	2	2	2	2	2.35949e-09	4	4	4	4	-1.4627e-09	-8.35366e-10	-9.56012e-12	-2.84831e-10
PSP_L	-1.01819e-10	-8.10331e-12	1.5	-1.16089e-08	1.5	1.54196e-08	1.49924e-09	-6.95901e-10	-4.03474e-09	-6.84624e-11	1	1.57769e-08	-3.00086e-09	0.5	0.5	-9.08561e-09	-1.69067e-09	-4.14212e-09	1.5	-4.14703e-09	-5.94178e-09	1	1.25554e-09	2.01158e-08	7.50792e-09	2.53854e-09	1.5	-3.29052e-08	1.5	0.5	1	1	1	1	1	-5.60029e-07	-4.71364e-07	4.386e-07	-1.38968e-06	-9.52343e-07	-2.05773e-06	6.06704e-06	6.31842e-07	-6.03468e-06	-1.62363e-06	1.00052e-07	1.1994e-07	7.12975e-09	-1.0372e-09
ADK3	2.19684e-11	3.89182e-14	0.136986	0.205479	0.178082	0.205479	5.04268e-12	0.273973	0.273973	3.64481e-10	-0.0684932	1.61239e-09	-6.21765e-10	-1.0462e-09	0.136986	-3.26045e-09	-7.21271e-10	-6.501e-10	-0.0684932	6.55196e-10	1.12132e-09	4.54049e-09	-3.67679e-10	0.205479	8.27486e-10	2.7397e-10	0.0958904	0.205479	0.219178	0.191781	0.547945	0.547945	0.547945	0.547946	0.547945	0.547945	0.547945	0.547945	0.547944	0.547945	1.09589	1.09589	1.09589	1.09588	1.09589	1.09589	1.67883e-08	1.18067e-09	7.72102e-10
GLUDC	0	0	0	0	0	0	0	0	0	0	0	0	0	0	0	0	0	0	0	0	0	0	0	0	0	0	0	0	0	0	0	0	0	0	0	0	0	0	0	0	0	0	0	0	0	0	0	0	0
ACACT2r	-1.41935e-11	2.72305e-13	-7.47683e-10	-8.45923e-10	1.28856e-10	-2.5885e-10	2.11877e-10	9.64687e-11	-2.62662e-10	8.04305e-11	2.11192e-09	3.34366e-10	-1.40952e-10	-8.61172e-11	5.9805e-10	2.79152e-10	-5.84009e-11	-1.38084e-10	-2.80848e-10	-3.26852e-10	1.59668e-10	2.99614e-10	1.94389e-10	2.09341e-10	-3.89434e-10	2.7398e-10	-4.59887e-09	6.79646e-09	-3.53294e-09	5.35787e-10	2	2	2	2	2	2	2	2	2	2	4	4	4	4	4	4	-6.50373e-09	-2.60916e-10	-2.12208e-10
BSORy	0	0	0	0	0	0	0	0	0	0	0	0	0	0	0	0	0	0	0	0	0	0	0	0	0	0	0	0	0	0	0	0	0	0	0	0	0	0	0	0	0	0	0	0	0	0	0	0	0
DMSOR2	0	0	0	0	0	0	0	0	0	0	0	0	0	0	0	0	0	0	0	0	0	0	0	0	0	0	0	0	0	0	0	0	0	0	0	0	0	0	0	0	0	0	0	0	0	0	0	0	0
ADSK	1.34392e-11	2.0275e-12	5.16241e-10	-1.12102e-09	-4.82294e-10	-5.4955e-10	-4.98853e-11	-1.73424e-11	-1.70635e-10	1.57572e-10	1	1.19524e-10	-1.68388e-10	2.34227e-11	2.36365e-09	2.86331e-10	-1.31431e-10	3.87922e-10	1	-2.38791e-10	-1.54887e-10	5.04632e-10	3.94964e-10	4.11008e-09	3.77502e-10	2.85866e-10	-5.72279e-09	-4.87948e-09	7.12163e-09	-9.04096e-10	-2.75444e-08	-1.9469e-08	-6.17589e-09	-2.20644e-08	-1.16388e-08	1.41808e-07	-2.00634e-08	-2.44415e-08	-1.35673e-07	-1.09245e-08	-1.93284e-07	1.21555e-07	-7.63815e-08	2.10088e-07	-2.4163e-08	-6.32462e-09	-9.54079e-09	-8.1875e-10	-2.37201e-10
ACACT3r	5.92947e-13	1.05594e-12	-7.33255e-10	-5.58773e-10	2.24244e-10	-6.74489e-10	6.37425e-11	3.44008e-10	-3.77185e-10	9.75426e-11	1.70152e-09	4.44477e-10	-8.97929e-11	-2.02034e-10	9.19042e-10	1.64019e-10	-6.44475e-12	-1.98815e-10	-6.9875e-10	-5.48772e-10	1.45956e-10	1.53473e-10	2.2398e-10	1.2357e-09	-6.25031e-10	1.81613e-10	-2.6088e-09	5.34804e-09	-5.58561e-09	4.84769e-09	2	2	2	2	2	2	2	2	2	2	4	4	4	4	4	4	-3.27649e-09	-7.59545e-11	-7.64622e-11
ACACT4r	-1.28632e-11	1.21195e-12	-2.47647e-10	-8.251e-10	5.28874e-10	-8.26776e-10	1.75618e-10	3.23672e-10	-2.8191e-10	1.18445e-10	9.02515e-10	3.83133e-10	-2.48949e-11	8.35989e-13	1.02271e-09	2.49565e-10	-1.0128e-10	-5.26333e-12	-7.45647e-10	-4.29709e-10	3.57388e-10	3.38035e-10	2.67362e-10	5.42908e-10	-2.6654e-10	2.43566e-10	-5.53252e-10	5.08439e-09	-3.1796e-09	6.51868e-09	2	2	2	2	2	2	2	2	2	2	4	4	4	4	4	4	-5.88396e-09	-4.35581e-10	-1.12903e-10
SUCCt2_2pp	0	0	0	0	0	0	0	0	0	0	0	0	0	0	0	0	0	0	0	0	0	0	0	0	0	0	0	0	0	0	0	0	0	0	0	0	0	0	0	0	0	0	0	0	0	0	0	0	0
SUCFUMtpp	0	0	0	0	0	0	0	0	0	0	0	0	0	0	0	0	0	0	0	0	0	0	0	0	0	0	0	0	0	0	0	0	0	0	0	0	0	0	0	0	0	0	0	0	0	0	0	0	0
HSDy	-2.63433e-14	-1.72452e-15	-8.26497e-13	-9.32139e-13	-1.66839e-12	-2.76097e-12	-4.82124e-13	-8.54497e-13	-9.61269e-13	-7.10358e-13	-5.57098e-12	-1.15752e-12	-3.22372e-13	-2.33715e-13	-8.10751e-13	-1	-1.96338e-13	-2.6643e-13	-1	-5.18293e-13	-3.5602e-13	-2.64721e-13	-1	-1.49073e-12	-6.19684e-13	-2.0517e-13	-5.07458e-12	-4.92747e-12	-1.41032e-12	-1.45363e-12	-5.68832e-12	-1.93619e-12	8.0822e-12	6.13206e-11	1.27884e-11	9.08807e-11	8.88684e-11	9.65354e-11	7.32425e-10	1.52747e-10	9.35993e-10	3.18593e-10	3.46078e-10	2.62574e-09	3.92601e-10	1.05188e-11	1.43056e-11	1.00606e-12	6.831e-13
CYSTL	6.20206e-15	4.60008e-16	2.53809e-13	2.72446e-13	1.14846e-13	1.76843e-13	3.39594e-14	6.41516e-14	7.89405e-14	5.56646e-14	4.03597e-13	8.34715e-14	-3.90939e-14	-3.27112e-14	-1.37132e-13	-4.51497e-14	-4.57568e-14	-6.21153e-14	1	-1.20747e-13	-9.64691e-14	-7.17303e-14	-6.56368e-14	-4.03933e-13	-3.92474e-14	-1.29943e-14	-3.21396e-13	-3.12079e-13	-2.46657e-13	-2.54232e-13	-9.94856e-13	-3.38628e-13	-1.97536e-14	-1.49872e-13	-3.12557e-14	-2.22119e-13	3.70824e-12	4.02816e-12	3.05621e-11	6.37371e-12	8.32535e-11	2.83377e-11	3.07825e-11	2.33551e-10	-8.42671e-12	-2.25774e-13	-3.07052e-13	-2.15939e-14	-2.43004e-14
ACMAMUT	0	0	0	0	0	0	0	0	0	0	0	0	0	0	0	0	0	0	0	0	0	0	0	0	0	0	0	0	0	0	0	0	0	0	0	0	0	0	0	0	0	0	0	0	0	0	0	0	0
SHSL1	6.20206e-15	4.60008e-16	2.53809e-13	2.72446e-13	1.14846e-13	1.76843e-13	3.39594e-14	6.41516e-14	7.89405e-14	5.56646e-14	4.03597e-13	8.34715e-14	-3.90939e-14	-3.27112e-14	-1.37132e-13	-4.51497e-14	-4.57568e-14	-6.21153e-14	1	-1.20747e-13	-9.64691e-14	-7.17303e-14	-6.56368e-14	-4.03933e-13	-3.92474e-14	-1.29943e-14	-3.21396e-13	-3.12079e-13	-2.46657e-13	-2.54232e-13	-9.94856e-13	-3.38628e-13	-1.97536e-14	-1.49872e-13	-3.12557e-14	-2.22119e-13	3.70824e-12	4.02816e-12	3.05621e-11	6.37371e-12	8.32535e-11	2.83377e-11	3.07825e-11	2.33551e-10	-8.42671e-12	-2.25774e-13	-3.07052e-13	-2.15939e-14	-2.43004e-14
SSALy	0	0	0	0	0	0	0	0	0	0	0	0	0	0	0	0	0	0	0	0	0	0	0	0	0	0	0	0	0	0	0	0	0	0	0	0	0	0	0	0	0	0	0	0	0	0	0	0	0
SUCptspp	0	0	0	0	0	0	0	0	0	0	0	0	0	0	0	0	0	0	0	0	0	0	0	0	0	0	0	0	0	0	0	0	0	0	0	0	0	0	0	0	0	0	0	0	0	0	0	0	0
SULabcpp	0	0	0	0	0	0	0	0	0	0	0	0	0	0	0	0	0	0	0	0	0	0	0	0	0	0	0	0	0	0	0	0	0	0	0	0	0	0	0	0	0	0	0	0	0	0	0	0	0
TSULabcpp	0	0	0	0	0	0	0	0	0	0	0	0	0	0	0	0	0	0	0	0	0	0	0	0	0	0	0	0	0	0	0	0	0	0	0	0	0	0	0	0	0	0	0	0	0	0	0	0	0
TARTRt7pp	0	0	0	0	0	0	0	0	0	0	0	0	0	0	0	0	0	0	0	0	0	0	0	0	0	0	0	0	0	0	0	0	0	0	0	0	0	0	0	0	0	0	0	0	0	0	0	0	0
EX_dad_2_e	0	0	0	0	0	0	0	0	0	0	0	0	0	0	0	0	0	0	0	0	0	0	0	0	0	0	0	0	0	0	0	0	0	0	0	0	0	0	0	0	0	0	0	0	0	0	0	0	0
EX_ser__D_e	0	0	0	0	0	0	0	0	0	0	0	0	0	0	0	0	0	0	0	0	0	0	0	0	0	0	0	0	0	0	0	0	0	0	0	0	0	0	0	0	0	0	0	0	0	0	0	0	0
DDGALK	0	0	0	0	0	0	0	0	0	0	0	0	0	0	0	0	0	0	0	0	0	0	0	0	0	0	0	0	0	0	0	0	0	0	0	0	0	0	0	0	0	0	0	0	0	0	0	0	0
EX_gam6p_e	0	0	0	0	0	0	0	0	0	0	0	0	0	0	0	0	0	0	0	0	0	0	0	0	0	0	0	0	0	0	0	0	0	0	0	0	0	0	0	0	0	0	0	0	0	0	0	0	0
EX_15dap_e	0	0	0	0	0	0	0	0	0	0	0	0	0	0	0	0	0	0	0	0	0	0	0	0	0	0	0	0	0	0	0	0	0	0	0	0	0	0	0	0	0	0	0	0	0	0	0	0	0
AB6PGH	0	0	0	0	0	0	0	0	0	0	0	0	0	0	0	0	0	0	0	0	0	0	0	0	0	0	0	0	0	0	0	0	0	0	0	0	0	0	0	0	0	0	0	0	0	0	0	0	0
EX_ocdcea_e	0	0	0	0	0	0	0	0	0	0	0	0	0	0	0	0	0	0	0	0	0	0	0	0	0	0	0	0	0	0	0	0	0	0	0	0	0	0	0	0	0	0	0	0	0	0	0	0	0
EX_cynt_e	0	0	0	0	0	0	0	0	0	0	0	0	0	0	0	0	0	0	0	0	0	0	0	0	0	0	0	0	0	0	0	0	0	0	0	0	0	0	0	0	0	0	0	0	0	0	0	0	0
EX_galctn__D_e	0	0	0	0	0	0	0	0	0	0	0	0	0	0	0	0	0	0	0	0	0	0	0	0	0	0	0	0	0	0	0	0	0	0	0	0	0	0	0	0	0	0	0	0	0	0	0	0	0
AMALT1	0	0	0	0	0	0	0	0	0	0	0	0	0	0	0	0	0	0	0	0	0	0	0	0	0	0	0	0	0	0	0	0	0	0	0	0	0	0	0	0	0	0	0	0	0	0	0	0	0
EX_glyb_e	0	0	0	0	0	0	0	0	0	0	0	0	0	0	0	0	0	0	0	0	0	0	0	0	0	0	0	0	0	0	0	0	0	0	0	0	0	0	0	0	0	0	0	0	0	0	0	0	0
AHGDx	0	0	0	0	0	0	0	0	0	0	0	0	0	0	0	0	0	0	0	0	0	0	0	0	0	0	0	0	0	0	0	0	0	0	0	0	0	0	0	0	0	0	0	0	0	0	0	0	0
MLTP2	0	0	0	0	0	0	0	0	0	0	0	0	0	0	0	0	0	0	0	0	0	0	0	0	0	0	0	0	0	0	0	0	0	0	0	0	0	0	0	0	0	0	0	0	0	0	0	0	0
TAURabcpp	0	0	0	0	0	0	0	0	0	0	0	0	0	0	0	0	0	0	0	0	0	0	0	0	0	0	0	0	0	0	0	0	0	0	0	0	0	0	0	0	0	0	0	0	0	0	0	0	0
THMDt2pp_copy1	7.81608e-09	-4.35984e-09	1.38671e-07	1.99787e-07	6.46198e-08	2.46332e-07	5.17355e-08	6.68889e-08	1.22014e-07	8.60291e-08	6.49761e-07	1.2633e-07	7.29076e-08	6.65022e-08	2.40599e-07	7.56519e-08	5.41065e-08	6.71946e-08	1.51895e-07	1.40511e-07	1.30584e-07	1.00443e-07	8.16492e-08	5.73173e-07	1.83615e-07	6.68055e-08	1.65572e-06	1.66918e-06	1.60242e-06	1.62191e-06	6.94763e-06	2.33952e-06	2.53366e-06	2.67147e-05	4.05669e-06	2.88455e-05	9.79188e-06	1.06292e-05	8.81378e-05	1.6867e-05	0.000104057	3.53674e-05	3.84048e-05	0.000306341	6.08608e-05	1.44008e-06	1.94604e-06	1.44684e-07	1.81694e-07
3HCINNMH	0	0	0	0	0	0	0	0	0	0	0	0	0	0	0	0	0	0	0	0	0	0	0	0	0	0	0	0	0	0	0	0	0	0	0	0	0	0	0	0	0	0	0	0	0	0	0	0	0
BSORx	0	0	0	0	0	0	0	0	0	0	0	0	0	0	0	0	0	0	0	0	0	0	0	0	0	0	0	0	0	0	0	0	0	0	0	0	0	0	0	0	0	0	0	0	0	0	0	0	0
PACCOAL	0	0	0	0	0	0	0	0	0	0	0	0	0	0	0	0	0	0	0	0	0	0	0	0	0	0	0	0	0	0	0	0	0	0	0	0	0	0	0	0	0	0	0	0	0	0	0	0	0
NMNt7pp	0	0	0	0	0	0	0	0	0	0	0	0	0	0	0	0	0	0	0	0	0	0	0	0	0	0	0	0	0	0	0	0	0	0	0	0	0	0	0	0	0	0	0	0	0	0	0	0	0
EX_ca2_e	1.85718e-17	1.37763e-18	7.58799e-16	8.13216e-16	6.00518e-16	9.27995e-16	1.77759e-16	3.35328e-16	4.38579e-16	3.09096e-16	2.24663e-15	4.63419e-16	2.74171e-16	2.28913e-16	9.60277e-16	3.15901e-16	2.10784e-16	2.86231e-16	6.91913e-16	5.56339e-16	4.82241e-16	3.58445e-16	3.28098e-16	2.01878e-15	7.03193e-16	2.32817e-16	5.75462e-15	5.58935e-15	5.59269e-15	5.7652e-15	2.25629e-14	7.68164e-15	8.33982e-15	6.3294e-14	1.31987e-14	9.38415e-14	3.1934e-14	3.46889e-14	2.63106e-13	5.4872e-14	3.38543e-13	1.15234e-13	1.25168e-13	9.49683e-13	7.14474e-14	1.91276e-15	2.60231e-15	1.82865e-16	-2.04185e-16
EX_so3_e	0	0	0	0	0	0	0	0	0	0	0	0	0	0	0	0	0	0	0	0	0	0	0	0	0	0	0	0	0	0	0	0	0	0	0	0	0	0	0	0	0	0	0	0	0	0	0	0	0
GLUtex	0	0	0	0	0	0	0	0	0	0	0	0	0	0	0	0	0	0	0	0	0	0	0	0	0	0	0	0	0	0	0	0	0	0	0	0	0	0	0	0	0	0	0	0	0	0	0	0	0
Kt2pp	1.04049e-15	7.60541e-17	4.21357e-14	4.531e-14	3.35644e-14	5.15232e-14	9.8861e-15	1.8674e-14	2.44413e-14	1.72148e-14	1.24747e-13	2.58104e-14	1.52278e-14	1.27385e-14	5.343e-14	1.75864e-14	1.17377e-14	1.5929e-14	3.84861e-14	3.09626e-14	2.68108e-14	1.99376e-14	1.82425e-14	1.12302e-13	3.9088e-14	1.29407e-14	3.20157e-13	3.10881e-13	3.11161e-13	3.20741e-13	1.2552e-12	4.27313e-13	4.64179e-13	3.52124e-12	7.34376e-13	5.21808e-12	1.77646e-12	1.92975e-12	1.46392e-11	3.05316e-12	1.88265e-11	6.40918e-12	6.9616e-12	5.28168e-11	8.80944e-12	2.36015e-13	3.21072e-13	2.25772e-14	-1.83172e-14
GLYtex	0	0	0	0	0	0	0	0	0	0	0	0	0	0	0	0	0	0	0	0	0	0	0	0	0	0	0	0	0	0	0	0	0	0	0	0	0	0	0	0	0	0	0	0	0	0	0	0	0
GP4GH	0	0	0	0	0	0	0	0	0	0	0	0	0	0	0	0	0	0	0	0	0	0	0	0	0	0	0	0	0	0	0	0	0	0	0	0	0	0	0	0	0	0	0	0	0	0	0	0	0
GLYALDtex	0	0	0	0	0	0	0	0	0	0	0	0	0	0	0	0	0	0	0	0	0	0	0	0	0	0	0	0	0	0	0	0	0	0	0	0	0	0	0	0	0	0	0	0	0	0	0	0	0
AKGt2rpp	0	0	0	0	0	0	0	0	0	0	0	0	0	0	0	0	0	0	0	0	0	0	0	0	0	0	0	0	0	0	0	0	0	0	0	0	0	0	0	0	0	0	0	0	0	0	0	0	0
ACGAMT	0	0	0	0	0	0	0	0	0	0	0	0	0	0	0	0	0	0	0	0	0	0	0	0	0	0	0	0	0	0	0	0	0	0	0	0	0	0	0	0	0	0	0	0	0	0	0	0	0
XYLt2pp	0	0	0	0	0	0	0	0	0	0	0	0	0	0	0	0	0	0	0	0	0	0	0	0	0	0	0	0	0	0	0	0	0	0	0	0	0	0	0	0	0	0	0	0	0	0	0	0	0
EX_ascb__L_e	0	0	0	0	0	0	0	0	0	0	0	0	0	0	0	0	0	0	0	0	0	0	0	0	0	0	0	0	0	0	0	0	0	0	0	0	0	0	0	0	0	0	0	0	0	0	0	0	0
GLYBtex	0	0	0	0	0	0	0	0	0	0	0	0	0	0	0	0	0	0	0	0	0	0	0	0	0	0	0	0	0	0	0	0	0	0	0	0	0	0	0	0	0	0	0	0	0	0	0	0	0
GLYCtex	0	0	0	0	0	0	0	0	0	0	0	0	0	0	0	0	0	0	0	0	0	0	0	0	0	0	0	0	0	0	0	0	0	0	0	0	0	0	0	0	0	0	0	0	0	0	0	0	0
GLYC3Ptex	0	0	0	0	0	0	0	0	0	0	0	0	0	0	0	0	0	0	0	0	0	0	0	0	0	0	0	0	0	0	0	0	0	0	0	0	0	0	0	0	0	0	0	0	0	0	0	0	0
GLYCLTtex	0	0	0	0	0	0	0	0	0	0	0	0	0	0	0	0	0	0	0	0	0	0	0	0	0	0	0	0	0	0	0	0	0	0	0	0	0	0	0	0	0	0	0	0	0	0	0	0	0
GTPtex	0	0	0	0	0	0	0	0	0	0	0	0	0	0	0	0	0	0	0	0	0	0	0	0	0	0	0	0	0	0	0	0	0	0	0	0	0	0	0	0	0	0	0	0	0	0	0	0	0
GUAtex	0	0	0	0	0	0	0	0	0	0	0	0	0	0	0	0	0	0	0	0	0	0	0	0	0	0	0	0	0	0	0	0	0	0	0	0	0	0	0	0	0	0	0	0	0	0	0	0	0
Htex	-1	6.18111e-12	-4	-2	-4	-1	-1	-3	-2	-2	1	-2	-2	-1	-3	-1	-1	-1	1	-1	-1	-1	-1	-2	-1	-1	-4	-2	-4	-1	1	1	1	1	0.999999	1	1	0.999999	1.00001	1	2.00002	1.99998	2.00001	2.00001	2.00001	-4	-19	-2	-1.28856e-08
EX_ala_B_e	0	0	0	0	0	0	0	0	0	0	0	0	0	0	0	0	0	0	0	0	0	0	0	0	0	0	0	0	0	0	0	0	0	0	0	0	0	0	0	0	0	0	0	0	0	0	0	0	0
EX_agm_e	0	0	0	0	0	0	0	0	0	0	0	0	0	0	0	0	0	0	0	0	0	0	0	0	0	0	0	0	0	0	0	0	0	0	0	0	0	0	0	0	0	0	0	0	0	0	0	0	0
EX_minohp_e	0	0	0	0	0	0	0	0	0	0	0	0	0	0	0	0	0	0	0	0	0	0	0	0	0	0	0	0	0	0	0	0	0	0	0	0	0	0	0	0	0	0	0	0	0	0	0	0	0
EX_ppt_e	0	0	0	0	0	0	0	0	0	0	0	0	0	0	0	0	0	0	0	0	0	0	0	0	0	0	0	0	0	0	0	0	0	0	0	0	0	0	0	0	0	0	0	0	0	0	0	0	0
EX_hxa_e	0	0	0	0	0	0	0	0	0	0	0	0	0	0	0	0	0	0	0	0	0	0	0	0	0	0	0	0	0	0	0	0	0	0	0	0	0	0	0	0	0	0	0	0	0	0	0	0	0
H2tex	0	0	0	0	0	0	0	0	0	0	0	0	0	0	0	0	0	0	0	0	0	0	0	0	0	0	0	0	0	0	0	0	0	0	0	0	0	0	0	0	0	0	0	0	0	0	0	0	0
H2Otex	0.375	-0.25	-14.4063	-10	-14.1563	-8.4375	-1.875	-6.9375	-3.6875	-2.1875	-5.875	-3.8125	-2.5625	-1.59375	-8.21875	-3.9375	-3.125	-4.4375	-7.65625	-7.6875	-3.75	-1.6875	-2.625	-11	-7.25	-2.6875	-14.8438	-10.4375	-14.5938	-9.96875	-14.875	-16.375	-17.5	-17.875	-19	-14	-15.5	-16.625	-17	-18.125	-28.4999	-31.5001	-33.75	-34.4999	-36.75	-35.5	-44.5625	-1.5625	-1.5
AADDGT	0	0	0	0	0	0	0	0	0	0	0	0	0	0	0	0	0	0	0	0	0	0	0	0	0	0	0	0	0	0	0	0	0	0	0	0	0	0	0	0	0	0	0	0	0	0	0	0	0
FACOAL160t2pp	0	0	0	0	0	0	0	0	0	0	0	0	0	0	0	0	0	0	0	0	0	0	0	0	0	0	0	0	0	0	0	0	0	0	0	0	0	0	0	0	0	0	0	0	0	0	0	0	0
FACOAL180t2pp	0	0	0	0	0	0	0	0	0	0	0	0	0	0	0	0	0	0	0	0	0	0	0	0	0	0	0	0	0	0	0	0	0	0	0	0	0	0	0	0	0	0	0	0	0	0	0	0	0
SPODMpp	0	0	0	0	0	0	0	0	0	0	0	0	0	0	0	0	0	0	0	0	0	0	0	0	0	0	0	0	0	0	0	0	0	0	0	0	0	0	0	0	0	0	0	0	0	0	0	0	0
EX_lyx__L_e	0	0	0	0	0	0	0	0	0	0	0	0	0	0	0	0	0	0	0	0	0	0	0	0	0	0	0	0	0	0	0	0	0	0	0	0	0	0	0	0	0	0	0	0	0	0	0	0	0
EX_acmum_e	0	0	0	0	0	0	0	0	0	0	0	0	0	0	0	0	0	0	0	0	0	0	0	0	0	0	0	0	0	0	0	0	0	0	0	0	0	0	0	0	0	0	0	0	0	0	0	0	0
EX_dca_e	0	0	0	0	0	0	0	0	0	0	0	0	0	0	0	0	0	0	0	0	0	0	0	0	0	0	0	0	0	0	0	0	0	0	0	0	0	0	0	0	0	0	0	0	0	0	0	0	0
EX_all__D_e	0	0	0	0	0	0	0	0	0	0	0	0	0	0	0	0	0	0	0	0	0	0	0	0	0	0	0	0	0	0	0	0	0	0	0	0	0	0	0	0	0	0	0	0	0	0	0	0	0
NO3R1bpp	0	0	0	0	0	0	0	0	0	0	0	0	0	0	0	0	0	0	0	0	0	0	0	0	0	0	0	0	0	0	0	0	0	0	0	0	0	0	0	0	0	0	0	0	0	0	0	0	0
O2tpp	-0.375	0.25	3.90625	2.5	4.15625	1.9375	-0.125	1.4375	0.6875	0.1875	1.375	0.3125	0.0625	0.09375	2.21875	0.4375	-0.375	0.4375	2.15625	0.6875	0.25	0.1875	0.625	1.5	0.75	-0.3125	3.84375	2.4375	4.09375	2.46875	-1.125	-1.625	-1.5	-2.125	-2	-1	-1.5	-1.375	-2.00001	-1.875	-2.00002	-2.99998	-2.75	-4.00002	-3.75	1.5	6.5625	0.0625	0.5
EX_octa_e	0	0	0	0	0	0	0	0	0	0	0	0	0	0	0	0	0	0	0	0	0	0	0	0	0	0	0	0	0	0	0	0	0	0	0	0	0	0	0	0	0	0	0	0	0	0	0	0	0
PHYTSpp	0	0	0	0	0	0	0	0	0	0	0	0	0	0	0	0	0	0	0	0	0	0	0	0	0	0	0	0	0	0	0	0	0	0	0	0	0	0	0	0	0	0	0	0	0	0	0	0	0
EX_gbbtn_e	0	0	0	0	0	0	0	0	0	0	0	0	0	0	0	0	0	0	0	0	0	0	0	0	0	0	0	0	0	0	0	0	0	0	0	0	0	0	0	0	0	0	0	0	0	0	0	0	0
PPTHpp	0	0	0	0	0	0	0	0	0	0	0	0	0	0	0	0	0	0	0	0	0	0	0	0	0	0	0	0	0	0	0	0	0	0	0	0	0	0	0	0	0	0	0	0	0	0	0	0	0
PYRt2rpp	0	0	0	0	0	0	0	0	0	0	0	0	0	0	0	0	0	0	0	0	0	0	0	0	0	0	0	0	0	0	0	0	0	0	0	0	0	0	0	0	0	0	0	0	0	0	0	0	0
NO3R2pp	0	0	0	0	0	0	0	0	0	0	0	0	0	0	0	0	0	0	0	0	0	0	0	0	0	0	0	0	0	0	0	0	0	0	0	0	0	0	0	0	0	0	0	0	0	0	0	0	0
EX_xylu__L_e	0	0	0	0	0	0	0	0	0	0	0	0	0	0	0	0	0	0	0	0	0	0	0	0	0	0	0	0	0	0	0	0	0	0	0	0	0	0	0	0	0	0	0	0	0	0	0	0	0
EX_gdp_e	0	0	0	0	0	0	0	0	0	0	0	0	0	0	0	0	0	0	0	0	0	0	0	0	0	0	0	0	0	0	0	0	0	0	0	0	0	0	0	0	0	0	0	0	0	0	0	0	0
EX_gtp_e	0	0	0	0	0	0	0	0	0	0	0	0	0	0	0	0	0	0	0	0	0	0	0	0	0	0	0	0	0	0	0	0	0	0	0	0	0	0	0	0	0	0	0	0	0	0	0	0	0
NTP3pp	0	0	0	0	0	0	0	0	0	0	0	0	0	0	0	0	0	0	0	0	0	0	0	0	0	0	0	0	0	0	0	0	0	0	0	0	0	0	0	0	0	0	0	0	0	0	0	0	0
NO3R2bpp	0	0	0	0	0	0	0	0	0	0	0	0	0	0	0	0	0	0	0	0	0	0	0	0	0	0	0	0	0	0	0	0	0	0	0	0	0	0	0	0	0	0	0	0	0	0	0	0	0
THMabcpp	0	0	0	0	0	0	0	0	0	0	0	0	0	0	0	0	0	0	0	0	0	0	0	0	0	0	0	0	0	0	0	0	0	0	0	0	0	0	0	0	0	0	0	0	0	0	0	0	0
THMDt2pp_copy2	-7.81608e-09	4.35984e-09	-1.38671e-07	-1.99787e-07	-6.46198e-08	-2.46332e-07	-5.17355e-08	-6.68889e-08	-1.22014e-07	-8.60291e-08	-6.49761e-07	-1.2633e-07	-7.29076e-08	-6.65022e-08	-2.40599e-07	-7.56519e-08	-5.41065e-08	-6.71946e-08	-1.51895e-07	-1.40511e-07	-1.30584e-07	-1.00443e-07	-8.16492e-08	-5.73173e-07	-1.83615e-07	-6.68055e-08	-1.65572e-06	-1.66918e-06	-1.60242e-06	-1.62191e-06	-6.94763e-06	-2.33952e-06	-2.53366e-06	-2.67147e-05	-4.05669e-06	-2.88455e-05	-9.79188e-06	-1.06292e-05	-8.81378e-05	-1.6867e-05	-0.000104057	-3.53674e-05	-3.84048e-05	-0.000306341	-6.08608e-05	-1.44008e-06	-1.94604e-06	-1.44684e-07	-1.81694e-07
THRabcpp	0	0	0	0	0	0	0	0	0	0	0	0	0	0	0	0	0	0	0	0	0	0	0	0	0	0	0	0	0	0	0	0	0	0	0	0	0	0	0	0	0	0	0	0	0	0	0	0	0
TREptspp	0	0	0	0	0	0	0	0	0	0	0	0	0	0	0	0	0	0	0	0	0	0	0	0	0	0	0	0	0	0	0	0	0	0	0	0	0	0	0	0	0	0	0	0	0	0	0	0	0
THD2pp	0	0	0	0	0	0	0	0	0	0	0	0	0	0	0	0	0	0	0	0	0	0	0	0	0	0	0	0	0	0	0	0	0	0	0	0	0	0	0	0	0	0	0	0	0	0	0	0	0
TMAOR1pp	0	0	0	0	0	0	0	0	0	0	0	0	0	0	0	0	0	0	0	0	0	0	0	0	0	0	0	0	0	0	0	0	0	0	0	0	0	0	0	0	0	0	0	0	0	0	0	0	0
TMAOR2pp	0	0	0	0	0	0	0	0	0	0	0	0	0	0	0	0	0	0	0	0	0	0	0	0	0	0	0	0	0	0	0	0	0	0	0	0	0	0	0	0	0	0	0	0	0	0	0	0	0
XANtpp	0	0	0	0	0	0	0	0	0	0	0	0	0	0	0	0	0	0	0	0	0	0	0	0	0	0	0	0	0	0	0	0	0	0	0	0	0	0	0	0	0	0	0	0	0	0	0	0	0
DAPtex	0	0	0	0	0	0	0	0	0	0	0	0	0	0	0	0	0	0	0	0	0	0	0	0	0	0	0	0	0	0	0	0	0	0	0	0	0	0	0	0	0	0	0	0	0	0	0	0	0
TRPt2rpp	0	0	0	0	0	0	0	0	0	0	0	0	0	0	0	0	0	0	0	0	0	0	0	0	0	0	0	0	0	0	0	0	0	0	0	0	0	0	0	0	0	0	0	0	0	0	0	0	0
TYRt2rpp	0	0	0	0	0	0	0	0	0	0	0	0	0	0	0	0	0	0	0	0	0	0	0	0	0	0	0	0	0	0	0	0	0	0	0	0	0	0	0	0	0	0	0	0	0	0	0	0	0
EX_tma_e	0	0	0	0	0	0	0	0	0	0	0	0	0	0	0	0	0	0	0	0	0	0	0	0	0	0	0	0	0	0	0	0	0	0	0	0	0	0	0	0	0	0	0	0	0	0	0	0	0
URIt2pp_copy1	7.81608e-09	-4.35984e-09	1.38671e-07	1.99787e-07	6.46198e-08	2.46332e-07	5.17355e-08	6.68889e-08	1.22014e-07	8.60291e-08	6.49761e-07	1.2633e-07	7.29076e-08	6.65022e-08	2.40599e-07	7.56519e-08	5.41065e-08	6.71946e-08	1.51895e-07	1.40511e-07	1.30584e-07	1.00443e-07	8.16492e-08	5.73173e-07	1.83615e-07	6.68055e-08	1.65572e-06	1.66918e-06	1.60242e-06	1.62191e-06	6.94763e-06	2.33952e-06	2.53366e-06	2.67147e-05	4.05669e-06	2.88455e-05	9.79188e-06	1.06292e-05	8.81378e-05	1.6867e-05	0.000104057	3.53674e-05	3.84048e-05	0.000306341	6.08608e-05	1.44008e-06	1.94604e-06	1.44684e-07	1.81694e-07
URIt2pp_copy2	-7.81608e-09	4.35984e-09	-1.38671e-07	-1.99787e-07	-6.46198e-08	-2.46332e-07	-5.17355e-08	-6.68889e-08	-1.22014e-07	-8.60291e-08	-6.49761e-07	-1.2633e-07	-7.29076e-08	-6.65022e-08	-2.40599e-07	-7.56519e-08	-5.41065e-08	-6.71946e-08	-1.51895e-07	-1.40511e-07	-1.30584e-07	-1.00443e-07	-8.16492e-08	-5.73173e-07	-1.83615e-07	-6.68055e-08	-1.65572e-06	-1.66918e-06	-1.60242e-06	-1.62191e-06	-6.94763e-06	-2.33952e-06	-2.53366e-06	-2.67147e-05	-4.05669e-06	-2.88455e-05	-9.79188e-06	-1.06292e-05	-8.81378e-05	-1.6867e-05	-0.000104057	-3.53674e-05	-3.84048e-05	-0.000306341	-6.08608e-05	-1.44008e-06	-1.94604e-06	-1.44684e-07	-1.81694e-07
VALabcpp	0	0	0	0	0	0	0	0	0	0	0	0	0	0	0	0	0	0	0	0	0	0	0	0	0	0	0	0	0	0	0	0	0	0	0	0	0	0	0	0	0	0	0	0	0	0	0	0	0
12PPDStex	0	0	0	0	0	0	0	0	0	0	0	0	0	0	0	0	0	0	0	0	0	0	0	0	0	0	0	0	0	0	0	0	0	0	0	0	0	0	0	0	0	0	0	0	0	0	0	0	0
DDGLCNtex	0	0	0	0	0	0	0	0	0	0	0	0	0	0	0	0	0	0	0	0	0	0	0	0	0	0	0	0	0	0	0	0	0	0	0	0	0	0	0	0	0	0	0	0	0	0	0	0	0
XTSNt2rpp	0	0	0	0	0	0	0	0	0	0	0	0	0	0	0	0	0	0	0	0	0	0	0	0	0	0	0	0	0	0	0	0	0	0	0	0	0	0	0	0	0	0	0	0	0	0	0	0	0
XYLabcpp	0	0	0	0	0	0	0	0	0	0	0	0	0	0	0	0	0	0	0	0	0	0	0	0	0	0	0	0	0	0	0	0	0	0	0	0	0	0	0	0	0	0	0	0	0	0	0	0	0
GMHEPK	0	0	0	0	0	0	0	0	0	0	0	0	0	0	0	0	0	0	0	0	0	0	0	0	0	0	0	0	0	0	0	0	0	0	0	0	0	0	0	0	0	0	0	0	0	0	0	0	0
XYLUt2pp	0	0	0	0	0	0	0	0	0	0	0	0	0	0	0	0	0	0	0	0	0	0	0	0	0	0	0	0	0	0	0	0	0	0	0	0	0	0	0	0	0	0	0	0	0	0	0	0	0
THRt4pp	0	0	0	0	0	0	0	0	0	0	0	0	0	0	0	0	0	0	0	0	0	0	0	0	0	0	0	0	0	0	0	0	0	0	0	0	0	0	0	0	0	0	0	0	0	0	0	0	0
GALURtex	0	0	0	0	0	0	0	0	0	0	0	0	0	0	0	0	0	0	0	0	0	0	0	0	0	0	0	0	0	0	0	0	0	0	0	0	0	0	0	0	0	0	0	0	0	0	0	0	0
GTPCI	-6.13876e-13	5.03071e-14	1.02278e-10	-1.86413e-10	-2.18009e-10	7.90527e-11	5.3864e-11	1.58507e-10	2.50043e-10	-1.01503e-10	-8.9989e-10	2.14336e-10	1.21874e-10	-6.25645e-11	-3.03578e-10	-1.68609e-10	-8.20182e-11	8.84647e-11	-1.99196e-11	-3.1064e-10	7.28504e-11	-1.15476e-10	-7.5882e-11	8.43644e-10	2.26409e-10	9.89448e-11	1.86138e-09	-1.9892e-09	1.52794e-09	1.37428e-09	2.46898e-09	-1.08989e-09	-4.49252e-09	-2.34651e-08	-4.77978e-09	-3.39468e-08	1.08948e-08	-4.07076e-09	1.15379e-07	3.17316e-08	-1.25704e-08	-2.37821e-10	-3.53746e-08	-4.50342e-07	5.18576e-08	-2.64322e-09	-3.26477e-09	2.45284e-10	-9.1398e-11
FDMO	0	0	0	0	0	0	0	0	0	0	0	0	0	0	0	0	0	0	0	0	0	0	0	0	0	0	0	0	0	0	0	0	0	0	0	0	0	0	0	0	0	0	0	0	0	0	0	0	0
FEOXAMabcpp	0	0	0	0	0	0	0	0	0	0	0	0	0	0	0	0	0	0	0	0	0	0	0	0	0	0	0	0	0	0	0	0	0	0	0	0	0	0	0	0	0	0	0	0	0	0	0	0	0
EX_fruur_e	0	0	0	0	0	0	0	0	0	0	0	0	0	0	0	0	0	0	0	0	0	0	0	0	0	0	0	0	0	0	0	0	0	0	0	0	0	0	0	0	0	0	0	0	0	0	0	0	0
GALtex	0	0	0	0	0	0	0	0	0	0	0	0	0	0	0	0	0	0	0	0	0	0	0	0	0	0	0	0	0	0	0	0	0	0	0	0	0	0	0	0	0	0	0	0	0	0	0	0	0
CBL1abcpp	0	0	0	0	0	0	0	0	0	0	0	0	0	0	0	0	0	0	0	0	0	0	0	0	0	0	0	0	0	0	0	0	0	0	0	0	0	0	0	0	0	0	0	0	0	0	0	0	0
EX_malttr_e	0	0	0	0	0	0	0	0	0	0	0	0	0	0	0	0	0	0	0	0	0	0	0	0	0	0	0	0	0	0	0	0	0	0	0	0	0	0	0	0	0	0	0	0	0	0	0	0	0
ACACt2pp	0	0	0	0	0	0	0	0	0	0	0	0	0	0	0	0	0	0	0	0	0	0	0	0	0	0	0	0	0	0	0	0	0	0	0	0	0	0	0	0	0	0	0	0	0	0	0	0	0
ACGAptspp	0	0	0	0	0	0	0	0	0	0	0	0	0	0	0	0	0	0	0	0	0	0	0	0	0	0	0	0	0	0	0	0	0	0	0	0	0	0	0	0	0	0	0	0	0	0	0	0	0
ACMANAptspp	0	0	0	0	0	0	0	0	0	0	0	0	0	0	0	0	0	0	0	0	0	0	0	0	0	0	0	0	0	0	0	0	0	0	0	0	0	0	0	0	0	0	0	0	0	0	0	0	0
ACNAMt2pp	0	0	0	0	0	0	0	0	0	0	0	0	0	0	0	0	0	0	0	0	0	0	0	0	0	0	0	0	0	0	0	0	0	0	0	0	0	0	0	0	0	0	0	0	0	0	0	0	0
GALCTtex	0	0	0	0	0	0	0	0	0	0	0	0	0	0	0	0	0	0	0	0	0	0	0	0	0	0	0	0	0	0	0	0	0	0	0	0	0	0	0	0	0	0	0	0	0	0	0	0	0
GALCTNtex	0	0	0	0	0	0	0	0	0	0	0	0	0	0	0	0	0	0	0	0	0	0	0	0	0	0	0	0	0	0	0	0	0	0	0	0	0	0	0	0	0	0	0	0	0	0	0	0	0
GALTtex	0	0	0	0	0	0	0	0	0	0	0	0	0	0	0	0	0	0	0	0	0	0	0	0	0	0	0	0	0	0	0	0	0	0	0	0	0	0	0	0	0	0	0	0	0	0	0	0	0
EX_cbi_e	0	0	0	0	0	0	0	0	0	0	0	0	0	0	0	0	0	0	0	0	0	0	0	0	0	0	0	0	0	0	0	0	0	0	0	0	0	0	0	0	0	0	0	0	0	0	0	0	0
CHOLD	0	0	0	0	0	0	0	0	0	0	0	0	0	0	0	0	0	0	0	0	0	0	0	0	0	0	0	0	0	0	0	0	0	0	0	0	0	0	0	0	0	0	0	0	0	0	0	0	0
TRE6PS	0	0	0	0	0	0	0	0	0	0	0	0	0	0	0	0	0	0	0	0	0	0	0	0	0	0	0	0	0	0	0	0	0	0	0	0	0	0	0	0	0	0	0	0	0	0	0	0	0
DRPA	0	0	0	0	0	0	0	0	0	0	0	0	0	0	0	0	0	0	0	0	0	0	0	0	0	0	0	0	0	0	0	0	0	0	0	0	0	0	0	0	0	0	0	0	0	0	0	0	0
TKT2	0.0916667	-0.0166667	-0.160417	-0.266667	-0.34375	-0.229167	0.208333	0.5375	0.154167	0.1875	0.808333	0.0791667	0.0958333	0.09375	-0.08125	0.870833	0.525	0.704167	1.35625	-0.3125	0.416667	0.220833	0.491667	-0.866667	-0.283333	0.420833	-0.189583	-0.295833	-0.372917	0.00208333	0.608333	0.641667	0.7	0.675	0.733333	0.533334	0.566667	0.625	0.6	0.658333	0.900002	0.966666	1.08333	1.03333	1.15	0.5	2.89583	0.0958333	-0.0333333
EX_arbtn_fe3_e	0	0	0	0	0	0	0	0	0	0	0	0	0	0	0	0	0	0	0	0	0	0	0	0	0	0	0	0	0	0	0	0	0	0	0	0	0	0	0	0	0	0	0	0	0	0	0	0	0
UDCPDP	-3.2415e-18	-2.62681e-19	-1.44996e-16	-1.46431e-16	-1.13894e-16	-1.73721e-16	-3.30794e-17	-6.28839e-17	-8.14312e-17	-5.77239e-17	-4.16439e-16	-8.55614e-17	-5.10136e-17	-4.31066e-17	-1.76156e-16	-5.89935e-17	-3.94229e-17	-5.31566e-17	-1.27945e-16	-1.03005e-16	-8.94624e-17	-6.64837e-17	-6.04847e-17	-3.72602e-16	-1.30249e-16	-4.31435e-17	-1.0761e-15	-1.02673e-15	-1.03733e-15	-1.06812e-15	-4.18858e-15	-1.42544e-15	-1.54775e-15	-1.17368e-14	-2.44147e-15	-1.74736e-14	-5.93714e-15	-6.45738e-15	-4.86963e-14	-1.01948e-14	-6.29248e-14	-2.13762e-14	-2.31438e-14	-1.74791e-13	4.04397e-13	1.08365e-14	2	1.03613e-15	0
EX_cpgn_e	0	0	0	0	0	0	0	0	0	0	0	0	0	0	0	0	0	0	0	0	0	0	0	0	0	0	0	0	0	0	0	0	0	0	0	0	0	0	0	0	0	0	0	0	0	0	0	0	0
EX_ch4_e	0	0	0	0	0	0	0	0	0	0	0	0	0	0	0	0	0	0	0	0	0	0	0	0	0	0	0	0	0	0	0	0	0	0	0	0	0	0	0	0	0	0	0	0	0	0	0	0	0
FEENTERabcpp	0	0	0	0	0	0	0	0	0	0	0	0	0	0	0	0	0	0	0	0	0	0	0	0	0	0	0	0	0	0	0	0	0	0	0	0	0	0	0	0	0	0	0	0	0	0	0	0	0
EX_adocbl_e	0	0	0	0	0	0	0	0	0	0	0	0	0	0	0	0	0	0	0	0	0	0	0	0	0	0	0	0	0	0	0	0	0	0	0	0	0	0	0	0	0	0	0	0	0	0	0	0	0
FECRMabcpp	0	0	0	0	0	0	0	0	0	0	0	0	0	0	0	0	0	0	0	0	0	0	0	0	0	0	0	0	0	0	0	0	0	0	0	0	0	0	0	0	0	0	0	0	0	0	0	0	0
TREH	0	0	0	0	0	0	0	0	0	0	0	0	0	0	0	0	0	0	0	0	0	0	0	0	0	0	0	0	0	0	0	0	0	0	0	0	0	0	0	0	0	0	0	0	0	0	0	0	0
GAMtex	0	0	0	0	0	0	0	0	0	0	0	0	0	0	0	0	0	0	0	0	0	0	0	0	0	0	0	0	0	0	0	0	0	0	0	0	0	0	0	0	0	0	0	0	0	0	0	0	0
GBBTNtex	0	0	0	0	0	0	0	0	0	0	0	0	0	0	0	0	0	0	0	0	0	0	0	0	0	0	0	0	0	0	0	0	0	0	0	0	0	0	0	0	0	0	0	0	0	0	0	0	0
ATPS4rpp	-0.9	0.8	12.075	6.8	12.875	5.25	-0.5	4.45	1.85	0.25	4.7	0.95	0.15	0.125	7.025	1.45	-0.7	1.45	7.275	2.25	1	0.65	1.9	4.6	2.6	-0.95	11.725	6.45	12.525	7.025	-2.7	-4.3	-3.6	-5.89999	-5.2	-2.60001	-4.20001	-3.5	-5.80002	-5.10001	-5.20005	-8.39995	-7	-11.6001	-10.2	6	19.75	0.15	1.6
INDOLEtex	0	0	0	0	0	0	0	0	0	0	0	0	0	0	0	0	0	0	0	0	0	0	0	0	0	0	0	0	0	0	0	0	0	0	0	0	0	0	0	0	0	0	0	0	0	0	0	0	0
ARBt2rpp	0	0	0	0	0	0	0	0	0	0	0	0	0	0	0	0	0	0	0	0	0	0	0	0	0	0	0	0	0	0	0	0	0	0	0	0	0	0	0	0	0	0	0	0	0	0	0	0	0
CYTK1	-7.48761e-13	-5.50605e-14	-3.04225e-11	-9.68492e-10	-2.41297e-11	-3.71439e-11	-7.12736e-12	3.72367e-10	-5.2203e-10	-1.24281e-11	-9.00751e-11	-1.86241e-11	-1.10071e-11	-9.20347e-12	1.0655e-09	3.50556e-10	-2.50878e-10	-1.15306e-11	-2.78607e-11	-2.24163e-11	5.34565e-10	3.9748e-10	-1.31574e-11	2.23832e-09	-2.82524e-11	2.58082e-10	-6.846e-09	-2.24652e-10	-2.24644e-10	-2.31543e-10	1	1	1	1	1	1	1	1	1	1	2	2	2	2	2	2	-8.58194e-09	-2.03976e-11	-7.79801e-10
DAPabcpp	0	0	0	0	0	0	0	0	0	0	0	0	0	0	0	0	0	0	0	0	0	0	0	0	0	0	0	0	0	0	0	0	0	0	0	0	0	0	0	0	0	0	0	0	0	0	0	0	0
L_LACtex	0	0	0	0	0	0	0	0	0	0	0	0	0	0	0	0	0	0	0	0	0	0	0	0	0	0	0	0	0	0	0	0	0	0	0	0	0	0	0	0	0	0	0	0	0	0	0	0	0
ACt4pp	0	0	0	0	0	0	0	0	0	0	0	0	0	0	0	0	0	0	0	0	0	0	0	0	0	0	0	0	0	0	0	0	0	0	0	0	0	0	0	0	0	0	0	0	0	0	0	0	0
ADEt2rpp	0	0	0	0	0	0	0	0	0	0	0	0	0	0	0	0	0	0	0	0	0	0	0	0	0	0	0	0	0	0	0	0	0	0	0	0	0	0	0	0	0	0	0	0	0	0	0	0	0
CO2tpp	0.375	-0.25	-1.40625	-1	-1.15625	-0.4375	0.125	-0.9375	0.3125	0.8125	-2.875	0.1875	0.4375	0.40625	-1.21875	-1.9375	-1.125	-1.4375	-4.65625	-1.6875	-0.75	0.3125	-0.625	-2	-1.25	-0.6875	-1.84375	-1.4375	-1.59375	-1.96875	-11.875	-13.375	-12.5	-14.875	-14	-12	-13.5	-12.625	-15	-14.125	-23.5	-26.5	-24.75	-29.5	-27.75	-22.5	-5.5625	0.4375	-0.5
DHAtpp	0	0	0	0	0	0	0	0	0	0	0	0	0	0	0	0	0	0	0	0	0	0	0	0	0	0	0	0	0	0	0	0	0	0	0	0	0	0	0	0	0	0	0	0	0	0	0	0	0
DMSOR1pp	0	0	0	0	0	0	0	0	0	0	0	0	0	0	0	0	0	0	0	0	0	0	0	0	0	0	0	0	0	0	0	0	0	0	0	0	0	0	0	0	0	0	0	0	0	0	0	0	0
ARGabcpp	0	0	0	0	0	0	0	0	0	0	0	0	0	0	0	0	0	0	0	0	0	0	0	0	0	0	0	0	0	0	0	0	0	0	0	0	0	0	0	0	0	0	0	0	0	0	0	0	0
ADNt2pp_copy1	7.81608e-09	-4.35984e-09	1.38671e-07	1.99787e-07	6.46198e-08	2.46332e-07	5.17355e-08	6.68889e-08	1.22014e-07	8.60291e-08	6.49761e-07	1.2633e-07	7.29076e-08	6.65022e-08	2.40599e-07	7.56519e-08	5.41065e-08	6.71946e-08	1.51895e-07	1.40511e-07	1.30584e-07	1.00443e-07	8.16492e-08	5.73173e-07	1.83615e-07	6.68055e-08	1.65572e-06	1.66918e-06	1.60242e-06	1.62191e-06	6.94763e-06	2.33952e-06	2.53366e-06	2.67147e-05	4.05669e-06	2.88455e-05	9.79188e-06	1.06292e-05	8.81378e-05	1.6867e-05	0.000104057	3.53674e-05	3.84048e-05	0.000306341	6.08608e-05	1.44008e-06	1.94604e-06	1.44684e-07	1.81694e-07
ADNt2pp_copy2	-7.81608e-09	4.35984e-09	-1.38671e-07	-1.99787e-07	-6.46198e-08	-2.46332e-07	-5.17355e-08	-6.68889e-08	-1.22014e-07	-8.60291e-08	-6.49761e-07	-1.2633e-07	-7.29076e-08	-6.65022e-08	-2.40599e-07	-7.56519e-08	-5.41065e-08	-6.71946e-08	-1.51895e-07	-1.40511e-07	-1.30584e-07	-1.00443e-07	-8.16492e-08	-5.73173e-07	-1.83615e-07	-6.68055e-08	-1.65572e-06	-1.66918e-06	-1.60242e-06	-1.62191e-06	-6.94763e-06	-2.33952e-06	-2.53366e-06	-2.67147e-05	-4.05669e-06	-2.88455e-05	-9.79188e-06	-1.06292e-05	-8.81378e-05	-1.6867e-05	-0.000104057	-3.53674e-05	-3.84048e-05	-0.000306341	-6.08608e-05	-1.44008e-06	-1.94604e-06	-1.44684e-07	-1.81694e-07
ALAabcpp	0	0	0	0	0	0	0	0	0	0	0	0	0	0	0	0	0	0	0	0	0	0	0	0	0	0	0	0	0	0	0	0	0	0	0	0	0	0	0	0	0	0	0	0	0	0	0	0	0
ALLabcpp	0	0	0	0	0	0	0	0	0	0	0	0	0	0	0	0	0	0	0	0	0	0	0	0	0	0	0	0	0	0	0	0	0	0	0	0	0	0	0	0	0	0	0	0	0	0	0	0	0
ALLTNt2rpp	0	0	0	0	0	0	0	0	0	0	0	0	0	0	0	0	0	0	0	0	0	0	0	0	0	0	0	0	0	0	0	0	0	0	0	0	0	0	0	0	0	0	0	0	0	0	0	0	0
ARBabcpp	0	0	0	0	0	0	0	0	0	0	0	0	0	0	0	0	0	0	0	0	0	0	0	0	0	0	0	0	0	0	0	0	0	0	0	0	0	0	0	0	0	0	0	0	0	0	0	0	0
ARGAGMt7pp	0	0	0	0	0	0	0	0	0	0	0	0	0	0	0	0	0	0	0	0	0	0	0	0	0	0	0	0	0	0	0	0	0	0	0	0	0	0	0	0	0	0	0	0	0	0	0	0	0
ASCBptspp	0	0	0	0	0	0	0	0	0	0	0	0	0	0	0	0	0	0	0	0	0	0	0	0	0	0	0	0	0	0	0	0	0	0	0	0	0	0	0	0	0	0	0	0	0	0	0	0	0
CYTK2	0	0	0	0	0	0	0	0	0	0	0	0	0	0	0	0	0	0	0	0	0	0	0	0	0	0	0	0	0	0	0	0	0	0	0	0	0	0	0	0	0	0	0	0	0	0	0	0	0
ASNt2rpp	0	0	0	0	0	0	0	0	0	0	0	0	0	0	0	0	0	0	0	0	0	0	0	0	0	0	0	0	0	0	0	0	0	0	0	0	0	0	0	0	0	0	0	0	0	0	0	0	0
ASPabcpp	0	0	0	0	0	0	0	0	0	0	0	0	0	0	0	0	0	0	0	0	0	0	0	0	0	0	0	0	0	0	0	0	0	0	0	0	0	0	0	0	0	0	0	0	0	0	0	0	0
ASPt2pp	0	0	0	0	0	0	0	0	0	0	0	0	0	0	0	0	0	0	0	0	0	0	0	0	0	0	0	0	0	0	0	0	0	0	0	0	0	0	0	0	0	0	0	0	0	0	0	0	0
ECOAH8	-2.80879e-16	-2.03154e-17	-1.13303e-14	-1.22479e-14	-6.68457e-15	-1.03445e-14	-1.98918e-15	-3.74914e-15	-1.65614e-14	-1.16775e-14	-5.95888e-15	-1.75091e-14	-7.88607e-15	-6.58769e-15	-2.76568e-14	-9.09959e-15	-1.44801e-14	-1.96521e-14	-4.7488e-14	-3.82023e-14	-1.81358e-14	-1.349e-14	-1.23415e-14	-7.59321e-14	-2.18959e-14	-7.24901e-15	-1.7923e-13	-1.74043e-13	-1.13291e-13	-1.16768e-13	-4.57051e-13	-1.55572e-13	-6.26388e-14	2	2	-7.04486e-13	4.41103e-13	4.7918e-13	2	2	1.33899e-12	4.55811e-13	4.95138e-13	4	4	1.37791e-14	1.87396e-14	1.31789e-15	9.77935e-15
GLCDpp	0	0	0	0	0	0	0	0	0	0	0	0	0	0	0	0	0	0	0	0	0	0	0	0	0	0	0	0	0	0	0	0	0	0	0	0	0	0	0	0	0	0	0	0	0	0	0	0	0
GUAtpp	0	0	0	0	0	0	0	0	0	0	0	0	0	0	0	0	0	0	0	0	0	0	0	0	0	0	0	0	0	0	0	0	0	0	0	0	0	0	0	0	0	0	0	0	0	0	0	0	0
ASPt2_2pp	0	0	0	0	0	0	0	0	0	0	0	0	0	0	0	0	0	0	0	0	0	0	0	0	0	0	0	0	0	0	0	0	0	0	0	0	0	0	0	0	0	0	0	0	0	0	0	0	0
HYD2pp	0	0	0	0	0	0	0	0	0	0	0	0	0	0	0	0	0	0	0	0	0	0	0	0	0	0	0	0	0	0	0	0	0	0	0	0	0	0	0	0	0	0	0	0	0	0	0	0	0
GK1	4.20566e-12	-1.26727e-12	0.00913242	0.0136986	0.945205	0.0136986	6.52966e-10	0.0182648	0.0182648	2.20418e-09	-0.00456621	1.70378e-09	6.17296e-11	-7.37867e-10	0.00913242	-1.74505e-09	4.75535e-11	6.45549e-11	-0.00456621	1.25499e-10	-2.66089e-09	2.55192e-09	1.95826e-09	0.0136986	-6.49381e-10	-7.49874e-10	0.0730594	0.0136986	0.881279	0.479452	0.0365296	0.0365297	0.0365297	0.03653	0.0365297	0.0365293	0.0365295	0.0365298	0.0365287	0.0365297	0.0730576	0.0730601	0.0730589	0.0730614	0.0730583	0.0730594	2.65015e-08	1.86376e-09	2.40783e-09
HYXNtpp	0	0	0	0	0	0	0	0	0	0	0	0	0	0	0	0	0	0	0	0	0	0	0	0	0	0	0	0	0	0	0	0	0	0	0	0	0	0	0	0	0	0	0	0	0	0	0	0	0
NACtpp	0	0	0	0	0	0	0	0	0	0	0	0	0	0	0	0	0	0	0	0	0	0	0	0	0	0	0	0	0	0	0	0	0	0	0	0	0	0	0	0	0	0	0	0	0	0	0	0	0
ASPt2_3pp	0	0	0	0	0	0	0	0	0	0	0	0	0	0	0	0	0	0	0	0	0	0	0	0	0	0	0	0	0	0	0	0	0	0	0	0	0	0	0	0	0	0	0	0	0	0	0	0	0
HIStex	0	0	0	0	0	0	0	0	0	0	0	0	0	0	0	0	0	0	0	0	0	0	0	0	0	0	0	0	0	0	0	0	0	0	0	0	0	0	0	0	0	0	0	0	0	0	0	0	0
FE3DCITabcpp	0	0	0	0	0	0	0	0	0	0	0	0	0	0	0	0	0	0	0	0	0	0	0	0	0	0	0	0	0	0	0	0	0	0	0	0	0	0	0	0	0	0	0	0	0	0	0	0	0
HXAtex	0	0	0	0	0	0	0	0	0	0	0	0	0	0	0	0	0	0	0	0	0	0	0	0	0	0	0	0	0	0	0	0	0	0	0	0	0	0	0	0	0	0	0	0	0	0	0	0	0
HACD1	-9.76771e-12	8.58351e-13	-3.96866e-10	-4.26334e-10	3.76585e-10	-4.84952e-10	1.11234e-10	2.10081e-10	-2.29802e-10	1.9367e-10	1.40366e-09	2.90224e-10	-1.43428e-10	-1.19926e-10	6.00955e-10	1.97717e-10	-1.10507e-10	-1.50015e-10	-3.62472e-10	-2.91639e-10	3.01359e-10	2.24078e-10	2.05042e-10	1.26184e-09	-3.68344e-10	1.45482e-10	-3.01636e-09	3.49398e-09	-2.9309e-09	3.6057e-09	2	2	2	2	2	2	2	2	2	2	4	4	4	4	4	4	-3.77637e-09	-2.65579e-10	-3.43181e-10
HYXNtex	0	0	0	0	0	0	0	0	0	0	0	0	0	0	0	0	0	0	0	0	0	0	0	0	0	0	0	0	0	0	0	0	0	0	0	0	0	0	0	0	0	0	0	0	0	0	0	0	0
IDONtex	0	0	0	0	0	0	0	0	0	0	0	0	0	0	0	0	0	0	0	0	0	0	0	0	0	0	0	0	0	0	0	0	0	0	0	0	0	0	0	0	0	0	0	0	0	0	0	0	0
ILEtex	0	0	0	0	0	0	0	0	0	0	0	0	0	0	0	0	0	0	0	0	0	0	0	0	0	0	0	0	0	0	0	0	0	0	0	0	0	0	0	0	0	0	0	0	0	0	0	0	0
INSTtex	0	0	0	0	0	0	0	0	0	0	0	0	0	0	0	0	0	0	0	0	0	0	0	0	0	0	0	0	0	0	0	0	0	0	0	0	0	0	0	0	0	0	0	0	0	0	0	0	0
INStex	0	0	0	0	0	0	0	0	0	0	0	0	0	0	0	0	0	0	0	0	0	0	0	0	0	0	0	0	0	0	0	0	0	0	0	0	0	0	0	0	0	0	0	0	0	0	0	0	0
Ktex	1.04049e-15	7.60541e-17	4.21357e-14	4.531e-14	3.35644e-14	5.15232e-14	9.8861e-15	1.8674e-14	2.44413e-14	1.72148e-14	1.24747e-13	2.58104e-14	1.52278e-14	1.27385e-14	5.343e-14	1.75864e-14	1.17377e-14	1.5929e-14	3.84861e-14	3.09626e-14	2.68108e-14	1.99376e-14	1.82425e-14	1.12302e-13	3.9088e-14	1.29407e-14	3.20157e-13	3.10881e-13	3.11161e-13	3.20741e-13	1.2552e-12	4.27313e-13	4.64179e-13	3.52124e-12	7.34376e-13	5.21808e-12	1.77646e-12	1.92975e-12	1.46392e-11	3.05316e-12	1.88265e-11	6.40918e-12	6.9616e-12	5.28168e-11	8.80944e-12	2.36015e-13	3.21072e-13	2.25772e-14	-1.83172e-14
CPGNtonex	0	0	0	0	0	0	0	0	0	0	0	0	0	0	0	0	0	0	0	0	0	0	0	0	0	0	0	0	0	0	0	0	0	0	0	0	0	0	0	0	0	0	0	0	0	0	0	0	0
GLCRtex	0	0	0	0	0	0	0	0	0	0	0	0	0	0	0	0	0	0	0	0	0	0	0	0	0	0	0	0	0	0	0	0	0	0	0	0	0	0	0	0	0	0	0	0	0	0	0	0	0
GLCNtex	0	0	0	0	0	0	0	0	0	0	0	0	0	0	0	0	0	0	0	0	0	0	0	0	0	0	0	0	0	0	0	0	0	0	0	0	0	0	0	0	0	0	0	0	0	0	0	0	0
GLCURtex	0	0	0	0	0	0	0	0	0	0	0	0	0	0	0	0	0	0	0	0	0	0	0	0	0	0	0	0	0	0	0	0	0	0	0	0	0	0	0	0	0	0	0	0	0	0	0	0	0
GLNtex	0	0	0	0	0	0	0	0	0	0	0	0	0	0	0	0	0	0	0	0	0	0	0	0	0	0	0	0	0	0	0	0	0	0	0	0	0	0	0	0	0	0	0	0	0	0	0	0	0
O2tex	-0.375	0.25	3.90625	2.5	4.15625	1.9375	-0.125	1.4375	0.6875	0.1875	1.375	0.3125	0.0625	0.09375	2.21875	0.4375	-0.375	0.4375	2.15625	0.6875	0.25	0.1875	0.625	1.5	0.75	-0.3125	3.84375	2.4375	4.09375	2.46875	-1.125	-1.625	-1.5	-2.125	-2	-1	-1.5	-1.375	-2.00001	-1.875	-2.00002	-2.99998	-2.75	-4.00002	-3.75	1.5	6.5625	0.0625	0.5
EX_ppa_e	0	0	0	0	0	0	0	0	0	0	0	0	0	0	0	0	0	0	0	0	0	0	0	0	0	0	0	0	0	0	0	0	0	0	0	0	0	0	0	0	0	0	0	0	0	0	0	0	0
HACD2	-9.76771e-12	8.58351e-13	-3.96866e-10	-4.26334e-10	3.76585e-10	-4.84952e-10	1.11234e-10	2.10081e-10	-2.29802e-10	1.9367e-10	1.40366e-09	2.90224e-10	-1.43428e-10	-1.19926e-10	6.00955e-10	1.97717e-10	-1.10507e-10	-1.50015e-10	-3.62472e-10	-2.91639e-10	3.01359e-10	2.24078e-10	2.05042e-10	1.26184e-09	-3.68344e-10	1.45482e-10	-3.01636e-09	3.49398e-09	-2.9309e-09	3.6057e-09	2	2	2	2	2	2	2	2	2	2	4	4	4	4	4	4	-3.77637e-09	-2.65579e-10	-3.43181e-10
OCTAtex	0	0	0	0	0	0	0	0	0	0	0	0	0	0	0	0	0	0	0	0	0	0	0	0	0	0	0	0	0	0	0	0	0	0	0	0	0	0	0	0	0	0	0	0	0	0	0	0	0
D_LACtex	0	0	0	0	0	0	0	0	0	0	0	0	0	0	0	0	0	0	0	0	0	0	0	0	0	0	0	0	0	0	0	0	0	0	0	0	0	0	0	0	0	0	0	0	0	0	0	0	0
NTD8pp	0	0	0	0	0	0	0	0	0	0	0	0	0	0	0	0	0	0	0	0	0	0	0	0	0	0	0	0	0	0	0	0	0	0	0	0	0	0	0	0	0	0	0	0	0	0	0	0	0
ORNtex	0	0	0	0	0	0	0	0	0	0	0	0	0	0	0	0	0	0	0	0	0	0	0	0	0	0	0	0	0	0	0	0	0	0	0	0	0	0	0	0	0	0	0	0	0	0	0	0	0
FRULYStex	0	0	0	0	0	0	0	0	0	0	0	0	0	0	0	0	0	0	0	0	0	0	0	0	0	0	0	0	0	0	0	0	0	0	0	0	0	0	0	0	0	0	0	0	0	0	0	0	0
MALTtexi	0	0	0	0	0	0	0	0	0	0	0	0	0	0	0	0	0	0	0	0	0	0	0	0	0	0	0	0	0	0	0	0	0	0	0	0	0	0	0	0	0	0	0	0	0	0	0	0	0
ECOAH5	-3.53287e-12	1.64402e-12	-3.13896e-10	-5.48766e-10	3.66871e-10	-6.26486e-10	7.9986e-11	2.19639e-10	-1.40654e-10	1.8298e-10	7.66587e-10	8.83501e-11	-3.9022e-11	1.41449e-11	4.15974e-10	4.62199e-11	-1.56219e-10	-2.7246e-12	-5.77438e-10	-1.50224e-10	3.27643e-10	3.77858e-10	3.82746e-10	2.11688e-10	-6.61885e-10	1.43816e-10	-5.80128e-09	6.26703e-10	-4.45271e-09	9.04675e-10	2	2	2	2	2	2	2	2	2	2	4	4	4	4	4	4	-1.70365e-09	-1.84732e-10	-6.48449e-10
DHFS	-6.13876e-13	5.03071e-14	1.02278e-10	-1.86413e-10	-2.18009e-10	7.90527e-11	5.3864e-11	1.58507e-10	2.50043e-10	-1.01503e-10	-8.9989e-10	2.14336e-10	1.21874e-10	-6.25645e-11	-3.03578e-10	-1.68609e-10	-8.20182e-11	8.84647e-11	-1.99196e-11	-3.1064e-10	7.28504e-11	-1.15476e-10	-7.5882e-11	8.43644e-10	2.26409e-10	9.89448e-11	1.86138e-09	-1.9892e-09	1.52794e-09	1.37428e-09	2.46898e-09	-1.08989e-09	-4.49252e-09	-2.34651e-08	-4.77978e-09	-3.39468e-08	1.08948e-08	-4.07076e-09	1.15379e-07	3.17316e-08	-1.25704e-08	-2.37821e-10	-3.53746e-08	-4.50342e-07	5.18576e-08	-2.64322e-09	-3.26477e-09	2.45284e-10	-9.1398e-11
CITt7pp	0	0	0	0	0	0	0	0	0	0	0	0	0	0	0	0	0	0	0	0	0	0	0	0	0	0	0	0	0	0	0	0	0	0	0	0	0	0	0	0	0	0	0	0	0	0	0	0	0
CRNt7pp	0	0	0	0	0	0	0	0	0	0	0	0	0	0	0	0	0	0	0	0	0	0	0	0	0	0	0	0	0	0	0	0	0	0	0	0	0	0	0	0	0	0	0	0	0	0	0	0	0
EX_ni2_e	1.14666e-18	8.4793e-20	4.68543e-17	5.03766e-17	3.72059e-17	5.7305e-17	1.09836e-17	2.07419e-17	2.71166e-17	1.91435e-17	1.3867e-16	2.8665e-17	1.69202e-17	1.41549e-17	5.93627e-17	1.95332e-17	1.30316e-17	1.76963e-17	4.27647e-17	3.43998e-17	2.97892e-17	2.21511e-17	2.02747e-17	1.24767e-16	4.34274e-17	1.43818e-17	3.5578e-16	3.45459e-16	3.4579e-16	3.56424e-16	1.39435e-15	4.7469e-16	5.15573e-16	3.91248e-15	8.1591e-16	5.79874e-15	1.97374e-15	2.1443e-15	1.62643e-14	3.39259e-15	2.09195e-14	7.12183e-15	7.7351e-15	5.86879e-14	2.30457e-14	6.17451e-16	8.39748e-16	5.90482e-17	4.78736e-17
GLCtex_copy1	0.135417	0.0208333	0.950521	0.833333	0.929687	0.786458	0.239583	0.578125	0.307292	0.265625	0.489583	0.401042	0.380208	0.132812	0.601563	0.661458	0.59375	0.619792	0.804688	0.890625	0.479167	0.223958	0.385417	1.08333	0.854167	0.473958	0.986979	0.869792	0.966146	0.997396	3.73958	4.19792	4.125	4.65625	4.58333	3.83333	4.29167	4.21875	4.75	4.67708	7.375	8.29167	8.14583	9.20833	9.0625	8.875	6.88021	0.380208	0.541667
EX_no_e	0	0	0	0	0	0	0	0	0	0	0	0	0	0	0	0	0	0	0	0	0	0	0	0	0	0	0	0	0	0	0	0	0	0	0	0	0	0	0	0	0	0	0	0	0	0	0	0	0
CHLabcpp	0	0	0	0	0	0	0	0	0	0	0	0	0	0	0	0	0	0	0	0	0	0	0	0	0	0	0	0	0	0	0	0	0	0	0	0	0	0	0	0	0	0	0	0	0	0	0	0	0
DGSNt2pp	0	0	0	0	0	0	0	0	0	0	0	0	0	0	0	0	0	0	0	0	0	0	0	0	0	0	0	0	0	0	0	0	0	0	0	0	0	0	0	0	0	0	0	0	0	0	0	0	0
FE3DCITtonex	0	0	0	0	0	0	0	0	0	0	0	0	0	0	0	0	0	0	0	0	0	0	0	0	0	0	0	0	0	0	0	0	0	0	0	0	0	0	0	0	0	0	0	0	0	0	0	0	0
DINSt2pp	0	0	0	0	0	0	0	0	0	0	0	0	0	0	0	0	0	0	0	0	0	0	0	0	0	0	0	0	0	0	0	0	0	0	0	0	0	0	0	0	0	0	0	0	0	0	0	0	0
DURIt2pp	0	0	0	0	0	0	0	0	0	0	0	0	0	0	0	0	0	0	0	0	0	0	0	0	0	0	0	0	0	0	0	0	0	0	0	0	0	0	0	0	0	0	0	0	0	0	0	0	0
FE2abcpp	0	0	0	0	0	0	0	0	0	0	0	0	0	0	0	0	0	0	0	0	0	0	0	0	0	0	0	0	0	0	0	0	0	0	0	0	0	0	0	0	0	0	0	0	0	0	0	0	0
FRUptspp	0	0	0	0	0	0	0	0	0	0	0	0	0	0	0	0	0	0	0	0	0	0	0	0	0	0	0	0	0	0	0	0	0	0	0	0	0	0	0	0	0	0	0	0	0	0	0	0	0
FUCtpp	0	0	0	0	0	0	0	0	0	0	0	0	0	0	0	0	0	0	0	0	0	0	0	0	0	0	0	0	0	0	0	0	0	0	0	0	0	0	0	0	0	0	0	0	0	0	0	0	0
EX_fad_e	0	0	0	0	0	0	0	0	0	0	0	0	0	0	0	0	0	0	0	0	0	0	0	0	0	0	0	0	0	0	0	0	0	0	0	0	0	0	0	0	0	0	0	0	0	0	0	0	0
GALCTt2rpp	0	0	0	0	0	0	0	0	0	0	0	0	0	0	0	0	0	0	0	0	0	0	0	0	0	0	0	0	0	0	0	0	0	0	0	0	0	0	0	0	0	0	0	0	0	0	0	0	0
GALt2pp	0	0	0	0	0	0	0	0	0	0	0	0	0	0	0	0	0	0	0	0	0	0	0	0	0	0	0	0	0	0	0	0	0	0	0	0	0	0	0	0	0	0	0	0	0	0	0	0	0
ASPtex	0	0	0	0	0	0	0	0	0	0	0	0	0	0	0	0	0	0	0	0	0	0	0	0	0	0	0	0	0	0	0	0	0	0	0	0	0	0	0	0	0	0	0	0	0	0	0	0	0
ABUTt2pp	0	0	0	0	0	0	0	0	0	0	0	0	0	0	0	0	0	0	0	0	0	0	0	0	0	0	0	0	0	0	0	0	0	0	0	0	0	0	0	0	0	0	0	0	0	0	0	0	0
FUMt2_2pp	0	0	0	0	0	0	0	0	0	0	0	0	0	0	0	0	0	0	0	0	0	0	0	0	0	0	0	0	0	0	0	0	0	0	0	0	0	0	0	0	0	0	0	0	0	0	0	0	0
FUMt2_3pp	0	0	0	0	0	0	0	0	0	0	0	0	0	0	0	0	0	0	0	0	0	0	0	0	0	0	0	0	0	0	0	0	0	0	0	0	0	0	0	0	0	0	0	0	0	0	0	0	0
PHEtex	0	0	0	0	0	0	0	0	0	0	0	0	0	0	0	0	0	0	0	0	0	0	0	0	0	0	0	0	0	0	0	0	0	0	0	0	0	0	0	0	0	0	0	0	0	0	0	0	0
FEENTERtonex	0	0	0	0	0	0	0	0	0	0	0	0	0	0	0	0	0	0	0	0	0	0	0	0	0	0	0	0	0	0	0	0	0	0	0	0	0	0	0	0	0	0	0	0	0	0	0	0	0
CSNt2pp	0	0	0	0	0	0	0	0	0	0	0	0	0	0	0	0	0	0	0	0	0	0	0	0	0	0	0	0	0	0	0	0	0	0	0	0	0	0	0	0	0	0	0	0	0	0	0	0	0
CYNTt2pp	0	0	0	0	0	0	0	0	0	0	0	0	0	0	0	0	0	0	0	0	0	0	0	0	0	0	0	0	0	0	0	0	0	0	0	0	0	0	0	0	0	0	0	0	0	0	0	0	0
CYSabcpp	0	0	0	0	0	0	0	0	0	0	0	0	0	0	0	0	0	0	0	0	0	0	0	0	0	0	0	0	0	0	0	0	0	0	0	0	0	0	0	0	0	0	0	0	0	0	0	0	0
SBTptspp	0	0	0	0	0	0	0	0	0	0	0	0	0	0	0	0	0	0	0	0	0	0	0	0	0	0	0	0	0	0	0	0	0	0	0	0	0	0	0	0	0	0	0	0	0	0	0	0	0
PItex	1.22012e-10	-1.67234e-11	1	1	1	1	3.57725e-09	2.85602e-09	7.95866e-10	-5.97058e-09	-1.42872e-08	7.7292e-09	-1.62437e-09	6.70264e-09	2.81798e-08	9.76193e-09	-4.93542e-10	-2.37722e-09	-6.85186e-09	-1.03973e-08	9.7893e-09	-2.91228e-08	-3.06375e-09	5.78995e-08	1.71786e-09	-4.85831e-09	1	1	1	1	1	1	1	0.999998	1	1	1	1	1	1	2.00001	2	2.00001	1.99999	2	2	9.00957e-08	-1.8176e-09	-1.3497e-08
TREHpp	0	0	0	0	0	0	0	0	0	0	0	0	0	0	0	0	0	0	0	0	0	0	0	0	0	0	0	0	0	0	0	0	0	0	0	0	0	0	0	0	0	0	0	0	0	0	0	0	0
CYTBDpp	0	0	0	0	0	0	0	0	0	0	0	0	0	0	0	0	0	0	0	0	0	0	0	0	0	0	0	0	0	0	0	0	0	0	0	0	0	0	0	0	0	0	0	0	0	0	0	0	0
CYTDt2pp_copy1	7.81608e-09	-4.35984e-09	1.38671e-07	1.99787e-07	6.46198e-08	2.46332e-07	5.17355e-08	6.68889e-08	1.22014e-07	8.60291e-08	6.49761e-07	1.2633e-07	7.29076e-08	6.65022e-08	2.40599e-07	7.56519e-08	5.41065e-08	6.71946e-08	1.51895e-07	1.40511e-07	1.30584e-07	1.00443e-07	8.16492e-08	5.73173e-07	1.83615e-07	6.68055e-08	1.65572e-06	1.66918e-06	1.60242e-06	1.62191e-06	6.94763e-06	2.33952e-06	2.53366e-06	2.67147e-05	4.05669e-06	2.88455e-05	9.79188e-06	1.06292e-05	8.81378e-05	1.6867e-05	0.000104057	3.53674e-05	3.84048e-05	0.000306341	6.08608e-05	1.44008e-06	1.94604e-06	1.44684e-07	1.81694e-07
CYTDt2pp_copy2	-7.81608e-09	4.35984e-09	-1.38671e-07	-1.99787e-07	-6.46198e-08	-2.46332e-07	-5.17355e-08	-6.68889e-08	-1.22014e-07	-8.60291e-08	-6.49761e-07	-1.2633e-07	-7.29076e-08	-6.65022e-08	-2.40599e-07	-7.56519e-08	-5.41065e-08	-6.71946e-08	-1.51895e-07	-1.40511e-07	-1.30584e-07	-1.00443e-07	-8.16492e-08	-5.73173e-07	-1.83615e-07	-6.68055e-08	-1.65572e-06	-1.66918e-06	-1.60242e-06	-1.62191e-06	-6.94763e-06	-2.33952e-06	-2.53366e-06	-2.67147e-05	-4.05669e-06	-2.88455e-05	-9.79188e-06	-1.06292e-05	-8.81378e-05	-1.6867e-05	-0.000104057	-3.53674e-05	-3.84048e-05	-0.000306341	-6.08608e-05	-1.44008e-06	-1.94604e-06	-1.44684e-07	-1.81694e-07
DADNt2pp	0	0	0	0	0	0	0	0	0	0	0	0	0	0	0	0	0	0	0	0	0	0	0	0	0	0	0	0	0	0	0	0	0	0	0	0	0	0	0	0	0	0	0	0	0	0	0	0	0
DCYTt2pp	0	0	0	0	0	0	0	0	0	0	0	0	0	0	0	0	0	0	0	0	0	0	0	0	0	0	0	0	0	0	0	0	0	0	0	0	0	0	0	0	0	0	0	0	0	0	0	0	0
CYTBD2pp	0	0	0	0	0	0	0	0	0	0	0	0	0	0	0	0	0	0	0	0	0	0	0	0	0	0	0	0	0	0	0	0	0	0	0	0	0	0	0	0	0	0	0	0	0	0	0	0	0
ACGAMK	0	0	0	0	0	0	0	0	0	0	0	0	0	0	0	0	0	0	0	0	0	0	0	0	0	0	0	0	0	0	0	0	0	0	0	0	0	0	0	0	0	0	0	0	0	0	0	0	0
ACALDtpp	0	0	0	0	0	0	0	0	0	0	0	0	0	0	0	0	0	0	0	0	0	0	0	0	0	0	0	0	0	0	0	0	0	0	0	0	0	0	0	0	0	0	0	0	0	0	0	0	0
ACt2rpp	-1	1.67351e-16	9.24657e-14	9.93314e-14	0	0	0	0	0	0	0	0	0	0	0	0	0	0	0	0	0	0	0	0	0	0	0	0	0	0	0	0	0	0	0	0	0	0	0	0	0	0	0	0	0	0	0	0	0
DDGLCNt2rpp	0	0	0	0	0	0	0	0	0	0	0	0	0	0	0	0	0	0	0	0	0	0	0	0	0	0	0	0	0	0	0	0	0	0	0	0	0	0	0	0	0	0	0	0	0	0	0	0	0
RMNtex	0	0	0	0	0	0	0	0	0	0	0	0	0	0	0	0	0	0	0	0	0	0	0	0	0	0	0	0	0	0	0	0	0	0	0	0	0	0	0	0	0	0	0	0	0	0	0	0	0
EX_meoh_e	-7.93244e-21	-5.79652e-22	-3.24309e-19	-3.47603e-19	-2.56606e-19	-3.93859e-19	-7.57194e-20	-1.43316e-19	-1.86941e-19	-1.31809e-19	-9.54274e-19	-1.97529e-19	-1.1662e-19	-9.74739e-20	-4.09583e-19	-1.34696e-19	-8.98026e-20	-1.21951e-19	-2.94715e-19	-2.37245e-19	-2.05112e-19	-1.52543e-19	-1.3968e-19	-8.5983e-19	-2.99303e-19	-9.91137e-20	-2.45062e-18	-2.37993e-18	-2.38367e-18	-2.45576e-18	-9.61171e-18	-3.27181e-18	-3.55263e-18	-2.69634e-17	-5.6221e-18	-3.99702e-17	-1.36005e-17	-1.47723e-17	-1.12122e-16	-2.33794e-17	-1.44096e-16	-4.90648e-17	-5.3282e-17	-4.044e-16	-6.50501e-17	-1.74274e-18	-2.37077e-18	-1.66676e-19	-2.11211e-19
EX_fe3dcit_e	0	0	0	0	0	0	0	0	0	0	0	0	0	0	0	0	0	0	0	0	0	0	0	0	0	0	0	0	0	0	0	0	0	0	0	0	0	0	0	0	0	0	0	0	0	0	0	0	0
EX_fe3hox_e	0	0	0	0	0	0	0	0	0	0	0	0	0	0	0	0	0	0	0	0	0	0	0	0	0	0	0	0	0	0	0	0	0	0	0	0	0	0	0	0	0	0	0	0	0	0	0	0	0
EX_fecrm_e	0	0	0	0	0	0	0	0	0	0	0	0	0	0	0	0	0	0	0	0	0	0	0	0	0	0	0	0	0	0	0	0	0	0	0	0	0	0	0	0	0	0	0	0	0	0	0	0	0
EX_feenter_e	0	0	0	0	0	0	0	0	0	0	0	0	0	0	0	0	0	0	0	0	0	0	0	0	0	0	0	0	0	0	0	0	0	0	0	0	0	0	0	0	0	0	0	0	0	0	0	0	0
EX_feoxam_e	0	0	0	0	0	0	0	0	0	0	0	0	0	0	0	0	0	0	0	0	0	0	0	0	0	0	0	0	0	0	0	0	0	0	0	0	0	0	0	0	0	0	0	0	0	0	0	0	0
MALTTRtexi	0	0	0	0	0	0	0	0	0	0	0	0	0	0	0	0	0	0	0	0	0	0	0	0	0	0	0	0	0	0	0	0	0	0	0	0	0	0	0	0	0	0	0	0	0	0	0	0	0
MALTTTRtexi	0	0	0	0	0	0	0	0	0	0	0	0	0	0	0	0	0	0	0	0	0	0	0	0	0	0	0	0	0	0	0	0	0	0	0	0	0	0	0	0	0	0	0	0	0	0	0	0	0
MALTPTtexi	0	0	0	0	0	0	0	0	0	0	0	0	0	0	0	0	0	0	0	0	0	0	0	0	0	0	0	0	0	0	0	0	0	0	0	0	0	0	0	0	0	0	0	0	0	0	0	0	0
METS	-5.54421e-15	-4.05149e-16	-2.23217e-13	-2.39813e-13	-1.18256e-13	-1.81622e-13	-3.48135e-14	-6.58319e-14	-2.0402e-13	-1.43883e-13	-1.04257e-12	-2.15564e-13	-1.58128e-13	-1.3224e-13	-5.549e-13	-1.82568e-13	-6.39742e-14	-8.68474e-14	1	-1.68838e-13	-9.89157e-14	-7.35495e-14	-6.73014e-14	-4.14177e-13	6.91573e-14	2.28971e-14	5.66328e-13	5.49911e-13	6.89219e-13	7.10386e-13	2.77987e-12	9.46208e-13	6.98334e-13	5.29834e-12	1.10497e-12	7.85245e-12	4.7484e-12	5.15806e-12	3.91348e-11	8.16155e-12	-1.96622e-11	-6.6926e-12	-7.26999e-12	-5.51583e-11	2.35807e-11	6.31789e-13	8.59234e-13	6.0427e-14	1.61458e-13
ASPO3	6.01712e-11	9.61276e-13	9.39988e-09	1.98477e-09	3.88022e-09	2.70144e-09	-3.56062e-10	1.8767e-09	-1.43851e-09	-4.42217e-10	-1.26472e-08	1.2841e-09	-1.79054e-09	-1.00993e-09	-9.00735e-10	-4.78339e-09	-1.27739e-09	-7.30868e-10	-6.80795e-09	2.46669e-09	3.76757e-09	6.43254e-09	-3.09338e-09	1.04809e-08	-2.70758e-10	3.53244e-10	4.26712e-08	-2.37472e-09	-1.11079e-08	-2.34428e-08	-7.78339e-08	5.60513e-08	3.52955e-08	3.02593e-07	8.15197e-08	2.34747e-07	-9.35641e-08	1.21959e-08	-4.67771e-07	-1.39176e-07	-9.8901e-07	8.24762e-07	-1.3e-07	-9.81017e-06	3.92849e-06	1.07079e-08	-1.97475e-08	-2.43442e-12	-4.46634e-10
ASPO5	0	0	0	0	0	0	0	0	0	0	0	0	0	0	0	0	0	0	0	0	0	0	0	0	0	0	0	0	0	0	0	0	0	0	0	0	0	0	0	0	0	0	0	0	0	0	0	0	0
ASPO4	0	0	0	0	0	0	0	0	0	0	0	0	0	0	0	0	0	0	0	0	0	0	0	0	0	0	0	0	0	0	0	0	0	0	0	0	0	0	0	0	0	0	0	0	0	0	0	0	0
EX_3amp_e	0	0	0	0	0	0	0	0	0	0	0	0	0	0	0	0	0	0	0	0	0	0	0	0	0	0	0	0	0	0	0	0	0	0	0	0	0	0	0	0	0	0	0	0	0	0	0	0	0
EX_3gmp_e	0	0	0	0	0	0	0	0	0	0	0	0	0	0	0	0	0	0	0	0	0	0	0	0	0	0	0	0	0	0	0	0	0	0	0	0	0	0	0	0	0	0	0	0	0	0	0	0	0
EX_3ump_e	0	0	0	0	0	0	0	0	0	0	0	0	0	0	0	0	0	0	0	0	0	0	0	0	0	0	0	0	0	0	0	0	0	0	0	0	0	0	0	0	0	0	0	0	0	0	0	0	0
ASPO6	0	0	0	0	0	0	0	0	0	0	0	0	0	0	0	0	0	0	0	0	0	0	0	0	0	0	0	0	0	0	0	0	0	0	0	0	0	0	0	0	0	0	0	0	0	0	0	0	0
EX_cu2_e	0	0	0	0	0	0	0	0	0	0	0	0	0	0	0	0	0	0	0	0	0	0	0	0	0	0	0	0	0	0	0	0	0	0	0	0	0	0	0	0	0	0	0	0	0	0	0	0	0
LCTStex	0	0	0	0	0	0	0	0	0	0	0	0	0	0	0	0	0	0	0	0	0	0	0	0	0	0	0	0	0	0	0	0	0	0	0	0	0	0	0	0	0	0	0	0	0	0	0	0	0
LEUtex	0	0	0	0	0	0	0	0	0	0	0	0	0	0	0	0	0	0	0	0	0	0	0	0	0	0	0	0	0	0	0	0	0	0	0	0	0	0	0	0	0	0	0	0	0	0	0	0	0
LYStex	0	0	0	0	0	0	0	0	0	0	0	0	0	0	0	0	0	0	0	0	0	0	0	0	0	0	0	0	0	0	0	0	0	0	0	0	0	0	0	0	0	0	0	0	0	0	0	0	0
EX_glyc__R_e	0	0	0	0	0	0	0	0	0	0	0	0	0	0	0	0	0	0	0	0	0	0	0	0	0	0	0	0	0	0	0	0	0	0	0	0	0	0	0	0	0	0	0	0	0	0	0	0	0
EX_eca4colipa_e	0	0	0	0	0	0	0	0	0	0	0	0	0	0	0	0	0	0	0	0	0	0	0	0	0	0	0	0	0	0	0	0	0	0	0	0	0	0	0	0	0	0	0	0	0	0	0	0	0
GLYOX3	0	0	0	0	0	0	0	0	0	0	0	0	0	0	0	0	0	0	0	0	0	0	0	0	0	0	0	0	0	0	0	0	0	0	0	0	0	0	0	0	0	0	0	0	0	0	0	0	0
FDMO3	0	0	0	0	0	0	0	0	0	0	0	0	0	0	0	0	0	0	0	0	0	0	0	0	0	0	0	0	0	0	0	0	0	0	0	0	0	0	0	0	0	0	0	0	0	0	0	0	0
LYXtex	0	0	0	0	0	0	0	0	0	0	0	0	0	0	0	0	0	0	0	0	0	0	0	0	0	0	0	0	0	0	0	0	0	0	0	0	0	0	0	0	0	0	0	0	0	0	0	0	0
MANtex	0	0	0	0	0	0	0	0	0	0	0	0	0	0	0	0	0	0	0	0	0	0	0	0	0	0	0	0	0	0	0	0	0	0	0	0	0	0	0	0	0	0	0	0	0	0	0	0	0
MAN6Ptex	0	0	0	0	0	0	0	0	0	0	0	0	0	0	0	0	0	0	0	0	0	0	0	0	0	0	0	0	0	0	0	0	0	0	0	0	0	0	0	0	0	0	0	0	0	0	0	0	0
FDMO4	0	0	0	0	0	0	0	0	0	0	0	0	0	0	0	0	0	0	0	0	0	0	0	0	0	0	0	0	0	0	0	0	0	0	0	0	0	0	0	0	0	0	0	0	0	0	0	0	0
CYSabc2pp	0	0	0	0	0	0	0	0	0	0	0	0	0	0	0	0	0	0	0	0	0	0	0	0	0	0	0	0	0	0	0	0	0	0	0	0	0	0	0	0	0	0	0	0	0	0	0	0	0
BUTSO3abcpp	0	0	0	0	0	0	0	0	0	0	0	0	0	0	0	0	0	0	0	0	0	0	0	0	0	0	0	0	0	0	0	0	0	0	0	0	0	0	0	0	0	0	0	0	0	0	0	0	0
ETHSO3abcpp	0	0	0	0	0	0	0	0	0	0	0	0	0	0	0	0	0	0	0	0	0	0	0	0	0	0	0	0	0	0	0	0	0	0	0	0	0	0	0	0	0	0	0	0	0	0	0	0	0
MELIBtex	0	0	0	0	0	0	0	0	0	0	0	0	0	0	0	0	0	0	0	0	0	0	0	0	0	0	0	0	0	0	0	0	0	0	0	0	0	0	0	0	0	0	0	0	0	0	0	0	0
DMSOtex	0	0	0	0	0	0	0	0	0	0	0	0	0	0	0	0	0	0	0	0	0	0	0	0	0	0	0	0	0	0	0	0	0	0	0	0	0	0	0	0	0	0	0	0	0	0	0	0	0
DURItex	0	0	0	0	0	0	0	0	0	0	0	0	0	0	0	0	0	0	0	0	0	0	0	0	0	0	0	0	0	0	0	0	0	0	0	0	0	0	0	0	0	0	0	0	0	0	0	0	0
EX_mal__D_e	0	0	0	0	0	0	0	0	0	0	0	0	0	0	0	0	0	0	0	0	0	0	0	0	0	0	0	0	0	0	0	0	0	0	0	0	0	0	0	0	0	0	0	0	0	0	0	0	0
FRUtex	0	0	0	0	0	0	0	0	0	0	0	0	0	0	0	0	0	0	0	0	0	0	0	0	0	0	0	0	0	0	0	0	0	0	0	0	0	0	0	0	0	0	0	0	0	0	0	0	0
FUCtex	0	0	0	0	0	0	0	0	0	0	0	0	0	0	0	0	0	0	0	0	0	0	0	0	0	0	0	0	0	0	0	0	0	0	0	0	0	0	0	0	0	0	0	0	0	0	0	0	0
EX_sel_e	0	0	0	0	0	0	0	0	0	0	0	0	0	0	0	0	0	0	0	0	0	0	0	0	0	0	0	0	0	0	0	0	0	0	0	0	0	0	0	0	0	0	0	0	0	0	0	0	0
EX_hg2_e	0	0	0	0	0	0	0	0	0	0	0	0	0	0	0	0	0	0	0	0	0	0	0	0	0	0	0	0	0	0	0	0	0	0	0	0	0	0	0	0	0	0	0	0	0	0	0	0	0
O16GLCT1	0	0	0	0	0	0	0	0	0	0	0	0	0	0	0	0	0	0	0	0	0	0	0	0	0	0	0	0	0	0	0	0	0	0	0	0	0	0	0	0	0	0	0	0	0	0	0	0	0
O16AP2pp	0	0	0	0	0	0	0	0	0	0	0	0	0	0	0	0	0	0	0	0	0	0	0	0	0	0	0	0	0	0	0	0	0	0	0	0	0	0	0	0	0	0	0	0	0	0	0	0	0
O16AP3pp	0	0	0	0	0	0	0	0	0	0	0	0	0	0	0	0	0	0	0	0	0	0	0	0	0	0	0	0	0	0	0	0	0	0	0	0	0	0	0	0	0	0	0	0	0	0	0	0	0
FUMtex	0	0	0	0	0	0	0	0	0	0	0	0	0	0	0	0	0	0	0	0	0	0	0	0	0	0	0	0	0	0	0	0	0	0	0	0	0	0	0	0	0	0	0	0	0	0	0	0	0
ACACT5r	-1.87254e-11	3.309e-13	-1.9212e-10	-2.08442e-10	1.31889e-10	-6.78376e-10	1.76762e-10	1.84727e-10	-4.4619e-10	2.19538e-10	2.70845e-09	2.89422e-10	-2.44869e-10	-9.36598e-11	3.9146e-10	3.67714e-10	-1.30411e-10	-5.05928e-11	-1.15645e-10	-1.92371e-10	2.15695e-10	1.02866e-10	3.61231e-10	1.10983e-09	-5.61335e-10	3.87533e-11	-4.19626e-09	3.69683e-09	-3.56591e-10	4.78361e-09	2	2	2	2	2	2	2	2	2	2	4	4	4	4	4	4	-2.4564e-09	-7.05297e-11	-3.09166e-10
O16A4Lpp	0	0	0	0	0	0	0	0	0	0	0	0	0	0	0	0	0	0	0	0	0	0	0	0	0	0	0	0	0	0	0	0	0	0	0	0	0	0	0	0	0	0	0	0	0	0	0	0	0
PRASCSi	-7.9032e-11	-8.56159e-12	1	-1.15916e-08	1	1.01941e-08	1.5155e-09	-3.10002e-09	-3.16036e-09	2.03045e-09	-1.83474e-08	1.15543e-08	-1.64899e-09	-2.63651e-09	-9.66181e-10	-7.6065e-09	-9.09312e-10	-3.28256e-09	-1.08799e-08	-2.193e-09	-6.7411e-09	1.09027e-08	2.5022e-09	-7.25741e-09	3.51924e-09	5.63576e-10	1	-1.97711e-08	1	-2.04863e-08	-9.82222e-08	4.61858e-08	-6.38911e-08	8.596e-07	2.61597e-07	-9.27627e-07	-4.87971e-07	4.1657e-07	-1.72119e-06	-6.24894e-07	-3.1785e-06	4.55527e-06	1.83243e-07	-1.3664e-06	-2.20336e-06	7.44092e-08	1.24036e-07	7.24067e-09	1.63007e-09
MALTATr	0	0	0	0	0	0	0	0	0	0	0	0	0	0	0	0	0	0	0	0	0	0	0	0	0	0	0	0	0	0	0	0	0	0	0	0	0	0	0	0	0	0	0	0	0	0	0	0	0
DHBSH	0	0	0	0	0	0	0	0	0	0	0	0	0	0	0	0	0	0	0	0	0	0	0	0	0	0	0	0	0	0	0	0	0	0	0	0	0	0	0	0	0	0	0	0	0	0	0	0	0
MALDDH	0	0	0	0	0	0	0	0	0	0	0	0	0	0	0	0	0	0	0	0	0	0	0	0	0	0	0	0	0	0	0	0	0	0	0	0	0	0	0	0	0	0	0	0	0	0	0	0	0
FE2tex	-2.75266e-16	-2.02448e-17	-1.11876e-14	-1.20244e-14	-1.62434e-14	-2.5006e-14	-4.798e-15	-9.06188e-15	-1.12533e-14	-7.93618e-15	-5.75227e-14	-1.1893e-14	-6.50866e-15	-5.44195e-15	-2.28342e-14	-7.51232e-15	-3.75197e-15	-5.09294e-15	-1.23074e-14	-9.9029e-15	-6.98611e-15	-5.1947e-15	-4.75349e-15	-2.92523e-14	-5.26465e-15	-1.74345e-15	-4.31127e-14	-4.18682e-14	-1.47842e-14	-1.52308e-14	-5.96074e-14	-2.02926e-14	-1.81536e-14	-1.37602e-13	-2.87097e-14	-2.03997e-13	3.23496e-14	3.51749e-14	2.6651e-13	5.56416e-14	-1.03638e-12	-3.527e-13	-3.83207e-13	-2.90764e-12	5.32297e-14	1.42667e-15	1.94085e-15	1.36401e-16	1.6711e-15
NMNtex	0	0	0	0	0	0	0	0	0	0	0	0	0	0	0	0	0	0	0	0	0	0	0	0	0	0	0	0	0	0	0	0	0	0	0	0	0	0	0	0	0	0	0	0	0	0	0	0	0
ENTERES	0	0	0	0	0	0	0	0	0	0	0	0	0	0	0	0	0	0	0	0	0	0	0	0	0	0	0	0	0	0	0	0	0	0	0	0	0	0	0	0	0	0	0	0	0	0	0	0	0
NO2tex	0	0	0	0	0	0	0	0	0	0	0	0	0	0	0	0	0	0	0	0	0	0	0	0	0	0	0	0	0	0	0	0	0	0	0	0	0	0	0	0	0	0	0	0	0	0	0	0	0
TRSARr	-5.94163e-09	2.8211e-09	-1.29269e-07	-1.73075e-07	-7.05338e-08	-2.10093e-07	-4.29914e-08	-6.10535e-08	-1.0321e-07	-7.27041e-08	-5.44192e-07	-1.07195e-07	-6.18133e-08	-5.57112e-08	-2.08458e-07	-6.56666e-08	-4.55738e-08	-5.85774e-08	-1.34457e-07	-1.20578e-07	-1.10529e-07	-8.45813e-08	-7.0807e-08	-4.84278e-07	-1.56621e-07	-5.53776e-08	-1.38625e-06	-1.39886e-06	-1.34888e-06	-1.36479e-06	-5.75032e-06	-1.93846e-06	-2.10984e-06	-2.18041e-05	-3.37123e-06	-2.38638e-05	-8.0946e-06	-8.83885e-06	-7.27633e-05	-1.39471e-05	-8.6606e-05	-2.94101e-05	-3.1771e-05	-0.000253323	-5.06391e-05	-1.20959e-06	-1.64743e-06	-1.21365e-07	-1.53378e-07
DHPS2	-6.13876e-13	5.03071e-14	1.02278e-10	-1.86413e-10	-2.18009e-10	7.90527e-11	5.3864e-11	1.58507e-10	2.50043e-10	-1.01503e-10	-8.9989e-10	2.14336e-10	1.21874e-10	-6.25645e-11	-3.03578e-10	-1.68609e-10	-8.20182e-11	8.84647e-11	-1.99196e-11	-3.1064e-10	7.28504e-11	-1.15476e-10	-7.5882e-11	8.43644e-10	2.26409e-10	9.89448e-11	1.86138e-09	-1.9892e-09	1.52794e-09	1.37428e-09	2.46898e-09	-1.08989e-09	-4.49252e-09	-2.34651e-08	-4.77978e-09	-3.39468e-08	1.08948e-08	-4.07076e-09	1.15379e-07	3.17316e-08	-1.25704e-08	-2.37821e-10	-3.53746e-08	-4.50342e-07	5.18576e-08	-2.64322e-09	-3.26477e-09	2.45284e-10	-9.1398e-11
FEOXAMUtex	0	0	0	0	0	0	0	0	0	0	0	0	0	0	0	0	0	0	0	0	0	0	0	0	0	0	0	0	0	0	0	0	0	0	0	0	0	0	0	0	0	0	0	0	0	0	0	0	0
ARBTNtpp	0	0	0	0	0	0	0	0	0	0	0	0	0	0	0	0	0	0	0	0	0	0	0	0	0	0	0	0	0	0	0	0	0	0	0	0	0	0	0	0	0	0	0	0	0	0	0	0	0
MTHFC	-1.60463e-10	-1.33764e-11	2	-7.93925e-09	2	2.29066e-08	1.5354e-09	1.74235e-09	-4.78359e-09	-2.66221e-09	-4.76561e-08	1.99999e-08	-3.29984e-09	-3.28543e-09	1	-1.18003e-08	-2.05657e-09	-6.41129e-09	-1.94664e-08	-6.06719e-09	-4.70004e-09	1.58626e-08	-1.31352e-09	3.36637e-08	1.01089e-08	3.88182e-09	2	-2.23841e-08	2	-8.27366e-08	-1.16314e-07	1.72243e-07	-1.00537e-07	5.46611e-07	4.62924e-07	-6.99249e-07	-3.84793e-07	5.78576e-07	-7.518e-07	-1.22905e-06	-1.89238e-07	7.34976e-06	1.36821e-06	-1.14425e-05	-1.02072e-06	1.43368e-07	1.53521e-07	8.46402e-09	-4.13296e-09
ARBTNtex	0	0	0	0	0	0	0	0	0	0	0	0	0	0	0	0	0	0	0	0	0	0	0	0	0	0	0	0	0	0	0	0	0	0	0	0	0	0	0	0	0	0	0	0	0	0	0	0	0
MTHFD	-1.60463e-10	-1.33764e-11	2	-7.93925e-09	2	2.29066e-08	1.5354e-09	1.74235e-09	-4.78359e-09	-2.66221e-09	-4.76561e-08	1.99999e-08	-3.29984e-09	-3.28543e-09	1	-1.18003e-08	-2.05657e-09	-6.41129e-09	-1.94664e-08	-6.06719e-09	-4.70004e-09	1.58626e-08	-1.31352e-09	3.36637e-08	1.01089e-08	3.88182e-09	2	-2.23841e-08	2	-8.27366e-08	-1.16314e-07	1.72243e-07	-1.00537e-07	5.46611e-07	4.62924e-07	-6.99249e-07	-3.84793e-07	5.78576e-07	-7.518e-07	-1.22905e-06	-1.89238e-07	7.34976e-06	1.36821e-06	-1.14425e-05	-1.02072e-06	1.43368e-07	1.53521e-07	8.46402e-09	-4.13296e-09
LYXI	0	0	0	0	0	0	0	0	0	0	0	0	0	0	0	0	0	0	0	0	0	0	0	0	0	0	0	0	0	0	0	0	0	0	0	0	0	0	0	0	0	0	0	0	0	0	0	0	0
BUTt2rpp	0	0	0	0	0	0	0	0	0	0	0	0	0	0	0	0	0	0	0	0	0	0	0	0	0	0	0	0	0	0	0	0	0	0	0	0	0	0	0	0	0	0	0	0	0	0	0	0	0
CADVtpp	0	0	0	0	0	0	0	0	0	0	0	0	0	0	0	0	0	0	0	0	0	0	0	0	0	0	0	0	0	0	0	0	0	0	0	0	0	0	0	0	0	0	0	0	0	0	0	0	0
QULNS	6.01712e-11	9.61276e-13	9.39988e-09	1.98477e-09	3.88022e-09	2.70144e-09	-3.56062e-10	1.8767e-09	-1.43851e-09	-4.42217e-10	-1.26472e-08	1.2841e-09	-1.79054e-09	-1.00993e-09	-9.00735e-10	-4.78339e-09	-1.27739e-09	-7.30868e-10	-6.80795e-09	2.46669e-09	3.76757e-09	6.43254e-09	-3.09338e-09	1.04809e-08	-2.70758e-10	3.53244e-10	4.26712e-08	-2.37472e-09	-1.11079e-08	-2.34428e-08	-7.78339e-08	5.60513e-08	3.52955e-08	3.02593e-07	8.15197e-08	2.34747e-07	-9.35641e-08	1.21959e-08	-4.67771e-07	-1.39176e-07	-9.8901e-07	8.24762e-07	-1.3e-07	-9.81017e-06	3.92849e-06	1.07079e-08	-1.97475e-08	-2.43442e-12	-4.46634e-10
23CAMPtex	0	0	0	0	0	0	0	0	0	0	0	0	0	0	0	0	0	0	0	0	0	0	0	0	0	0	0	0	0	0	0	0	0	0	0	0	0	0	0	0	0	0	0	0	0	0	0	0	0
23CCMPtex	0	0	0	0	0	0	0	0	0	0	0	0	0	0	0	0	0	0	0	0	0	0	0	0	0	0	0	0	0	0	0	0	0	0	0	0	0	0	0	0	0	0	0	0	0	0	0	0	0
23CUMPtex	0	0	0	0	0	0	0	0	0	0	0	0	0	0	0	0	0	0	0	0	0	0	0	0	0	0	0	0	0	0	0	0	0	0	0	0	0	0	0	0	0	0	0	0	0	0	0	0	0
23CGMPtex	0	0	0	0	0	0	0	0	0	0	0	0	0	0	0	0	0	0	0	0	0	0	0	0	0	0	0	0	0	0	0	0	0	0	0	0	0	0	0	0	0	0	0	0	0	0	0	0	0
3AMPtex	0	0	0	0	0	0	0	0	0	0	0	0	0	0	0	0	0	0	0	0	0	0	0	0	0	0	0	0	0	0	0	0	0	0	0	0	0	0	0	0	0	0	0	0	0	0	0	0	0
3CMPtex	0	0	0	0	0	0	0	0	0	0	0	0	0	0	0	0	0	0	0	0	0	0	0	0	0	0	0	0	0	0	0	0	0	0	0	0	0	0	0	0	0	0	0	0	0	0	0	0	0
LADGMDH	0	0	0	0	0	0	0	0	0	0	0	0	0	0	0	0	0	0	0	0	0	0	0	0	0	0	0	0	0	0	0	0	0	0	0	0	0	0	0	0	0	0	0	0	0	0	0	0	0
ALKP	0	0	0	0	0	0	0	0	0	0	0	0	0	0	0	0	0	0	0	0	0	0	0	0	0	0	0	0	0	0	0	0	0	0	0	0	0	0	0	0	0	0	0	0	0	0	0	0	0
GDPtex	0	0	0	0	0	0	0	0	0	0	0	0	0	0	0	0	0	0	0	0	0	0	0	0	0	0	0	0	0	0	0	0	0	0	0	0	0	0	0	0	0	0	0	0	0	0	0	0	0
EX_cobalt2_e	-8.31328e-20	-6.1151e-21	-3.37538e-18	-3.62861e-18	-2.67941e-18	-4.12805e-18	-7.91829e-19	-1.49533e-18	-1.95493e-18	-1.37911e-18	-9.99361e-18	-2.06623e-18	-1.21981e-18	-1.02018e-18	-4.27997e-18	-1.40837e-18	-9.39459e-19	-1.27544e-18	-3.08179e-18	-2.47939e-18	-2.14717e-18	-1.59637e-18	-1.46071e-18	-8.98958e-18	-3.13083e-18	-1.03667e-18	-2.56411e-17	-2.48977e-17	-2.49221e-17	-2.56842e-17	-1.00524e-16	-3.42136e-17	-3.71632e-17	-2.8198e-16	-5.88067e-17	-4.17904e-16	-1.42245e-16	-1.54516e-16	-1.17233e-15	-2.44491e-16	-1.50776e-15	-5.13192e-16	-5.57453e-16	-4.2293e-15	1.6416e-15	4.39815e-17	5.9818e-17	4.20658e-18	1.43005e-17
ALAGLUE	0	0	0	0	0	0	0	0	0	0	0	0	0	0	0	0	0	0	0	0	0	0	0	0	0	0	0	0	0	0	0	0	0	0	0	0	0	0	0	0	0	0	0	0	0	0	0	0	0
FEENTERtpp	0	0	0	0	0	0	0	0	0	0	0	0	0	0	0	0	0	0	0	0	0	0	0	0	0	0	0	0	0	0	0	0	0	0	0	0	0	0	0	0	0	0	0	0	0	0	0	0	0
TMAtex	0	0	0	0	0	0	0	0	0	0	0	0	0	0	0	0	0	0	0	0	0	0	0	0	0	0	0	0	0	0	0	0	0	0	0	0	0	0	0	0	0	0	0	0	0	0	0	0	0
EX_pheme_e	0	0	0	0	0	0	0	0	0	0	0	0	0	0	0	0	0	0	0	0	0	0	0	0	0	0	0	0	0	0	0	0	0	0	0	0	0	0	0	0	0	0	0	0	0	0	0	0	0
TMAOtex	0	0	0	0	0	0	0	0	0	0	0	0	0	0	0	0	0	0	0	0	0	0	0	0	0	0	0	0	0	0	0	0	0	0	0	0	0	0	0	0	0	0	0	0	0	0	0	0	0
TREtex	0	0	0	0	0	0	0	0	0	0	0	0	0	0	0	0	0	0	0	0	0	0	0	0	0	0	0	0	0	0	0	0	0	0	0	0	0	0	0	0	0	0	0	0	0	0	0	0	0
L_LACD3	0	0	0	0	0	0	0	0	0	0	0	0	0	0	0	0	0	0	0	0	0	0	0	0	0	0	0	0	0	0	0	0	0	0	0	0	0	0	0	0	0	0	0	0	0	0	0	0	0
FEENTERtex	0	0	0	0	0	0	0	0	0	0	0	0	0	0	0	0	0	0	0	0	0	0	0	0	0	0	0	0	0	0	0	0	0	0	0	0	0	0	0	0	0	0	0	0	0	0	0	0	0
FE3HOXUtpp	0	0	0	0	0	0	0	0	0	0	0	0	0	0	0	0	0	0	0	0	0	0	0	0	0	0	0	0	0	0	0	0	0	0	0	0	0	0	0	0	0	0	0	0	0	0	0	0	0
FEOXAMUtpp	0	0	0	0	0	0	0	0	0	0	0	0	0	0	0	0	0	0	0	0	0	0	0	0	0	0	0	0	0	0	0	0	0	0	0	0	0	0	0	0	0	0	0	0	0	0	0	0	0
FECRMUtpp	0	0	0	0	0	0	0	0	0	0	0	0	0	0	0	0	0	0	0	0	0	0	0	0	0	0	0	0	0	0	0	0	0	0	0	0	0	0	0	0	0	0	0	0	0	0	0	0	0
FE3HOXR2	0	0	0	0	0	0	0	0	0	0	0	0	0	0	0	0	0	0	0	0	0	0	0	0	0	0	0	0	0	0	0	0	0	0	0	0	0	0	0	0	0	0	0	0	0	0	0	0	0
L_LACD2	0	0	0	0	0	0	0	0	0	0	0	0	0	0	0	0	0	0	0	0	0	0	0	0	0	0	0	0	0	0	0	0	0	0	0	0	0	0	0	0	0	0	0	0	0	0	0	0	0
ACACT6r	-6.61986e-12	1.64294e-13	-2.76518e-10	-7.31371e-10	3.44509e-10	-4.77145e-10	1.88842e-10	2.54639e-10	-2.37086e-10	6.47271e-11	3.24975e-10	5.80819e-11	1.02889e-11	-2.09873e-10	1.01621e-09	2.00601e-10	-8.59212e-11	-1.85444e-10	-6.3988e-12	-1.97239e-10	2.73871e-10	4.3526e-10	1.70284e-10	3.48359e-10	-3.22998e-10	8.554e-11	-3.95794e-09	6.27489e-09	-2.53732e-09	7.65196e-10	2	2	2	2	2	2	2	2	2	2	4	4	4	4	4	-1.82524e-09	-7.30746e-09	-4.12455e-11	-1.87596e-10
TRPtex	0	0	0	0	0	0	0	0	0	0	0	0	0	0	0	0	0	0	0	0	0	0	0	0	0	0	0	0	0	0	0	0	0	0	0	0	0	0	0	0	0	0	0	0	0	0	0	0	0
PTRCt2pp	0	0	0	0	0	0	0	0	0	0	0	0	0	0	0	0	0	0	0	0	0	0	0	0	0	0	0	0	0	0	0	0	0	0	0	0	0	0	0	0	0	0	0	0	0	0	0	0	0
GGGABAH	0	0	0	0	0	0	0	0	0	0	0	0	0	0	0	0	0	0	0	0	0	0	0	0	0	0	0	0	0	0	0	0	0	0	0	0	0	0	0	0	0	0	0	0	0	0	0	0	0
PNTOtex	0	0	0	0	0	0	0	0	0	0	0	0	0	0	0	0	0	0	0	0	0	0	0	0	0	0	0	0	0	0	0	0	0	0	0	0	0	0	0	0	0	0	0	0	0	0	0	0	0
FRULYSK	0	0	0	0	0	0	0	0	0	0	0	0	0	0	0	0	0	0	0	0	0	0	0	0	0	0	0	0	0	0	0	0	0	0	0	0	0	0	0	0	0	0	0	0	0	0	0	0	0
FDMO6	0	0	0	0	0	0	0	0	0	0	0	0	0	0	0	0	0	0	0	0	0	0	0	0	0	0	0	0	0	0	0	0	0	0	0	0	0	0	0	0	0	0	0	0	0	0	0	0	0
TSULtex	0	0	0	0	0	0	0	0	0	0	0	0	0	0	0	0	0	0	0	0	0	0	0	0	0	0	0	0	0	0	0	0	0	0	0	0	0	0	0	0	0	0	0	0	0	0	0	0	0
TYRtex	0	0	0	0	0	0	0	0	0	0	0	0	0	0	0	0	0	0	0	0	0	0	0	0	0	0	0	0	0	0	0	0	0	0	0	0	0	0	0	0	0	0	0	0	0	0	0	0	0
URAtex	0	0	0	0	0	0	0	0	0	0	0	0	0	0	0	0	0	0	0	0	0	0	0	0	0	0	0	0	0	0	0	0	0	0	0	0	0	0	0	0	0	0	0	0	0	0	0	0	0
UREAtex	0	0	0	0	0	0	0	0	0	0	0	0	0	0	0	0	0	0	0	0	0	0	0	0	0	0	0	0	0	0	0	0	0	0	0	0	0	0	0	0	0	0	0	0	0	0	0	0	0
URItex	0	0	0	0	0	0	0	0	0	0	0	0	0	0	0	0	0	0	0	0	0	0	0	0	0	0	0	0	0	0	0	0	0	0	0	0	0	0	0	0	0	0	0	0	0	0	0	0	0
SULFACabcpp	0	0	0	0	0	0	0	0	0	0	0	0	0	0	0	0	0	0	0	0	0	0	0	0	0	0	0	0	0	0	0	0	0	0	0	0	0	0	0	0	0	0	0	0	0	0	0	0	0
ETHSO3tex	0	0	0	0	0	0	0	0	0	0	0	0	0	0	0	0	0	0	0	0	0	0	0	0	0	0	0	0	0	0	0	0	0	0	0	0	0	0	0	0	0	0	0	0	0	0	0	0	0
BUTSO3tex	0	0	0	0	0	0	0	0	0	0	0	0	0	0	0	0	0	0	0	0	0	0	0	0	0	0	0	0	0	0	0	0	0	0	0	0	0	0	0	0	0	0	0	0	0	0	0	0	0
LIPOtex	0	0	0	0	0	0	0	0	0	0	0	0	0	0	0	0	0	0	0	0	0	0	0	0	0	0	0	0	0	0	0	0	0	0	0	0	0	0	0	0	0	0	0	0	0	0	0	0	0
CYANSTpp	0	0	0	0	0	0	0	0	0	0	0	0	0	0	0	0	0	0	0	0	0	0	0	0	0	0	0	0	0	0	0	0	0	0	0	0	0	0	0	0	0	0	0	0	0	0	0	0	0
VALtex	0	0	0	0	0	0	0	0	0	0	0	0	0	0	0	0	0	0	0	0	0	0	0	0	0	0	0	0	0	0	0	0	0	0	0	0	0	0	0	0	0	0	0	0	0	0	0	0	0
XANtex	0	0	0	0	0	0	0	0	0	0	0	0	0	0	0	0	0	0	0	0	0	0	0	0	0	0	0	0	0	0	0	0	0	0	0	0	0	0	0	0	0	0	0	0	0	0	0	0	0
MCPST	0	0	0	0	0	0	0	0	0	0	0	0	0	0	0	0	0	0	0	0	0	0	0	0	0	0	0	0	0	0	0	0	0	0	0	0	0	0	0	0	0	0	0	0	0	0	0	0	0
XYLtex	0	0	0	0	0	0	0	0	0	0	0	0	0	0	0	0	0	0	0	0	0	0	0	0	0	0	0	0	0	0	0	0	0	0	0	0	0	0	0	0	0	0	0	0	0	0	0	0	0
PPPNtex	0	0	0	0	0	0	0	0	0	0	0	0	0	0	0	0	0	0	0	0	0	0	0	0	0	0	0	0	0	0	0	0	0	0	0	0	0	0	0	0	0	0	0	0	0	0	0	0	0
ABUTtex	0	0	0	0	0	0	0	0	0	0	0	0	0	0	0	0	0	0	0	0	0	0	0	0	0	0	0	0	0	0	0	0	0	0	0	0	0	0	0	0	0	0	0	0	0	0	0	0	0
FORtppi	0	0	0	0	0	0	0	0	0	0	0	0	0	0	0	0	0	0	0	0	0	0	0	0	0	0	0	0	0	0	0	0	0	0	0	0	0	0	0	0	0	0	0	0	0	0	0	0	0
PHEMEabcpp	0	0	0	0	0	0	0	0	0	0	0	0	0	0	0	0	0	0	0	0	0	0	0	0	0	0	0	0	0	0	0	0	0	0	0	0	0	0	0	0	0	0	0	0	0	0	0	0	0
METSOX1abcpp	0	0	0	0	0	0	0	0	0	0	0	0	0	0	0	0	0	0	0	0	0	0	0	0	0	0	0	0	0	0	0	0	0	0	0	0	0	0	0	0	0	0	0	0	0	0	0	0	0
PPTtex	0	0	0	0	0	0	0	0	0	0	0	0	0	0	0	0	0	0	0	0	0	0	0	0	0	0	0	0	0	0	0	0	0	0	0	0	0	0	0	0	0	0	0	0	0	0	0	0	0
GALBDtex	0	0	0	0	0	0	0	0	0	0	0	0	0	0	0	0	0	0	0	0	0	0	0	0	0	0	0	0	0	0	0	0	0	0	0	0	0	0	0	0	0	0	0	0	0	0	0	0	0
LIPAHT2ex	0	0	0	0	0	0	0	0	0	0	0	0	0	0	0	0	0	0	0	0	0	0	0	0	0	0	0	0	0	0	0	0	0	0	0	0	0	0	0	0	0	0	0	0	0	0	0	0	0
DATPHs	0	0	0	0	0	0	0	0	0	0	0	0	0	0	0	0	0	0	0	0	0	0	0	0	0	0	0	0	0	0	0	0	0	0	0	0	0	0	0	0	0	0	0	0	0	0	0	0	0
GLCTR1	0	0	0	0	0	0	0	0	0	0	0	0	0	0	0	0	0	0	0	0	0	0	0	0	0	0	0	0	0	0	0	0	0	0	0	0	0	0	0	0	0	0	0	0	0	0	0	0	0
LIPAabcpp	0	0	0	0	0	0	0	0	0	0	0	0	0	0	0	0	0	0	0	0	0	0	0	0	0	0	0	0	0	0	0	0	0	0	0	0	0	0	0	0	0	0	0	0	0	0	0	0	0
LIPAHTex	0	0	0	0	0	0	0	0	0	0	0	0	0	0	0	0	0	0	0	0	0	0	0	0	0	0	0	0	0	0	0	0	0	0	0	0	0	0	0	0	0	0	0	0	0	0	0	0	0
LIPACabcpp	0	0	0	0	0	0	0	0	0	0	0	0	0	0	0	0	0	0	0	0	0	0	0	0	0	0	0	0	0	0	0	0	0	0	0	0	0	0	0	0	0	0	0	0	0	0	0	0	0
ECAP1pp	0	0	0	0	0	0	0	0	0	0	0	0	0	0	0	0	0	0	0	0	0	0	0	0	0	0	0	0	0	0	0	0	0	0	0	0	0	0	0	0	0	0	0	0	0	0	0	0	0
PTRCtex	0	0	0	0	0	0	0	0	0	0	0	0	0	0	0	0	0	0	0	0	0	0	0	0	0	0	0	0	0	0	0	0	0	0	0	0	0	0	0	0	0	0	0	0	0	0	0	0	0
UDCPDPpp	0	0	0	0	0	0	0	0	0	0	0	0	0	0	0	0	0	0	0	0	0	0	0	0	0	0	0	0	0	0	0	0	0	0	0	0	0	0	0	0	0	0	0	0	0	0	0	0	0
GGGABADr	0	0	0	0	0	0	0	0	0	0	0	0	0	0	0	0	0	0	0	0	0	0	0	0	0	0	0	0	0	0	0	0	0	0	0	0	0	0	0	0	0	0	0	0	0	0	0	0	0
EX_mso3_e	0	0	0	0	0	0	0	0	0	0	0	0	0	0	0	0	0	0	0	0	0	0	0	0	0	0	0	0	0	0	0	0	0	0	0	0	0	0	0	0	0	0	0	0	0	0	0	0	0
EX_23camp_e	0	0	0	0	0	0	0	0	0	0	0	0	0	0	0	0	0	0	0	0	0	0	0	0	0	0	0	0	0	0	0	0	0	0	0	0	0	0	0	0	0	0	0	0	0	0	0	0	0
EX_23cgmp_e	0	0	0	0	0	0	0	0	0	0	0	0	0	0	0	0	0	0	0	0	0	0	0	0	0	0	0	0	0	0	0	0	0	0	0	0	0	0	0	0	0	0	0	0	0	0	0	0	0
EX_23cump_e	0	0	0	0	0	0	0	0	0	0	0	0	0	0	0	0	0	0	0	0	0	0	0	0	0	0	0	0	0	0	0	0	0	0	0	0	0	0	0	0	0	0	0	0	0	0	0	0	0
ECAP2pp	0	0	0	0	0	0	0	0	0	0	0	0	0	0	0	0	0	0	0	0	0	0	0	0	0	0	0	0	0	0	0	0	0	0	0	0	0	0	0	0	0	0	0	0	0	0	0	0	0
ECA4OALpp	0	0	0	0	0	0	0	0	0	0	0	0	0	0	0	0	0	0	0	0	0	0	0	0	0	0	0	0	0	0	0	0	0	0	0	0	0	0	0	0	0	0	0	0	0	0	0	0	0
FE3Ri	0	0	0	0	0	0	0	0	0	0	0	0	0	0	0	0	0	0	0	0	0	0	0	0	0	0	0	0	0	0	0	0	0	0	0	0	0	0	0	0	0	0	0	0	0	0	0	0	0
FE3HOXR3	0	0	0	0	0	0	0	0	0	0	0	0	0	0	0	0	0	0	0	0	0	0	0	0	0	0	0	0	0	0	0	0	0	0	0	0	0	0	0	0	0	0	0	0	0	0	0	0	0
FEENTERR1	0	0	0	0	0	0	0	0	0	0	0	0	0	0	0	0	0	0	0	0	0	0	0	0	0	0	0	0	0	0	0	0	0	0	0	0	0	0	0	0	0	0	0	0	0	0	0	0	0
NODOy	0	0	0	0	0	0	0	0	0	0	0	0	0	0	0	0	0	0	0	0	0	0	0	0	0	0	0	0	0	0	0	0	0	0	0	0	0	0	0	0	0	0	0	0	0	0	0	0	0
PYRtex	0	0	0	0	0	0	0	0	0	0	0	0	0	0	0	0	0	0	0	0	0	0	0	0	0	0	0	0	0	0	0	0	0	0	0	0	0	0	0	0	0	0	0	0	0	0	0	0	0
GALM2pp	0	0	0	0	0	0	0	0	0	0	0	0	0	0	0	0	0	0	0	0	0	0	0	0	0	0	0	0	0	0	0	0	0	0	0	0	0	0	0	0	0	0	0	0	0	0	0	0	0
CU1abcpp	0	0	0	0	0	0	0	0	0	0	0	0	0	0	0	0	0	0	0	0	0	0	0	0	0	0	0	0	0	0	0	0	0	0	0	0	0	0	0	0	0	0	0	0	0	0	0	0	0
HG2abcpp	0	0	0	0	0	0	0	0	0	0	0	0	0	0	0	0	0	0	0	0	0	0	0	0	0	0	0	0	0	0	0	0	0	0	0	0	0	0	0	0	0	0	0	0	0	0	0	0	0
FEENTERR3	0	0	0	0	0	0	0	0	0	0	0	0	0	0	0	0	0	0	0	0	0	0	0	0	0	0	0	0	0	0	0	0	0	0	0	0	0	0	0	0	0	0	0	0	0	0	0	0	0
SULFACtex	0	0	0	0	0	0	0	0	0	0	0	0	0	0	0	0	0	0	0	0	0	0	0	0	0	0	0	0	0	0	0	0	0	0	0	0	0	0	0	0	0	0	0	0	0	0	0	0	0
EX_sulfac_e	0	0	0	0	0	0	0	0	0	0	0	0	0	0	0	0	0	0	0	0	0	0	0	0	0	0	0	0	0	0	0	0	0	0	0	0	0	0	0	0	0	0	0	0	0	0	0	0	0
EX_butso3_e	0	0	0	0	0	0	0	0	0	0	0	0	0	0	0	0	0	0	0	0	0	0	0	0	0	0	0	0	0	0	0	0	0	0	0	0	0	0	0	0	0	0	0	0	0	0	0	0	0
GLCTR3	0	0	0	0	0	0	0	0	0	0	0	0	0	0	0	0	0	0	0	0	0	0	0	0	0	0	0	0	0	0	0	0	0	0	0	0	0	0	0	0	0	0	0	0	0	0	0	0	0
HEPT4	0	0	0	0	0	0	0	0	0	0	0	0	0	0	0	0	0	0	0	0	0	0	0	0	0	0	0	0	0	0	0	0	0	0	0	0	0	0	0	0	0	0	0	0	0	0	0	0	0
EX_ethso3_e	0	0	0	0	0	0	0	0	0	0	0	0	0	0	0	0	0	0	0	0	0	0	0	0	0	0	0	0	0	0	0	0	0	0	0	0	0	0	0	0	0	0	0	0	0	0	0	0	0
DSERtex	0	0	0	0	0	0	0	0	0	0	0	0	0	0	0	0	0	0	0	0	0	0	0	0	0	0	0	0	0	0	0	0	0	0	0	0	0	0	0	0	0	0	0	0	0	0	0	0	0
LA4NTpp	0	0	0	0	0	0	0	0	0	0	0	0	0	0	0	0	0	0	0	0	0	0	0	0	0	0	0	0	0	0	0	0	0	0	0	0	0	0	0	0	0	0	0	0	0	0	0	0	0
NODOx	0	0	0	0	0	0	0	0	0	0	0	0	0	0	0	0	0	0	0	0	0	0	0	0	0	0	0	0	0	0	0	0	0	0	0	0	0	0	0	0	0	0	0	0	0	0	0	0	0
SERtex	0	0	0	0	0	0	0	0	0	0	0	0	0	0	0	0	0	0	0	0	0	0	0	0	0	0	0	0	0	0	0	0	0	0	0	0	0	0	0	0	0	0	0	0	0	0	0	0	0
NOtex	0	0	0	0	0	0	0	0	0	0	0	0	0	0	0	0	0	0	0	0	0	0	0	0	0	0	0	0	0	0	0	0	0	0	0	0	0	0	0	0	0	0	0	0	0	0	0	0	0
NOtpp	0	0	0	0	0	0	0	0	0	0	0	0	0	0	0	0	0	0	0	0	0	0	0	0	0	0	0	0	0	0	0	0	0	0	0	0	0	0	0	0	0	0	0	0	0	0	0	0	0
NHFRBO	0	0	0	0	0	0	0	0	0	0	0	0	0	0	0	0	0	0	0	0	0	0	0	0	0	0	0	0	0	0	0	0	0	0	0	0	0	0	0	0	0	0	0	0	0	0	0	0	0
N2Otpp	0	0	0	0	0	0	0	0	0	0	0	0	0	0	0	0	0	0	0	0	0	0	0	0	0	0	0	0	0	0	0	0	0	0	0	0	0	0	0	0	0	0	0	0	0	0	0	0	0
N2Otex	0	0	0	0	0	0	0	0	0	0	0	0	0	0	0	0	0	0	0	0	0	0	0	0	0	0	0	0	0	0	0	0	0	0	0	0	0	0	0	0	0	0	0	0	0	0	0	0	0
CRNt8pp	7.26021e-09	-4.68971e-09	9.00645e-08	1.49594e-07	2.7179e-08	1.89115e-07	4.11032e-08	4.48811e-08	9.39316e-08	6.68828e-08	5.09069e-07	9.75531e-08	5.6236e-08	5.20329e-08	1.79019e-07	5.67252e-08	4.24232e-08	5.00253e-08	1.09533e-07	1.06982e-07	1.01352e-07	7.80835e-08	6.12133e-08	4.47853e-07	1.40558e-07	5.3667e-08	1.29462e-06	1.31783e-06	1.25074e-06	1.26743e-06	5.53102e-06	1.86796e-06	2.02062e-06	2.18609e-05	3.2353e-06	2.29312e-05	7.7896e-06	8.45336e-06	7.06677e-05	1.34144e-05	8.27062e-05	2.81213e-05	3.05318e-05	0.000244688	4.83845e-05	1.12695e-06	1.49851e-06	1.13271e-07	1.41678e-07
CRNt2rpp	-7.26021e-09	4.68971e-09	-9.00645e-08	-1.49594e-07	-2.7179e-08	-1.89115e-07	-4.11032e-08	-4.48811e-08	-9.39316e-08	-6.68828e-08	-5.09069e-07	-9.75531e-08	-5.6236e-08	-5.20329e-08	-1.79019e-07	-5.67252e-08	-4.24232e-08	-5.00253e-08	-1.09533e-07	-1.06982e-07	-1.01352e-07	-7.80835e-08	-6.12133e-08	-4.47853e-07	-1.40558e-07	-5.3667e-08	-1.29462e-06	-1.31783e-06	-1.25074e-06	-1.26743e-06	-5.53102e-06	-1.86796e-06	-2.02062e-06	-2.18609e-05	-3.2353e-06	-2.29312e-05	-7.7896e-06	-8.45336e-06	-7.06677e-05	-1.34144e-05	-8.27062e-05	-2.81213e-05	-3.05318e-05	-0.000244688	-4.83845e-05	-1.12695e-06	-1.49851e-06	-1.13271e-07	-1.41678e-07
CRNDt2rpp	7.26021e-09	-4.68971e-09	9.00645e-08	1.49594e-07	2.7179e-08	1.89115e-07	4.11032e-08	4.48811e-08	9.39316e-08	6.68828e-08	5.09069e-07	9.75531e-08	5.6236e-08	5.20329e-08	1.79019e-07	5.67252e-08	4.24232e-08	5.00253e-08	1.09533e-07	1.06982e-07	1.01352e-07	7.80835e-08	6.12133e-08	4.47853e-07	1.40558e-07	5.3667e-08	1.29462e-06	1.31783e-06	1.25074e-06	1.26743e-06	5.53102e-06	1.86796e-06	2.02062e-06	2.18609e-05	3.2353e-06	2.29312e-05	7.7896e-06	8.45336e-06	7.06677e-05	1.34144e-05	8.27062e-05	2.81213e-05	3.05318e-05	0.000244688	4.83845e-05	1.12695e-06	1.49851e-06	1.13271e-07	1.41678e-07
CTBTt2rpp	0	0	0	0	0	0	0	0	0	0	0	0	0	0	0	0	0	0	0	0	0	0	0	0	0	0	0	0	0	0	0	0	0	0	0	0	0	0	0	0	0	0	0	0	0	0	0	0	0
42A12BOOXpp	0	0	0	0	0	0	0	0	0	0	0	0	0	0	0	0	0	0	0	0	0	0	0	0	0	0	0	0	0	0	0	0	0	0	0	0	0	0	0	0	0	0	0	0	0	0	0	0	0
TYROXDApp	0	0	0	0	0	0	0	0	0	0	0	0	0	0	0	0	0	0	0	0	0	0	0	0	0	0	0	0	0	0	0	0	0	0	0	0	0	0	0	0	0	0	0	0	0	0	0	0	0
PACALDt2rpp	0	0	0	0	0	0	0	0	0	0	0	0	0	0	0	0	0	0	0	0	0	0	0	0	0	0	0	0	0	0	0	0	0	0	0	0	0	0	0	0	0	0	0	0	0	0	0	0	0
PEAMNtex	0	0	0	0	0	0	0	0	0	0	0	0	0	0	0	0	0	0	0	0	0	0	0	0	0	0	0	0	0	0	0	0	0	0	0	0	0	0	0	0	0	0	0	0	0	0	0	0	0
PACALDtex	0	0	0	0	0	0	0	0	0	0	0	0	0	0	0	0	0	0	0	0	0	0	0	0	0	0	0	0	0	0	0	0	0	0	0	0	0	0	0	0	0	0	0	0	0	0	0	0	0
LIPOt2pp	0	0	0	0	0	0	0	0	0	0	0	0	0	0	0	0	0	0	0	0	0	0	0	0	0	0	0	0	0	0	0	0	0	0	0	0	0	0	0	0	0	0	0	0	0	0	0	0	0
AGM4PA	0	0	0	0	0	0	0	0	0	0	0	0	0	0	0	0	0	0	0	0	0	0	0	0	0	0	0	0	0	0	0	0	0	0	0	0	0	0	0	0	0	0	0	0	0	0	0	0	0
RNDR3b	0	0	0	0	0	0	0	0	0	0	0	0	0	0	0	0	0	0	0	0	0	0	0	0	0	0	0	0	0	0	0	0	0	0	0	0	0	0	0	0	0	0	0	0	0	0	0	0	0
RNDR4b	0	0	0	0	0	0	0	0	0	0	0	0	0	0	0	0	0	0	0	0	0	0	0	0	0	0	0	0	0	0	0	0	0	0	0	0	0	0	0	0	0	0	0	0	0	0	0	0	0
ACGAL1Ptex	0	0	0	0	0	0	0	0	0	0	0	0	0	0	0	0	0	0	0	0	0	0	0	0	0	0	0	0	0	0	0	0	0	0	0	0	0	0	0	0	0	0	0	0	0	0	0	0	0
ACGALtex	0	0	0	0	0	0	0	0	0	0	0	0	0	0	0	0	0	0	0	0	0	0	0	0	0	0	0	0	0	0	0	0	0	0	0	0	0	0	0	0	0	0	0	0	0	0	0	0	0
GLCUR1Ptex	0	0	0	0	0	0	0	0	0	0	0	0	0	0	0	0	0	0	0	0	0	0	0	0	0	0	0	0	0	0	0	0	0	0	0	0	0	0	0	0	0	0	0	0	0	0	0	0	0
UDPGLCURtex	0	0	0	0	0	0	0	0	0	0	0	0	0	0	0	0	0	0	0	0	0	0	0	0	0	0	0	0	0	0	0	0	0	0	0	0	0	0	0	0	0	0	0	0	0	0	0	0	0
UDPGALPpp	0	0	0	0	0	0	0	0	0	0	0	0	0	0	0	0	0	0	0	0	0	0	0	0	0	0	0	0	0	0	0	0	0	0	0	0	0	0	0	0	0	0	0	0	0	0	0	0	0
UACGAMPpp	0	0	0	0	0	0	0	0	0	0	0	0	0	0	0	0	0	0	0	0	0	0	0	0	0	0	0	0	0	0	0	0	0	0	0	0	0	0	0	0	0	0	0	0	0	0	0	0	0
UACGALPpp	0	0	0	0	0	0	0	0	0	0	0	0	0	0	0	0	0	0	0	0	0	0	0	0	0	0	0	0	0	0	0	0	0	0	0	0	0	0	0	0	0	0	0	0	0	0	0	0	0
UGLCURPpp	0	0	0	0	0	0	0	0	0	0	0	0	0	0	0	0	0	0	0	0	0	0	0	0	0	0	0	0	0	0	0	0	0	0	0	0	0	0	0	0	0	0	0	0	0	0	0	0	0
FEROpp	0	0	0	0	0	0	0	0	0	0	0	0	0	0	0	0	0	0	0	0	0	0	0	0	0	0	0	0	0	0	0	0	0	0	0	0	0	0	0	0	0	0	0	0	0	0	0	0	0
ISETACabcpp	0	0	0	0	0	0	0	0	0	0	0	0	0	0	0	0	0	0	0	0	0	0	0	0	0	0	0	0	0	0	0	0	0	0	0	0	0	0	0	0	0	0	0	0	0	0	0	0	0
ISETACtex	0	0	0	0	0	0	0	0	0	0	0	0	0	0	0	0	0	0	0	0	0	0	0	0	0	0	0	0	0	0	0	0	0	0	0	0	0	0	0	0	0	0	0	0	0	0	0	0	0
GUR1PPpp	0	0	0	0	0	0	0	0	0	0	0	0	0	0	0	0	0	0	0	0	0	0	0	0	0	0	0	0	0	0	0	0	0	0	0	0	0	0	0	0	0	0	0	0	0	0	0	0	0
UDPGtex	0	0	0	0	0	0	0	0	0	0	0	0	0	0	0	0	0	0	0	0	0	0	0	0	0	0	0	0	0	0	0	0	0	0	0	0	0	0	0	0	0	0	0	0	0	0	0	0	0
ACGAL1PPpp	0	0	0	0	0	0	0	0	0	0	0	0	0	0	0	0	0	0	0	0	0	0	0	0	0	0	0	0	0	0	0	0	0	0	0	0	0	0	0	0	0	0	0	0	0	0	0	0	0
UDPGALtex	0	0	0	0	0	0	0	0	0	0	0	0	0	0	0	0	0	0	0	0	0	0	0	0	0	0	0	0	0	0	0	0	0	0	0	0	0	0	0	0	0	0	0	0	0	0	0	0	0
ACGAM1Ptex	0	0	0	0	0	0	0	0	0	0	0	0	0	0	0	0	0	0	0	0	0	0	0	0	0	0	0	0	0	0	0	0	0	0	0	0	0	0	0	0	0	0	0	0	0	0	0	0	0
UACGAMtex	0	0	0	0	0	0	0	0	0	0	0	0	0	0	0	0	0	0	0	0	0	0	0	0	0	0	0	0	0	0	0	0	0	0	0	0	0	0	0	0	0	0	0	0	0	0	0	0	0
UDPACGALtex	0	0	0	0	0	0	0	0	0	0	0	0	0	0	0	0	0	0	0	0	0	0	0	0	0	0	0	0	0	0	0	0	0	0	0	0	0	0	0	0	0	0	0	0	0	0	0	0	0
AM4PCP	0	0	0	0	0	0	0	0	0	0	0	0	0	0	0	0	0	0	0	0	0	0	0	0	0	0	0	0	0	0	0	0	0	0	0	0	0	0	0	0	0	0	0	0	0	0	0	0	0
AM3PA	0	0	0	0	0	0	0	0	0	0	0	0	0	0	0	0	0	0	0	0	0	0	0	0	0	0	0	0	0	0	0	0	0	0	0	0	0	0	0	0	0	0	0	0	0	0	0	0	0
UM4PCP	0	0	0	0	0	0	0	0	0	0	0	0	0	0	0	0	0	0	0	0	0	0	0	0	0	0	0	0	0	0	0	0	0	0	0	0	0	0	0	0	0	0	0	0	0	0	0	0	0
CBLAT	0	0	0	0	0	0	0	0	0	0	0	0	0	0	0	0	0	0	0	0	0	0	0	0	0	0	0	0	0	0	0	0	0	0	0	0	0	0	0	0	0	0	0	0	0	0	0	0	0
NTRIR4pp	0	0	0	0	0	0	0	0	0	0	0	0	0	0	0	0	0	0	0	0	0	0	0	0	0	0	0	0	0	0	0	0	0	0	0	0	0	0	0	0	0	0	0	0	0	0	0	0	0
NTRIR3pp	0	0	0	0	0	0	0	0	0	0	0	0	0	0	0	0	0	0	0	0	0	0	0	0	0	0	0	0	0	0	0	0	0	0	0	0	0	0	0	0	0	0	0	0	0	0	0	0	0
INOSTt4pp	0	0	0	0	0	0	0	0	0	0	0	0	0	0	0	0	0	0	0	0	0	0	0	0	0	0	0	0	0	0	0	0	0	0	0	0	0	0	0	0	0	0	0	0	0	0	0	0	0
PHEMEtiex	0	0	0	0	0	0	0	0	0	0	0	0	0	0	0	0	0	0	0	0	0	0	0	0	0	0	0	0	0	0	0	0	0	0	0	0	0	0	0	0	0	0	0	0	0	0	0	0	0
AGM3PA	0	0	0	0	0	0	0	0	0	0	0	0	0	0	0	0	0	0	0	0	0	0	0	0	0	0	0	0	0	0	0	0	0	0	0	0	0	0	0	0	0	0	0	0	0	0	0	0	0
CYANtex	0	0	0	0	0	0	0	0	0	0	0	0	0	0	0	0	0	0	0	0	0	0	0	0	0	0	0	0	0	0	0	0	0	0	0	0	0	0	0	0	0	0	0	0	0	0	0	0	0
SO3tex	0	0	0	0	0	0	0	0	0	0	0	0	0	0	0	0	0	0	0	0	0	0	0	0	0	0	0	0	0	0	0	0	0	0	0	0	0	0	0	0	0	0	0	0	0	0	0	0	0
TCYNTtex	0	0	0	0	0	0	0	0	0	0	0	0	0	0	0	0	0	0	0	0	0	0	0	0	0	0	0	0	0	0	0	0	0	0	0	0	0	0	0	0	0	0	0	0	0	0	0	0	0
ACANTHAT	0	0	0	0	0	0	0	0	0	0	0	0	0	0	0	0	0	0	0	0	0	0	0	0	0	0	0	0	0	0	0	0	0	0	0	0	0	0	0	0	0	0	0	0	0	0	0	0	0
METSOX2abcpp	0	0	0	0	0	0	0	0	0	0	0	0	0	0	0	0	0	0	0	0	0	0	0	0	0	0	0	0	0	0	0	0	0	0	0	0	0	0	0	0	0	0	0	0	0	0	0	0	0
METSOX1tex	0	0	0	0	0	0	0	0	0	0	0	0	0	0	0	0	0	0	0	0	0	0	0	0	0	0	0	0	0	0	0	0	0	0	0	0	0	0	0	0	0	0	0	0	0	0	0	0	0
METSOX2tex	0	0	0	0	0	0	0	0	0	0	0	0	0	0	0	0	0	0	0	0	0	0	0	0	0	0	0	0	0	0	0	0	0	0	0	0	0	0	0	0	0	0	0	0	0	0	0	0	0
3UMPtex	0	0	0	0	0	0	0	0	0	0	0	0	0	0	0	0	0	0	0	0	0	0	0	0	0	0	0	0	0	0	0	0	0	0	0	0	0	0	0	0	0	0	0	0	0	0	0	0	0
MSO3abcpp	0	0	0	0	0	0	0	0	0	0	0	0	0	0	0	0	0	0	0	0	0	0	0	0	0	0	0	0	0	0	0	0	0	0	0	0	0	0	0	0	0	0	0	0	0	0	0	0	0
MSO3tex	0	0	0	0	0	0	0	0	0	0	0	0	0	0	0	0	0	0	0	0	0	0	0	0	0	0	0	0	0	0	0	0	0	0	0	0	0	0	0	0	0	0	0	0	0	0	0	0	0
FECRMR1	0	0	0	0	0	0	0	0	0	0	0	0	0	0	0	0	0	0	0	0	0	0	0	0	0	0	0	0	0	0	0	0	0	0	0	0	0	0	0	0	0	0	0	0	0	0	0	0	0
FECRMR2	0	0	0	0	0	0	0	0	0	0	0	0	0	0	0	0	0	0	0	0	0	0	0	0	0	0	0	0	0	0	0	0	0	0	0	0	0	0	0	0	0	0	0	0	0	0	0	0	0
TDP	0	0	0	0	0	0	0	0	0	0	0	0	0	0	0	0	0	0	0	0	0	0	0	0	0	0	0	0	0	0	0	0	0	0	0	0	0	0	0	0	0	0	0	0	0	0	0	0	0
3PEPTabcpp	0	0	0	0	0	0	0	0	0	0	0	0	0	0	0	0	0	0	0	0	0	0	0	0	0	0	0	0	0	0	0	0	0	0	0	0	0	0	0	0	0	0	0	0	0	0	0	0	0
4PEPTabcpp	0	0	0	0	0	0	0	0	0	0	0	0	0	0	0	0	0	0	0	0	0	0	0	0	0	0	0	0	0	0	0	0	0	0	0	0	0	0	0	0	0	0	0	0	0	0	0	0	0
3GMPtex	0	0	0	0	0	0	0	0	0	0	0	0	0	0	0	0	0	0	0	0	0	0	0	0	0	0	0	0	0	0	0	0	0	0	0	0	0	0	0	0	0	0	0	0	0	0	0	0	0
FALDtpp	0	0	0	0	0	0	0	0	0	0	0	0	0	0	0	0	0	0	0	0	0	0	0	0	0	0	0	0	0	0	0	0	0	0	0	0	0	0	0	0	0	0	0	0	0	0	0	0	0
EX_tym_e	0	0	0	0	0	0	0	0	0	0	0	0	0	0	0	0	0	0	0	0	0	0	0	0	0	0	0	0	0	0	0	0	0	0	0	0	0	0	0	0	0	0	0	0	0	0	0	0	0
AGM3Pt2pp	0	0	0	0	0	0	0	0	0	0	0	0	0	0	0	0	0	0	0	0	0	0	0	0	0	0	0	0	0	0	0	0	0	0	0	0	0	0	0	0	0	0	0	0	0	0	0	0	0
SO4tex	1.34606e-11	2.0283e-12	5.17111e-10	-1.12054e-09	-4.8198e-10	-5.49586e-10	-4.98923e-11	-1.71672e-11	-1.70442e-10	1.57534e-10	1	1.19468e-10	-1.68375e-10	2.35623e-11	2.3637e-09	2.86346e-10	-1.31393e-10	3.87974e-10	1	-2.38691e-10	-1.55155e-10	5.04433e-10	3.94782e-10	4.10896e-09	3.77698e-10	2.858e-10	-5.72441e-09	-4.88106e-09	7.12394e-09	-9.04951e-10	-2.75477e-08	-1.94701e-08	-6.17652e-09	-2.20693e-08	-1.16398e-08	1.41801e-07	-2.00676e-08	-2.44265e-08	-1.35707e-07	-1.09009e-08	-1.9313e-07	1.21608e-07	-7.62542e-08	2.10521e-07	-2.40942e-08	-6.32277e-09	-9.53829e-09	-8.18574e-10	-2.37398e-10
AGM4Pt2pp	0	0	0	0	0	0	0	0	0	0	0	0	0	0	0	0	0	0	0	0	0	0	0	0	0	0	0	0	0	0	0	0	0	0	0	0	0	0	0	0	0	0	0	0	0	0	0	0	0
AGMt2pp	0	0	0	0	0	0	0	0	0	0	0	0	0	0	0	0	0	0	0	0	0	0	0	0	0	0	0	0	0	0	0	0	0	0	0	0	0	0	0	0	0	0	0	0	0	0	0	0	0
FECRMexs	0	0	0	0	0	0	0	0	0	0	0	0	0	0	0	0	0	0	0	0	0	0	0	0	0	0	0	0	0	0	0	0	0	0	0	0	0	0	0	0	0	0	0	0	0	0	0	0	0
ARBTNR1	0	0	0	0	0	0	0	0	0	0	0	0	0	0	0	0	0	0	0	0	0	0	0	0	0	0	0	0	0	0	0	0	0	0	0	0	0	0	0	0	0	0	0	0	0	0	0	0	0
ARBTNR2	0	0	0	0	0	0	0	0	0	0	0	0	0	0	0	0	0	0	0	0	0	0	0	0	0	0	0	0	0	0	0	0	0	0	0	0	0	0	0	0	0	0	0	0	0	0	0	0	0
METSOXR1	0	0	0	0	0	0	0	0	0	0	0	0	0	0	0	0	0	0	0	0	0	0	0	0	0	0	0	0	0	0	0	0	0	0	0	0	0	0	0	0	0	0	0	0	0	0	0	0	0
METSOXR2	0	0	0	0	0	0	0	0	0	0	0	0	0	0	0	0	0	0	0	0	0	0	0	0	0	0	0	0	0	0	0	0	0	0	0	0	0	0	0	0	0	0	0	0	0	0	0	0	0
DAPAL	0	0	0	0	0	0	0	0	0	0	0	0	0	0	0	0	0	0	0	0	0	0	0	0	0	0	0	0	0	0	0	0	0	0	0	0	0	0	0	0	0	0	0	0	0	0	0	0	0
AMPTASECG	0	0	0	0	0	0	0	0	0	0	0	0	0	0	0	0	0	0	0	0	0	0	0	0	0	0	0	0	0	0	0	0	0	0	0	0	0	0	0	0	0	0	0	0	0	0	0	0	0
EX_imp_e	0	0	0	0	0	0	0	0	0	0	0	0	0	0	0	0	0	0	0	0	0	0	0	0	0	0	0	0	0	0	0	0	0	0	0	0	0	0	0	0	0	0	0	0	0	0	0	0	0
DOPAtex	0	0	0	0	0	0	0	0	0	0	0	0	0	0	0	0	0	0	0	0	0	0	0	0	0	0	0	0	0	0	0	0	0	0	0	0	0	0	0	0	0	0	0	0	0	0	0	0	0
4HOXPACDtex	0	0	0	0	0	0	0	0	0	0	0	0	0	0	0	0	0	0	0	0	0	0	0	0	0	0	0	0	0	0	0	0	0	0	0	0	0	0	0	0	0	0	0	0	0	0	0	0	0
ARBTNR3	0	0	0	0	0	0	0	0	0	0	0	0	0	0	0	0	0	0	0	0	0	0	0	0	0	0	0	0	0	0	0	0	0	0	0	0	0	0	0	0	0	0	0	0	0	0	0	0	0
ARBTNexs	0	0	0	0	0	0	0	0	0	0	0	0	0	0	0	0	0	0	0	0	0	0	0	0	0	0	0	0	0	0	0	0	0	0	0	0	0	0	0	0	0	0	0	0	0	0	0	0	0
FEOXAMexs	0	0	0	0	0	0	0	0	0	0	0	0	0	0	0	0	0	0	0	0	0	0	0	0	0	0	0	0	0	0	0	0	0	0	0	0	0	0	0	0	0	0	0	0	0	0	0	0	0
LACZpp	0	0	0	0	0	0	0	0	0	0	0	0	0	0	0	0	0	0	0	0	0	0	0	0	0	0	0	0	0	0	0	0	0	0	0	0	0	0	0	0	0	0	0	0	0	0	0	0	0
SPMDtex	0	0	0	0	0	0	0	0	0	0	0	0	0	0	0	0	0	0	0	0	0	0	0	0	0	0	0	0	0	0	0	0	0	0	0	0	0	0	0	0	0	0	0	0	0	0	0	0	0
GPDDA1pp	0	0	0	0	0	0	0	0	0	0	0	0	0	0	0	0	0	0	0	0	0	0	0	0	0	0	0	0	0	0	0	0	0	0	0	0	0	0	0	0	0	0	0	0	0	0	0	0	0
GPDDA5pp	0	0	0	0	0	0	0	0	0	0	0	0	0	0	0	0	0	0	0	0	0	0	0	0	0	0	0	0	0	0	0	0	0	0	0	0	0	0	0	0	0	0	0	0	0	0	0	0	0
ETHAtex	0	0	0	0	0	0	0	0	0	0	0	0	0	0	0	0	0	0	0	0	0	0	0	0	0	0	0	0	0	0	0	0	0	0	0	0	0	0	0	0	0	0	0	0	0	0	0	0	0
G3PStex	0	0	0	0	0	0	0	0	0	0	0	0	0	0	0	0	0	0	0	0	0	0	0	0	0	0	0	0	0	0	0	0	0	0	0	0	0	0	0	0	0	0	0	0	0	0	0	0	0
FEOXAMR1	0	0	0	0	0	0	0	0	0	0	0	0	0	0	0	0	0	0	0	0	0	0	0	0	0	0	0	0	0	0	0	0	0	0	0	0	0	0	0	0	0	0	0	0	0	0	0	0	0
FEOXAMR2	0	0	0	0	0	0	0	0	0	0	0	0	0	0	0	0	0	0	0	0	0	0	0	0	0	0	0	0	0	0	0	0	0	0	0	0	0	0	0	0	0	0	0	0	0	0	0	0	0
FEOXAMR3	0	0	0	0	0	0	0	0	0	0	0	0	0	0	0	0	0	0	0	0	0	0	0	0	0	0	0	0	0	0	0	0	0	0	0	0	0	0	0	0	0	0	0	0	0	0	0	0	0
PTHRpp	0	0	0	0	0	0	0	0	0	0	0	0	0	0	0	0	0	0	0	0	0	0	0	0	0	0	0	0	0	0	0	0	0	0	0	0	0	0	0	0	0	0	0	0	0	0	0	0	0
FEENTERR2	0	0	0	0	0	0	0	0	0	0	0	0	0	0	0	0	0	0	0	0	0	0	0	0	0	0	0	0	0	0	0	0	0	0	0	0	0	0	0	0	0	0	0	0	0	0	0	0	0
FLVR	0	0	0	0	0	0	0	0	0	0	0	0	0	0	0	0	0	0	0	0	0	0	0	0	0	0	0	0	0	0	0	0	0	0	0	0	0	0	0	0	0	0	0	0	0	0	0	0	0
SUCCtex	0	0	0	0	0	0	0	0	0	0	0	0	0	0	0	0	0	0	0	0	0	0	0	0	0	0	0	0	0	0	0	0	0	0	0	0	0	0	0	0	0	0	0	0	0	0	0	0	0
FE3HOXR1	0	0	0	0	0	0	0	0	0	0	0	0	0	0	0	0	0	0	0	0	0	0	0	0	0	0	0	0	0	0	0	0	0	0	0	0	0	0	0	0	0	0	0	0	0	0	0	0	0
FEENTERexs	0	0	0	0	0	0	0	0	0	0	0	0	0	0	0	0	0	0	0	0	0	0	0	0	0	0	0	0	0	0	0	0	0	0	0	0	0	0	0	0	0	0	0	0	0	0	0	0	0
SUCRtex	0	0	0	0	0	0	0	0	0	0	0	0	0	0	0	0	0	0	0	0	0	0	0	0	0	0	0	0	0	0	0	0	0	0	0	0	0	0	0	0	0	0	0	0	0	0	0	0	0
FE3HOXexs	0	0	0	0	0	0	0	0	0	0	0	0	0	0	0	0	0	0	0	0	0	0	0	0	0	0	0	0	0	0	0	0	0	0	0	0	0	0	0	0	0	0	0	0	0	0	0	0	0
FECRMR3	0	0	0	0	0	0	0	0	0	0	0	0	0	0	0	0	0	0	0	0	0	0	0	0	0	0	0	0	0	0	0	0	0	0	0	0	0	0	0	0	0	0	0	0	0	0	0	0	0
FDMO2	0	0	0	0	0	0	0	0	0	0	0	0	0	0	0	0	0	0	0	0	0	0	0	0	0	0	0	0	0	0	0	0	0	0	0	0	0	0	0	0	0	0	0	0	0	0	0	0	0
LALGP	0	0	0	0	0	0	0	0	0	0	0	0	0	0	0	0	0	0	0	0	0	0	0	0	0	0	0	0	0	0	0	0	0	0	0	0	0	0	0	0	0	0	0	0	0	0	0	0	0
AGM4PApp	0	0	0	0	0	0	0	0	0	0	0	0	0	0	0	0	0	0	0	0	0	0	0	0	0	0	0	0	0	0	0	0	0	0	0	0	0	0	0	0	0	0	0	0	0	0	0	0	0
ARABDI	0	0	0	0	0	0	0	0	0	0	0	0	0	0	0	0	0	0	0	0	0	0	0	0	0	0	0	0	0	0	0	0	0	0	0	0	0	0	0	0	0	0	0	0	0	0	0	0	0
AGt3	0	0	0	0	0	0	0	0	0	0	0	0	0	0	0	0	0	0	0	0	0	0	0	0	0	0	0	0	0	0	0	0	0	0	0	0	0	0	0	0	0	0	0	0	0	0	0	0	0
CD2t3pp	0	0	0	0	0	0	0	0	0	0	0	0	0	0	0	0	0	0	0	0	0	0	0	0	0	0	0	0	0	0	0	0	0	0	0	0	0	0	0	0	0	0	0	0	0	0	0	0	0
ZNabcpp	0	0	0	0	0	0	0	0	0	0	0	0	0	0	0	0	0	0	0	0	0	0	0	0	0	0	0	0	0	0	0	0	0	0	0	0	0	0	0	0	0	0	0	0	0	0	0	0	0
SKMt2pp	0	0	0	0	0	0	0	0	0	0	0	0	0	0	0	0	0	0	0	0	0	0	0	0	0	0	0	0	0	0	0	0	0	0	0	0	0	0	0	0	0	0	0	0	0	0	0	0	0
FE2t2pp	0	0	0	0	0	0	0	0	0	0	0	0	0	0	0	0	0	0	0	0	0	0	0	0	0	0	0	0	0	0	0	0	0	0	0	0	0	0	0	0	0	0	0	0	0	0	0	0	0
GLYC2Ptex	0	0	0	0	0	0	0	0	0	0	0	0	0	0	0	0	0	0	0	0	0	0	0	0	0	0	0	0	0	0	0	0	0	0	0	0	0	0	0	0	0	0	0	0	0	0	0	0	0
PSERtex	0	0	0	0	0	0	0	0	0	0	0	0	0	0	0	0	0	0	0	0	0	0	0	0	0	0	0	0	0	0	0	0	0	0	0	0	0	0	0	0	0	0	0	0	0	0	0	0	0
TARTRtex	0	0	0	0	0	0	0	0	0	0	0	0	0	0	0	0	0	0	0	0	0	0	0	0	0	0	0	0	0	0	0	0	0	0	0	0	0	0	0	0	0	0	0	0	0	0	0	0	0
R5Ptex	0	0	0	0	0	0	0	0	0	0	0	0	0	0	0	0	0	0	0	0	0	0	0	0	0	0	0	0	0	0	0	0	0	0	0	0	0	0	0	0	0	0	0	0	0	0	0	0	0
THRPtex	0	0	0	0	0	0	0	0	0	0	0	0	0	0	0	0	0	0	0	0	0	0	0	0	0	0	0	0	0	0	0	0	0	0	0	0	0	0	0	0	0	0	0	0	0	0	0	0	0
TYRPtex	0	0	0	0	0	0	0	0	0	0	0	0	0	0	0	0	0	0	0	0	0	0	0	0	0	0	0	0	0	0	0	0	0	0	0	0	0	0	0	0	0	0	0	0	0	0	0	0	0
R5PPpp	0	0	0	0	0	0	0	0	0	0	0	0	0	0	0	0	0	0	0	0	0	0	0	0	0	0	0	0	0	0	0	0	0	0	0	0	0	0	0	0	0	0	0	0	0	0	0	0	0
PSP_Lpp	0	0	0	0	0	0	0	0	0	0	0	0	0	0	0	0	0	0	0	0	0	0	0	0	0	0	0	0	0	0	0	0	0	0	0	0	0	0	0	0	0	0	0	0	0	0	0	0	0
TYRPpp	0	0	0	0	0	0	0	0	0	0	0	0	0	0	0	0	0	0	0	0	0	0	0	0	0	0	0	0	0	0	0	0	0	0	0	0	0	0	0	0	0	0	0	0	0	0	0	0	0
R1PK	2.00123e-12	-3.26932e-12	0.570776	0.356164	0.575342	0.356164	6.96881e-10	0.141553	0.141553	9.82566e-10	0.214612	6.64358e-09	-1.6673e-09	-1.89548e-09	0.570776	-6.09296e-09	-1.24535e-09	-2.12213e-09	0.214612	-6.52933e-10	-2.33527e-09	9.66775e-09	5.42045e-10	0.356164	1.66614e-09	7.49343e-10	0.56621	0.356164	0.579909	0.465753	0.283105	0.283105	0.283105	0.283106	0.283105	0.283105	0.283105	0.283105	0.283104	0.283105	0.566207	0.566213	0.56621	0.566204	0.566211	0.56621	5.66734e-08	4.34441e-09	1.04088e-09
PAPSR2	8.77986e-12	3.33466e-12	3.42151e-10	-1.12001e-09	-6.5221e-11	1.65902e-09	3.20039e-10	2.91831e-11	-3.88294e-10	-1.68459e-10	0.4	8.5494e-11	1.89387e-10	4.29674e-10	2.81642e-09	-4.13082e-10	-4.00676e-10	2.15053e-10	0.4	4.69537e-10	-4.67597e-10	-4.36422e-10	-4.41764e-10	2.17273e-10	-1.11903e-09	5.65269e-10	-7.23387e-09	-9.77615e-10	3.98055e-09	-1.03096e-08	-1.05852e-08	7.42679e-09	-2.15074e-09	-3.55747e-09	-3.83829e-09	-2.73821e-08	-6.62437e-09	-7.35159e-09	-2.6205e-08	-4.91058e-08	-6.8416e-07	7.31947e-08	-2.43865e-08	2.00264e-06	9.70295e-09	-1.67077e-08	-2.63444e-09	2.30729e-10	1.16016e-09
GRXR	8.77986e-12	3.33466e-12	3.42151e-10	-1.12001e-09	-6.5221e-11	1.65902e-09	3.20039e-10	2.91831e-11	-3.88294e-10	-1.68459e-10	0.4	8.5494e-11	1.89387e-10	4.29674e-10	2.81642e-09	-4.13082e-10	-4.00676e-10	2.15053e-10	0.4	4.69537e-10	-4.67597e-10	-4.36422e-10	-4.41764e-10	2.17273e-10	-1.11903e-09	5.65269e-10	-7.23387e-09	-9.77615e-10	3.98055e-09	-1.03096e-08	-1.05852e-08	7.42679e-09	-2.15074e-09	-3.55747e-09	-3.83829e-09	-2.73821e-08	-6.62437e-09	-7.35159e-09	-2.6205e-08	-4.91058e-08	-6.8416e-07	7.31947e-08	-2.43865e-08	2.00264e-06	9.70295e-09	-1.67077e-08	-2.63444e-09	2.30729e-10	1.16016e-09
RNDR1b	0	0	0	0	0	0	0	0	0	0	0	0	0	0	0	0	0	0	0	0	0	0	0	0	0	0	0	0	0	0	0	0	0	0	0	0	0	0	0	0	0	0	0	0	0	0	0	0	0
R15BPK	2.00123e-12	-3.26932e-12	0.570776	0.356164	0.575342	0.356164	6.96881e-10	0.141553	0.141553	9.82566e-10	0.214612	6.64358e-09	-1.6673e-09	-1.89548e-09	0.570776	-6.09296e-09	-1.24535e-09	-2.12213e-09	0.214612	-6.52933e-10	-2.33527e-09	9.66775e-09	5.42045e-10	0.356164	1.66614e-09	7.49343e-10	0.56621	0.356164	0.579909	0.465753	0.283105	0.283105	0.283105	0.283106	0.283105	0.283105	0.283105	0.283105	0.283104	0.283105	0.566207	0.566213	0.56621	0.566204	0.566211	0.56621	5.66734e-08	4.34441e-09	1.04088e-09
Kabcpp	0	0	0	0	0	0	0	0	0	0	0	0	0	0	0	0	0	0	0	0	0	0	0	0	0	0	0	0	0	0	0	0	0	0	0	0	0	0	0	0	0	0	0	0	0	0	0	0	0
RNDR2b	0	0	0	0	0	0	0	0	0	0	0	0	0	0	0	0	0	0	0	0	0	0	0	0	0	0	0	0	0	0	0	0	0	0	0	0	0	0	0	0	0	0	0	0	0	0	0	0	0
TAURtex	0	0	0	0	0	0	0	0	0	0	0	0	0	0	0	0	0	0	0	0	0	0	0	0	0	0	0	0	0	0	0	0	0	0	0	0	0	0	0	0	0	0	0	0	0	0	0	0	0
FACOAE181	2.47373e-16	1.81549e-17	1.0073e-14	1.08045e-14	2.37731e-14	3.66569e-14	7.03005e-15	1.32849e-14	1.95948e-15	1.3831e-15	1.00357e-14	2.07896e-15	-1.03782e-14	-8.68386e-15	-3.64181e-14	-1.19852e-14	-1.46987e-14	-1.99499e-14	-4.82116e-14	-3.87864e-14	-2.59798e-14	-1.93166e-14	-1.76767e-14	-1.088e-13	-3.37747e-14	-1.11829e-14	-2.76655e-13	-2.68594e-13	-1.14888e-13	-1.18448e-13	-4.63528e-13	-1.57754e-13	-3.49845e-13	-2.65442e-12	2	-3.93381e-12	-6.05235e-13	-6.57453e-13	-4.98816e-12	2	-9.54209e-12	-3.2479e-12	-3.52809e-12	-2.67686e-11	4	3.25238e-15	4.42323e-15	3.11071e-16	8.47854e-15
FACOAE160	-2.51362e-15	-1.85334e-16	-1.02196e-13	-1.09792e-13	-6.80342e-14	-1.04724e-13	-2.00801e-14	-3.79341e-14	-8.252e-15	-5.81384e-15	-4.20673e-14	-8.70541e-15	-1.59408e-14	-1.3332e-14	-5.59292e-14	-1.84009e-14	-8.81504e-15	-1.19577e-14	-2.89092e-14	-2.32485e-14	-1.21064e-14	-8.99601e-15	-8.23751e-15	-5.0649e-14	-5.51371e-14	-1.82568e-14	-4.51576e-13	-4.38484e-13	-2.10459e-13	-2.16946e-13	-8.48979e-13	2	2.88491e-13	2.18888e-12	4.56498e-13	3.244e-12	2	4.12585e-13	3.13041e-12	6.52844e-13	1.14995e-12	4	4.25196e-13	3.22602e-12	6.03908e-12	1.61803e-13	2.20052e-13	1.54755e-14	2.38264e-14
FACOAE140	3.58897e-16	2.60372e-18	1.36914e-15	-1.27709e-14	-5.48073e-15	-8.43727e-15	-4.73634e-15	-8.94775e-15	-6.27824e-16	-4.47117e-16	-3.22084e-15	-6.68107e-16	2.05845e-16	1.72604e-16	7.2094e-16	2.35974e-16	-4.19012e-16	-5.70204e-16	-1.3782e-15	-1.10759e-15	-3.91476e-15	-9.19827e-15	-8.41605e-15	-5.17999e-14	-3.24163e-14	-6.65202e-15	-2.65456e-13	-2.57773e-13	-2.75404e-13	-1.8275e-13	2	-2.4342e-13	-2.16756e-13	-1.64455e-12	-3.4297e-13	2	-4.67393e-13	-5.07725e-13	-3.85213e-12	-8.03342e-13	4	-3.98409e-13	-4.32781e-13	-3.28357e-12	3.8529e-12	1.01968e-14	1.38676e-14	-7.92277e-15	1.37143e-14
LEUabcpp	0	0	0	0	0	0	0	0	0	0	0	0	0	0	0	0	0	0	0	0	0	0	0	0	0	0	0	0	0	0	0	0	0	0	0	0	0	0	0	0	0	0	0	0	0	0	0	0	0
L_LACt2rpp	0	0	0	0	0	0	0	0	0	0	0	0	0	0	0	0	0	0	0	0	0	0	0	0	0	0	0	0	0	0	0	0	0	0	0	0	0	0	0	0	0	0	0	0	0	0	0	0	0
MALt2_2pp	0	0	0	0	0	0	0	0	0	0	0	0	0	0	0	0	0	0	0	0	0	0	0	0	0	0	0	0	0	0	0	0	0	0	0	0	0	0	0	0	0	0	0	0	0	0	0	0	0
CPGNR1	0	0	0	0	0	0	0	0	0	0	0	0	0	0	0	0	0	0	0	0	0	0	0	0	0	0	0	0	0	0	0	0	0	0	0	0	0	0	0	0	0	0	0	0	0	0	0	0	0
CPGNR2	0	0	0	0	0	0	0	0	0	0	0	0	0	0	0	0	0	0	0	0	0	0	0	0	0	0	0	0	0	0	0	0	0	0	0	0	0	0	0	0	0	0	0	0	0	0	0	0	0
THRtex	0	0	0	0	0	0	0	0	0	0	0	0	0	0	0	0	0	0	0	0	0	0	0	0	0	0	0	0	0	0	0	0	0	0	0	0	0	0	0	0	0	0	0	0	0	0	0	0	0
CPGNR3	0	0	0	0	0	0	0	0	0	0	0	0	0	0	0	0	0	0	0	0	0	0	0	0	0	0	0	0	0	0	0	0	0	0	0	0	0	0	0	0	0	0	0	0	0	0	0	0	0
CPGNUtpp	0	0	0	0	0	0	0	0	0	0	0	0	0	0	0	0	0	0	0	0	0	0	0	0	0	0	0	0	0	0	0	0	0	0	0	0	0	0	0	0	0	0	0	0	0	0	0	0	0
CPGNUtex	0	0	0	0	0	0	0	0	0	0	0	0	0	0	0	0	0	0	0	0	0	0	0	0	0	0	0	0	0	0	0	0	0	0	0	0	0	0	0	0	0	0	0	0	0	0	0	0	0
MALt2_3pp	0	0	0	0	0	0	0	0	0	0	0	0	0	0	0	0	0	0	0	0	0	0	0	0	0	0	0	0	0	0	0	0	0	0	0	0	0	0	0	0	0	0	0	0	0	0	0	0	0
MALTabcpp	0	0	0	0	0	0	0	0	0	0	0	0	0	0	0	0	0	0	0	0	0	0	0	0	0	0	0	0	0	0	0	0	0	0	0	0	0	0	0	0	0	0	0	0	0	0	0	0	0
MALTHXabcpp	0	0	0	0	0	0	0	0	0	0	0	0	0	0	0	0	0	0	0	0	0	0	0	0	0	0	0	0	0	0	0	0	0	0	0	0	0	0	0	0	0	0	0	0	0	0	0	0	0
MALTPTabcpp	0	0	0	0	0	0	0	0	0	0	0	0	0	0	0	0	0	0	0	0	0	0	0	0	0	0	0	0	0	0	0	0	0	0	0	0	0	0	0	0	0	0	0	0	0	0	0	0	0
AAMYL	0	0	0	0	0	0	0	0	0	0	0	0	0	0	0	0	0	0	0	0	0	0	0	0	0	0	0	0	0	0	0	0	0	0	0	0	0	0	0	0	0	0	0	0	0	0	0	0	0
AAMYLpp	0	0	0	0	0	0	0	0	0	0	0	0	0	0	0	0	0	0	0	0	0	0	0	0	0	0	0	0	0	0	0	0	0	0	0	0	0	0	0	0	0	0	0	0	0	0	0	0	0
MALTTRabcpp	0	0	0	0	0	0	0	0	0	0	0	0	0	0	0	0	0	0	0	0	0	0	0	0	0	0	0	0	0	0	0	0	0	0	0	0	0	0	0	0	0	0	0	0	0	0	0	0	0
THMDtex	0	0	0	0	0	0	0	0	0	0	0	0	0	0	0	0	0	0	0	0	0	0	0	0	0	0	0	0	0	0	0	0	0	0	0	0	0	0	0	0	0	0	0	0	0	0	0	0	0
MALTTTRabcpp	0	0	0	0	0	0	0	0	0	0	0	0	0	0	0	0	0	0	0	0	0	0	0	0	0	0	0	0	0	0	0	0	0	0	0	0	0	0	0	0	0	0	0	0	0	0	0	0	0
MAN6Pt6_2pp	0	0	0	0	0	0	0	0	0	0	0	0	0	0	0	0	0	0	0	0	0	0	0	0	0	0	0	0	0	0	0	0	0	0	0	0	0	0	0	0	0	0	0	0	0	0	0	0	0
FACOAL80t2pp	0	0	0	0	0	0	0	0	0	0	0	0	0	0	0	0	0	0	0	0	0	0	0	0	0	0	0	0	0	0	0	0	0	0	0	0	0	0	0	0	0	0	0	0	0	0	0	0	0
PPGPPDP	0	0	0	0	0	0	0	0	0	0	0	0	0	0	0	0	0	0	0	0	0	0	0	0	0	0	0	0	0	0	0	0	0	0	0	0	0	0	0	0	0	0	0	0	0	0	0	0	0
CPGNabcpp	0	0	0	0	0	0	0	0	0	0	0	0	0	0	0	0	0	0	0	0	0	0	0	0	0	0	0	0	0	0	0	0	0	0	0	0	0	0	0	0	0	0	0	0	0	0	0	0	0
CPGNexs	0	0	0	0	0	0	0	0	0	0	0	0	0	0	0	0	0	0	0	0	0	0	0	0	0	0	0	0	0	0	0	0	0	0	0	0	0	0	0	0	0	0	0	0	0	0	0	0	0
MANGLYCptspp	0	0	0	0	0	0	0	0	0	0	0	0	0	0	0	0	0	0	0	0	0	0	0	0	0	0	0	0	0	0	0	0	0	0	0	0	0	0	0	0	0	0	0	0	0	0	0	0	0
MELIBt2pp	0	0	0	0	0	0	0	0	0	0	0	0	0	0	0	0	0	0	0	0	0	0	0	0	0	0	0	0	0	0	0	0	0	0	0	0	0	0	0	0	0	0	0	0	0	0	0	0	0
CBIuabcpp	0	0	0	0	0	0	0	0	0	0	0	0	0	0	0	0	0	0	0	0	0	0	0	0	0	0	0	0	0	0	0	0	0	0	0	0	0	0	0	0	0	0	0	0	0	0	0	0	0
METabcpp	0	0	0	0	0	0	0	0	0	0	0	0	0	0	0	0	0	0	0	0	0	0	0	0	0	0	0	0	0	0	0	0	0	0	0	0	0	0	0	0	0	0	0	0	0	0	0	0	0
CITtex	0	0	0	0	0	0	0	0	0	0	0	0	0	0	0	0	0	0	0	0	0	0	0	0	0	0	0	0	0	0	0	0	0	0	0	0	0	0	0	0	0	0	0	0	0	0	0	0	0
ACGAtex	0	0	0	0	0	0	0	0	0	0	0	0	0	0	0	0	0	0	0	0	0	0	0	0	0	0	0	0	0	0	0	0	0	0	0	0	0	0	0	0	0	0	0	0	0	0	0	0	0
DDCAtexi	0	0	0	0	0	0	0	0	0	0	0	0	0	0	0	0	0	0	0	0	0	0	0	0	0	0	0	0	0	0	0	0	0	0	0	0	0	0	0	0	0	0	0	0	0	0	0	0	0
TTDCAtexi	0	0	0	0	0	0	0	0	0	0	0	0	0	0	0	0	0	0	0	0	0	0	0	0	0	0	0	0	0	0	0	0	0	0	0	0	0	0	0	0	0	0	0	0	0	0	0	0	0
HDCAtexi	0	0	0	0	0	0	0	0	0	0	0	0	0	0	0	0	0	0	0	0	0	0	0	0	0	0	0	0	0	0	0	0	0	0	0	0	0	0	0	0	0	0	0	0	0	0	0	0	0
GUACYC	0	0	0	0	0	0	0	0	0	0	0	0	0	0	0	0	0	0	0	0	0	0	0	0	0	0	0	0	0	0	0	0	0	0	0	0	0	0	0	0	0	0	0	0	0	0	0	0	0
EX_fe3hox_un_e	0	0	0	0	0	0	0	0	0	0	0	0	0	0	0	0	0	0	0	0	0	0	0	0	0	0	0	0	0	0	0	0	0	0	0	0	0	0	0	0	0	0	0	0	0	0	0	0	0
GGPTRCS	0	0	0	0	0	0	0	0	0	0	0	0	0	0	0	0	0	0	0	0	0	0	0	0	0	0	0	0	0	0	0	0	0	0	0	0	0	0	0	0	0	0	0	0	0	0	0	0	0
EX_23dappa_e	0	0	0	0	0	0	0	0	0	0	0	0	0	0	0	0	0	0	0	0	0	0	0	0	0	0	0	0	0	0	0	0	0	0	0	0	0	0	0	0	0	0	0	0	0	0	0	0	0
RMNtpp	0	0	0	0	0	0	0	0	0	0	0	0	0	0	0	0	0	0	0	0	0	0	0	0	0	0	0	0	0	0	0	0	0	0	0	0	0	0	0	0	0	0	0	0	0	0	0	0	0
23PDE2pp	0	0	0	0	0	0	0	0	0	0	0	0	0	0	0	0	0	0	0	0	0	0	0	0	0	0	0	0	0	0	0	0	0	0	0	0	0	0	0	0	0	0	0	0	0	0	0	0	0
23PDE4pp	0	0	0	0	0	0	0	0	0	0	0	0	0	0	0	0	0	0	0	0	0	0	0	0	0	0	0	0	0	0	0	0	0	0	0	0	0	0	0	0	0	0	0	0	0	0	0	0	0
23PDE9pp	0	0	0	0	0	0	0	0	0	0	0	0	0	0	0	0	0	0	0	0	0	0	0	0	0	0	0	0	0	0	0	0	0	0	0	0	0	0	0	0	0	0	0	0	0	0	0	0	0
SERt4pp	0	0	0	0	0	0	0	0	0	0	0	0	0	0	0	0	0	0	0	0	0	0	0	0	0	0	0	0	0	0	0	0	0	0	0	0	0	0	0	0	0	0	0	0	0	0	0	0	0
METDtex	0	0	0	0	0	0	0	0	0	0	0	0	0	0	0	0	0	0	0	0	0	0	0	0	0	0	0	0	0	0	0	0	0	0	0	0	0	0	0	0	0	0	0	0	0	0	0	0	0
SUCCt2_3pp	0	0	0	0	0	0	0	0	0	0	0	0	0	0	0	0	0	0	0	0	0	0	0	0	0	0	0	0	0	0	0	0	0	0	0	0	0	0	0	0	0	0	0	0	0	0	0	0	0
MNLptspp	0	0	0	0	0	0	0	0	0	0	0	0	0	0	0	0	0	0	0	0	0	0	0	0	0	0	0	0	0	0	0	0	0	0	0	0	0	0	0	0	0	0	0	0	0	0	0	0	0
NAt3_1p5pp	0	0	0	0	0	0	0	0	0	0	0	0	0	0	0	0	0	0	0	0	0	0	0	0	0	0	0	0	0	0	0	0	0	0	0	0	0	0	0	0	0	0	0	0	0	0	0	0	0
ATPHs	0	0	0	0	0	0	0	0	0	0	0	0	0	0	0	0	0	0	0	0	0	0	0	0	0	0	0	0	0	0	0	0	0	0	0	0	0	0	0	0	0	0	0	0	0	0	0	0	0
SARCOX	0	0	0	0	0	0	0	0	0	0	0	0	0	0	0	0	0	0	0	0	0	0	0	0	0	0	0	0	0	0	0	0	0	0	0	0	0	0	0	0	0	0	0	0	0	0	0	0	0
GTPHs	0	0	0	0	0	0	0	0	0	0	0	0	0	0	0	0	0	0	0	0	0	0	0	0	0	0	0	0	0	0	0	0	0	0	0	0	0	0	0	0	0	0	0	0	0	0	0	0	0
MN6PP	0	0	0	0	0	0	0	0	0	0	0	0	0	0	0	0	0	0	0	0	0	0	0	0	0	0	0	0	0	0	0	0	0	0	0	0	0	0	0	0	0	0	0	0	0	0	0	0	0
NAt3_2pp	0	0	0	0	0	0	0	0	0	0	0	0	0	0	0	0	0	0	0	0	0	0	0	0	0	0	0	0	0	0	0	0	0	0	0	0	0	0	0	0	0	0	0	0	0	0	0	0	0
NH4tpp	-1.10081e-10	-2.76798e-11	5	3	5	2	1	4	2	1	1	2	1	1	3	1	1	2	1	1	1	1	1	2	1	1	5	3	5	2	0.999999	1	1	1	1	-3.26098e-06	-2.7327e-06	1.98323e-06	-7.8961e-06	-3.49953e-06	-1.60942e-05	2.34173e-05	2.13214e-07	-2.42293e-05	-1.97157e-06	2	15	1	3.90542e-10
3KGK	0	0	0	0	0	0	0	0	0	0	0	0	0	0	0	0	0	0	0	0	0	0	0	0	0	0	0	0	0	0	0	0	0	0	0	0	0	0	0	0	0	0	0	0	0	0	0	0	0
METtex	0	0	0	0	0	0	0	0	0	0	0	0	0	0	0	0	0	0	0	0	0	0	0	0	0	0	0	0	0	0	0	0	0	0	0	0	0	0	0	0	0	0	0	0	0	0	0	0	0
EX_cd2_e	0	0	0	0	0	0	0	0	0	0	0	0	0	0	0	0	0	0	0	0	0	0	0	0	0	0	0	0	0	0	0	0	0	0	0	0	0	0	0	0	0	0	0	0	0	0	0	0	0
F6PP	0	0	0	0	0	0	0	0	0	0	0	0	0	0	0	0	0	0	0	0	0	0	0	0	0	0	0	0	0	0	0	0	0	0	0	0	0	0	0	0	0	0	0	0	0	0	0	0	0
NMNPtpp	0	0	0	0	0	0	0	0	0	0	0	0	0	0	0	0	0	0	0	0	0	0	0	0	0	0	0	0	0	0	0	0	0	0	0	0	0	0	0	0	0	0	0	0	0	0	0	0	0
NO2t2rpp	0	0	0	0	0	0	0	0	0	0	0	0	0	0	0	0	0	0	0	0	0	0	0	0	0	0	0	0	0	0	0	0	0	0	0	0	0	0	0	0	0	0	0	0	0	0	0	0	0
NO3t7pp	0	0	0	0	0	0	0	0	0	0	0	0	0	0	0	0	0	0	0	0	0	0	0	0	0	0	0	0	0	0	0	0	0	0	0	0	0	0	0	0	0	0	0	0	0	0	0	0	0
ORNabcpp	0	0	0	0	0	0	0	0	0	0	0	0	0	0	0	0	0	0	0	0	0	0	0	0	0	0	0	0	0	0	0	0	0	0	0	0	0	0	0	0	0	0	0	0	0	0	0	0	0
PIuabcpp	0	0	0	0	0	0	0	0	0	0	0	0	0	0	0	0	0	0	0	0	0	0	0	0	0	0	0	0	0	0	0	0	0	0	0	0	0	0	0	0	0	0	0	0	0	0	0	0	0
PNTOt4pp	0	0	0	0	0	0	0	0	0	0	0	0	0	0	0	0	0	0	0	0	0	0	0	0	0	0	0	0	0	0	0	0	0	0	0	0	0	0	0	0	0	0	0	0	0	0	0	0	0
FRULYSDG	0	0	0	0	0	0	0	0	0	0	0	0	0	0	0	0	0	0	0	0	0	0	0	0	0	0	0	0	0	0	0	0	0	0	0	0	0	0	0	0	0	0	0	0	0	0	0	0	0
METDabcpp	0	0	0	0	0	0	0	0	0	0	0	0	0	0	0	0	0	0	0	0	0	0	0	0	0	0	0	0	0	0	0	0	0	0	0	0	0	0	0	0	0	0	0	0	0	0	0	0	0
GDPMNH	0	0	0	0	0	0	0	0	0	0	0	0	0	0	0	0	0	0	0	0	0	0	0	0	0	0	0	0	0	0	0	0	0	0	0	0	0	0	0	0	0	0	0	0	0	0	0	0	0
FACOAL60t2pp	0	0	0	0	0	0	0	0	0	0	0	0	0	0	0	0	0	0	0	0	0	0	0	0	0	0	0	0	0	0	0	0	0	0	0	0	0	0	0	0	0	0	0	0	0	0	0	0	0
IDONt2rpp	0	0	0	0	0	0	0	0	0	0	0	0	0	0	0	0	0	0	0	0	0	0	0	0	0	0	0	0	0	0	0	0	0	0	0	0	0	0	0	0	0	0	0	0	0	0	0	0	0
ILEabcpp	0	0	0	0	0	0	0	0	0	0	0	0	0	0	0	0	0	0	0	0	0	0	0	0	0	0	0	0	0	0	0	0	0	0	0	0	0	0	0	0	0	0	0	0	0	0	0	0	0
INDOLEt2pp	1.11979e-08	-8.60056e-09	6.20258e-08	1.60975e-07	-2.46087e-08	2.16592e-07	5.1046e-08	3.68794e-08	1.09086e-07	7.94946e-08	6.12389e-07	1.14236e-07	6.58348e-08	6.29884e-08	1.93209e-07	6.24685e-08	5.11366e-08	5.42642e-08	1.06856e-07	1.21326e-07	1.19111e-07	9.26638e-08	6.7375e-08	5.3507e-07	1.616e-07	6.72152e-08	1.55195e-06	1.61133e-06	1.49434e-06	1.51459e-06	6.86749e-06	2.32383e-06	2.50931e-06	2.86367e-05	4.02502e-06	2.84488e-05	9.66836e-06	1.04878e-05	8.91697e-05	1.66501e-05	0.000102595	3.48929e-05	3.78752e-05	0.000306528	6.00358e-05	1.34883e-06	1.75052e-06	1.36574e-07	1.68544e-07
INSt2pp	0	0	0	0	0	0	0	0	0	0	0	0	0	0	0	0	0	0	0	0	0	0	0	0	0	0	0	0	0	0	0	0	0	0	0	0	0	0	0	0	0	0	0	0	0	0	0	0	0
PROabcpp	0	0	0	0	0	0	0	0	0	0	0	0	0	0	0	0	0	0	0	0	0	0	0	0	0	0	0	0	0	0	0	0	0	0	0	0	0	0	0	0	0	0	0	0	0	0	0	0	0
PROt2rpp	3.43304e-13	-7.60224e-15	-1.32741e-11	3.44801e-11	-1.41417e-11	-1.06785e-11	-9.85108e-13	2.15865e-12	1.33307e-11	1.99013e-12	4.12796e-11	2.98231e-12	5.03934e-12	-4.01043e-12	-3.98283e-11	-3.64369e-12	-2.43135e-12	-1.58696e-12	4.44746e-12	-6.41661e-12	-1.13257e-11	1.58984e-13	1.45119e-13	4.92131e-11	-8.10293e-12	2.88872e-12	1.74802e-10	1.36284e-10	2.47464e-12	-2.04531e-10	1.00058e-11	-8.85386e-11	2.53378e-10	7.85778e-10	-1.5218e-10	-2.76602e-09	7.78647e-10	1.53645e-11	6.41736e-09	1.33834e-09	2.17577e-09	2.80927e-09	5.54737e-11	-2.79952e-08	-1.09766e-09	3.4103e-11	-1.26365e-10	9.33633e-12	-3.11018e-11
MNLtex	0	0	0	0	0	0	0	0	0	0	0	0	0	0	0	0	0	0	0	0	0	0	0	0	0	0	0	0	0	0	0	0	0	0	0	0	0	0	0	0	0	0	0	0	0	0	0	0	0
PROt4pp	-3.43304e-13	7.60224e-15	1.32741e-11	-3.44801e-11	1.41417e-11	1.06785e-11	9.85108e-13	-2.15865e-12	-1.33307e-11	-1.99013e-12	-4.12796e-11	-2.98231e-12	-5.03934e-12	4.01043e-12	3.98283e-11	3.64369e-12	2.43135e-12	1.58696e-12	-4.44746e-12	6.41661e-12	1.13257e-11	-1.58984e-13	-1.45119e-13	-4.92131e-11	8.10293e-12	-2.88872e-12	-1.74802e-10	-1.36284e-10	-2.47464e-12	2.04531e-10	-1.00058e-11	8.85386e-11	-2.53378e-10	-7.85778e-10	1.5218e-10	2.76602e-09	-7.78647e-10	-1.53645e-11	-6.41736e-09	-1.33834e-09	-2.17577e-09	-2.80927e-09	-5.54737e-11	2.79952e-08	1.09766e-09	-3.4103e-11	1.26365e-10	-9.33633e-12	3.11018e-11
PTRCabcpp	0	0	0	0	0	0	0	0	0	0	0	0	0	0	0	0	0	0	0	0	0	0	0	0	0	0	0	0	0	0	0	0	0	0	0	0	0	0	0	0	0	0	0	0	0	0	0	0	0
LYXt2pp	0	0	0	0	0	0	0	0	0	0	0	0	0	0	0	0	0	0	0	0	0	0	0	0	0	0	0	0	0	0	0	0	0	0	0	0	0	0	0	0	0	0	0	0	0	0	0	0	0
GDPDPK	0	0	0	0	0	0	0	0	0	0	0	0	0	0	0	0	0	0	0	0	0	0	0	0	0	0	0	0	0	0	0	0	0	0	0	0	0	0	0	0	0	0	0	0	0	0	0	0	0
OCDCAtexi	0	0	0	0	0	0	0	0	0	0	0	0	0	0	0	0	0	0	0	0	0	0	0	0	0	0	0	0	0	0	0	0	0	0	0	0	0	0	0	0	0	0	0	0	0	0	0	0	0
OCDCEAtexi	0	0	0	0	0	0	0	0	0	0	0	0	0	0	0	0	0	0	0	0	0	0	0	0	0	0	0	0	0	0	0	0	0	0	0	0	0	0	0	0	0	0	0	0	0	0	0	0	0
ASNNpp	0	0	0	0	0	0	0	0	0	0	0	0	0	0	0	0	0	0	0	0	0	0	0	0	0	0	0	0	0	0	0	0	0	0	0	0	0	0	0	0	0	0	0	0	0	0	0	0	0
GLUNpp	0	0	0	0	0	0	0	0	0	0	0	0	0	0	0	0	0	0	0	0	0	0	0	0	0	0	0	0	0	0	0	0	0	0	0	0	0	0	0	0	0	0	0	0	0	0	0	0	0
G6Ptex	0	0	0	0	0	0	0	0	0	0	0	0	0	0	0	0	0	0	0	0	0	0	0	0	0	0	0	0	0	0	0	0	0	0	0	0	0	0	0	0	0	0	0	0	0	0	0	0	0
NTD12	0	0	0	0	0	0	0	0	0	0	0	0	0	0	0	0	0	0	0	0	0	0	0	0	0	0	0	0	0	0	0	0	0	0	0	0	0	0	0	0	0	0	0	0	0	0	0	0	0
TUNGSabcpp	0	0	0	0	0	0	0	0	0	0	0	0	0	0	0	0	0	0	0	0	0	0	0	0	0	0	0	0	0	0	0	0	0	0	0	0	0	0	0	0	0	0	0	0	0	0	0	0	0
NAtex	0	0	0	0	0	0	0	0	0	0	0	0	0	0	0	0	0	0	0	0	0	0	0	0	0	0	0	0	0	0	0	0	0	0	0	0	0	0	0	0	0	0	0	0	0	0	0	0	0
MOBDabcpp	2.7982e-20	2.06206e-21	1.1382e-18	1.22188e-18	9.05643e-19	1.39291e-18	2.66695e-19	5.04177e-19	6.59848e-19	4.64927e-19	3.37102e-18	6.96782e-19	4.11327e-19	3.44076e-19	1.44347e-18	4.74748e-19	3.16944e-19	4.29944e-19	1.03913e-18	8.36091e-19	7.24035e-19	5.38314e-19	4.92592e-19	3.03072e-18	1.05567e-18	3.49596e-19	8.64621e-18	8.39453e-18	8.40377e-18	8.66042e-18	3.38892e-17	1.15377e-17	1.2534e-17	9.50885e-17	1.98253e-17	1.4091e-16	4.79627e-17	5.21152e-17	3.95306e-16	8.24431e-17	5.08415e-16	1.73068e-16	1.87971e-16	1.42617e-15	-1.07083e-16	-2.86928e-18	-3.90362e-18	-2.74458e-19	1.56858e-19
MOBDtex	2.7982e-20	2.06206e-21	1.1382e-18	1.22188e-18	9.05643e-19	1.39291e-18	2.66695e-19	5.04177e-19	6.59848e-19	4.64927e-19	3.37102e-18	6.96782e-19	4.11327e-19	3.44076e-19	1.44347e-18	4.74748e-19	3.16944e-19	4.29944e-19	1.03913e-18	8.36091e-19	7.24035e-19	5.38314e-19	4.92592e-19	3.03072e-18	1.05567e-18	3.49596e-19	8.64621e-18	8.39453e-18	8.40377e-18	8.66042e-18	3.38892e-17	1.15377e-17	1.2534e-17	9.50885e-17	1.98253e-17	1.4091e-16	4.79627e-17	5.21152e-17	3.95306e-16	8.24431e-17	5.08415e-16	1.73068e-16	1.87971e-16	1.42617e-15	-1.07083e-16	-2.86928e-18	-3.90362e-18	-2.74458e-19	1.56858e-19
NI2uabcpp	0	0	0	0	0	0	0	0	0	0	0	0	0	0	0	0	0	0	0	0	0	0	0	0	0	0	0	0	0	0	0	0	0	0	0	0	0	0	0	0	0	0	0	0	0	0	0	0	0
FECRMtonex	0	0	0	0	0	0	0	0	0	0	0	0	0	0	0	0	0	0	0	0	0	0	0	0	0	0	0	0	0	0	0	0	0	0	0	0	0	0	0	0	0	0	0	0	0	0	0	0	0
ARBTNtonex	0	0	0	0	0	0	0	0	0	0	0	0	0	0	0	0	0	0	0	0	0	0	0	0	0	0	0	0	0	0	0	0	0	0	0	0	0	0	0	0	0	0	0	0	0	0	0	0	0
ADOCBLabcpp	0	0	0	0	0	0	0	0	0	0	0	0	0	0	0	0	0	0	0	0	0	0	0	0	0	0	0	0	0	0	0	0	0	0	0	0	0	0	0	0	0	0	0	0	0	0	0	0	0
EX_enter_e	0	0	0	0	0	0	0	0	0	0	0	0	0	0	0	0	0	0	0	0	0	0	0	0	0	0	0	0	0	0	0	0	0	0	0	0	0	0	0	0	0	0	0	0	0	0	0	0	0
EX_fecrm_un_e	0	0	0	0	0	0	0	0	0	0	0	0	0	0	0	0	0	0	0	0	0	0	0	0	0	0	0	0	0	0	0	0	0	0	0	0	0	0	0	0	0	0	0	0	0	0	0	0	0
EX_cgly_e	0	0	0	0	0	0	0	0	0	0	0	0	0	0	0	0	0	0	0	0	0	0	0	0	0	0	0	0	0	0	0	0	0	0	0	0	0	0	0	0	0	0	0	0	0	0	0	0	0
NI2tex	-1.14666e-18	-8.4793e-20	-4.68543e-17	-5.03766e-17	-3.72059e-17	-5.7305e-17	-1.09836e-17	-2.07419e-17	-2.71166e-17	-1.91435e-17	-1.3867e-16	-2.8665e-17	-1.69202e-17	-1.41549e-17	-5.93627e-17	-1.95332e-17	-1.30316e-17	-1.76963e-17	-4.27647e-17	-3.43998e-17	-2.97892e-17	-2.21511e-17	-2.02747e-17	-1.24767e-16	-4.34274e-17	-1.43818e-17	-3.5578e-16	-3.45459e-16	-3.4579e-16	-3.56424e-16	-1.39435e-15	-4.7469e-16	-5.15573e-16	-3.91248e-15	-8.1591e-16	-5.79874e-15	-1.97374e-15	-2.1443e-15	-1.62643e-14	-3.39259e-15	-2.09195e-14	-7.12183e-15	-7.7351e-15	-5.86879e-14	-2.30457e-14	-6.17451e-16	-8.39748e-16	-5.90482e-17	-4.78736e-17
NTD10pp	0	0	0	0	0	0	0	0	0	0	0	0	0	0	0	0	0	0	0	0	0	0	0	0	0	0	0	0	0	0	0	0	0	0	0	0	0	0	0	0	0	0	0	0	0	0	0	0	0
NTD1pp	0	0	0	0	0	0	0	0	0	0	0	0	0	0	0	0	0	0	0	0	0	0	0	0	0	0	0	0	0	0	0	0	0	0	0	0	0	0	0	0	0	0	0	0	0	0	0	0	0
EX_chtbs_e	0	0	0	0	0	0	0	0	0	0	0	0	0	0	0	0	0	0	0	0	0	0	0	0	0	0	0	0	0	0	0	0	0	0	0	0	0	0	0	0	0	0	0	0	0	0	0	0	0
EX_gmp_e	0	0	0	0	0	0	0	0	0	0	0	0	0	0	0	0	0	0	0	0	0	0	0	0	0	0	0	0	0	0	0	0	0	0	0	0	0	0	0	0	0	0	0	0	0	0	0	0	0
NTD2pp	0	0	0	0	0	0	0	0	0	0	0	0	0	0	0	0	0	0	0	0	0	0	0	0	0	0	0	0	0	0	0	0	0	0	0	0	0	0	0	0	0	0	0	0	0	0	0	0	0
NACtex	0	0	0	0	0	0	0	0	0	0	0	0	0	0	0	0	0	0	0	0	0	0	0	0	0	0	0	0	0	0	0	0	0	0	0	0	0	0	0	0	0	0	0	0	0	0	0	0	0
NTD3pp	0	0	0	0	0	0	0	0	0	0	0	0	0	0	0	0	0	0	0	0	0	0	0	0	0	0	0	0	0	0	0	0	0	0	0	0	0	0	0	0	0	0	0	0	0	0	0	0	0
NTD4pp	0	0	0	0	0	0	0	0	0	0	0	0	0	0	0	0	0	0	0	0	0	0	0	0	0	0	0	0	0	0	0	0	0	0	0	0	0	0	0	0	0	0	0	0	0	0	0	0	0
NTD5pp	0	0	0	0	0	0	0	0	0	0	0	0	0	0	0	0	0	0	0	0	0	0	0	0	0	0	0	0	0	0	0	0	0	0	0	0	0	0	0	0	0	0	0	0	0	0	0	0	0
EX_h2o2_e	0	0	0	0	0	0	0	0	0	0	0	0	0	0	0	0	0	0	0	0	0	0	0	0	0	0	0	0	0	0	0	0	0	0	0	0	0	0	0	0	0	0	0	0	0	0	0	0	0
EX_ump_e	0	0	0	0	0	0	0	0	0	0	0	0	0	0	0	0	0	0	0	0	0	0	0	0	0	0	0	0	0	0	0	0	0	0	0	0	0	0	0	0	0	0	0	0	0	0	0	0	0
EX_pydam_e	0	0	0	0	0	0	0	0	0	0	0	0	0	0	0	0	0	0	0	0	0	0	0	0	0	0	0	0	0	0	0	0	0	0	0	0	0	0	0	0	0	0	0	0	0	0	0	0	0
CRNabcpp	0	0	0	0	0	0	0	0	0	0	0	0	0	0	0	0	0	0	0	0	0	0	0	0	0	0	0	0	0	0	0	0	0	0	0	0	0	0	0	0	0	0	0	0	0	0	0	0	0
CRNDabcpp	0	0	0	0	0	0	0	0	0	0	0	0	0	0	0	0	0	0	0	0	0	0	0	0	0	0	0	0	0	0	0	0	0	0	0	0	0	0	0	0	0	0	0	0	0	0	0	0	0
DNTPPA	-6.13876e-13	5.03071e-14	1.02278e-10	-1.86413e-10	-2.18009e-10	7.90527e-11	5.3864e-11	1.58507e-10	2.50043e-10	-1.01503e-10	-8.9989e-10	2.14336e-10	1.21874e-10	-6.25645e-11	-3.03578e-10	-1.68609e-10	-8.20182e-11	8.84647e-11	-1.99196e-11	-3.1064e-10	7.28504e-11	-1.15476e-10	-7.5882e-11	8.43644e-10	2.26409e-10	9.89448e-11	1.86138e-09	-1.9892e-09	1.52794e-09	1.37428e-09	2.46898e-09	-1.08989e-09	-4.49252e-09	-2.34651e-08	-4.77978e-09	-3.39468e-08	1.08948e-08	-4.07076e-09	1.15379e-07	3.17316e-08	-1.25704e-08	-2.37821e-10	-3.53746e-08	-4.50342e-07	5.18576e-08	-2.64322e-09	-3.26477e-09	2.45284e-10	-9.1398e-11
NTD6pp	0	0	0	0	0	0	0	0	0	0	0	0	0	0	0	0	0	0	0	0	0	0	0	0	0	0	0	0	0	0	0	0	0	0	0	0	0	0	0	0	0	0	0	0	0	0	0	0	0
NTD7pp	0	0	0	0	0	0	0	0	0	0	0	0	0	0	0	0	0	0	0	0	0	0	0	0	0	0	0	0	0	0	0	0	0	0	0	0	0	0	0	0	0	0	0	0	0	0	0	0	0
CTBTabcpp	0	0	0	0	0	0	0	0	0	0	0	0	0	0	0	0	0	0	0	0	0	0	0	0	0	0	0	0	0	0	0	0	0	0	0	0	0	0	0	0	0	0	0	0	0	0	0	0	0
NTD9pp	0	0	0	0	0	0	0	0	0	0	0	0	0	0	0	0	0	0	0	0	0	0	0	0	0	0	0	0	0	0	0	0	0	0	0	0	0	0	0	0	0	0	0	0	0	0	0	0	0
NH4tex	-1.1159e-10	-2.87024e-11	5	3	5	2	1	4	2	1	1	2	1	1	3	1	1	2	1	1	1	1	1	2	1	1	5	3	5	2	0.999999	1	1	1	1	-3.25109e-06	-2.72142e-06	1.98676e-06	-7.91181e-06	-3.54223e-06	-1.60117e-05	2.34123e-05	2.63946e-07	-2.41854e-05	-2.08605e-06	2	15	1	6.30287e-10
PEAMNOpp	0	0	0	0	0	0	0	0	0	0	0	0	0	0	0	0	0	0	0	0	0	0	0	0	0	0	0	0	0	0	0	0	0	0	0	0	0	0	0	0	0	0	0	0	0	0	0	0	0
GAL1PPpp	0	0	0	0	0	0	0	0	0	0	0	0	0	0	0	0	0	0	0	0	0	0	0	0	0	0	0	0	0	0	0	0	0	0	0	0	0	0	0	0	0	0	0	0	0	0	0	0	0
NTPP9	0	0	0	0	0	0	0	0	0	0	0	0	0	0	0	0	0	0	0	0	0	0	0	0	0	0	0	0	0	0	0	0	0	0	0	0	0	0	0	0	0	0	0	0	0	0	0	0	0
NTPP10	0	0	0	0	0	0	0	0	0	0	0	0	0	0	0	0	0	0	0	0	0	0	0	0	0	0	0	0	0	0	0	0	0	0	0	0	0	0	0	0	0	0	0	0	0	0	0	0	0
NTPP11	0	0	0	0	0	0	0	0	0	0	0	0	0	0	0	0	0	0	0	0	0	0	0	0	0	0	0	0	0	0	0	0	0	0	0	0	0	0	0	0	0	0	0	0	0	0	0	0	0
H2O2tex	0	0	0	0	0	0	0	0	0	0	0	0	0	0	0	0	0	0	0	0	0	0	0	0	0	0	0	0	0	0	0	0	0	0	0	0	0	0	0	0	0	0	0	0	0	0	0	0	0
ARGDCpp	0	0	0	0	0	0	0	0	0	0	0	0	0	0	0	0	0	0	0	0	0	0	0	0	0	0	0	0	0	0	0	0	0	0	0	0	0	0	0	0	0	0	0	0	0	0	0	0	0
URIH	0	0	0	0	0	0	0	0	0	0	0	0	0	0	0	0	0	0	0	0	0	0	0	0	0	0	0	0	0	0	0	0	0	0	0	0	0	0	0	0	0	0	0	0	0	0	0	0	0
ALLPI	0	0	0	0	0	0	0	0	0	0	0	0	0	0	0	0	0	0	0	0	0	0	0	0	0	0	0	0	0	0	0	0	0	0	0	0	0	0	0	0	0	0	0	0	0	0	0	0	0
ALLK	0	0	0	0	0	0	0	0	0	0	0	0	0	0	0	0	0	0	0	0	0	0	0	0	0	0	0	0	0	0	0	0	0	0	0	0	0	0	0	0	0	0	0	0	0	0	0	0	0
ALLULPE	0	0	0	0	0	0	0	0	0	0	0	0	0	0	0	0	0	0	0	0	0	0	0	0	0	0	0	0	0	0	0	0	0	0	0	0	0	0	0	0	0	0	0	0	0	0	0	0	0
ADEtex	0	0	0	0	0	0	0	0	0	0	0	0	0	0	0	0	0	0	0	0	0	0	0	0	0	0	0	0	0	0	0	0	0	0	0	0	0	0	0	0	0	0	0	0	0	0	0	0	0
ADNtex	0	0	0	0	0	0	0	0	0	0	0	0	0	0	0	0	0	0	0	0	0	0	0	0	0	0	0	0	0	0	0	0	0	0	0	0	0	0	0	0	0	0	0	0	0	0	0	0	0
NADPHQR2	0	0	0	0	0	0	0	0	0	0	0	0	0	0	0	0	0	0	0	0	0	0	0	0	0	0	0	0	0	0	0	0	0	0	0	0	0	0	0	0	0	0	0	0	0	0	0	0	0
NADPHQR3	0	0	0	0	0	0	0	0	0	0	0	0	0	0	0	0	0	0	0	0	0	0	0	0	0	0	0	0	0	0	0	0	0	0	0	0	0	0	0	0	0	0	0	0	0	0	0	0	0
NADPHQR4	0	0	0	0	0	0	0	0	0	0	0	0	0	0	0	0	0	0	0	0	0	0	0	0	0	0	0	0	0	0	0	0	0	0	0	0	0	0	0	0	0	0	0	0	0	0	0	0	0
GLBRAN2	1.11979e-08	-8.60056e-09	6.20258e-08	1.60975e-07	-2.46087e-08	2.16592e-07	5.1046e-08	3.68794e-08	1.09086e-07	7.94946e-08	6.12389e-07	1.14236e-07	6.58348e-08	6.29884e-08	1.93209e-07	6.24685e-08	5.11366e-08	5.42642e-08	1.06856e-07	1.21326e-07	1.19111e-07	9.26638e-08	6.7375e-08	5.3507e-07	1.616e-07	6.72152e-08	1.55195e-06	1.61133e-06	1.49434e-06	1.51459e-06	6.86749e-06	2.32383e-06	2.50931e-06	2.86367e-05	4.02502e-06	2.84488e-05	9.66836e-06	1.04878e-05	8.91697e-05	1.66501e-05	0.000102595	3.48929e-05	3.78752e-05	0.000306528	6.00358e-05	1.34883e-06	1.75052e-06	1.36574e-07	1.68544e-07
ASR	0	0	0	0	0	0	0	0	0	0	0	0	0	0	0	0	0	0	0	0	0	0	0	0	0	0	0	0	0	0	0	0	0	0	0	0	0	0	0	0	0	0	0	0	0	0	0	0	0
ASO3tex	0	0	0	0	0	0	0	0	0	0	0	0	0	0	0	0	0	0	0	0	0	0	0	0	0	0	0	0	0	0	0	0	0	0	0	0	0	0	0	0	0	0	0	0	0	0	0	0	0
AGMtex	0	0	0	0	0	0	0	0	0	0	0	0	0	0	0	0	0	0	0	0	0	0	0	0	0	0	0	0	0	0	0	0	0	0	0	0	0	0	0	0	0	0	0	0	0	0	0	0	0
ALAtex	0	0	0	0	0	0	0	0	0	0	0	0	0	0	0	0	0	0	0	0	0	0	0	0	0	0	0	0	0	0	0	0	0	0	0	0	0	0	0	0	0	0	0	0	0	0	0	0	0
BALAtex	0	0	0	0	0	0	0	0	0	0	0	0	0	0	0	0	0	0	0	0	0	0	0	0	0	0	0	0	0	0	0	0	0	0	0	0	0	0	0	0	0	0	0	0	0	0	0	0	0
DALAtex	0	0	0	0	0	0	0	0	0	0	0	0	0	0	0	0	0	0	0	0	0	0	0	0	0	0	0	0	0	0	0	0	0	0	0	0	0	0	0	0	0	0	0	0	0	0	0	0	0
MANGLYCtex	0	0	0	0	0	0	0	0	0	0	0	0	0	0	0	0	0	0	0	0	0	0	0	0	0	0	0	0	0	0	0	0	0	0	0	0	0	0	0	0	0	0	0	0	0	0	0	0	0
EX_frulys_e	0	0	0	0	0	0	0	0	0	0	0	0	0	0	0	0	0	0	0	0	0	0	0	0	0	0	0	0	0	0	0	0	0	0	0	0	0	0	0	0	0	0	0	0	0	0	0	0	0
AMPtex	0	0	0	0	0	0	0	0	0	0	0	0	0	0	0	0	0	0	0	0	0	0	0	0	0	0	0	0	0	0	0	0	0	0	0	0	0	0	0	0	0	0	0	0	0	0	0	0	0
METOX1s	0	0	0	0	0	0	0	0	0	0	0	0	0	0	0	0	0	0	0	0	0	0	0	0	0	0	0	0	0	0	0	0	0	0	0	0	0	0	0	0	0	0	0	0	0	0	0	0	0
XTSNH	0	0	0	0	0	0	0	0	0	0	0	0	0	0	0	0	0	0	0	0	0	0	0	0	0	0	0	0	0	0	0	0	0	0	0	0	0	0	0	0	0	0	0	0	0	0	0	0	0
METOX2s	0	0	0	0	0	0	0	0	0	0	0	0	0	0	0	0	0	0	0	0	0	0	0	0	0	0	0	0	0	0	0	0	0	0	0	0	0	0	0	0	0	0	0	0	0	0	0	0	0
FRUURt2rpp	0	0	0	0	0	0	0	0	0	0	0	0	0	0	0	0	0	0	0	0	0	0	0	0	0	0	0	0	0	0	0	0	0	0	0	0	0	0	0	0	0	0	0	0	0	0	0	0	0
FRUURtex	0	0	0	0	0	0	0	0	0	0	0	0	0	0	0	0	0	0	0	0	0	0	0	0	0	0	0	0	0	0	0	0	0	0	0	0	0	0	0	0	0	0	0	0	0	0	0	0	0
ARBtex	0	0	0	0	0	0	0	0	0	0	0	0	0	0	0	0	0	0	0	0	0	0	0	0	0	0	0	0	0	0	0	0	0	0	0	0	0	0	0	0	0	0	0	0	0	0	0	0	0
ARGtex	0	0	0	0	0	0	0	0	0	0	0	0	0	0	0	0	0	0	0	0	0	0	0	0	0	0	0	0	0	0	0	0	0	0	0	0	0	0	0	0	0	0	0	0	0	0	0	0	0
INSH	0	0	0	0	0	0	0	0	0	0	0	0	0	0	0	0	0	0	0	0	0	0	0	0	0	0	0	0	0	0	0	0	0	0	0	0	0	0	0	0	0	0	0	0	0	0	0	0	0
ASCBtex	0	0	0	0	0	0	0	0	0	0	0	0	0	0	0	0	0	0	0	0	0	0	0	0	0	0	0	0	0	0	0	0	0	0	0	0	0	0	0	0	0	0	0	0	0	0	0	0	0
FACOAL100t2pp	0	0	0	0	0	0	0	0	0	0	0	0	0	0	0	0	0	0	0	0	0	0	0	0	0	0	0	0	0	0	0	0	0	0	0	0	0	0	0	0	0	0	0	0	0	0	0	0	0
RIBabcpp	0	0	0	0	0	0	0	0	0	0	0	0	0	0	0	0	0	0	0	0	0	0	0	0	0	0	0	0	0	0	0	0	0	0	0	0	0	0	0	0	0	0	0	0	0	0	0	0	0
ECAtpp	0	0	0	0	0	0	0	0	0	0	0	0	0	0	0	0	0	0	0	0	0	0	0	0	0	0	0	0	0	0	0	0	0	0	0	0	0	0	0	0	0	0	0	0	0	0	0	0	0
O16AT	0	0	0	0	0	0	0	0	0	0	0	0	0	0	0	0	0	0	0	0	0	0	0	0	0	0	0	0	0	0	0	0	0	0	0	0	0	0	0	0	0	0	0	0	0	0	0	0	0
O16GALFT	0	0	0	0	0	0	0	0	0	0	0	0	0	0	0	0	0	0	0	0	0	0	0	0	0	0	0	0	0	0	0	0	0	0	0	0	0	0	0	0	0	0	0	0	0	0	0	0	0
O16GLCT2	0	0	0	0	0	0	0	0	0	0	0	0	0	0	0	0	0	0	0	0	0	0	0	0	0	0	0	0	0	0	0	0	0	0	0	0	0	0	0	0	0	0	0	0	0	0	0	0	0
O16AUNDtpp	0	0	0	0	0	0	0	0	0	0	0	0	0	0	0	0	0	0	0	0	0	0	0	0	0	0	0	0	0	0	0	0	0	0	0	0	0	0	0	0	0	0	0	0	0	0	0	0	0
O16AP1pp	0	0	0	0	0	0	0	0	0	0	0	0	0	0	0	0	0	0	0	0	0	0	0	0	0	0	0	0	0	0	0	0	0	0	0	0	0	0	0	0	0	0	0	0	0	0	0	0	0
GPDDA3pp	0	0	0	0	0	0	0	0	0	0	0	0	0	0	0	0	0	0	0	0	0	0	0	0	0	0	0	0	0	0	0	0	0	0	0	0	0	0	0	0	0	0	0	0	0	0	0	0	0
GPDDA4pp	0	0	0	0	0	0	0	0	0	0	0	0	0	0	0	0	0	0	0	0	0	0	0	0	0	0	0	0	0	0	0	0	0	0	0	0	0	0	0	0	0	0	0	0	0	0	0	0	0
GPDDA2pp	0	0	0	0	0	0	0	0	0	0	0	0	0	0	0	0	0	0	0	0	0	0	0	0	0	0	0	0	0	0	0	0	0	0	0	0	0	0	0	0	0	0	0	0	0	0	0	0	0
FACOAL120t2pp	0	0	0	0	0	0	0	0	0	0	0	0	0	0	0	0	0	0	0	0	0	0	0	0	0	0	0	0	0	0	0	0	0	0	0	0	0	0	0	0	0	0	0	0	0	0	0	0	0
GLYCAt2rpp	0	0	0	0	0	0	0	0	0	0	0	0	0	0	0	0	0	0	0	0	0	0	0	0	0	0	0	0	0	0	0	0	0	0	0	0	0	0	0	0	0	0	0	0	0	0	0	0	0
GLYCAtex	0	0	0	0	0	0	0	0	0	0	0	0	0	0	0	0	0	0	0	0	0	0	0	0	0	0	0	0	0	0	0	0	0	0	0	0	0	0	0	0	0	0	0	0	0	0	0	0	0
FACOAL140t2pp	0	0	0	0	0	0	0	0	0	0	0	0	0	0	0	0	0	0	0	0	0	0	0	0	0	0	0	0	0	0	0	0	0	0	0	0	0	0	0	0	0	0	0	0	0	0	0	0	0
EX_enlipa_e	0	0	0	0	0	0	0	0	0	0	0	0	0	0	0	0	0	0	0	0	0	0	0	0	0	0	0	0	0	0	0	0	0	0	0	0	0	0	0	0	0	0	0	0	0	0	0	0	0
BUTtex	0	0	0	0	0	0	0	0	0	0	0	0	0	0	0	0	0	0	0	0	0	0	0	0	0	0	0	0	0	0	0	0	0	0	0	0	0	0	0	0	0	0	0	0	0	0	0	0	0
EX_hacolipa_e	0	0	0	0	0	0	0	0	0	0	0	0	0	0	0	0	0	0	0	0	0	0	0	0	0	0	0	0	0	0	0	0	0	0	0	0	0	0	0	0	0	0	0	0	0	0	0	0	0
AGM4PCP	0	0	0	0	0	0	0	0	0	0	0	0	0	0	0	0	0	0	0	0	0	0	0	0	0	0	0	0	0	0	0	0	0	0	0	0	0	0	0	0	0	0	0	0	0	0	0	0	0
4PCP	0	0	0	0	0	0	0	0	0	0	0	0	0	0	0	0	0	0	0	0	0	0	0	0	0	0	0	0	0	0	0	0	0	0	0	0	0	0	0	0	0	0	0	0	0	0	0	0	0
FE3HOXtonex	0	0	0	0	0	0	0	0	0	0	0	0	0	0	0	0	0	0	0	0	0	0	0	0	0	0	0	0	0	0	0	0	0	0	0	0	0	0	0	0	0	0	0	0	0	0	0	0	0
CU2abcpp	0	0	0	0	0	0	0	0	0	0	0	0	0	0	0	0	0	0	0	0	0	0	0	0	0	0	0	0	0	0	0	0	0	0	0	0	0	0	0	0	0	0	0	0	0	0	0	0	0
COBALT2abcpp	0	0	0	0	0	0	0	0	0	0	0	0	0	0	0	0	0	0	0	0	0	0	0	0	0	0	0	0	0	0	0	0	0	0	0	0	0	0	0	0	0	0	0	0	0	0	0	0	0
NI2abcpp	0	0	0	0	0	0	0	0	0	0	0	0	0	0	0	0	0	0	0	0	0	0	0	0	0	0	0	0	0	0	0	0	0	0	0	0	0	0	0	0	0	0	0	0	0	0	0	0	0
MG2uabcpp	0	0	0	0	0	0	0	0	0	0	0	0	0	0	0	0	0	0	0	0	0	0	0	0	0	0	0	0	0	0	0	0	0	0	0	0	0	0	0	0	0	0	0	0	0	0	0	0	0
4PCPpp	0	0	0	0	0	0	0	0	0	0	0	0	0	0	0	0	0	0	0	0	0	0	0	0	0	0	0	0	0	0	0	0	0	0	0	0	0	0	0	0	0	0	0	0	0	0	0	0	0
HCYSMT2	0	0	0	0	0	0	0	0	0	0	0	0	0	0	0	0	0	0	0	0	0	0	0	0	0	0	0	0	0	0	0	0	0	0	0	0	0	0	0	0	0	0	0	0	0	0	0	0	0
FALDH2	0	0	0	0	0	0	0	0	0	0	0	0	0	0	0	0	0	0	0	0	0	0	0	0	0	0	0	0	0	0	0	0	0	0	0	0	0	0	0	0	0	0	0	0	0	0	0	0	0
CHLtex	0	0	0	0	0	0	0	0	0	0	0	0	0	0	0	0	0	0	0	0	0	0	0	0	0	0	0	0	0	0	0	0	0	0	0	0	0	0	0	0	0	0	0	0	0	0	0	0	0
GLYBabcpp	0	0	0	0	0	0	0	0	0	0	0	0	0	0	0	0	0	0	0	0	0	0	0	0	0	0	0	0	0	0	0	0	0	0	0	0	0	0	0	0	0	0	0	0	0	0	0	0	0
GLYC3Pt6pp	0	0	0	0	0	0	0	0	0	0	0	0	0	0	0	0	0	0	0	0	0	0	0	0	0	0	0	0	0	0	0	0	0	0	0	0	0	0	0	0	0	0	0	0	0	0	0	0	0
MMETtex	0	0	0	0	0	0	0	0	0	0	0	0	0	0	0	0	0	0	0	0	0	0	0	0	0	0	0	0	0	0	0	0	0	0	0	0	0	0	0	0	0	0	0	0	0	0	0	0	0
FE3tex	0	0	0	0	0	0	0	0	0	0	0	0	0	0	0	0	0	0	0	0	0	0	0	0	0	0	0	0	0	0	0	0	0	0	0	0	0	0	0	0	0	0	0	0	0	0	0	0	0
MG2tex	7.92157e-17	5.80817e-18	3.21245e-15	3.45225e-15	2.55156e-15	3.92661e-15	7.5371e-16	1.42291e-15	1.86167e-15	1.31173e-15	9.50667e-15	1.96655e-15	1.16079e-15	9.70864e-16	4.07255e-15	1.33988e-15	8.94233e-16	1.21371e-15	2.9325e-15	2.35935e-15	2.04304e-15	1.51923e-15	1.39008e-15	8.55483e-15	2.97951e-15	9.86528e-16	2.44003e-14	2.36905e-14	2.37132e-14	2.44427e-14	9.56436e-14	3.25542e-14	3.53677e-14	2.68332e-13	5.59599e-14	3.97635e-13	1.35367e-13	1.47047e-13	1.11554e-12	2.32654e-13	1.43469e-12	4.88368e-13	5.30478e-13	4.02479e-12	2.74411e-13	7.35157e-15	9.99829e-15	7.0321e-16	-2.33097e-16
Zn2tex	8.66402e-20	6.34824e-21	3.55475e-18	3.79969e-18	2.79446e-18	4.31987e-18	8.23928e-19	1.5721e-18	2.0461e-18	1.44531e-18	1.0445e-17	2.15468e-18	1.27809e-18	1.06718e-18	4.48549e-18	1.47186e-18	9.81867e-19	1.33276e-18	3.2225e-18	2.59546e-18	2.24319e-18	1.67037e-18	1.5256e-18	9.41208e-18	3.27439e-18	1.08411e-18	2.68138e-17	2.60468e-17	2.60746e-17	2.68736e-17	1.05067e-16	3.57728e-17	3.8881e-17	2.94994e-16	6.15079e-17	4.36994e-16	1.48749e-16	1.61648e-16	1.22612e-15	2.55495e-16	1.57577e-15	5.36781e-16	5.83339e-16	4.42254e-15	-7.49772e-16	-2.00874e-17	-2.73188e-17	-1.92146e-18	-2.83549e-17
MMETt2pp	0	0	0	0	0	0	0	0	0	0	0	0	0	0	0	0	0	0	0	0	0	0	0	0	0	0	0	0	0	0	0	0	0	0	0	0	0	0	0	0	0	0	0	0	0	0	0	0	0
CD2tex	0	0	0	0	0	0	0	0	0	0	0	0	0	0	0	0	0	0	0	0	0	0	0	0	0	0	0	0	0	0	0	0	0	0	0	0	0	0	0	0	0	0	0	0	0	0	0	0	0
GLYCLTt4pp	-3.43304e-13	7.60224e-15	1.32741e-11	-3.44801e-11	1.41417e-11	1.06785e-11	9.85108e-13	-2.15865e-12	-1.33307e-11	-1.99013e-12	-4.12796e-11	-2.98231e-12	-5.03934e-12	4.01043e-12	3.98283e-11	3.64369e-12	2.43135e-12	1.58696e-12	-4.44746e-12	6.41661e-12	1.13257e-11	-1.58984e-13	-1.45119e-13	-4.92131e-11	8.10293e-12	-2.88872e-12	-1.74802e-10	-1.36284e-10	-2.47464e-12	2.04531e-10	-1.00058e-11	8.85386e-11	-2.53378e-10	-7.85778e-10	1.5218e-10	2.76602e-09	-7.78647e-10	-1.53645e-11	-6.41736e-09	-1.33834e-09	-2.17577e-09	-2.80927e-09	-5.54737e-11	2.79952e-08	1.09766e-09	-3.4103e-11	1.26365e-10	-9.33633e-12	3.11018e-11
GLYCtpp	9.46307e-17	7.00091e-18	3.8692e-15	4.14976e-15	4.30326e-15	6.62225e-15	1.27043e-15	2.39981e-15	2.98746e-15	2.10753e-15	1.52712e-14	3.15724e-15	2.52663e-15	2.11354e-15	8.8671e-15	2.91637e-15	2.73338e-15	3.71063e-15	8.9666e-15	7.21416e-15	2.72064e-15	2.02328e-15	1.85101e-15	1.13926e-14	1.92913e-15	6.38847e-16	1.58055e-14	1.53433e-14	-1.83454e-16	-1.93477e-16	-7.84984e-16	-2.55823e-16	-2.3717e-14	-1.79887e-13	-3.75216e-14	-2.66656e-13	-2.36578e-13	-2.56988e-13	-1.94985e-12	-4.06645e-13	-1	-1	-1	-1	-1	-1.72319e-14	-2.34354e-14	-1.64813e-15	-1.27448e-15
H2Otpp	0.375	-0.25	-14.4063	-10	-14.1563	-8.4375	-1.875	-6.9375	-3.6875	-2.1875	-5.875	-3.8125	-2.5625	-1.59375	-8.21875	-3.9375	-3.125	-4.4375	-7.65625	-7.6875	-3.75	-1.6875	-2.625	-11	-7.25	-2.6875	-14.8438	-10.4375	-14.5938	-9.96875	-14.875	-16.375	-17.5	-17.875	-19	-14	-15.5	-16.625	-17	-18.125	-28.4999	-31.5001	-33.75	-34.4999	-36.75	-35.5	-44.5625	-1.5625	-1.5
GLNabcpp	0	0	0	0	0	0	0	0	0	0	0	0	0	0	0	0	0	0	0	0	0	0	0	0	0	0	0	0	0	0	0	0	0	0	0	0	0	0	0	0	0	0	0	0	0	0	0	0	0
CO2tex	0.375	-0.25	-1.40625	-1	-1.15625	-0.4375	0.125	-0.9375	0.3125	0.8125	-2.875	0.1875	0.4375	0.40625	-1.21875	-1.9375	-1.125	-1.4375	-4.65625	-1.6875	-0.75	0.3125	-0.625	-2	-1.25	-0.6875	-1.84375	-1.4375	-1.59375	-1.96875	-11.875	-13.375	-12.5	-14.875	-14	-12	-13.5	-12.625	-15	-14.125	-23.5	-26.5	-24.75	-29.5	-27.75	-22.5	-5.5625	0.4375	-0.5
GLUabcpp	0	0	0	0	0	0	0	0	0	0	0	0	0	0	0	0	0	0	0	0	0	0	0	0	0	0	0	0	0	0	0	0	0	0	0	0	0	0	0	0	0	0	0	0	0	0	0	0	0
GLUABUTt7pp	0	0	0	0	0	0	0	0	0	0	0	0	0	0	0	0	0	0	0	0	0	0	0	0	0	0	0	0	0	0	0	0	0	0	0	0	0	0	0	0	0	0	0	0	0	0	0	0	0
GLUt2rpp	-6.86561e-13	1.5205e-14	2.65502e-11	-6.8959e-11	2.82832e-11	2.13576e-11	1.97013e-12	-4.3171e-12	-2.66604e-11	-3.98032e-12	-8.25645e-11	-5.96472e-12	-1.00785e-11	8.02022e-12	7.96549e-11	7.28719e-12	4.86227e-12	3.17302e-12	-8.89636e-12	1.28321e-11	2.26511e-11	-3.18497e-13	-2.91799e-13	-9.84313e-11	1.62031e-11	-5.77862e-12	-3.49633e-10	-2.72591e-10	-4.97464e-12	4.09036e-10	-2.00398e-11	1.77059e-10	-5.06777e-10	-1.57172e-09	3.0434e-10	5.5319e-09	-1.55734e-09	-3.07445e-11	-1.28351e-08	-2.67676e-09	-4.35169e-09	-5.6186e-09	-1.10863e-10	5.59901e-08	2.19492e-09	-6.82109e-11	2.52732e-10	-1.86726e-11	6.22041e-11
HCINNMt2rpp	0	0	0	0	0	0	0	0	0	0	0	0	0	0	0	0	0	0	0	0	0	0	0	0	0	0	0	0	0	0	0	0	0	0	0	0	0	0	0	0	0	0	0	0	0	0	0	0	0
HISabcpp	0	0	0	0	0	0	0	0	0	0	0	0	0	0	0	0	0	0	0	0	0	0	0	0	0	0	0	0	0	0	0	0	0	0	0	0	0	0	0	0	0	0	0	0	0	0	0	0	0
HISt2rpp	0	0	0	0	0	0	0	0	0	0	0	0	0	0	0	0	0	0	0	0	0	0	0	0	0	0	0	0	0	0	0	0	0	0	0	0	0	0	0	0	0	0	0	0	0	0	0	0	0
CBIAT	0	0	0	0	0	0	0	0	0	0	0	0	0	0	0	0	0	0	0	0	0	0	0	0	0	0	0	0	0	0	0	0	0	0	0	0	0	0	0	0	0	0	0	0	0	0	0	0	0
GLUt4pp	6.86561e-13	-1.5205e-14	-2.65502e-11	6.8959e-11	-2.82832e-11	-2.13576e-11	-1.97013e-12	4.3171e-12	2.66604e-11	3.98032e-12	8.25645e-11	5.96472e-12	1.00785e-11	-8.02022e-12	-7.96549e-11	-7.28719e-12	-4.86227e-12	-3.17302e-12	8.89636e-12	-1.28321e-11	-2.26511e-11	3.18497e-13	2.91799e-13	9.84313e-11	-1.62031e-11	5.77862e-12	3.49633e-10	2.72591e-10	4.97464e-12	-4.09036e-10	2.00398e-11	-1.77059e-10	5.06777e-10	1.57172e-09	-3.0434e-10	-5.5319e-09	1.55734e-09	3.07445e-11	1.28351e-08	2.67676e-09	4.35169e-09	5.6186e-09	1.10863e-10	-5.59901e-08	-2.19492e-09	6.82109e-11	-2.52732e-10	1.86726e-11	-6.22041e-11
GLYALDtpp	0	0	0	0	0	0	0	0	0	0	0	0	0	0	0	0	0	0	0	0	0	0	0	0	0	0	0	0	0	0	0	0	0	0	0	0	0	0	0	0	0	0	0	0	0	0	0	0	0
CRNtex	0	0	0	0	0	0	0	0	0	0	0	0	0	0	0	0	0	0	0	0	0	0	0	0	0	0	0	0	0	0	0	0	0	0	0	0	0	0	0	0	0	0	0	0	0	0	0	0	0
EX_etha_e	0	0	0	0	0	0	0	0	0	0	0	0	0	0	0	0	0	0	0	0	0	0	0	0	0	0	0	0	0	0	0	0	0	0	0	0	0	0	0	0	0	0	0	0	0	0	0	0	0
ACGK	-3.0571e-15	-5.66304e-17	6.17506e-14	2.7278e-14	-1.35602e-14	-3.41998e-14	3.06493e-14	1	0	0	0	0	0	0	0	0	0	0	0	0	0	0	0	0	0	0	0	0	0	0	0	0	0	0	0	0	0	0	0	0	0	0	0	0	0	0	0	0	0
LYSabcpp	0	0	0	0	0	0	0	0	0	0	0	0	0	0	0	0	0	0	0	0	0	0	0	0	0	0	0	0	0	0	0	0	0	0	0	0	0	0	0	0	0	0	0	0	0	0	0	0	0
COBALT2tex	8.31328e-20	6.1151e-21	3.37538e-18	3.62861e-18	2.67941e-18	4.12805e-18	7.91829e-19	1.49533e-18	1.95493e-18	1.37911e-18	9.99361e-18	2.06623e-18	1.21981e-18	1.02018e-18	4.27997e-18	1.40837e-18	9.39459e-19	1.27544e-18	3.08179e-18	2.47939e-18	2.14717e-18	1.59637e-18	1.46071e-18	8.98958e-18	3.13083e-18	1.03667e-18	2.56411e-17	2.48977e-17	2.49221e-17	2.56842e-17	1.00524e-16	3.42136e-17	3.71632e-17	2.8198e-16	5.88067e-17	4.17904e-16	1.42245e-16	1.54516e-16	1.17233e-15	2.44491e-16	1.50776e-15	5.13192e-16	5.57453e-16	4.2293e-15	-1.6416e-15	-4.39815e-17	-5.9818e-17	-4.20658e-18	-1.43005e-17
LCTSt3ipp	0	0	0	0	0	0	0	0	0	0	0	0	0	0	0	0	0	0	0	0	0	0	0	0	0	0	0	0	0	0	0	0	0	0	0	0	0	0	0	0	0	0	0	0	0	0	0	0	0
PPK2	0	0	0	0	0	0	0	0	0	0	0	0	0	0	0	0	0	0	0	0	0	0	0	0	0	0	0	0	0	0	0	0	0	0	0	0	0	0	0	0	0	0	0	0	0	0	0	0	0
ARBt3ipp	0	0	0	0	0	0	0	0	0	0	0	0	0	0	0	0	0	0	0	0	0	0	0	0	0	0	0	0	0	0	0	0	0	0	0	0	0	0	0	0	0	0	0	0	0	0	0	0	0
14GLUCANabcpp	0	0	0	0	0	0	0	0	0	0	0	0	0	0	0	0	0	0	0	0	0	0	0	0	0	0	0	0	0	0	0	0	0	0	0	0	0	0	0	0	0	0	0	0	0	0	0	0	0
14GLUCANtexi	0	0	0	0	0	0	0	0	0	0	0	0	0	0	0	0	0	0	0	0	0	0	0	0	0	0	0	0	0	0	0	0	0	0	0	0	0	0	0	0	0	0	0	0	0	0	0	0	0
DINStex	0	0	0	0	0	0	0	0	0	0	0	0	0	0	0	0	0	0	0	0	0	0	0	0	0	0	0	0	0	0	0	0	0	0	0	0	0	0	0	0	0	0	0	0	0	0	0	0	0
DHPTPE	0	0	0	0	0	0	0	0	0	0	0	0	0	0	0	0	0	0	0	0	0	0	0	0	0	0	0	0	0	0	0	0	0	0	0	0	0	0	0	0	0	0	0	0	0	0	0	0	0
PPDOy	0	0	0	0	0	0	0	0	0	0	0	0	0	0	0	0	0	0	0	0	0	0	0	0	0	0	0	0	0	0	0	0	0	0	0	0	0	0	0	0	0	0	0	0	0	0	0	0	0
FALGTHLs	0	0	0	0	0	0	0	0	0	0	0	0	0	0	0	0	0	0	0	0	0	0	0	0	0	0	0	0	0	0	0	0	0	0	0	0	0	0	0	0	0	0	0	0	0	0	0	0	0
NTD12pp	0	0	0	0	0	0	0	0	0	0	0	0	0	0	0	0	0	0	0	0	0	0	0	0	0	0	0	0	0	0	0	0	0	0	0	0	0	0	0	0	0	0	0	0	0	0	0	0	0
PPA2	0	0	0	0	0	0	0	0	0	0	0	0	0	0	0	0	0	0	0	0	0	0	0	0	0	0	0	0	0	0	0	0	0	0	0	0	0	0	0	0	0	0	0	0	0	0	0	0	0
DIMPtex	0	0	0	0	0	0	0	0	0	0	0	0	0	0	0	0	0	0	0	0	0	0	0	0	0	0	0	0	0	0	0	0	0	0	0	0	0	0	0	0	0	0	0	0	0	0	0	0	0
EX_hdca_e	0	0	0	0	0	0	0	0	0	0	0	0	0	0	0	0	0	0	0	0	0	0	0	0	0	0	0	0	0	0	0	0	0	0	0	0	0	0	0	0	0	0	0	0	0	0	0	0	0
EX_glcr_e	0	0	0	0	0	0	0	0	0	0	0	0	0	0	0	0	0	0	0	0	0	0	0	0	0	0	0	0	0	0	0	0	0	0	0	0	0	0	0	0	0	0	0	0	0	0	0	0	0
GNK	0	0	0	0	0	0	0	0	0	0	0	0	0	0	0	0	0	0	0	0	0	0	0	0	0	0	0	0	0	0	0	0	0	0	0	0	0	0	0	0	0	0	0	0	0	0	0	0	0
HMBS	-2.34261e-18	-1.72565e-19	-9.53529e-17	-1.02428e-16	-7.56499e-17	-1.16448e-16	-2.23505e-17	-4.22108e-17	-5.51909e-17	-3.89188e-17	-2.82121e-16	-5.83257e-17	-3.44337e-17	-2.87876e-17	-1.20778e-16	-3.97404e-17	-2.65191e-17	-3.59992e-17	-8.69753e-17	-6.99846e-17	-6.06009e-17	-4.50609e-17	-4.12305e-17	-2.53754e-16	-8.83694e-17	-2.92573e-17	-7.23718e-16	-7.02634e-16	-7.03317e-16	-7.2494e-16	-2.83701e-15	-9.65618e-16	-1.04903e-15	-7.95786e-15	-1.65976e-15	-1.1795e-14	-4.01449e-15	-4.36127e-15	-3.30879e-14	-6.90061e-15	-4.25545e-14	-1.44846e-14	-1.57344e-14	-1.19381e-13	-2.63164e-14	-7.05098e-16	-9.58937e-16	-6.74362e-17	-4.91975e-17
3NTD7pp	0	0	0	0	0	0	0	0	0	0	0	0	0	0	0	0	0	0	0	0	0	0	0	0	0	0	0	0	0	0	0	0	0	0	0	0	0	0	0	0	0	0	0	0	0	0	0	0	0
DMStex	0	0	0	0	0	0	0	0	0	0	0	0	0	0	0	0	0	0	0	0	0	0	0	0	0	0	0	0	0	0	0	0	0	0	0	0	0	0	0	0	0	0	0	0	0	0	0	0	0
3NTD4pp	0	0	0	0	0	0	0	0	0	0	0	0	0	0	0	0	0	0	0	0	0	0	0	0	0	0	0	0	0	0	0	0	0	0	0	0	0	0	0	0	0	0	0	0	0	0	0	0	0
3NTD2pp	0	0	0	0	0	0	0	0	0	0	0	0	0	0	0	0	0	0	0	0	0	0	0	0	0	0	0	0	0	0	0	0	0	0	0	0	0	0	0	0	0	0	0	0	0	0	0	0	0
3NTD9pp	0	0	0	0	0	0	0	0	0	0	0	0	0	0	0	0	0	0	0	0	0	0	0	0	0	0	0	0	0	0	0	0	0	0	0	0	0	0	0	0	0	0	0	0	0	0	0	0	0
RMK	0	0	0	0	0	0	0	0	0	0	0	0	0	0	0	0	0	0	0	0	0	0	0	0	0	0	0	0	0	0	0	0	0	0	0	0	0	0	0	0	0	0	0	0	0	0	0	0	0
FHL	0	0	0	0	0	0	0	0	0	0	0	0	0	0	0	0	0	0	0	0	0	0	0	0	0	0	0	0	0	0	0	0	0	0	0	0	0	0	0	0	0	0	0	0	0	0	0	0	0
HYPOE	0	0	0	0	0	0	0	0	0	0	0	0	0	0	0	0	0	0	0	0	0	0	0	0	0	0	0	0	0	0	0	0	0	0	0	0	0	0	0	0	0	0	0	0	0	0	0	0	0
MEPCT	3.52237e-17	4.08916e-18	1.42939e-15	2.42788e-15	1.56066e-15	2.40286e-15	6.5586e-16	1.23854e-15	1.20576e-15	8.50496e-16	6.1635e-15	1.27443e-15	1.13379e-15	9.48101e-16	2.92462e-15	1.3086e-15	7.86524e-16	1.06772e-15	2.57993e-15	2.0757e-15	1.13705e-15	8.4549e-16	7.73653e-16	6.97283e-15	1.40135e-15	7.19017e-16	1.14767e-14	1.1143e-14	8.58106e-15	8.84478e-15	5.93403e-14	2.0198e-14	1.64408e-14	1.94122e-13	2.6015e-14	2.87693e-13	6.49911e-14	1.08617e-13	8.24046e-13	1.71858e-13	7.59578e-13	2.58553e-13	2.80857e-13	2.13095e-12	3.98341e-13	1.06728e-14	2.24227e-14	1.57691e-15	1.38702e-15
GLUDy	5.82818e-11	1.53228e-11	-3.5	-1	-2.5	-1	-1	-3	-1	-1	-1	-1	-1	-0.5	-2.5	-2	-1	-2	-2.5	-1	-1	-1	-1	-1.92068e-08	-1	-1	-3.5	-1	-2.5	-1.5	-1	-1	-1	-1	-1	1.15775e-06	1.64161e-06	-1.24633e-06	4.15387e-06	2.56929e-06	7.67236e-06	-1.51295e-05	-6.14822e-07	1.82498e-05	1.0718e-06	-2.63939e-07	-11	-1	5.81369e-09
23PDE7pp	0	0	0	0	0	0	0	0	0	0	0	0	0	0	0	0	0	0	0	0	0	0	0	0	0	0	0	0	0	0	0	0	0	0	0	0	0	0	0	0	0	0	0	0	0	0	0	0	0
GALTptspp	0	0	0	0	0	0	0	0	0	0	0	0	0	0	0	0	0	0	0	0	0	0	0	0	0	0	0	0	0	0	0	0	0	0	0	0	0	0	0	0	0	0	0	0	0	0	0	0	0
GALURt2rpp	0	0	0	0	0	0	0	0	0	0	0	0	0	0	0	0	0	0	0	0	0	0	0	0	0	0	0	0	0	0	0	0	0	0	0	0	0	0	0	0	0	0	0	0	0	0	0	0	0
ZN2abcpp	0	0	0	0	0	0	0	0	0	0	0	0	0	0	0	0	0	0	0	0	0	0	0	0	0	0	0	0	0	0	0	0	0	0	0	0	0	0	0	0	0	0	0	0	0	0	0	0	0
CSNtex	0	0	0	0	0	0	0	0	0	0	0	0	0	0	0	0	0	0	0	0	0	0	0	0	0	0	0	0	0	0	0	0	0	0	0	0	0	0	0	0	0	0	0	0	0	0	0	0	0
GLYCLTDy	0	0	0	0	0	0	0	0	0	0	0	0	0	0	0	0	0	0	0	0	0	0	0	0	0	0	0	0	0	0	0	0	0	0	0	0	0	0	0	0	0	0	0	0	0	0	0	0	0
LYSDC	0	0	0	0	0	0	0	0	0	0	0	0	0	0	0	0	0	0	0	0	0	0	0	0	0	0	0	0	0	0	0	0	0	0	0	0	0	0	0	0	0	0	0	0	0	0	0	0	0
DAAD	0	0	0	0	0	0	0	0	0	0	0	0	0	0	0	0	0	0	0	0	0	0	0	0	0	0	0	0	0	0	0	0	0	0	0	0	0	0	0	0	0	0	0	0	0	0	0	0	0
GLCNt2rpp	0	0	0	0	0	0	0	0	0	0	0	0	0	0	0	0	0	0	0	0	0	0	0	0	0	0	0	0	0	0	0	0	0	0	0	0	0	0	0	0	0	0	0	0	0	0	0	0	0
GLCptspp	0.270833	0.0416667	1.90104	1.66667	1.85937	1.57292	0.479167	1.15625	0.614583	0.53125	0.979167	0.802083	0.760417	0.265625	1.20313	1.32292	1.1875	1.23958	1.60938	1.78125	0.958333	0.447917	0.770833	2.16667	1.70833	0.947917	1.97396	1.73958	1.93229	1.99479	7.47917	8.39583	8.25	9.3125	9.16667	7.66667	8.58333	8.4375	9.5	9.35417	14.75	16.5833	16.2917	18.4167	18.125	17.75	13.7604	0.760417	1.08333
GLCRt2rpp	0	0	0	0	0	0	0	0	0	0	0	0	0	0	0	0	0	0	0	0	0	0	0	0	0	0	0	0	0	0	0	0	0	0	0	0	0	0	0	0	0	0	0	0	0	0	0	0	0
GLCt2pp	0	0	0	0	0	0	0	0	0	0	0	0	0	0	0	0	0	0	0	0	0	0	0	0	0	0	0	0	0	0	0	0	0	0	0	0	0	0	0	0	0	0	0	0	0	0	0	0	0
UREAtpp	0	0	0	0	0	0	0	0	0	0	0	0	0	0	0	0	0	0	0	0	0	0	0	0	0	0	0	0	0	0	0	0	0	0	0	0	0	0	0	0	0	0	0	0	0	0	0	0	0
XANt2pp	0	0	0	0	0	0	0	0	0	0	0	0	0	0	0	0	0	0	0	0	0	0	0	0	0	0	0	0	0	0	0	0	0	0	0	0	0	0	0	0	0	0	0	0	0	0	0	0	0
GLYC3Pabcpp	0	0	0	0	0	0	0	0	0	0	0	0	0	0	0	0	0	0	0	0	0	0	0	0	0	0	0	0	0	0	0	0	0	0	0	0	0	0	0	0	0	0	0	0	0	0	0	0	0
PPPNt2rpp	0	0	0	0	0	0	0	0	0	0	0	0	0	0	0	0	0	0	0	0	0	0	0	0	0	0	0	0	0	0	0	0	0	0	0	0	0	0	0	0	0	0	0	0	0	0	0	0	0
PTRCORNt7pp	0	0	0	0	0	0	0	0	0	0	0	0	0	0	0	0	0	0	0	0	0	0	0	0	0	0	0	0	0	0	0	0	0	0	0	0	0	0	0	0	0	0	0	0	0	0	0	0	0
GLCURt2rpp	0	0	0	0	0	0	0	0	0	0	0	0	0	0	0	0	0	0	0	0	0	0	0	0	0	0	0	0	0	0	0	0	0	0	0	0	0	0	0	0	0	0	0	0	0	0	0	0	0
ACMUMptspp	0	0	0	0	0	0	0	0	0	0	0	0	0	0	0	0	0	0	0	0	0	0	0	0	0	0	0	0	0	0	0	0	0	0	0	0	0	0	0	0	0	0	0	0	0	0	0	0	0
EX_h2o_e	-0.375	0.25	14.4063	10	14.1563	8.4375	1.875	6.9375	3.6875	2.1875	5.875	3.8125	2.5625	1.59375	8.21875	3.9375	3.125	4.4375	7.65625	7.6875	3.75	1.6875	2.625	11	7.25	2.6875	14.8438	10.4375	14.5938	9.96875	14.875	16.375	17.5	17.875	19	14	15.5	16.625	17	18.125	28.4999	31.5001	33.75	34.4999	36.75	35.5	44.5625	1.5625	1.5
EX_ala__D_e	0	0	0	0	0	0	0	0	0	0	0	0	0	0	0	0	0	0	0	0	0	0	0	0	0	0	0	0	0	0	0	0	0	0	0	0	0	0	0	0	0	0	0	0	0	0	0	0	0
HSTPT	3.84252e-15	3.55635e-16	1.57784e-13	2.13246e-13	-2.74642e-14	-3.69693e-14	-4.82677e-15	1.47601e-14	-7.53507e-14	-5.25551e-14	-2.68449e-13	-3.35328e-14	-6.91898e-14	-4.40365e-14	1	-4.72056e-15	-1.84009e-15	-2.49796e-15	-6.03566e-15	-4.85619e-15	-4.20503e-15	-3.12668e-15	-2.86106e-15	-1.76072e-14	-6.13213e-15	-2.03027e-15	-5.02159e-14	-4.87602e-14	-4.88078e-14	-5.03067e-14	-1.96859e-13	-6.70067e-14	-7.27875e-14	-5.52248e-13	-1.15171e-13	-8.18463e-13	-2.78588e-13	-3.02622e-13	-2.29603e-12	-4.78836e-13	-2.95288e-12	-1.0051e-12	-1.09181e-12	-8.28372e-12	-1.72756e-12	-4.6286e-14	-6.2949e-14	-4.42699e-15	-5.71967e-15
SPMDabcpp	0	0	0	0	0	0	0	0	0	0	0	0	0	0	0	0	0	0	0	0	0	0	0	0	0	0	0	0	0	0	0	0	0	0	0	0	0	0	0	0	0	0	0	0	0	0	0	0	0
CYNTtex	0	0	0	0	0	0	0	0	0	0	0	0	0	0	0	0	0	0	0	0	0	0	0	0	0	0	0	0	0	0	0	0	0	0	0	0	0	0	0	0	0	0	0	0	0	0	0	0	0
HG2tex	0	0	0	0	0	0	0	0	0	0	0	0	0	0	0	0	0	0	0	0	0	0	0	0	0	0	0	0	0	0	0	0	0	0	0	0	0	0	0	0	0	0	0	0	0	0	0	0	0
NTPP5	0	0	0	0	0	0	0	0	0	0	0	0	0	0	0	0	0	0	0	0	0	0	0	0	0	0	0	0	0	0	0	0	0	0	0	0	0	0	0	0	0	0	0	0	0	0	0	0	0
THDPS	-2.43975e-14	-1.78185e-15	-9.84784e-13	-1.05983e-12	-4.65294e-13	-7.16059e-13	-1.37716e-13	-2.59927e-13	-1.31626e-13	-9.3303e-14	-6.73227e-13	-1.39898e-13	-2.48263e-14	-2.06344e-14	-8.67824e-14	-2.85402e-14	-2.64696e-14	1	-8.68212e-14	-6.98565e-14	1.0513e-13	7.81822e-14	7.15383e-14	4.40266e-13	4.12171e-13	1.36452e-13	3.37531e-12	3.27735e-12	9.25875e-13	9.54492e-13	3.73511e-12	1.27136e-12	4.45327e-12	3.3787e-11	7.04641e-12	5.00755e-11	1.1818e-11	1.28379e-11	9.73996e-11	2.03131e-11	1.41881e-10	4.82935e-11	5.24617e-11	3.98028e-10	8.53435e-11	2.28659e-12	2	2.18698e-13	9.14012e-15
ACONMT	0	0	0	0	0	0	0	0	0	0	0	0	0	0	0	0	0	0	0	0	0	0	0	0	0	0	0	0	0	0	0	0	0	0	0	0	0	0	0	0	0	0	0	0	0	0	0	0	0
XTSNtex	0	0	0	0	0	0	0	0	0	0	0	0	0	0	0	0	0	0	0	0	0	0	0	0	0	0	0	0	0	0	0	0	0	0	0	0	0	0	0	0	0	0	0	0	0	0	0	0	0
ATPM	-9.31849e-13	1	1.26097e-11	1.35459e-11	0	0	0	0	0	0	0	0	0	0	0	0	0	0	0	0	0	0	0	0	0	0	0	0	0	0	0	0	0	0	0	0	0	0	0	0	0	0	0	0	0	0	0	0	0
CYStex	0	0	0	0	0	0	0	0	0	0	0	0	0	0	0	0	0	0	0	0	0	0	0	0	0	0	0	0	0	0	0	0	0	0	0	0	0	0	0	0	0	0	0	0	0	0	0	0	0
NADPPPS	0	0	0	0	0	0	0	0	0	0	0	0	0	0	0	0	0	0	0	0	0	0	0	0	0	0	0	0	0	0	0	0	0	0	0	0	0	0	0	0	0	0	0	0	0	0	0	0	0
EX_mnl_e	0	0	0	0	0	0	0	0	0	0	0	0	0	0	0	0	0	0	0	0	0	0	0	0	0	0	0	0	0	0	0	0	0	0	0	0	0	0	0	0	0	0	0	0	0	0	0	0	0
THRD_L	-1.73633e-14	-1.51467e-15	-9.63735e-13	-9.98661e-13	-3.44801e-13	-3.33799e-13	-1.12937e-13	-2.68358e-13	-3.78721e-13	-2.34093e-13	-1.27337e-12	-2.57907e-13	-2.20156e-13	-2.19968e-13	-1.09282e-12	1	-5.79351e-14	-7.86482e-14	-1.90033e-13	-1.52897e-13	-7.83059e-14	-5.82249e-14	-5.32787e-14	-3.2788e-13	-4.84603e-14	-1.60446e-14	-3.9684e-13	-3.85336e-13	6.27344e-14	6.4661e-14	2.5303e-13	8.61261e-14	6.78735e-13	5.14965e-12	1.07396e-12	7.63208e-12	4.58866e-12	4.98454e-12	3.78183e-11	7.88699e-12	6.76295e-11	2.30197e-11	2.50056e-11	1.89721e-10	4.96672e-11	1.33072e-12	1.80977e-12	1.27275e-13	1.95096e-13
EX_malt_e	0	0	0	0	0	0	0	0	0	0	0	0	0	0	0	0	0	0	0	0	0	0	0	0	0	0	0	0	0	0	0	0	0	0	0	0	0	0	0	0	0	0	0	0	0	0	0	0	0
NTD3	0	0	0	0	0	0	0	0	0	0	0	0	0	0	0	0	0	0	0	0	0	0	0	0	0	0	0	0	0	0	0	0	0	0	0	0	0	0	0	0	0	0	0	0	0	0	0	0	0
CYTDtex	0	0	0	0	0	0	0	0	0	0	0	0	0	0	0	0	0	0	0	0	0	0	0	0	0	0	0	0	0	0	0	0	0	0	0	0	0	0	0	0	0	0	0	0	0	0	0	0	0
GLYOX	0	0	0	0	0	0	0	0	0	0	0	0	0	0	0	0	0	0	0	0	0	0	0	0	0	0	0	0	0	0	0	0	0	0	0	0	0	0	0	0	0	0	0	0	0	0	0	0	0
DADNtex	0	0	0	0	0	0	0	0	0	0	0	0	0	0	0	0	0	0	0	0	0	0	0	0	0	0	0	0	0	0	0	0	0	0	0	0	0	0	0	0	0	0	0	0	0	0	0	0	0
4PEPTtex	0	0	0	0	0	0	0	0	0	0	0	0	0	0	0	0	0	0	0	0	0	0	0	0	0	0	0	0	0	0	0	0	0	0	0	0	0	0	0	0	0	0	0	0	0	0	0	0	0
NAMNPP	0	0	0	0	0	0	0	0	0	0	0	0	0	0	0	0	0	0	0	0	0	0	0	0	0	0	0	0	0	0	0	0	0	0	0	0	0	0	0	0	0	0	0	0	0	0	0	0	0
EX_pnto__R_e	0	0	0	0	0	0	0	0	0	0	0	0	0	0	0	0	0	0	0	0	0	0	0	0	0	0	0	0	0	0	0	0	0	0	0	0	0	0	0	0	0	0	0	0	0	0	0	0	0
SELNPS	0	0	0	0	0	0	0	0	0	0	0	0	0	0	0	0	0	0	0	0	0	0	0	0	0	0	0	0	0	0	0	0	0	0	0	0	0	0	0	0	0	0	0	0	0	0	0	0	0
DHAtex	0	0	0	0	0	0	0	0	0	0	0	0	0	0	0	0	0	0	0	0	0	0	0	0	0	0	0	0	0	0	0	0	0	0	0	0	0	0	0	0	0	0	0	0	0	0	0	0	0
ETOHtex	0	0	0	0	0	0	0	0	0	0	0	0	0	0	0	0	0	0	0	0	0	0	0	0	0	0	0	0	0	0	0	0	0	0	0	0	0	0	0	0	0	0	0	0	0	0	0	0	0
MTRPOX	0	0	0	0	0	0	0	0	0	0	0	0	0	0	0	0	0	0	0	0	0	0	0	0	0	0	0	0	0	0	0	0	0	0	0	0	0	0	0	0	0	0	0	0	0	0	0	0	0
AGM4PCPpp	0	0	0	0	0	0	0	0	0	0	0	0	0	0	0	0	0	0	0	0	0	0	0	0	0	0	0	0	0	0	0	0	0	0	0	0	0	0	0	0	0	0	0	0	0	0	0	0	0
GTPDPDP	0	0	0	0	0	0	0	0	0	0	0	0	0	0	0	0	0	0	0	0	0	0	0	0	0	0	0	0	0	0	0	0	0	0	0	0	0	0	0	0	0	0	0	0	0	0	0	0	0
CRNCAR	0	0	0	0	0	0	0	0	0	0	0	0	0	0	0	0	0	0	0	0	0	0	0	0	0	0	0	0	0	0	0	0	0	0	0	0	0	0	0	0	0	0	0	0	0	0	0	0	0
GALabcpp	0	0	0	0	0	0	0	0	0	0	0	0	0	0	0	0	0	0	0	0	0	0	0	0	0	0	0	0	0	0	0	0	0	0	0	0	0	0	0	0	0	0	0	0	0	0	0	0	0
GLYCLTt2rpp	3.43304e-13	-7.60224e-15	-1.32741e-11	3.44801e-11	-1.41417e-11	-1.06785e-11	-9.85108e-13	2.15865e-12	1.33307e-11	1.99013e-12	4.12796e-11	2.98231e-12	5.03934e-12	-4.01043e-12	-3.98283e-11	-3.64369e-12	-2.43135e-12	-1.58696e-12	4.44746e-12	-6.41661e-12	-1.13257e-11	1.58984e-13	1.45119e-13	4.92131e-11	-8.10293e-12	2.88872e-12	1.74802e-10	1.36284e-10	2.47464e-12	-2.04531e-10	1.00058e-11	-8.85386e-11	2.53378e-10	7.85778e-10	-1.5218e-10	-2.76602e-09	7.78647e-10	1.53645e-11	6.41736e-09	1.33834e-09	2.17577e-09	2.80927e-09	5.54737e-11	-2.79952e-08	-1.09766e-09	3.4103e-11	-1.26365e-10	9.33633e-12	-3.11018e-11
GUAt2pp	0	0	0	0	0	0	0	0	0	0	0	0	0	0	0	0	0	0	0	0	0	0	0	0	0	0	0	0	0	0	0	0	0	0	0	0	0	0	0	0	0	0	0	0	0	0	0	0	0
HPPPNt2rpp	0	0	0	0	0	0	0	0	0	0	0	0	0	0	0	0	0	0	0	0	0	0	0	0	0	0	0	0	0	0	0	0	0	0	0	0	0	0	0	0	0	0	0	0	0	0	0	0	0
RNDR2	0	0	0	0	0	0	0	0	0	0	0	0	0	0	0	0	0	0	0	0	0	0	0	0	0	0	0	0	0	0	0	0	0	0	0	0	0	0	0	0	0	0	0	0	0	0	0	0	0
EX_asn__L_e	0	0	0	0	0	0	0	0	0	0	0	0	0	0	0	0	0	0	0	0	0	0	0	0	0	0	0	0	0	0	0	0	0	0	0	0	0	0	0	0	0	0	0	0	0	0	0	0	0
ANHMK	0	0	0	0	0	0	0	0	0	0	0	0	0	0	0	0	0	0	0	0	0	0	0	0	0	0	0	0	0	0	0	0	0	0	0	0	0	0	0	0	0	0	0	0	0	0	0	0	0
DCAtex	0	0	0	0	0	0	0	0	0	0	0	0	0	0	0	0	0	0	0	0	0	0	0	0	0	0	0	0	0	0	0	0	0	0	0	0	0	0	0	0	0	0	0	0	0	0	0	0	0
DHFR	-7.68362e-13	-5.65017e-14	-3.12187e-11	-3.35367e-11	-2.47963e-11	-3.81699e-11	-7.32423e-12	-1.38328e-11	-1.81164e-11	-1.27768e-11	-9.26028e-11	-1.91467e-11	-1.13114e-11	-9.45791e-12	-3.96816e-11	-1.30555e-11	-8.70461e-12	-1.18167e-11	-2.8552e-11	-2.29724e-11	-1.98968e-11	-1.47944e-11	-1.35376e-11	-8.33114e-11	-2.9037e-11	-9.6138e-12	-2.37783e-10	-2.3089e-10	-2.31106e-10	1	-9.32132e-10	-3.17278e-10	-3.44743e-10	-2.6156e-09	-5.45483e-10	-3.87648e-09	-1.31977e-09	-1.43363e-09	-1.08771e-08	-2.26842e-09	-1.3983e-08	-4.75951e-09	-5.17013e-09	-3.92264e-08	-8.1821e-09	-2.1922e-10	-2.98139e-10	-2.09671e-11	-2.7064e-11
EX_cit_e	0	0	0	0	0	0	0	0	0	0	0	0	0	0	0	0	0	0	0	0	0	0	0	0	0	0	0	0	0	0	0	0	0	0	0	0	0	0	0	0	0	0	0	0	0	0	0	0	0
PRAIi	2.64276e-17	1.95643e-18	1.0799e-15	1.15053e-15	8.58359e-16	1.30851e-15	2.51072e-16	4.75402e-16	6.24103e-16	4.39265e-16	3.18555e-15	6.59004e-16	3.88716e-16	3.25018e-16	1.36423e-15	4.47843e-16	2.99027e-16	4.06366e-16	9.80887e-16	7.90081e-16	-3.41836e-15	-2.54123e-15	-2.32681e-15	1	0	0	0	0	0	0	0	0	0	0	0	0	0	0	0	0	0	0	0	0	0	0	0	0	0
EX_mal__L_e	0	0	0	0	0	0	0	0	0	0	0	0	0	0	0	0	0	0	0	0	0	0	0	0	0	0	0	0	0	0	0	0	0	0	0	0	0	0	0	0	0	0	0	0	0	0	0	0	0
NMNN	0	0	0	0	0	0	0	0	0	0	0	0	0	0	0	0	0	0	0	0	0	0	0	0	0	0	0	0	0	0	0	0	0	0	0	0	0	0	0	0	0	0	0	0	0	0	0	0	0
XAND	0	0	0	0	0	0	0	0	0	0	0	0	0	0	0	0	0	0	0	0	0	0	0	0	0	0	0	0	0	0	0	0	0	0	0	0	0	0	0	0	0	0	0	0	0	0	0	0	0
EX_no2_e	0	0	0	0	0	0	0	0	0	0	0	0	0	0	0	0	0	0	0	0	0	0	0	0	0	0	0	0	0	0	0	0	0	0	0	0	0	0	0	0	0	0	0	0	0	0	0	0	0
HACD3	-9.76771e-12	8.58351e-13	-3.96866e-10	-4.26334e-10	3.76585e-10	-4.84952e-10	1.11234e-10	2.10081e-10	-2.29802e-10	1.9367e-10	1.40366e-09	2.90224e-10	-1.43428e-10	-1.19926e-10	6.00955e-10	1.97717e-10	-1.10507e-10	-1.50015e-10	-3.62472e-10	-2.91639e-10	3.01359e-10	2.24078e-10	2.05042e-10	1.26184e-09	-3.68344e-10	1.45482e-10	-3.01636e-09	3.49398e-09	-2.9309e-09	3.6057e-09	2	2	2	2	2	2	2	2	2	2	4	4	4	4	4	4	-3.77637e-09	-2.65579e-10	-3.43181e-10
TYRTA	2.73208e-15	2.03015e-16	1.1237e-13	1.20576e-13	-1.43372e-13	-2.20731e-13	-4.23328e-14	-7.99179e-14	-1.19599e-13	-8.42801e-14	-6.10937e-13	-1.26267e-13	-1.55204e-14	-1.29473e-14	-5.44094e-14	-1.79442e-14	-1.23133e-14	-1.6704e-14	-4.03686e-14	-3.2468e-14	-1.13317e-13	-8.42483e-14	-7.70806e-14	-4.74479e-13	-1	2.88569e-14	7.13734e-13	6.93043e-13	1.3591e-12	1.40084e-12	5.48174e-12	1.86587e-12	1.58951e-12	1.20598e-11	2.51506e-12	1.78733e-11	4.60748e-12	5.00498e-12	3.79734e-11	7.91933e-12	2.62971e-11	8.95099e-12	9.72322e-12	7.37713e-11	2.76547e-11	7.40942e-13	1.00768e-12	7.08667e-14	4.60272e-14
SHKK	-5.93497e-13	5.18105e-14	1.03064e-10	-1.85836e-10	-2.17482e-10	7.95384e-11	5.39655e-11	1.58816e-10	2.50321e-10	-1.01207e-10	-8.98438e-10	2.1484e-10	1.22119e-10	-6.2367e-11	-3.0264e-10	-1.68214e-10	-8.19134e-11	8.86675e-11	-1.94569e-11	1	7.34618e-11	-1.15108e-10	-7.55182e-11	1	1	9.90497e-11	1.86526e-09	-1.98673e-09	1.52939e-09	1.37575e-09	2.47135e-09	-1.08958e-09	-4.49069e-09	-2.3451e-08	-4.77958e-09	-3.39661e-08	1.08833e-08	-4.08001e-09	1.15392e-07	3.17337e-08	-1.27296e-08	-2.60158e-10	-3.53944e-08	-4.50758e-07	5.17632e-08	-2.64702e-09	-3.26795e-09	2.45118e-10	-9.18336e-11
DCYTtex	0	0	0	0	0	0	0	0	0	0	0	0	0	0	0	0	0	0	0	0	0	0	0	0	0	0	0	0	0	0	0	0	0	0	0	0	0	0	0	0	0	0	0	0	0	0	0	0	0
EX_gam_e	0	0	0	0	0	0	0	0	0	0	0	0	0	0	0	0	0	0	0	0	0	0	0	0	0	0	0	0	0	0	0	0	0	0	0	0	0	0	0	0	0	0	0	0	0	0	0	0	0
ACACtex	0	0	0	0	0	0	0	0	0	0	0	0	0	0	0	0	0	0	0	0	0	0	0	0	0	0	0	0	0	0	0	0	0	0	0	0	0	0	0	0	0	0	0	0	0	0	0	0	0
ACNAMtex	0	0	0	0	0	0	0	0	0	0	0	0	0	0	0	0	0	0	0	0	0	0	0	0	0	0	0	0	0	0	0	0	0	0	0	0	0	0	0	0	0	0	0	0	0	0	0	0	0
ARBTNabcpp	0	0	0	0	0	0	0	0	0	0	0	0	0	0	0	0	0	0	0	0	0	0	0	0	0	0	0	0	0	0	0	0	0	0	0	0	0	0	0	0	0	0	0	0	0	0	0	0	0
EX_inost_e	0	0	0	0	0	0	0	0	0	0	0	0	0	0	0	0	0	0	0	0	0	0	0	0	0	0	0	0	0	0	0	0	0	0	0	0	0	0	0	0	0	0	0	0	0	0	0	0	0
EX_mobd_e	-2.7982e-20	-2.06206e-21	-1.1382e-18	-1.22188e-18	-9.05643e-19	-1.39291e-18	-2.66695e-19	-5.04177e-19	-6.59848e-19	-4.64927e-19	-3.37102e-18	-6.96782e-19	-4.11327e-19	-3.44076e-19	-1.44347e-18	-4.74748e-19	-3.16944e-19	-4.29944e-19	-1.03913e-18	-8.36091e-19	-7.24035e-19	-5.38314e-19	-4.92592e-19	-3.03072e-18	-1.05567e-18	-3.49596e-19	-8.64621e-18	-8.39453e-18	-8.40377e-18	-8.66042e-18	-3.38892e-17	-1.15377e-17	-1.2534e-17	-9.50885e-17	-1.98253e-17	-1.4091e-16	-4.79627e-17	-5.21152e-17	-3.95306e-16	-8.24431e-17	-5.08415e-16	-1.73068e-16	-1.87971e-16	-1.42617e-15	1.07083e-16	2.86928e-18	3.90362e-18	2.74458e-19	-1.56858e-19
NNDMBRT	0	0	0	0	0	0	0	0	0	0	0	0	0	0	0	0	0	0	0	0	0	0	0	0	0	0	0	0	0	0	0	0	0	0	0	0	0	0	0	0	0	0	0	0	0	0	0	0	0
DGSNtex	0	0	0	0	0	0	0	0	0	0	0	0	0	0	0	0	0	0	0	0	0	0	0	0	0	0	0	0	0	0	0	0	0	0	0	0	0	0	0	0	0	0	0	0	0	0	0	0	0
THRA2	0	0	0	0	0	0	0	0	0	0	0	0	0	0	0	0	0	0	0	0	0	0	0	0	0	0	0	0	0	0	0	0	0	0	0	0	0	0	0	0	0	0	0	0	0	0	0	0	0
ASO3t8pp	0	0	0	0	0	0	0	0	0	0	0	0	0	0	0	0	0	0	0	0	0	0	0	0	0	0	0	0	0	0	0	0	0	0	0	0	0	0	0	0	0	0	0	0	0	0	0	0	0
H2Stex	0	0	0	0	0	0	0	0	0	0	0	0	0	0	0	0	0	0	0	0	0	0	0	0	0	0	0	0	0	0	0	0	0	0	0	0	0	0	0	0	0	0	0	0	0	0	0	0	0
PPK	0	0	0	0	0	0	0	0	0	0	0	0	0	0	0	0	0	0	0	0	0	0	0	0	0	0	0	0	0	0	0	0	0	0	0	0	0	0	0	0	0	0	0	0	0	0	0	0	0
EX_so4_e	-1.34606e-11	-2.0283e-12	-5.17111e-10	1.12054e-09	4.8198e-10	5.49586e-10	4.98923e-11	1.71672e-11	1.70442e-10	-1.57534e-10	-1	-1.19468e-10	1.68375e-10	-2.35623e-11	-2.3637e-09	-2.86346e-10	1.31393e-10	-3.87974e-10	-1	2.38691e-10	1.55155e-10	-5.04433e-10	-3.94782e-10	-4.10896e-09	-3.77698e-10	-2.858e-10	5.72441e-09	4.88106e-09	-7.12394e-09	9.04951e-10	2.75477e-08	1.94701e-08	6.17652e-09	2.20693e-08	1.16398e-08	-1.41801e-07	2.00676e-08	2.44265e-08	1.35707e-07	1.09009e-08	1.9313e-07	-1.21608e-07	7.62542e-08	-2.10521e-07	2.40942e-08	6.32277e-09	9.53829e-09	8.18574e-10	2.37398e-10
SADH	0	0	0	0	0	0	0	0	0	0	0	0	0	0	0	0	0	0	0	0	0	0	0	0	0	0	0	0	0	0	0	0	0	0	0	0	0	0	0	0	0	0	0	0	0	0	0	0	0
GLUSy	0	0	0	0	0	0	0	0	0	0	0	0	0	0	0	0	0	0	0	0	0	0	0	0	0	0	0	0	0	0	0	0	0	0	0	0	0	0	0	0	0	0	0	0	0	0	0	0	0
GUAPRT	0	0	0	0	0	0	0	0	0	0	0	0	0	0	0	0	0	0	0	0	0	0	0	0	0	0	0	0	0	0	0	0	0	0	0	0	0	0	0	0	0	0	0	0	0	0	0	0	0
EX_phe__L_e	0	0	0	0	0	0	0	0	0	0	0	0	0	0	0	0	0	0	0	0	0	0	0	0	0	0	0	0	0	0	0	0	0	0	0	0	0	0	0	0	0	0	0	0	0	0	0	0	0
EX_thr__L_e	0	0	0	0	0	0	0	0	0	0	0	0	0	0	0	0	0	0	0	0	0	0	0	0	0	0	0	0	0	0	0	0	0	0	0	0	0	0	0	0	0	0	0	0	0	0	0	0	0
EX_uri_e	0	0	0	0	0	0	0	0	0	0	0	0	0	0	0	0	0	0	0	0	0	0	0	0	0	0	0	0	0	0	0	0	0	0	0	0	0	0	0	0	0	0	0	0	0	0	0	0	0
OMCDC	0	0	0	0	0	0	0	0	0	0	0	0	0	0	0	0	1	1.44276e-18	3.48604e-18	2.80481e-18	0	0	0	0	0	0	0	0	0	0	0	0	0	0	0	0	0	0	0	0	0	0	0	0	0	0	0	0	0
ABUTD	0	0	0	0	0	0	0	0	0	0	0	0	0	0	0	0	0	0	0	0	0	0	0	0	0	0	0	0	0	0	0	0	0	0	0	0	0	0	0	0	0	0	0	0	0	0	0	0	0
E4PD	6.28349e-12	4.62062e-13	2.55302e-10	2.74258e-10	2.02694e-10	3.12015e-10	-1.44418e-10	-2.72753e-10	-3.56581e-10	1.04257e-10	7.55624e-10	-3.76861e-10	-2.22494e-10	7.71244e-11	3.23583e-10	1.06461e-10	7.10354e-11	-2.32609e-10	2.33003e-10	1.8747e-10	1.62332e-10	1.20703e-10	1.1045e-10	-1.63958e-09	-5.71022e-10	-1.89058e-10	-4.67609e-09	1.88236e-09	1.8842e-09	1.94207e-09	7.59964e-09	2.58676e-09	2.80993e-09	2.13192e-08	4.44612e-09	3.15964e-08	-2.5942e-08	1.16826e-08	-2.13805e-07	-4.4589e-08	1.13995e-07	3.88014e-08	4.21489e-08	3.19789e-07	6.66918e-08	1.78685e-09	2.43011e-09	-4.1224e-10	2.20805e-10
IG3PS	3.84252e-15	3.55635e-16	1.57784e-13	2.13246e-13	-2.74642e-14	-3.69693e-14	-4.82677e-15	1.47601e-14	-7.53507e-14	-5.25551e-14	-2.68449e-13	-3.35328e-14	-6.91898e-14	-4.40365e-14	1	-4.72056e-15	-1.84009e-15	-2.49796e-15	-6.03566e-15	-4.85619e-15	-4.20503e-15	-3.12668e-15	-2.86106e-15	-1.76072e-14	-6.13213e-15	-2.03027e-15	-5.02159e-14	-4.87602e-14	-4.88078e-14	-5.03067e-14	-1.96859e-13	-6.70067e-14	-7.27875e-14	-5.52248e-13	-1.15171e-13	-8.18463e-13	-2.78588e-13	-3.02622e-13	-2.29603e-12	-4.78836e-13	-2.95288e-12	-1.0051e-12	-1.09181e-12	-8.28372e-12	-1.72756e-12	-4.6286e-14	-6.2949e-14	-4.42699e-15	-5.71967e-15
PDH	0.45	0.1	0.4625	0.6	0.5625	0.375	-0.25	0.775	0.075	-0.125	0.15	0.525	0.425	-0.0625	-0.0125	-0.225	-0.15	-0.225	0.3625	-0.125	0.5	-0.325	0.05	0.2	-0.3	-0.525	-0.3625	-0.225	-0.2625	-0.5125	12.35	14.15	13.8	15.95	15.6	12.8	14.6	14.25	16.4	16.05	25.6	29.2	28.5	32.8	32.1	25	3.625	0.425	0.2
MTHFR2	-5.54421e-15	-4.05149e-16	-2.23217e-13	-2.39813e-13	-1.18256e-13	-1.81622e-13	-3.48135e-14	-6.58319e-14	-2.0402e-13	-1.43883e-13	-1.04257e-12	-2.15564e-13	-1.58128e-13	-1.3224e-13	-5.549e-13	-1.82568e-13	-6.39742e-14	-8.68474e-14	1	-1.68838e-13	-9.89157e-14	-7.35495e-14	-6.73014e-14	-4.14177e-13	6.91573e-14	2.28971e-14	5.66328e-13	5.49911e-13	6.89219e-13	7.10386e-13	2.77987e-12	9.46208e-13	6.98334e-13	5.29834e-12	1.10497e-12	7.85245e-12	4.7484e-12	5.15806e-12	3.91348e-11	8.16155e-12	-1.96622e-11	-6.6926e-12	-7.26999e-12	-5.51583e-11	2.35807e-11	6.31789e-13	8.59234e-13	6.0427e-14	1.61458e-13
DMSOR2pp	0	0	0	0	0	0	0	0	0	0	0	0	0	0	0	0	0	0	0	0	0	0	0	0	0	0	0	0	0	0	0	0	0	0	0	0	0	0	0	0	0	0	0	0	0	0	0	0	0
H2St1pp	0	0	0	0	0	0	0	0	0	0	0	0	0	0	0	0	0	0	0	0	0	0	0	0	0	0	0	0	0	0	0	0	0	0	0	0	0	0	0	0	0	0	0	0	0	0	0	0	0
EX_nh4_e	1.18266e-10	2.81585e-11	-5	-3	-5	-2	-1	-4	-2	-1	-1	-2	-1	-1	-3	-1	-1	-2	-1	-1	-1	-1	-1	-2	-1	-1	-5	-3	-5	-2	-0.999999	-1	-1	-1	-1	3.26297e-06	2.7447e-06	-1.98825e-06	7.8249e-06	3.52115e-06	1.62056e-05	-2.34e-05	-1.54037e-07	2.40475e-05	2.05042e-06	-2	-15	-1	-1.0595e-09
DADK	-1.83687e-12	1.20378e-13	0.00913242	0.0136986	-0.0547945	0.0136986	-3.53865e-13	0.0182648	0.0182648	-3.53772e-11	-0.00456621	3.65018e-11	-9.44749e-11	-3.93883e-11	0.00913242	-1.92912e-10	-7.02484e-11	2.5989e-11	-0.00456621	2.24607e-10	2.01847e-10	1.84851e-10	-1.73487e-10	0.0136986	9.91258e-11	6.90521e-11	0.0730594	0.0136986	-0.118721	-0.520548	0.0365297	0.0365297	0.0365297	0.0365297	0.0365297	0.0365297	0.0365297	0.0365297	0.0365297	0.0365297	0.0730594	0.0730594	0.0730593	0.0730589	0.0730595	0.0730594	-2.60363e-09	1.80977e-11	-1.55114e-10
DUTPDP	0	0	0	0	0	0	0	0	0	0	0	0	0	0	0	0	0	0	0	0	0	0	0	0	0	0	0	0	0	0	0	0	0	0	0	0	0	0	0	0	0	0	0	0	0	0	0	0	0
EX_ddca_e	0	0	0	0	0	0	0	0	0	0	0	0	0	0	0	0	0	0	0	0	0	0	0	0	0	0	0	0	0	0	0	0	0	0	0	0	0	0	0	0	0	0	0	0	0	0	0	0	0
HYD3pp	0	0	0	0	0	0	0	0	0	0	0	0	0	0	0	0	0	0	0	0	0	0	0	0	0	0	0	0	0	0	0	0	0	0	0	0	0	0	0	0	0	0	0	0	0	0	0	0	0
NO3R1pp	0	0	0	0	0	0	0	0	0	0	0	0	0	0	0	0	0	0	0	0	0	0	0	0	0	0	0	0	0	0	0	0	0	0	0	0	0	0	0	0	0	0	0	0	0	0	0	0	0
NTP5	0	0	0	0	0	0	0	0	0	0	0	0	0	0	0	0	0	0	0	0	0	0	0	0	0	0	0	0	0	0	0	0	0	0	0	0	0	0	0	0	0	0	0	0	0	0	0	0	0
CELBpts	0	0	0	0	0	0	0	0	0	0	0	0	0	0	0	0	0	0	0	0	0	0	0	0	0	0	0	0	0	0	0	0	0	0	0	0	0	0	0	0	0	0	0	0	0	0	0	0	0
FORt2pp	0	0	0	0	0	0	0	0	0	0	0	0	0	0	0	0	0	0	0	0	0	0	0	0	0	0	0	0	0	0	0	0	0	0	0	0	0	0	0	0	0	0	0	0	0	0	0	0	0
EX_r5p_e	0	0	0	0	0	0	0	0	0	0	0	0	0	0	0	0	0	0	0	0	0	0	0	0	0	0	0	0	0	0	0	0	0	0	0	0	0	0	0	0	0	0	0	0	0	0	0	0	0
EX_glyc2p_e	0	0	0	0	0	0	0	0	0	0	0	0	0	0	0	0	0	0	0	0	0	0	0	0	0	0	0	0	0	0	0	0	0	0	0	0	0	0	0	0	0	0	0	0	0	0	0	0	0
MTAN	0	0	0	0	0	0	0	0	0	0	0	0	0	0	0	0	0	0	0	0	0	0	0	0	0	0	0	0	0	0	0	0	0	0	0	0	0	0	0	0	0	0	0	0	0	0	0	0	0
DPR	5.30007e-12	4.9452e-13	1.65537e-10	-1.02251e-09	1.14578e-10	2.4509e-10	3.33185e-11	2.58977e-10	-6.87233e-10	4.30016e-11	1.19714e-09	-3.58194e-11	-6.86255e-11	9.07103e-11	1.16531e-09	4.69097e-10	-1.99844e-10	4.92361e-11	8.50736e-12	1.14236e-11	3.2259e-10	3.49126e-10	1.00981e-10	2.50446e-09	-4.02279e-10	1.88339e-10	-3.44758e-09	-1.99046e-09	9.16112e-11	2.23136e-09	-1.45348e-08	-1.27681e-08	-5.38032e-09	-4.95391e-08	-1.87167e-08	1.69268e-07	-4.41628e-08	-4.48007e-09	-4.33823e-07	-2.32283e-08	-1.37126e-07	7.60103e-08	-1.81381e-07	-3.57259e-07	-8.37961e-08	-1.62849e-09	-5.43969e-09	-3.00384e-10	-5.35951e-10
EX_halipa_e	0	0	0	0	0	0	0	0	0	0	0	0	0	0	0	0	0	0	0	0	0	0	0	0	0	0	0	0	0	0	0	0	0	0	0	0	0	0	0	0	0	0	0	0	0	0	0	0	0
AACPS5	2.47373e-16	1.81549e-17	1.0073e-14	1.08045e-14	2.37731e-14	3.66569e-14	7.03005e-15	1.32849e-14	1.95948e-15	1.3831e-15	1.00357e-14	2.07896e-15	-1.03782e-14	-8.68386e-15	-3.64181e-14	-1.19852e-14	-1.46987e-14	-1.99499e-14	-4.82116e-14	-3.87864e-14	-2.59798e-14	-1.93166e-14	-1.76767e-14	-1.088e-13	-3.37747e-14	-1.11829e-14	-2.76655e-13	-2.68594e-13	-1.14888e-13	-1.18448e-13	-4.63528e-13	-1.57754e-13	-3.49845e-13	-2.65442e-12	2	-3.93381e-12	-6.05235e-13	-6.57453e-13	-4.98816e-12	2	-9.54209e-12	-3.2479e-12	-3.52809e-12	-2.67686e-11	4	3.25238e-15	4.42323e-15	3.11071e-16	8.47854e-15
MANptspp	0	0	0	0	0	0	0	0	0	0	0	0	0	0	0	0	0	0	0	0	0	0	0	0	0	0	0	0	0	0	0	0	0	0	0	0	0	0	0	0	0	0	0	0	0	0	0	0	0
EX_cmp_e	0	0	0	0	0	0	0	0	0	0	0	0	0	0	0	0	0	0	0	0	0	0	0	0	0	0	0	0	0	0	0	0	0	0	0	0	0	0	0	0	0	0	0	0	0	0	0	0	0
NTD8	-1.83657e-12	1.20387e-13	0.00913242	0.0136986	-0.0547945	0.0136986	-3.50898e-13	0.0182648	0.0182648	-3.53795e-11	-0.00456621	3.64932e-11	-9.44701e-11	-3.9389e-11	0.00913242	-1.92922e-10	-7.02523e-11	2.5993e-11	-0.00456621	2.24624e-10	2.0184e-10	1.84846e-10	-1.73489e-10	0.0136986	9.91334e-11	6.90507e-11	0.0730594	0.0136986	-0.118721	0.479452	0.0365297	0.0365297	0.0365297	0.0365297	0.0365297	0.0365297	0.0365297	0.0365297	0.0365297	0.0365297	0.0730594	0.0730594	0.0730593	0.0730589	0.0730595	0.0730594	-2.60359e-09	1.81004e-11	-1.55107e-10
GALCTD	0	0	0	0	0	0	0	0	0	0	0	0	0	0	0	0	0	0	0	0	0	0	0	0	0	0	0	0	0	0	0	0	0	0	0	0	0	0	0	0	0	0	0	0	0	0	0	0	0
EX_malthx_e	0	0	0	0	0	0	0	0	0	0	0	0	0	0	0	0	0	0	0	0	0	0	0	0	0	0	0	0	0	0	0	0	0	0	0	0	0	0	0	0	0	0	0	0	0	0	0	0	0
MLTG4	0	0	0	0	0	0	0	0	0	0	0	0	0	0	0	0	0	0	0	0	0	0	0	0	0	0	0	0	0	0	0	0	0	0	0	0	0	0	0	0	0	0	0	0	0	0	0	0	0
UDPGDC	0	0	0	0	0	0	0	0	0	0	0	0	0	0	0	0	0	0	0	0	0	0	0	0	0	0	0	0	0	0	0	0	0	0	0	0	0	0	0	0	0	0	0	0	0	0	0	0	0
PUNP4	-1.83657e-12	1.20387e-13	0.00913242	0.0136986	-0.0547945	0.0136986	-3.50898e-13	0.0182648	0.0182648	-3.53795e-11	-0.00456621	3.64932e-11	-9.44701e-11	-3.9389e-11	0.00913242	-1.92922e-10	-7.02523e-11	2.5993e-11	-0.00456621	2.24624e-10	2.0184e-10	1.84846e-10	-1.73489e-10	0.0136986	9.91334e-11	6.90507e-11	0.0730594	0.0136986	-0.118721	0.479452	0.0365297	0.0365297	0.0365297	0.0365297	0.0365297	0.0365297	0.0365297	0.0365297	0.0365297	0.0365297	0.0730594	0.0730594	0.0730593	0.0730589	0.0730595	0.0730594	-2.60359e-09	1.81004e-11	-1.55107e-10
AMAOTr	-7.93244e-21	-5.79652e-22	-3.24309e-19	-3.47603e-19	-2.56606e-19	-3.93859e-19	-7.57194e-20	-1.43316e-19	-1.86941e-19	-1.31809e-19	-9.54274e-19	-1.97529e-19	-1.1662e-19	-9.74739e-20	-4.09583e-19	-1.34696e-19	-8.98026e-20	-1.21951e-19	-2.94715e-19	-2.37245e-19	-2.05112e-19	-1.52543e-19	-1.3968e-19	-8.5983e-19	-2.99303e-19	-9.91137e-20	-2.45062e-18	-2.37993e-18	-2.38367e-18	-2.45576e-18	-9.61171e-18	-3.27181e-18	-3.55263e-18	-2.69634e-17	-5.6221e-18	-3.99702e-17	-1.36005e-17	-1.47723e-17	-1.12122e-16	-2.33794e-17	-1.44096e-16	-4.90648e-17	-5.3282e-17	-4.044e-16	-6.50501e-17	-1.74274e-18	-2.37077e-18	-1.66676e-19	-2.11211e-19
EX_csn_e	0	0	0	0	0	0	0	0	0	0	0	0	0	0	0	0	0	0	0	0	0	0	0	0	0	0	0	0	0	0	0	0	0	0	0	0	0	0	0	0	0	0	0	0	0	0	0	0	0
EX_etoh_e	0	0	0	0	0	0	0	0	0	0	0	0	0	0	0	0	0	0	0	0	0	0	0	0	0	0	0	0	0	0	0	0	0	0	0	0	0	0	0	0	0	0	0	0	0	0	0	0	0
G6PP	0	0	0	0	0	0	0	0	0	0	0	0	0	0	0	0	0	0	0	0	0	0	0	0	0	0	0	0	0	0	0	0	0	0	0	0	0	0	0	0	0	0	0	0	0	0	0	0	0
MMCD	0	0	0	0	0	0	0	0	0	0	0	0	0	0	0	0	0	0	0	0	0	0	0	0	0	0	0	0	0	0	0	0	0	0	0	0	0	0	0	0	0	0	0	0	0	0	0	0	0
GLNS	-1.54752e-10	-1.67412e-11	2	1	2	2.12333e-08	3.17421e-09	-6.09687e-09	-6.29527e-09	4.10696e-09	-3.73706e-08	1	-3.32295e-09	-5.23477e-09	1	-1.52645e-08	-1.81256e-09	-6.43736e-09	-2.17298e-08	-4.4937e-09	-1.37861e-08	2.16892e-08	5.2275e-09	1	7.00962e-09	1.13875e-09	2	1	2	-3.78602e-08	-1.79605e-07	9.04492e-08	-1.32426e-07	1.70556e-06	5.03165e-07	-1.97338e-06	-9.8639e-07	8.34131e-07	-3.33415e-06	-1.20325e-06	-6.3402e-06	9.06843e-06	2.5093e-07	-2.66968e-06	-4.42843e-06	2	4	1.47281e-08	3.15388e-09
TYMtex	0	0	0	0	0	0	0	0	0	0	0	0	0	0	0	0	0	0	0	0	0	0	0	0	0	0	0	0	0	0	0	0	0	0	0	0	0	0	0	0	0	0	0	0	0	0	0	0	0
GTHS	8.14951e-12	1.53329e-12	3.51217e-10	-9.81499e-11	-5.96861e-10	-7.94916e-10	-8.3231e-11	-2.76398e-10	5.168e-10	1.1461e-10	-2.1483e-09	1.55416e-10	-9.96473e-11	-6.70642e-11	1.19905e-09	-1.82591e-10	6.86094e-11	3.38956e-10	5.20372e-10	-2.49575e-10	-4.77146e-10	1.55614e-10	2.94072e-10	1.60646e-09	7.80866e-10	9.77864e-11	-2.26865e-09	-2.88422e-09	7.03759e-09	-3.1311e-09	-1.29964e-08	-6.69279e-09	-7.89789e-10	2.75117e-08	7.08945e-09	-2.73846e-08	2.41107e-08	-1.99442e-08	2.98247e-07	1.23297e-08	-5.61368e-08	4.55225e-08	1.05067e-07	5.67388e-07	5.95911e-08	-4.69687e-09	-4.10221e-09	-5.1849e-10	2.98518e-10
EX_g3pe_e	0	0	0	0	0	0	0	0	0	0	0	0	0	0	0	0	0	0	0	0	0	0	0	0	0	0	0	0	0	0	0	0	0	0	0	0	0	0	0	0	0	0	0	0	0	0	0	0	0
EX_pacald_e	0	0	0	0	0	0	0	0	0	0	0	0	0	0	0	0	0	0	0	0	0	0	0	0	0	0	0	0	0	0	0	0	0	0	0	0	0	0	0	0	0	0	0	0	0	0	0	0	0
EX_his__L_e	0	0	0	0	0	0	0	0	0	0	0	0	0	0	0	0	0	0	0	0	0	0	0	0	0	0	0	0	0	0	0	0	0	0	0	0	0	0	0	0	0	0	0	0	0	0	0	0	0
EX_k_e	-1.04049e-15	-7.60541e-17	-4.21357e-14	-4.531e-14	-3.35644e-14	-5.15232e-14	-9.8861e-15	-1.8674e-14	-2.44413e-14	-1.72148e-14	-1.24747e-13	-2.58104e-14	-1.52278e-14	-1.27385e-14	-5.343e-14	-1.75864e-14	-1.17377e-14	-1.5929e-14	-3.84861e-14	-3.09626e-14	-2.68108e-14	-1.99376e-14	-1.82425e-14	-1.12302e-13	-3.9088e-14	-1.29407e-14	-3.20157e-13	-3.10881e-13	-3.11161e-13	-3.20741e-13	-1.2552e-12	-4.27313e-13	-4.64179e-13	-3.52124e-12	-7.34376e-13	-5.21808e-12	-1.77646e-12	-1.92975e-12	-1.46392e-11	-3.05316e-12	-1.88265e-11	-6.40918e-12	-6.9616e-12	-5.28168e-11	-8.80944e-12	-2.36015e-13	-3.21072e-13	-2.25772e-14	1.83172e-14
EX_na1_e	0	0	0	0	0	0	0	0	0	0	0	0	0	0	0	0	0	0	0	0	0	0	0	0	0	0	0	0	0	0	0	0	0	0	0	0	0	0	0	0	0	0	0	0	0	0	0	0	0
ACACT1r	-7.41005e-13	6.73005e-13	-4.39512e-10	-6.64975e-10	2.98484e-10	5.38281e-12	1.43128e-10	3.70859e-11	-4.77439e-10	5.79297e-11	2.28309e-09	3.65853e-10	-4.80125e-11	-8.64038e-11	6.39977e-10	1.58053e-10	-1.99706e-10	-1.20884e-10	-1.63589e-10	-1.55671e-10	2.86894e-10	1.97334e-10	1.56832e-10	2.15255e-09	-5.37112e-10	1.26299e-10	-2.6866e-09	7.51696e-10	-6.12646e-10	2.90187e-09	2	2	2	2	2	2	2	2	2	2	4	4	4	4	4	4	-1.50278e-09	-4.98622e-10	-2.17996e-10
ARGORNt7pp	0	0	0	0	0	0	0	0	0	0	0	0	0	0	0	0	0	0	0	0	0	0	0	0	0	0	0	0	0	0	0	0	0	0	0	0	0	0	0	0	0	0	0	0	0	0	0	0	0
EX_dmso_e	0	0	0	0	0	0	0	0	0	0	0	0	0	0	0	0	0	0	0	0	0	0	0	0	0	0	0	0	0	0	0	0	0	0	0	0	0	0	0	0	0	0	0	0	0	0	0	0	0
CMPtex	0	0	0	0	0	0	0	0	0	0	0	0	0	0	0	0	0	0	0	0	0	0	0	0	0	0	0	0	0	0	0	0	0	0	0	0	0	0	0	0	0	0	0	0	0	0	0	0	0
DUMPtex	0	0	0	0	0	0	0	0	0	0	0	0	0	0	0	0	0	0	0	0	0	0	0	0	0	0	0	0	0	0	0	0	0	0	0	0	0	0	0	0	0	0	0	0	0	0	0	0	0
XMPtex	0	0	0	0	0	0	0	0	0	0	0	0	0	0	0	0	0	0	0	0	0	0	0	0	0	0	0	0	0	0	0	0	0	0	0	0	0	0	0	0	0	0	0	0	0	0	0	0	0
3PEPTtex	0	0	0	0	0	0	0	0	0	0	0	0	0	0	0	0	0	0	0	0	0	0	0	0	0	0	0	0	0	0	0	0	0	0	0	0	0	0	0	0	0	0	0	0	0	0	0	0	0
EX_12ppd__S_e	0	0	0	0	0	0	0	0	0	0	0	0	0	0	0	0	0	0	0	0	0	0	0	0	0	0	0	0	0	0	0	0	0	0	0	0	0	0	0	0	0	0	0	0	0	0	0	0	0
EX_pppn_e	0	0	0	0	0	0	0	0	0	0	0	0	0	0	0	0	0	0	0	0	0	0	0	0	0	0	0	0	0	0	0	0	0	0	0	0	0	0	0	0	0	0	0	0	0	0	0	0	0
ANHGMtex	0	0	0	0	0	0	0	0	0	0	0	0	0	0	0	0	0	0	0	0	0	0	0	0	0	0	0	0	0	0	0	0	0	0	0	0	0	0	0	0	0	0	0	0	0	0	0	0	0
MALTptspp	0	0	0	0	0	0	0	0	0	0	0	0	0	0	0	0	0	0	0	0	0	0	0	0	0	0	0	0	0	0	0	0	0	0	0	0	0	0	0	0	0	0	0	0	0	0	0	0	0
UDPKAAT	0	0	0	0	0	0	0	0	0	0	0	0	0	0	0	0	0	0	0	0	0	0	0	0	0	0	0	0	0	0	0	0	0	0	0	0	0	0	0	0	0	0	0	0	0	0	0	0	0
ULA4NFT	0	0	0	0	0	0	0	0	0	0	0	0	0	0	0	0	0	0	0	0	0	0	0	0	0	0	0	0	0	0	0	0	0	0	0	0	0	0	0	0	0	0	0	0	0	0	0	0	0
EX_acgam1p_e	0	0	0	0	0	0	0	0	0	0	0	0	0	0	0	0	0	0	0	0	0	0	0	0	0	0	0	0	0	0	0	0	0	0	0	0	0	0	0	0	0	0	0	0	0	0	0	0	0
NTD11pp	0	0	0	0	0	0	0	0	0	0	0	0	0	0	0	0	0	0	0	0	0	0	0	0	0	0	0	0	0	0	0	0	0	0	0	0	0	0	0	0	0	0	0	0	0	0	0	0	0
EX_galt_e	0	0	0	0	0	0	0	0	0	0	0	0	0	0	0	0	0	0	0	0	0	0	0	0	0	0	0	0	0	0	0	0	0	0	0	0	0	0	0	0	0	0	0	0	0	0	0	0	0
DKGLCNR2x	0	0	0	0	0	0	0	0	0	0	0	0	0	0	0	0	0	0	0	0	0	0	0	0	0	0	0	0	0	0	0	0	0	0	0	0	0	0	0	0	0	0	0	0	0	0	0	0	0
ACGS	-3.0571e-15	-5.66304e-17	6.17506e-14	2.7278e-14	-1.35602e-14	-3.41998e-14	3.06493e-14	1	0	0	0	0	0	0	0	0	0	0	0	0	0	0	0	0	0	0	0	0	0	0	0	0	0	0	0	0	0	0	0	0	0	0	0	0	0	0	0	0	0
PDE1	0	0	0	0	0	0	0	0	0	0	0	0	0	0	0	0	0	0	0	0	0	0	0	0	0	0	0	0	0	0	0	0	0	0	0	0	0	0	0	0	0	0	0	0	0	0	0	0	0
UPLA4FNT	0	0	0	0	0	0	0	0	0	0	0	0	0	0	0	0	0	0	0	0	0	0	0	0	0	0	0	0	0	0	0	0	0	0	0	0	0	0	0	0	0	0	0	0	0	0	0	0	0
UPLA4FNF	0	0	0	0	0	0	0	0	0	0	0	0	0	0	0	0	0	0	0	0	0	0	0	0	0	0	0	0	0	0	0	0	0	0	0	0	0	0	0	0	0	0	0	0	0	0	0	0	0
ULA4Ntppi	0	0	0	0	0	0	0	0	0	0	0	0	0	0	0	0	0	0	0	0	0	0	0	0	0	0	0	0	0	0	0	0	0	0	0	0	0	0	0	0	0	0	0	0	0	0	0	0	0
HEPT1	0	0	0	0	0	0	0	0	0	0	0	0	0	0	0	0	0	0	0	0	0	0	0	0	0	0	0	0	0	0	0	0	0	0	0	0	0	0	0	0	0	0	0	0	0	0	0	0	0
FALDtex	0	0	0	0	0	0	0	0	0	0	0	0	0	0	0	0	0	0	0	0	0	0	0	0	0	0	0	0	0	0	0	0	0	0	0	0	0	0	0	0	0	0	0	0	0	0	0	0	0
MCITD	0	0	0	0	0	0	0	0	0	0	0	0	0	0	0	0	0	0	0	0	0	0	0	0	0	0	0	0	0	0	0	0	0	0	0	0	0	0	0	0	0	0	0	0	0	0	0	0	0
CU2tex	0	0	0	0	0	0	0	0	0	0	0	0	0	0	0	0	0	0	0	0	0	0	0	0	0	0	0	0	0	0	0	0	0	0	0	0	0	0	0	0	0	0	0	0	0	0	0	0	0
EX_glcur1p_e	0	0	0	0	0	0	0	0	0	0	0	0	0	0	0	0	0	0	0	0	0	0	0	0	0	0	0	0	0	0	0	0	0	0	0	0	0	0	0	0	0	0	0	0	0	0	0	0	0
GLCATr	0	0	0	0	0	0	0	0	0	0	0	0	0	0	0	0	0	0	0	0	0	0	0	0	0	0	0	0	0	0	0	0	0	0	0	0	0	0	0	0	0	0	0	0	0	0	0	0	0
ALR2	0	0	0	0	0	0	0	0	0	0	0	0	0	0	0	0	0	0	0	0	0	0	0	0	0	0	0	0	0	0	0	0	0	0	0	0	0	0	0	0	0	0	0	0	0	0	0	0	0
AMALT2	0	0	0	0	0	0	0	0	0	0	0	0	0	0	0	0	0	0	0	0	0	0	0	0	0	0	0	0	0	0	0	0	0	0	0	0	0	0	0	0	0	0	0	0	0	0	0	0	0
MLTP1	0	0	0	0	0	0	0	0	0	0	0	0	0	0	0	0	0	0	0	0	0	0	0	0	0	0	0	0	0	0	0	0	0	0	0	0	0	0	0	0	0	0	0	0	0	0	0	0	0
HEPT2	0	0	0	0	0	0	0	0	0	0	0	0	0	0	0	0	0	0	0	0	0	0	0	0	0	0	0	0	0	0	0	0	0	0	0	0	0	0	0	0	0	0	0	0	0	0	0	0	0
FECRMUtex	0	0	0	0	0	0	0	0	0	0	0	0	0	0	0	0	0	0	0	0	0	0	0	0	0	0	0	0	0	0	0	0	0	0	0	0	0	0	0	0	0	0	0	0	0	0	0	0	0
ALAALAr	-3.2415e-18	-2.62681e-19	-1.44996e-16	-1.46431e-16	-1.13894e-16	-1.73721e-16	-3.30794e-17	-6.28839e-17	-8.14312e-17	-5.77239e-17	-4.16439e-16	-8.55614e-17	-5.10136e-17	-4.31066e-17	-1.76156e-16	-5.89935e-17	-3.94229e-17	-5.31566e-17	-1.27945e-16	-1.03005e-16	-8.94624e-17	-6.64837e-17	-6.04847e-17	-3.72602e-16	-1.30249e-16	-4.31435e-17	-1.0761e-15	-1.02673e-15	-1.03733e-15	-1.06812e-15	-4.18858e-15	-1.42544e-15	-1.54775e-15	-1.17368e-14	-2.44147e-15	-1.74736e-14	-5.93714e-15	-6.45738e-15	-4.86963e-14	-1.01948e-14	-6.29248e-14	-2.13762e-14	-2.31438e-14	-1.74791e-13	4.04397e-13	1.08365e-14	2	1.03613e-15	0
EX_thrp_e	0	0	0	0	0	0	0	0	0	0	0	0	0	0	0	0	0	0	0	0	0	0	0	0	0	0	0	0	0	0	0	0	0	0	0	0	0	0	0	0	0	0	0	0	0	0	0	0	0
CLtex	-1.87747e-17	-1.40802e-18	-7.72325e-16	-8.28905e-16	-6.11553e-16	-9.4488e-16	-1.8111e-16	-3.41695e-16	-4.4658e-16	-3.14859e-16	-2.28798e-15	-4.72408e-16	-2.79351e-16	-2.33075e-16	-9.78379e-16	-3.21887e-16	-2.14684e-16	-2.9157e-16	-7.04823e-16	-5.66739e-16	-4.9117e-16	-3.65032e-16	-3.34131e-16	-2.05578e-15	-7.16359e-16	-2.37068e-16	-5.85967e-15	-5.69317e-15	-5.69718e-15	-5.87251e-15	-2.29847e-14	-7.82399e-15	-8.4946e-15	-6.44745e-14	-1.3444e-14	-9.55681e-14	-3.2528e-14	-3.53349e-14	-2.68006e-13	-5.58958e-14	-3.44844e-13	-1.17352e-13	-1.27477e-13	-9.67435e-13	-7.51129e-14	-2.01228e-15	-2.73549e-15	-1.92338e-16	1.91955e-16
CYSDtex	0	0	0	0	0	0	0	0	0	0	0	0	0	0	0	0	0	0	0	0	0	0	0	0	0	0	0	0	0	0	0	0	0	0	0	0	0	0	0	0	0	0	0	0	0	0	0	0	0
CYSDabcpp	0	0	0	0	0	0	0	0	0	0	0	0	0	0	0	0	0	0	0	0	0	0	0	0	0	0	0	0	0	0	0	0	0	0	0	0	0	0	0	0	0	0	0	0	0	0	0	0	0
HXAND	0	0	0	0	0	0	0	0	0	0	0	0	0	0	0	0	0	0	0	0	0	0	0	0	0	0	0	0	0	0	0	0	0	0	0	0	0	0	0	0	0	0	0	0	0	0	0	0	0
EX_fald_e	0	0	0	0	0	0	0	0	0	0	0	0	0	0	0	0	0	0	0	0	0	0	0	0	0	0	0	0	0	0	0	0	0	0	0	0	0	0	0	0	0	0	0	0	0	0	0	0	0
EX_pydxn_e	0	0	0	0	0	0	0	0	0	0	0	0	0	0	0	0	0	0	0	0	0	0	0	0	0	0	0	0	0	0	0	0	0	0	0	0	0	0	0	0	0	0	0	0	0	0	0	0	0
EX_acgal_e	0	0	0	0	0	0	0	0	0	0	0	0	0	0	0	0	0	0	0	0	0	0	0	0	0	0	0	0	0	0	0	0	0	0	0	0	0	0	0	0	0	0	0	0	0	0	0	0	0
EX_so2_e	0	0	0	0	0	0	0	0	0	0	0	0	0	0	0	0	0	0	0	0	0	0	0	0	0	0	0	0	0	0	0	0	0	0	0	0	0	0	0	0	0	0	0	0	0	0	0	0	0
EX_dms_e	0	0	0	0	0	0	0	0	0	0	0	0	0	0	0	0	0	0	0	0	0	0	0	0	0	0	0	0	0	0	0	0	0	0	0	0	0	0	0	0	0	0	0	0	0	0	0	0	0
GMPtex	0	0	0	0	0	0	0	0	0	0	0	0	0	0	0	0	0	0	0	0	0	0	0	0	0	0	0	0	0	0	0	0	0	0	0	0	0	0	0	0	0	0	0	0	0	0	0	0	0
IMPtex	0	0	0	0	0	0	0	0	0	0	0	0	0	0	0	0	0	0	0	0	0	0	0	0	0	0	0	0	0	0	0	0	0	0	0	0	0	0	0	0	0	0	0	0	0	0	0	0	0
G3PItex	0	0	0	0	0	0	0	0	0	0	0	0	0	0	0	0	0	0	0	0	0	0	0	0	0	0	0	0	0	0	0	0	0	0	0	0	0	0	0	0	0	0	0	0	0	0	0	0	0
CD2abcpp	0	0	0	0	0	0	0	0	0	0	0	0	0	0	0	0	0	0	0	0	0	0	0	0	0	0	0	0	0	0	0	0	0	0	0	0	0	0	0	0	0	0	0	0	0	0	0	0	0
G3PGtex	0	0	0	0	0	0	0	0	0	0	0	0	0	0	0	0	0	0	0	0	0	0	0	0	0	0	0	0	0	0	0	0	0	0	0	0	0	0	0	0	0	0	0	0	0	0	0	0	0
G3PEtex	0	0	0	0	0	0	0	0	0	0	0	0	0	0	0	0	0	0	0	0	0	0	0	0	0	0	0	0	0	0	0	0	0	0	0	0	0	0	0	0	0	0	0	0	0	0	0	0	0
G3PCtex	0	0	0	0	0	0	0	0	0	0	0	0	0	0	0	0	0	0	0	0	0	0	0	0	0	0	0	0	0	0	0	0	0	0	0	0	0	0	0	0	0	0	0	0	0	0	0	0	0
MOAT3C	0	0	0	0	0	0	0	0	0	0	0	0	0	0	0	0	0	0	0	0	0	0	0	0	0	0	0	0	0	0	0	0	0	0	0	0	0	0	0	0	0	0	0	0	0	0	0	0	0
UMPtex	0	0	0	0	0	0	0	0	0	0	0	0	0	0	0	0	0	0	0	0	0	0	0	0	0	0	0	0	0	0	0	0	0	0	0	0	0	0	0	0	0	0	0	0	0	0	0	0	0
G1Ptex	0	0	0	0	0	0	0	0	0	0	0	0	0	0	0	0	0	0	0	0	0	0	0	0	0	0	0	0	0	0	0	0	0	0	0	0	0	0	0	0	0	0	0	0	0	0	0	0	0
ADNK1	1.08983e-13	1.42071e-12	-0.00913242	-0.0136986	0.0547945	-0.0136986	-9.68945e-11	-0.0182648	-0.0182648	2.61276e-11	0.00456621	-6.58019e-11	6.29123e-11	6.46042e-11	-0.00913242	-3.11744e-11	-5.4388e-11	1.43799e-10	0.00456621	1.75285e-10	-1.38986e-10	-2.88304e-10	2.34742e-10	-0.0136986	2.36847e-11	-1.24685e-10	-0.0730594	-0.0136986	0.118721	0.520548	-0.0365297	-0.0365297	-0.0365297	-0.0365297	-0.0365297	-0.0365296	-0.0365297	-0.0365297	-0.0365296	-0.0365297	-0.0730594	-0.0730594	-0.0730594	-0.0730589	-0.0730596	-0.0730594	2.76187e-09	3.17795e-10	1.37238e-10
CUt3	0	0	0	0	0	0	0	0	0	0	0	0	0	0	0	0	0	0	0	0	0	0	0	0	0	0	0	0	0	0	0	0	0	0	0	0	0	0	0	0	0	0	0	0	0	0	0	0	0
ZN2t3pp	0	0	0	0	0	0	0	0	0	0	0	0	0	0	0	0	0	0	0	0	0	0	0	0	0	0	0	0	0	0	0	0	0	0	0	0	0	0	0	0	0	0	0	0	0	0	0	0	0
SKMtex	0	0	0	0	0	0	0	0	0	0	0	0	0	0	0	0	0	0	0	0	0	0	0	0	0	0	0	0	0	0	0	0	0	0	0	0	0	0	0	0	0	0	0	0	0	0	0	0	0
MNt2pp	0	0	0	0	0	0	0	0	0	0	0	0	0	0	0	0	0	0	0	0	0	0	0	0	0	0	0	0	0	0	0	0	0	0	0	0	0	0	0	0	0	0	0	0	0	0	0	0	0
RHAT1	0	0	0	0	0	0	0	0	0	0	0	0	0	0	0	0	0	0	0	0	0	0	0	0	0	0	0	0	0	0	0	0	0	0	0	0	0	0	0	0	0	0	0	0	0	0	0	0	0
GLCabcpp	0	0	0	0	0	0	0	0	0	0	0	0	0	0	0	0	0	0	0	0	0	0	0	0	0	0	0	0	0	0	0	0	0	0	0	0	0	0	0	0	0	0	0	0	0	0	0	0	0
GALT1	0	0	0	0	0	0	0	0	0	0	0	0	0	0	0	0	0	0	0	0	0	0	0	0	0	0	0	0	0	0	0	0	0	0	0	0	0	0	0	0	0	0	0	0	0	0	0	0	0
MNtex	1.38419e-18	1.00438e-19	5.5439e-17	5.9978e-17	4.41582e-17	6.74855e-17	1.30658e-17	2.45444e-17	3.21541e-17	2.26652e-17	1.63954e-16	3.39202e-17	2.00858e-17	1.6739e-17	7.02666e-17	2.31137e-17	1.54409e-17	2.09559e-17	5.06349e-17	4.0758e-17	3.52486e-17	2.62387e-17	2.39899e-17	1.47618e-16	5.14909e-17	1.70495e-17	4.20895e-16	4.08638e-16	4.09203e-16	4.22192e-16	1.65061e-15	5.62349e-16	6.10682e-16	4.63301e-15	9.66085e-16	6.8653e-15	2.33689e-15	2.53932e-15	1.92641e-14	4.01902e-15	2.47597e-14	8.42936e-15	9.16138e-15	6.95348e-14	1.20145e-14	3.2203e-16	4.37619e-16	3.07891e-17	-1.02705e-16
GAL1Ptex	0	0	0	0	0	0	0	0	0	0	0	0	0	0	0	0	0	0	0	0	0	0	0	0	0	0	0	0	0	0	0	0	0	0	0	0	0	0	0	0	0	0	0	0	0	0	0	0	0
GLCTR2	0	0	0	0	0	0	0	0	0	0	0	0	0	0	0	0	0	0	0	0	0	0	0	0	0	0	0	0	0	0	0	0	0	0	0	0	0	0	0	0	0	0	0	0	0	0	0	0	0
G2PPpp	0	0	0	0	0	0	0	0	0	0	0	0	0	0	0	0	0	0	0	0	0	0	0	0	0	0	0	0	0	0	0	0	0	0	0	0	0	0	0	0	0	0	0	0	0	0	0	0	0
UDPGPpp	0	0	0	0	0	0	0	0	0	0	0	0	0	0	0	0	0	0	0	0	0	0	0	0	0	0	0	0	0	0	0	0	0	0	0	0	0	0	0	0	0	0	0	0	0	0	0	0	0
EX_acgal1p_e	0	0	0	0	0	0	0	0	0	0	0	0	0	0	0	0	0	0	0	0	0	0	0	0	0	0	0	0	0	0	0	0	0	0	0	0	0	0	0	0	0	0	0	0	0	0	0	0	0
EX_cyan_e	0	0	0	0	0	0	0	0	0	0	0	0	0	0	0	0	0	0	0	0	0	0	0	0	0	0	0	0	0	0	0	0	0	0	0	0	0	0	0	0	0	0	0	0	0	0	0	0	0
EX_tyrp_e	0	0	0	0	0	0	0	0	0	0	0	0	0	0	0	0	0	0	0	0	0	0	0	0	0	0	0	0	0	0	0	0	0	0	0	0	0	0	0	0	0	0	0	0	0	0	0	0	0
O2Stex	0	0	0	0	0	0	0	0	0	0	0	0	0	0	0	0	0	0	0	0	0	0	0	0	0	0	0	0	0	0	0	0	0	0	0	0	0	0	0	0	0	0	0	0	0	0	0	0	0
HEPK1	0	0	0	0	0	0	0	0	0	0	0	0	0	0	0	0	0	0	0	0	0	0	0	0	0	0	0	0	0	0	0	0	0	0	0	0	0	0	0	0	0	0	0	0	0	0	0	0	0
HEPT3	0	0	0	0	0	0	0	0	0	0	0	0	0	0	0	0	0	0	0	0	0	0	0	0	0	0	0	0	0	0	0	0	0	0	0	0	0	0	0	0	0	0	0	0	0	0	0	0	0
HEPK2	0	0	0	0	0	0	0	0	0	0	0	0	0	0	0	0	0	0	0	0	0	0	0	0	0	0	0	0	0	0	0	0	0	0	0	0	0	0	0	0	0	0	0	0	0	0	0	0	0
ALDD3y	0	0	0	0	0	0	0	0	0	0	0	0	0	0	0	0	0	0	0	0	0	0	0	0	0	0	0	0	0	0	0	0	0	0	0	0	0	0	0	0	0	0	0	0	0	0	0	0	0
EX_uacgam_e	0	0	0	0	0	0	0	0	0	0	0	0	0	0	0	0	0	0	0	0	0	0	0	0	0	0	0	0	0	0	0	0	0	0	0	0	0	0	0	0	0	0	0	0	0	0	0	0	0
Kt3pp	0	0	0	0	0	0	0	0	0	0	0	0	0	0	0	0	0	0	0	0	0	0	0	0	0	0	0	0	0	0	0	0	0	0	0	0	0	0	0	0	0	0	0	0	0	0	0	0	0
EX_udpacgal_e	0	0	0	0	0	0	0	0	0	0	0	0	0	0	0	0	0	0	0	0	0	0	0	0	0	0	0	0	0	0	0	0	0	0	0	0	0	0	0	0	0	0	0	0	0	0	0	0	0
EX_udpg_e	0	0	0	0	0	0	0	0	0	0	0	0	0	0	0	0	0	0	0	0	0	0	0	0	0	0	0	0	0	0	0	0	0	0	0	0	0	0	0	0	0	0	0	0	0	0	0	0	0
EX_udpgal_e	0	0	0	0	0	0	0	0	0	0	0	0	0	0	0	0	0	0	0	0	0	0	0	0	0	0	0	0	0	0	0	0	0	0	0	0	0	0	0	0	0	0	0	0	0	0	0	0	0
EX_udpglcur_e	0	0	0	0	0	0	0	0	0	0	0	0	0	0	0	0	0	0	0	0	0	0	0	0	0	0	0	0	0	0	0	0	0	0	0	0	0	0	0	0	0	0	0	0	0	0	0	0	0
EX_14glucan_e	0	0	0	0	0	0	0	0	0	0	0	0	0	0	0	0	0	0	0	0	0	0	0	0	0	0	0	0	0	0	0	0	0	0	0	0	0	0	0	0	0	0	0	0	0	0	0	0	0
EX_pser__L_e	0	0	0	0	0	0	0	0	0	0	0	0	0	0	0	0	0	0	0	0	0	0	0	0	0	0	0	0	0	0	0	0	0	0	0	0	0	0	0	0	0	0	0	0	0	0	0	0	0
R5PP	0	0	0	0	0	0	0	0	0	0	0	0	0	0	0	0	0	0	0	0	0	0	0	0	0	0	0	0	0	0	0	0	0	0	0	0	0	0	0	0	0	0	0	0	0	0	0	0	0
EX_xmp_e	0	0	0	0	0	0	0	0	0	0	0	0	0	0	0	0	0	0	0	0	0	0	0	0	0	0	0	0	0	0	0	0	0	0	0	0	0	0	0	0	0	0	0	0	0	0	0	0	0
EX_damp_e	0	0	0	0	0	0	0	0	0	0	0	0	0	0	0	0	0	0	0	0	0	0	0	0	0	0	0	0	0	0	0	0	0	0	0	0	0	0	0	0	0	0	0	0	0	0	0	0	0
CYSSADS	0	0	0	0	0	0	0	0	0	0	0	0	0	0	0	0	0	0	0	0	0	0	0	0	0	0	0	0	0	0	0	0	0	0	0	0	0	0	0	0	0	0	0	0	0	0	0	0	0
EX_dimp_e	0	0	0	0	0	0	0	0	0	0	0	0	0	0	0	0	0	0	0	0	0	0	0	0	0	0	0	0	0	0	0	0	0	0	0	0	0	0	0	0	0	0	0	0	0	0	0	0	0
CPPPGO2	0	0	0	0	0	0	0	0	0	0	0	0	0	0	0	0	0	0	0	0	0	0	0	0	0	0	0	0	0	0	0	0	0	0	0	0	0	0	0	0	0	0	0	0	0	0	0	0	0
EX_isetac_e	0	0	0	0	0	0	0	0	0	0	0	0	0	0	0	0	0	0	0	0	0	0	0	0	0	0	0	0	0	0	0	0	0	0	0	0	0	0	0	0	0	0	0	0	0	0	0	0	0
AGM3PH	0	0	0	0	0	0	0	0	0	0	0	0	0	0	0	0	0	0	0	0	0	0	0	0	0	0	0	0	0	0	0	0	0	0	0	0	0	0	0	0	0	0	0	0	0	0	0	0	0
HOMt2pp	0	0	0	0	0	0	0	0	0	0	0	0	0	0	0	0	0	0	0	0	0	0	0	0	0	0	0	0	0	0	0	0	0	0	0	0	0	0	0	0	0	0	0	0	0	0	0	0	0
EX_aso3_e	0	0	0	0	0	0	0	0	0	0	0	0	0	0	0	0	0	0	0	0	0	0	0	0	0	0	0	0	0	0	0	0	0	0	0	0	0	0	0	0	0	0	0	0	0	0	0	0	0
EX_tcynt_e	0	0	0	0	0	0	0	0	0	0	0	0	0	0	0	0	0	0	0	0	0	0	0	0	0	0	0	0	0	0	0	0	0	0	0	0	0	0	0	0	0	0	0	0	0	0	0	0	0
EX_fe3dhbzs_e	0	0	0	0	0	0	0	0	0	0	0	0	0	0	0	0	0	0	0	0	0	0	0	0	0	0	0	0	0	0	0	0	0	0	0	0	0	0	0	0	0	0	0	0	0	0	0	0	0
AGM3PApp	0	0	0	0	0	0	0	0	0	0	0	0	0	0	0	0	0	0	0	0	0	0	0	0	0	0	0	0	0	0	0	0	0	0	0	0	0	0	0	0	0	0	0	0	0	0	0	0	0
PPPGO	0	0	0	0	0	0	0	0	0	0	0	0	0	0	0	0	0	0	0	0	0	0	0	0	0	0	0	0	0	0	0	0	0	0	0	0	0	0	0	0	0	0	0	0	0	0	0	0	0
EX_feoxam_un_e	0	0	0	0	0	0	0	0	0	0	0	0	0	0	0	0	0	0	0	0	0	0	0	0	0	0	0	0	0	0	0	0	0	0	0	0	0	0	0	0	0	0	0	0	0	0	0	0	0
HOMtex	0	0	0	0	0	0	0	0	0	0	0	0	0	0	0	0	0	0	0	0	0	0	0	0	0	0	0	0	0	0	0	0	0	0	0	0	0	0	0	0	0	0	0	0	0	0	0	0	0
SO2tex	0	0	0	0	0	0	0	0	0	0	0	0	0	0	0	0	0	0	0	0	0	0	0	0	0	0	0	0	0	0	0	0	0	0	0	0	0	0	0	0	0	0	0	0	0	0	0	0	0
SO2tpp	0	0	0	0	0	0	0	0	0	0	0	0	0	0	0	0	0	0	0	0	0	0	0	0	0	0	0	0	0	0	0	0	0	0	0	0	0	0	0	0	0	0	0	0	0	0	0	0	0
LDH_D2	0	0	0	0	0	0	0	0	0	0	0	0	0	0	0	0	0	0	0	0	0	0	0	0	0	0	0	0	0	0	0	0	0	0	0	0	0	0	0	0	0	0	0	0	0	0	0	0	0
EX_g3pc_e	0	0	0	0	0	0	0	0	0	0	0	0	0	0	0	0	0	0	0	0	0	0	0	0	0	0	0	0	0	0	0	0	0	0	0	0	0	0	0	0	0	0	0	0	0	0	0	0	0
EX_g3pg_e	0	0	0	0	0	0	0	0	0	0	0	0	0	0	0	0	0	0	0	0	0	0	0	0	0	0	0	0	0	0	0	0	0	0	0	0	0	0	0	0	0	0	0	0	0	0	0	0	0
EX_g3pi_e	0	0	0	0	0	0	0	0	0	0	0	0	0	0	0	0	0	0	0	0	0	0	0	0	0	0	0	0	0	0	0	0	0	0	0	0	0	0	0	0	0	0	0	0	0	0	0	0	0
SHCHF	-9.36937e-19	-6.87771e-20	-3.80139e-17	-4.08365e-17	-3.01762e-17	-4.64507e-17	-8.91429e-18	-1.68362e-17	-2.20115e-17	-1.55276e-17	-1.12497e-16	-2.32606e-17	-1.37351e-17	-1.14846e-17	-4.8179e-17	-1.58535e-17	-1.05773e-17	-1.43589e-17	-3.46944e-17	-2.79156e-17	-2.41712e-17	-1.79732e-17	-1.64452e-17	-1.01212e-16	-3.52479e-17	-1.16699e-17	-2.88654e-16	-2.80296e-16	-2.80541e-16	-2.89173e-16	-1.1316e-15	-3.85165e-16	-4.1838e-16	-3.17427e-15	-6.62039e-16	-4.70474e-15	-1.60138e-15	-1.73957e-15	-1.3198e-14	-2.7525e-15	-1.69735e-14	-5.77759e-15	-6.27603e-15	-4.7616e-14	-1.06406e-14	-2.85103e-16	-3.87726e-16	-2.72661e-17	-1.62633e-17
SUCOAS	0.55	-0.1	-0.4625	-0.6	-0.5625	-0.375	0.25	0.225	-0.075	0.125	-0.15	0.475	0.575	0.0625	0.0125	0.225	1.15	1.225	0.6375	0.125	0.5	0.325	-0.05	-0.2	0.3	0.525	-0.6375	-0.775	-0.7375	-0.4875	1.65	1.85	2.2	2.05	2.4	1.2	1.4	1.75	1.6	1.95	2.4	2.8	3.5	3.2	3.9	3	4.375	0.575	-0.2
SUCBZL	0	0	0	0	0	0	0	0	0	0	0	0	0	0	0	0	0	0	0	0	0	0	0	0	0	0	0	0	0	0	0	0	0	0	0	0	0	0	0	0	0	0	0	0	0	0	0	0	0
CYSDDS	0	0	0	0	0	0	0	0	0	0	0	0	0	0	0	0	0	0	0	0	0	0	0	0	0	0	0	0	0	0	0	0	0	0	0	0	0	0	0	0	0	0	0	0	0	0	0	0	0
CYStpp	0	0	0	0	0	0	0	0	0	0	0	0	0	0	0	0	0	0	0	0	0	0	0	0	0	0	0	0	0	0	0	0	0	0	0	0	0	0	0	0	0	0	0	0	0	0	0	0	0
EX_g3ps_e	0	0	0	0	0	0	0	0	0	0	0	0	0	0	0	0	0	0	0	0	0	0	0	0	0	0	0	0	0	0	0	0	0	0	0	0	0	0	0	0	0	0	0	0	0	0	0	0	0
EX_peamn_e	0	0	0	0	0	0	0	0	0	0	0	0	0	0	0	0	0	0	0	0	0	0	0	0	0	0	0	0	0	0	0	0	0	0	0	0	0	0	0	0	0	0	0	0	0	0	0	0	0
EX_34dhpac_e	0	0	0	0	0	0	0	0	0	0	0	0	0	0	0	0	0	0	0	0	0	0	0	0	0	0	0	0	0	0	0	0	0	0	0	0	0	0	0	0	0	0	0	0	0	0	0	0	0
NTP1	0	0	0	0	0	0	0	0	0	0	0	0	0	0	0	0	0	0	0	0	0	0	0	0	0	0	0	0	0	0	0	0	0	0	0	0	0	0	0	0	0	0	0	0	0	0	0	0	0
DAMPtex	0	0	0	0	0	0	0	0	0	0	0	0	0	0	0	0	0	0	0	0	0	0	0	0	0	0	0	0	0	0	0	0	0	0	0	0	0	0	0	0	0	0	0	0	0	0	0	0	0
DCMPtex	0	0	0	0	0	0	0	0	0	0	0	0	0	0	0	0	0	0	0	0	0	0	0	0	0	0	0	0	0	0	0	0	0	0	0	0	0	0	0	0	0	0	0	0	0	0	0	0	0
DGMPtex	0	0	0	0	0	0	0	0	0	0	0	0	0	0	0	0	0	0	0	0	0	0	0	0	0	0	0	0	0	0	0	0	0	0	0	0	0	0	0	0	0	0	0	0	0	0	0	0	0
DTMPtex	0	0	0	0	0	0	0	0	0	0	0	0	0	0	0	0	0	0	0	0	0	0	0	0	0	0	0	0	0	0	0	0	0	0	0	0	0	0	0	0	0	0	0	0	0	0	0	0	0
ACSERtpp	0	0	0	0	0	0	0	0	0	0	0	0	0	0	0	0	0	0	0	0	0	0	0	0	0	0	0	0	0	0	0	0	0	0	0	0	0	0	0	0	0	0	0	0	0	0	0	0	0
ACSERtex	0	0	0	0	0	0	0	0	0	0	0	0	0	0	0	0	0	0	0	0	0	0	0	0	0	0	0	0	0	0	0	0	0	0	0	0	0	0	0	0	0	0	0	0	0	0	0	0	0
LALDO3	0	0	0	0	0	0	0	0	0	0	0	0	0	0	0	0	0	0	0	0	0	0	0	0	0	0	0	0	0	0	0	0	0	0	0	0	0	0	0	0	0	0	0	0	0	0	0	0	0
NTP10	0	0	0	0	0	0	0	0	0	0	0	0	0	0	0	0	0	0	0	0	0	0	0	0	0	0	0	0	0	0	0	0	0	0	0	0	0	0	0	0	0	0	0	0	0	0	0	0	0
PRAIS	-7.90245e-11	-8.56103e-12	1	-1.15908e-08	1	1.01939e-08	1.51546e-09	-3.10009e-09	-3.16055e-09	2.03031e-09	-1.83471e-08	1.15544e-08	-1.64899e-09	-2.63651e-09	-9.6618e-10	-7.60633e-09	-9.09185e-10	-3.28239e-09	-1.08795e-08	-2.19267e-09	-6.7408e-09	1.09029e-08	2.5024e-09	-7.25619e-09	3.51944e-09	5.63775e-10	1	-1.97694e-08	1	-2.04882e-08	-9.82295e-08	4.61833e-08	-6.38937e-08	8.5958e-07	2.61593e-07	-9.27656e-07	-4.87989e-07	4.1655e-07	-1.72134e-06	-6.24894e-07	-3.1784e-06	4.55531e-06	1.8328e-07	-1.36612e-06	-2.20348e-06	7.44091e-08	1.24031e-07	7.24037e-09	1.62989e-09
GDMANE	0	0	0	0	0	0	0	0	0	0	0	0	0	0	0	0	0	0	0	0	0	0	0	0	0	0	0	0	0	0	0	0	0	0	0	0	0	0	0	0	0	0	0	0	0	0	0	0	0
GPDDA4	0	0	0	0	0	0	0	0	0	0	0	0	0	0	0	0	0	0	0	0	0	0	0	0	0	0	0	0	0	0	0	0	0	0	0	0	0	0	0	0	0	0	0	0	0	0	0	0	0
LPLIPAL2ATG120	0	0	0	0	0	0	0	0	0	0	0	0	0	0	0	0	0	0	0	0	0	0	0	0	0	0	0	0	0	0	0	0	0	0	0	0	0	0	0	0	0	0	0	0	0	0	0	0	0
PLIPA1E140pp	0	0	0	0	0	0	0	0	0	0	0	0	0	0	0	0	0	0	0	0	0	0	0	0	0	0	0	0	0	0	0	0	0	0	0	0	0	0	0	0	0	0	0	0	0	0	0	0	0
LPLIPAL2E140	0	0	0	0	0	0	0	0	0	0	0	0	0	0	0	0	0	0	0	0	0	0	0	0	0	0	0	0	0	0	0	0	0	0	0	0	0	0	0	0	0	0	0	0	0	0	0	0	0
PLIPA1E160pp	0	0	0	0	0	0	0	0	0	0	0	0	0	0	0	0	0	0	0	0	0	0	0	0	0	0	0	0	0	0	0	0	0	0	0	0	0	0	0	0	0	0	0	0	0	0	0	0	0
GALKr	0	0	0	0	0	0	0	0	0	0	0	0	0	0	0	0	0	0	0	0	0	0	0	0	0	0	0	0	0	0	0	0	0	0	0	0	0	0	0	0	0	0	0	0	0	0	0	0	0
PLIPA1E161pp	0	0	0	0	0	0	0	0	0	0	0	0	0	0	0	0	0	0	0	0	0	0	0	0	0	0	0	0	0	0	0	0	0	0	0	0	0	0	0	0	0	0	0	0	0	0	0	0	0
AACPS8	0	0	0	0	0	0	0	0	0	0	0	0	0	0	0	0	0	0	0	0	0	0	0	0	0	0	0	0	0	0	0	0	0	0	0	0	0	0	0	0	0	0	0	0	0	0	0	0	0
AACPS9	0	0	0	0	0	0	0	0	0	0	0	0	0	0	0	0	0	0	0	0	0	0	0	0	0	0	0	0	0	0	0	0	0	0	0	0	0	0	0	0	0	0	0	0	0	0	0	0	0
LPLIPAL2E180	0	0	0	0	0	0	0	0	0	0	0	0	0	0	0	0	0	0	0	0	0	0	0	0	0	0	0	0	0	0	0	0	0	0	0	0	0	0	0	0	0	0	0	0	0	0	0	0	0
LPLIPAL2G161	0	0	0	0	0	0	0	0	0	0	0	0	0	0	0	0	0	0	0	0	0	0	0	0	0	0	0	0	0	0	0	0	0	0	0	0	0	0	0	0	0	0	0	0	0	0	0	0	0
LPLIPAL2G181	0	0	0	0	0	0	0	0	0	0	0	0	0	0	0	0	0	0	0	0	0	0	0	0	0	0	0	0	0	0	0	0	0	0	0	0	0	0	0	0	0	0	0	0	0	0	0	0	0
2AGPE120tipp	0	0	0	0	0	0	0	0	0	0	0	0	0	0	0	0	0	0	0	0	0	0	0	0	0	0	0	0	0	0	0	0	0	0	0	0	0	0	0	0	0	0	0	0	0	0	0	0	0
HXCT	0	0	0	0	0	0	0	0	0	0	0	0	0	0	0	0	0	0	0	0	0	0	0	0	0	0	0	0	0	0	0	0	0	0	0	0	0	0	0	0	0	0	0	0	0	0	0	0	0
AACPS6	2.86377e-16	2.10157e-17	1.16131e-14	1.24663e-14	6.2429e-15	9.61331e-15	1.84505e-15	3.48565e-15	4.43203e-15	3.12687e-15	2.26645e-14	4.68744e-15	4.01733e-15	3.36042e-15	1.40956e-14	4.63765e-15	9.26625e-16	1.25848e-15	3.04071e-15	2.44778e-15	1.8539e-15	1.379e-15	-1.61291e-15	7.76719e-15	-2.23915e-15	1.29964e-15	8.26142e-14	3.12057e-14	8.29469e-15	8.55463e-15	3.34633e-14	1.13896e-14	-1.37116e-14	2	-2.16906e-14	-1.54163e-13	-1.19663e-14	-1.30036e-14	2	-2.05721e-14	-1.2268e-12	-4.1758e-13	-4.53605e-13	4	-6.5361e-13	-6.40283e-14	-2.38163e-14	-1.67492e-15	-2.76274e-15
2AGPEAT160	0	0	0	0	0	0	0	0	0	0	0	0	0	0	0	0	0	0	0	0	0	0	0	0	0	0	0	0	0	0	0	0	0	0	0	0	0	0	0	0	0	0	0	0	0	0	0	0	0
AACPS7	1.48034e-15	1.08107e-16	6.03988e-14	6.47854e-14	4.78879e-14	7.36779e-14	1.41229e-14	2.67231e-14	3.4893e-14	2.46065e-14	1.78392e-13	3.68606e-14	2.17588e-14	1.81849e-14	7.64074e-14	2.51401e-14	1.67624e-14	2.27516e-14	5.50065e-14	4.42717e-14	3.83159e-14	2.84778e-14	2.60644e-14	1.60467e-13	5.58537e-14	1.84956e-14	4.57257e-13	4.44148e-13	4.4477e-13	4.58277e-13	1.79397e-12	6.10598e-13	6.63101e-13	5.03208e-12	1.04909e-12	7.45998e-12	2.53847e-12	2.75727e-12	2.09245e-11	4.36267e-12	2.69036e-11	9.15773e-12	9.94561e-12	7.5482e-11	-4.1719e-12	4	-1.52039e-13	-1.06924e-14	-4.53535e-14
PANTS	5.30007e-12	4.9452e-13	1.65537e-10	-1.02251e-09	1.14578e-10	2.4509e-10	3.33185e-11	2.58977e-10	-6.87233e-10	4.30016e-11	1.19714e-09	-3.58194e-11	-6.86255e-11	9.07103e-11	1.16531e-09	4.69097e-10	-1.99844e-10	4.92361e-11	8.50736e-12	1.14236e-11	3.2259e-10	3.49126e-10	1.00981e-10	2.50446e-09	-4.02279e-10	1.88339e-10	-3.44758e-09	-1.99046e-09	9.16112e-11	2.23136e-09	-1.45348e-08	-1.27681e-08	-5.38032e-09	-4.95391e-08	-1.87167e-08	1.69268e-07	-4.41628e-08	-4.48007e-09	-4.33823e-07	-2.32283e-08	-1.37126e-07	7.60103e-08	-1.81381e-07	-3.57259e-07	-8.37961e-08	-1.62849e-09	-5.43969e-09	-3.00384e-10	-5.35951e-10
G3PGabcpp	0	0	0	0	0	0	0	0	0	0	0	0	0	0	0	0	0	0	0	0	0	0	0	0	0	0	0	0	0	0	0	0	0	0	0	0	0	0	0	0	0	0	0	0	0	0	0	0	0
G3PIabcpp	0	0	0	0	0	0	0	0	0	0	0	0	0	0	0	0	0	0	0	0	0	0	0	0	0	0	0	0	0	0	0	0	0	0	0	0	0	0	0	0	0	0	0	0	0	0	0	0	0
DURADx	0	0	0	0	0	0	0	0	0	0	0	0	0	0	0	0	0	0	0	0	0	0	0	0	0	0	0	0	0	0	0	0	0	0	0	0	0	0	0	0	0	0	0	0	0	0	0	0	0
ECOAH7	6.54309e-12	-3.05044e-13	-1.31752e-10	-2.40462e-10	4.53163e-12	3.98159e-10	-5.47463e-11	1.28186e-10	-8.41226e-11	2.46995e-11	7.54664e-10	2.31848e-10	1.27921e-10	-4.55335e-11	-1.35377e-10	8.03755e-11	1.1542e-10	-3.87228e-11	7.60818e-11	1.93602e-11	2.26957e-10	-1.51853e-10	5.77802e-12	1.14226e-09	-1.10741e-10	1.138e-10	7.55689e-10	8.17676e-10	2.24289e-09	-1.03874e-09	-5.98935e-09	2	2	2	2	2.93773e-08	2	2	2	2	1.17046e-07	4	4	4	4	2.85336e-09	2.64366e-09	1.31677e-10	-2.93394e-10
G1PPpp	0	0	0	0	0	0	0	0	0	0	0	0	0	0	0	0	0	0	0	0	0	0	0	0	0	0	0	0	0	0	0	0	0	0	0	0	0	0	0	0	0	0	0	0	0	0	0	0	0
GALCTND	0	0	0	0	0	0	0	0	0	0	0	0	0	0	0	0	0	0	0	0	0	0	0	0	0	0	0	0	0	0	0	0	0	0	0	0	0	0	0	0	0	0	0	0	0	0	0	0	0
GCALDD	0	0	0	0	0	0	0	0	0	0	0	0	0	0	0	0	0	0	0	0	0	0	0	0	0	0	0	0	0	0	0	0	0	0	0	0	0	0	0	0	0	0	0	0	0	0	0	0	0
HISTP	3.84252e-15	3.55635e-16	1.57784e-13	2.13246e-13	-2.74642e-14	-3.69693e-14	-4.82677e-15	1.47601e-14	-7.53507e-14	-5.25551e-14	-2.68449e-13	-3.35328e-14	-6.91898e-14	-4.40365e-14	1	-4.72056e-15	-1.84009e-15	-2.49796e-15	-6.03566e-15	-4.85619e-15	-4.20503e-15	-3.12668e-15	-2.86106e-15	-1.76072e-14	-6.13213e-15	-2.03027e-15	-5.02159e-14	-4.87602e-14	-4.88078e-14	-5.03067e-14	-1.96859e-13	-6.70067e-14	-7.27875e-14	-5.52248e-13	-1.15171e-13	-8.18463e-13	-2.78588e-13	-3.02622e-13	-2.29603e-12	-4.78836e-13	-2.95288e-12	-1.0051e-12	-1.09181e-12	-8.28372e-12	-1.72756e-12	-4.6286e-14	-6.2949e-14	-4.42699e-15	-5.71967e-15
G3PSabcpp	0	0	0	0	0	0	0	0	0	0	0	0	0	0	0	0	0	0	0	0	0	0	0	0	0	0	0	0	0	0	0	0	0	0	0	0	0	0	0	0	0	0	0	0	0	0	0	0	0
QMO2	0	0	0	0	0	0	0	0	0	0	0	0	0	0	0	0	0	0	0	0	0	0	0	0	0	0	0	0	0	0	0	0	0	0	0	0	0	0	0	0	0	0	0	0	0	0	0	0	0
QMO3	6.53248e-18	4.75633e-19	2.64159e-16	2.8371e-16	2.09473e-16	3.22523e-16	6.19322e-17	1.16964e-16	1.52831e-16	1.07858e-16	7.80869e-16	1.61565e-16	9.53894e-17	7.97276e-17	3.34604e-16	1.10058e-16	7.34283e-17	9.97318e-17	2.4099e-16	1.93842e-16	1.67811e-16	1.24811e-16	1.14218e-16	7.02898e-16	2.44788e-16	8.10456e-17	2.00426e-15	1.94639e-15	1.94832e-15	2.0086e-15	7.85779e-15	2.67469e-15	2.90498e-15	2.20423e-14	4.59783e-15	3.26777e-14	1.11213e-14	1.20816e-14	9.16491e-14	1.91116e-14	1.17854e-13	4.01278e-14	4.35859e-14	3.30682e-13	1.68884e-13	4.52471e-15	6.15367e-15	4.32751e-16	3.48261e-16
LPLIPAL2E141	0	0	0	0	0	0	0	0	0	0	0	0	0	0	0	0	0	0	0	0	0	0	0	0	0	0	0	0	0	0	0	0	0	0	0	0	0	0	0	0	0	0	0	0	0	0	0	0	0
LPLIPAL2E161	0	0	0	0	0	0	0	0	0	0	0	0	0	0	0	0	0	0	0	0	0	0	0	0	0	0	0	0	0	0	0	0	0	0	0	0	0	0	0	0	0	0	0	0	0	0	0	0	0
LDH_D	0	0	0	0	0	0	0	0	0	0	0	0	0	0	0	0	0	0	0	0	0	0	0	0	0	0	0	0	0	0	0	0	0	0	0	0	0	0	0	0	0	0	0	0	0	0	0	0	0
AMALT4	0	0	0	0	0	0	0	0	0	0	0	0	0	0	0	0	0	0	0	0	0	0	0	0	0	0	0	0	0	0	0	0	0	0	0	0	0	0	0	0	0	0	0	0	0	0	0	0	0
NTD11	0	0	0	0	0	0	0	0	0	0	0	0	0	0	0	0	0	0	0	0	0	0	0	0	0	0	0	0	0	0	0	0	0	0	0	0	0	0	0	0	0	0	0	0	0	0	0	0	0
LPLIPAL2E181	0	0	0	0	0	0	0	0	0	0	0	0	0	0	0	0	0	0	0	0	0	0	0	0	0	0	0	0	0	0	0	0	0	0	0	0	0	0	0	0	0	0	0	0	0	0	0	0	0
YUMPS	0	0	0	0	0	0	0	0	0	0	0	0	0	0	0	0	0	0	0	0	0	0	0	0	0	0	0	0	0	0	0	0	0	0	0	0	0	0	0	0	0	0	0	0	0	0	0	0	0
LPLIPAL2G180	0	0	0	0	0	0	0	0	0	0	0	0	0	0	0	0	0	0	0	0	0	0	0	0	0	0	0	0	0	0	0	0	0	0	0	0	0	0	0	0	0	0	0	0	0	0	0	0	0
LPLIPAL2G141	0	0	0	0	0	0	0	0	0	0	0	0	0	0	0	0	0	0	0	0	0	0	0	0	0	0	0	0	0	0	0	0	0	0	0	0	0	0	0	0	0	0	0	0	0	0	0	0	0
2AGPA120tipp	0	0	0	0	0	0	0	0	0	0	0	0	0	0	0	0	0	0	0	0	0	0	0	0	0	0	0	0	0	0	0	0	0	0	0	0	0	0	0	0	0	0	0	0	0	0	0	0	0
2AGPG180tipp	0	0	0	0	0	0	0	0	0	0	0	0	0	0	0	0	0	0	0	0	0	0	0	0	0	0	0	0	0	0	0	0	0	0	0	0	0	0	0	0	0	0	0	0	0	0	0	0	0
IPDDI	-1.49632e-11	-1.07258e-12	-6.0723e-10	2.83198e-10	-7.12262e-10	2.09647e-09	-4.82985e-10	7.5988e-10	-3.51875e-10	-1.09755e-11	-2.65807e-09	-1.64334e-11	-7.44061e-10	4.30459e-10	1.80624e-09	-2.53294e-10	-1.69017e-10	-1.00638e-11	1.30079e-09	-4.46087e-10	-2.017e-10	6.73714e-10	7.42171e-10	-2.39097e-09	-8.32592e-10	-9.73941e-11	-6.81916e-09	-4.48097e-09	-4.48484e-09	-4.62188e-09	-2.6736e-08	-6.15798e-09	-6.68919e-09	-2.32056e-09	-4.70757e-10	-7.52203e-08	6.00224e-08	-4.10995e-08	5.95434e-07	-4.40069e-08	6.36204e-07	-1.36504e-07	-1.00342e-07	-7.61434e-07	-1.5877e-07	1.20062e-08	-2.55437e-10	-4.06776e-10	1.23246e-09
ORNDC	0	0	0	0	0	0	0	0	0	0	0	0	0	0	0	0	0	0	0	0	0	0	0	0	0	0	0	0	0	0	0	0	0	0	0	0	0	0	0	0	0	0	0	0	0	0	0	0	0
UPP3MT	-9.36937e-19	-6.87771e-20	-3.80139e-17	-4.08365e-17	-3.01762e-17	-4.64507e-17	-8.91429e-18	-1.68362e-17	-2.20115e-17	-1.55276e-17	-1.12497e-16	-2.32606e-17	-1.37351e-17	-1.14846e-17	-4.8179e-17	-1.58535e-17	-1.05773e-17	-1.43589e-17	-3.46944e-17	-2.79156e-17	-2.41712e-17	-1.79732e-17	-1.64452e-17	-1.01212e-16	-3.52479e-17	-1.16699e-17	-2.88654e-16	-2.80296e-16	-2.80541e-16	-2.89173e-16	-1.1316e-15	-3.85165e-16	-4.1838e-16	-3.17427e-15	-6.62039e-16	-4.70474e-15	-1.60138e-15	-1.73957e-15	-1.3198e-14	-2.7525e-15	-1.69735e-14	-5.77759e-15	-6.27603e-15	-4.7616e-14	-1.06406e-14	-2.85103e-16	-3.87726e-16	-2.72661e-17	-1.62633e-17
KAS15	0	0	0	0	0	0	0	0	0	0	0	0	0	0	0	0	0	0	0	0	0	0	0	0	0	0	0	0	0	0	0	0	0	0	0	0	0	0	0	0	0	0	0	0	0	0	0	0	0
ALAALAtex	0	0	0	0	0	0	0	0	0	0	0	0	0	0	0	0	0	0	0	0	0	0	0	0	0	0	0	0	0	0	0	0	0	0	0	0	0	0	0	0	0	0	0	0	0	0	0	0	0
FACOAL181t2pp	0	0	0	0	0	0	0	0	0	0	0	0	0	0	0	0	0	0	0	0	0	0	0	0	0	0	0	0	0	0	0	0	0	0	0	0	0	0	0	0	0	0	0	0	0	0	0	0	0
T2DECAI	0	0	0	0	0	0	0	0	0	0	0	0	0	0	0	0	0	0	0	0	0	0	0	0	0	0	0	0	0	0	0	0	0	0	0	0	0	0	0	0	0	0	0	0	0	0	0	0	0
2AGPGAT180	0	0	0	0	0	0	0	0	0	0	0	0	0	0	0	0	0	0	0	0	0	0	0	0	0	0	0	0	0	0	0	0	0	0	0	0	0	0	0	0	0	0	0	0	0	0	0	0	0
2AGPGAT181	0	0	0	0	0	0	0	0	0	0	0	0	0	0	0	0	0	0	0	0	0	0	0	0	0	0	0	0	0	0	0	0	0	0	0	0	0	0	0	0	0	0	0	0	0	0	0	0	0
3OAS161	0	0	0	0	0	0	0	0	0	0	0	0	0	0	0	0	0	0	0	0	0	0	0	0	0	0	0	0	0	0	0	0	0	0	0	0	0	0	0	0	0	0	0	0	0	0	0	0	0
DHQS	-5.93497e-13	5.18105e-14	1.03064e-10	-1.85836e-10	-2.17482e-10	7.95384e-11	5.39655e-11	1.58816e-10	2.50321e-10	-1.01207e-10	-8.98438e-10	2.1484e-10	1.22119e-10	-6.2367e-11	-3.0264e-10	-1.68214e-10	-8.19134e-11	8.86675e-11	-1.94569e-11	1	7.34618e-11	-1.15108e-10	-7.55182e-11	1	1	9.90497e-11	1.86526e-09	-1.98673e-09	1.52939e-09	1.37575e-09	2.47135e-09	-1.08958e-09	-4.49069e-09	-2.3451e-08	-4.77958e-09	-3.39661e-08	1.08833e-08	-4.08001e-09	1.15392e-07	3.17337e-08	-1.27296e-08	-2.60158e-10	-3.53944e-08	-4.50758e-07	5.17632e-08	-2.64702e-09	-3.26795e-09	2.45118e-10	-9.18336e-11
EAR141y	0	0	0	0	0	0	0	0	0	0	0	0	0	0	0	0	0	0	0	0	0	0	0	0	0	0	0	0	0	0	0	0	0	0	0	0	0	0	0	0	0	0	0	0	0	0	0	0	0
EAR161x	0	0	0	0	0	0	0	0	0	0	0	0	0	0	0	0	0	0	0	0	0	0	0	0	0	0	0	0	0	0	0	0	0	0	0	0	0	0	0	0	0	0	0	0	0	0	0	0	0
2AGPG141tipp	0	0	0	0	0	0	0	0	0	0	0	0	0	0	0	0	0	0	0	0	0	0	0	0	0	0	0	0	0	0	0	0	0	0	0	0	0	0	0	0	0	0	0	0	0	0	0	0	0
2AGPG161tipp	0	0	0	0	0	0	0	0	0	0	0	0	0	0	0	0	0	0	0	0	0	0	0	0	0	0	0	0	0	0	0	0	0	0	0	0	0	0	0	0	0	0	0	0	0	0	0	0	0
2AGPG181tipp	0	0	0	0	0	0	0	0	0	0	0	0	0	0	0	0	0	0	0	0	0	0	0	0	0	0	0	0	0	0	0	0	0	0	0	0	0	0	0	0	0	0	0	0	0	0	0	0	0
2AGPEAT140	0	0	0	0	0	0	0	0	0	0	0	0	0	0	0	0	0	0	0	0	0	0	0	0	0	0	0	0	0	0	0	0	0	0	0	0	0	0	0	0	0	0	0	0	0	0	0	0	0
2AGPEAT120	0	0	0	0	0	0	0	0	0	0	0	0	0	0	0	0	0	0	0	0	0	0	0	0	0	0	0	0	0	0	0	0	0	0	0	0	0	0	0	0	0	0	0	0	0	0	0	0	0
DASYN160	-1.25681e-15	-9.26668e-17	-5.10979e-14	-5.4896e-14	-3.40171e-14	-5.23619e-14	-1.00401e-14	-1.8967e-14	-4.126e-15	-2.90692e-15	-2.10336e-14	-4.35271e-15	-7.97038e-15	-6.66599e-15	-2.79646e-14	-9.20045e-15	-4.40752e-15	-5.97884e-15	-1.44546e-14	-1.16243e-14	-6.0532e-15	-4.49801e-15	-4.11876e-15	-2.53245e-14	-2.75686e-14	-9.1284e-15	-2.25788e-13	-2.19242e-13	-1.0523e-13	-1.08473e-13	-4.24489e-13	1	1.44246e-13	1.09444e-12	2.28249e-13	1.622e-12	1	2.06293e-13	1.56521e-12	3.26422e-13	5.74975e-13	2	2.12598e-13	1.61301e-12	3.01954e-12	8.09014e-14	1.10026e-13	7.73775e-15	1.19132e-14
DASYN161	4.85953e-17	4.8175e-18	2.65917e-15	2.75604e-15	-8.4521e-15	-1.31397e-14	-2.51283e-15	-4.71755e-15	-7.14032e-15	-5.04043e-15	-3.66434e-14	-7.54669e-15	-4.86616e-15	-4.06288e-15	-1.70288e-14	-5.60312e-15	3.19392e-15	4.32973e-15	1.04687e-14	8.42998e-15	1.36599e-15	1.02893e-15	9.40228e-16	5.77119e-15	1.07322e-14	3.55149e-15	8.79535e-14	8.53226e-14	-7.89216e-14	-8.1447e-14	-3.18315e-13	-1.08517e-13	1	3.65658e-13	7.61894e-14	5.41805e-13	3.17216e-13	1	2.61413e-12	5.45226e-13	-3.33822e-13	-1.13625e-13	2	-9.36549e-13	-8.68069e-14	-2.32579e-15	-3.16307e-15	-2.22448e-16	-2.87403e-16
DASYN181	1.23687e-16	9.07745e-18	5.03648e-15	5.40227e-15	1.18865e-14	1.83284e-14	3.51503e-15	6.64243e-15	9.79742e-16	6.91552e-16	5.01786e-15	1.03948e-15	-5.18911e-15	-4.34193e-15	-1.8209e-14	-5.9926e-15	-7.34933e-15	-9.97494e-15	-2.41058e-14	-1.93932e-14	-1.29899e-14	-9.65828e-15	-8.83833e-15	-5.43999e-14	-1.68873e-14	-5.59146e-15	-1.38328e-13	-1.34297e-13	-5.74438e-14	-5.92238e-14	-2.31764e-13	-7.88769e-14	-1.74923e-13	-1.32721e-12	1	-1.96691e-12	-3.02617e-13	-3.28727e-13	-2.49408e-12	1	-4.77105e-12	-1.62395e-12	-1.76405e-12	-1.33843e-11	2	1.62619e-15	2.21162e-15	1.55536e-16	4.23927e-15
CDAPPA161	0	0	0	0	0	0	0	0	0	0	0	0	0	0	0	0	0	0	0	0	0	0	0	0	0	0	0	0	0	0	0	0	0	0	0	0	0	0	0	0	0	0	0	0	0	0	0	0	0
2AGPEAT161	0	0	0	0	0	0	0	0	0	0	0	0	0	0	0	0	0	0	0	0	0	0	0	0	0	0	0	0	0	0	0	0	0	0	0	0	0	0	0	0	0	0	0	0	0	0	0	0	0
2AGPEAT141	0	0	0	0	0	0	0	0	0	0	0	0	0	0	0	0	0	0	0	0	0	0	0	0	0	0	0	0	0	0	0	0	0	0	0	0	0	0	0	0	0	0	0	0	0	0	0	0	0
2AGPGAT160	0	0	0	0	0	0	0	0	0	0	0	0	0	0	0	0	0	0	0	0	0	0	0	0	0	0	0	0	0	0	0	0	0	0	0	0	0	0	0	0	0	0	0	0	0	0	0	0	0
PGSA180	-1.35083e-18	-1.36488e-19	-7.49328e-17	-7.84453e-17	-2.24197e-16	-3.41567e-16	-6.58479e-17	-1.2341e-16	-2.23034e-16	-1.56476e-16	-1.13507e-15	-2.34469e-16	-1.37096e-17	-1.16245e-17	-4.67378e-17	-1.53431e-17	2.34941e-16	3.191e-16	7.71618e-16	6.2001e-16	-1.22871e-16	-9.13565e-17	-8.35182e-17	-5.16015e-16	-5.9678e-16	-1.9749e-16	-4.88867e-15	-4.74449e-15	-3.19916e-15	-3.30085e-15	-1.29028e-14	-4.39577e-15	2.84253e-15	2.16159e-14	4.5025e-15	3.19577e-14	1.97086e-14	2.14055e-14	1	3.38816e-14	1.68977e-13	5.75162e-14	6.24779e-14	2	2.67923e-15	7.17836e-17	9.76256e-17	6.86568e-18	8.87046e-18
PGCD	-1.01819e-10	-8.10331e-12	1.5	-1.16089e-08	1.5	1.54196e-08	1.49924e-09	-6.95901e-10	-4.03474e-09	-6.84624e-11	1	1.57769e-08	-3.00086e-09	0.5	0.5	-9.08561e-09	-1.69067e-09	-4.14212e-09	1.5	-4.14703e-09	-5.94178e-09	1	1.25554e-09	2.01158e-08	7.50792e-09	2.53854e-09	1.5	-3.29052e-08	1.5	0.5	1	1	1	1	1	-5.60029e-07	-4.71364e-07	4.386e-07	-1.38968e-06	-9.52343e-07	-2.05773e-06	6.06704e-06	6.31842e-07	-6.03468e-06	-1.62363e-06	1.00052e-07	1.1994e-07	7.12975e-09	-1.0372e-09
PSSA140	-1.12001e-17	-8.20408e-19	-4.52845e-16	-4.86361e-16	-3.59546e-16	-5.52624e-16	-1.06163e-16	-2.006e-16	-2.6176e-16	-1.84901e-16	-1.33865e-15	-2.76937e-16	-1.63442e-16	-1.36706e-16	-5.73598e-16	-1.88716e-16	-1.25867e-16	-1.71019e-16	-4.12831e-16	-3.32219e-16	-2.87698e-16	-2.13965e-16	-1.9578e-16	-1.20475e-15	-4.19607e-16	-1.38934e-16	-3.4365e-15	-3.33688e-15	2.3392e-14	2.41112e-14	1	3.21125e-14	0	0	0	0	0	0	0	0	0	0	0	0	0	0	0	0	0
2AGPGAT141	0	0	0	0	0	0	0	0	0	0	0	0	0	0	0	0	0	0	0	0	0	0	0	0	0	0	0	0	0	0	0	0	0	0	0	0	0	0	0	0	0	0	0	0	0	0	0	0	0
FACOAE180	2.42954e-16	1.78025e-17	9.86872e-15	1.0598e-14	4.86431e-15	7.48634e-15	2.99448e-15	2.71124e-15	3.90751e-15	2.75518e-15	1.99752e-14	4.12856e-15	3.68873e-15	3.08344e-15	2.13595e-14	4.25594e-15	7.88947e-16	1.07069e-15	2.58731e-15	2.0816e-15	1.53904e-15	1.14416e-15	1.04668e-15	6.44498e-15	-2.442e-15	1.23195e-15	8.09233e-14	2.95762e-14	6.6825e-15	6.88601e-15	2.68685e-14	9.15188e-15	-1.61361e-14	2	-2.55356e-14	-1.81417e-13	-2.12564e-14	-2.30902e-14	2	-3.65372e-14	-1.32526e-12	-4.51092e-13	-4.90011e-13	4	-7.11213e-13	-1.90553e-14	-2.59152e-14	-1.82253e-15	-2.83371e-15
LPLIPAL2ATG140	0	0	0	0	0	0	0	0	0	0	0	0	0	0	0	0	0	0	0	0	0	0	0	0	0	0	0	0	0	0	0	0	0	0	0	0	0	0	0	0	0	0	0	0	0	0	0	0	0
LPLIPAL2ATG141	0	0	0	0	0	0	0	0	0	0	0	0	0	0	0	0	0	0	0	0	0	0	0	0	0	0	0	0	0	0	0	0	0	0	0	0	0	0	0	0	0	0	0	0	0	0	0	0	0
LPLIPAL2ATG160	0	0	0	0	0	0	0	0	0	0	0	0	0	0	0	0	0	0	0	0	0	0	0	0	0	0	0	0	0	0	0	0	0	0	0	0	0	0	0	0	0	0	0	0	0	0	0	0	0
LPLIPAL2ATG180	0	0	0	0	0	0	0	0	0	0	0	0	0	0	0	0	0	0	0	0	0	0	0	0	0	0	0	0	0	0	0	0	0	0	0	0	0	0	0	0	0	0	0	0	0	0	0	0	0
LPLIPAL2ATG161	0	0	0	0	0	0	0	0	0	0	0	0	0	0	0	0	0	0	0	0	0	0	0	0	0	0	0	0	0	0	0	0	0	0	0	0	0	0	0	0	0	0	0	0	0	0	0	0	0
LPLIPAL2ATG181	0	0	0	0	0	0	0	0	0	0	0	0	0	0	0	0	0	0	0	0	0	0	0	0	0	0	0	0	0	0	0	0	0	0	0	0	0	0	0	0	0	0	0	0	0	0	0	0	0
FACOAE100	0	0	0	0	0	0	0	0	0	0	0	0	0	0	0	0	0	0	0	0	0	0	0	0	0	0	0	0	0	0	0	0	0	0	0	0	0	0	0	0	0	0	0	0	0	0	0	0	0
FACOAE80	0	0	0	0	0	0	0	0	0	0	0	0	0	0	0	0	0	0	0	0	0	0	0	0	0	0	0	0	0	0	0	0	0	0	0	0	0	0	0	0	0	0	0	0	0	0	0	0	0
FACOAE60	0	0	0	0	0	0	0	0	0	0	0	0	0	0	0	0	0	0	0	0	0	0	0	0	0	0	0	0	0	0	0	0	0	0	0	0	0	0	0	0	0	0	0	0	0	0	0	0	0
CLPNS180pp	0	0	0	0	0	0	0	0	0	0	0	0	0	0	0	0	0	0	0	0	0	0	0	0	0	0	0	0	0	0	0	0	0	0	0	0	0	0	0	0	0	0	0	1	0	0	0	0	0
PLIPA1E120pp	0	0	0	0	0	0	0	0	0	0	0	0	0	0	0	0	0	0	0	0	0	0	0	0	0	0	0	0	0	0	0	0	0	0	0	0	0	0	0	0	0	0	0	0	0	0	0	0	0
CLPNS181pp	5.80027e-19	4.18108e-20	2.30785e-17	2.50044e-17	1.87507e-17	2.85886e-17	5.4736e-18	1.03758e-17	1.36336e-17	9.60127e-18	6.94062e-17	1.43645e-17	8.44397e-18	7.08031e-18	2.97473e-17	9.79261e-18	6.53607e-18	8.86436e-18	2.14299e-17	1.72264e-17	1.48961e-17	1.10858e-17	1.01445e-17	6.24884e-17	2.17196e-17	7.20757e-18	1.78054e-16	1.72684e-16	1.73062e-16	1.78078e-16	6.98333e-16	2.37656e-16	2.58488e-16	1.95816e-15	4.08451e-16	2.90261e-15	9.88678e-16	1.07258e-15	8.14483e-15	1.69763e-15	1.04657e-14	3.5654e-15	3.8715e-15	2.93905e-14	1	-1.80361e-15	-2.45291e-15	-1.72505e-16	0
EX_cys__L_e	0	0	0	0	0	0	0	0	0	0	0	0	0	0	0	0	0	0	0	0	0	0	0	0	0	0	0	0	0	0	0	0	0	0	0	0	0	0	0	0	0	0	0	0	0	0	0	0	0
PG161abcpp	1.23996e-16	9.05321e-18	5.03607e-15	5.40357e-15	3.99434e-15	6.15111e-15	1.17889e-15	2.22798e-15	5.79799e-15	4.0897e-15	2.96376e-14	6.1281e-15	2.41758e-15	2.02028e-15	8.47899e-15	2.78919e-15	1.86125e-15	2.52691e-15	6.10592e-15	4.91226e-15	4.25359e-15	3.16237e-15	2.89452e-15	1.78155e-14	1.58177e-15	5.23984e-16	1.29376e-14	1.25746e-14	1.17345e-14	1.20948e-14	4.73129e-14	1.61138e-14	-9.87629e-15	-7.47939e-14	-1.56219e-14	-1.11163e-13	2.66254e-14	1	2.19387e-13	4.5769e-14	-1.03982e-12	-3.53936e-13	2	-2.91708e-12	-7.76051e-13	-2.07924e-14	-2.82777e-14	-1.98868e-15	-3.04837e-15
PGP120abcpp	0	0	0	0	0	0	0	0	0	0	0	0	0	0	0	0	0	0	0	0	0	0	0	0	0	0	0	0	0	0	0	0	0	0	0	0	0	0	0	0	0	0	0	0	0	0	0	0	0
MALtex	0	0	0	0	0	0	0	0	0	0	0	0	0	0	0	0	0	0	0	0	0	0	0	0	0	0	0	0	0	0	0	0	0	0	0	0	0	0	0	0	0	0	0	0	0	0	0	0	0
NO3tex	0	0	0	0	0	0	0	0	0	0	0	0	0	0	0	0	0	0	0	0	0	0	0	0	0	0	0	0	0	0	0	0	0	0	0	0	0	0	0	0	0	0	0	0	0	0	0	0	0
3OAS141	0	0	0	0	0	0	0	0	0	0	0	0	0	0	0	0	0	0	0	0	0	0	0	0	0	0	0	0	0	0	0	0	0	0	0	0	0	0	0	0	0	0	0	0	0	0	0	0	0
3OAR121	0	0	0	0	0	0	0	0	0	0	0	0	0	0	0	0	0	0	0	0	0	0	0	0	0	0	0	0	0	0	0	0	0	0	0	0	0	0	0	0	0	0	0	0	0	0	0	0	0
CFAS160G	0	0	0	0	0	0	0	0	0	0	0	0	0	0	0	0	0	0	0	0	0	0	0	0	0	0	0	0	0	0	0	0	0	0	0	0	0	0	0	0	0	0	0	0	0	0	0	0	0
PGP161abcpp	0	0	0	0	0	0	0	0	0	0	0	0	0	0	0	0	0	0	0	0	0	0	0	0	0	0	0	0	0	0	0	0	0	0	0	0	0	0	0	0	0	0	0	0	0	0	0	0	0
PGP181abcpp	0	0	0	0	0	0	0	0	0	0	0	0	0	0	0	0	0	0	0	0	0	0	0	0	0	0	0	0	0	0	0	0	0	0	0	0	0	0	0	0	0	0	0	0	0	0	0	0	0
PA120abcpp	0	0	0	0	0	0	0	0	0	0	0	0	0	0	0	0	0	0	0	0	0	0	0	0	0	0	0	0	0	0	0	0	0	0	0	0	0	0	0	0	0	0	0	0	0	0	0	0	0
PLIPA1G120pp	0	0	0	0	0	0	0	0	0	0	0	0	0	0	0	0	0	0	0	0	0	0	0	0	0	0	0	0	0	0	0	0	0	0	0	0	0	0	0	0	0	0	0	0	0	0	0	0	0
URAt2pp	0	0	0	0	0	0	0	0	0	0	0	0	0	0	0	0	0	0	0	0	0	0	0	0	0	0	0	0	0	0	0	0	0	0	0	0	0	0	0	0	0	0	0	0	0	0	0	0	0
FACOAE141	0	0	0	0	0	0	0	0	0	0	0	0	0	0	0	0	0	0	0	0	0	0	0	0	0	0	0	0	0	0	0	0	0	0	0	0	0	0	0	0	0	0	0	0	0	0	0	0	0
CLPNS120pp	0	0	0	0	0	0	0	0	0	0	0	0	0	0	0	0	0	0	0	0	0	0	0	0	0	0	0	0	0	0	0	0	0	0	0	0	0	0	0	0	0	0	0	0	0	0	0	0	0
ALPATE160pp	0	0	0	0	0	0	0	0	0	0	0	0	0	0	0	0	0	0	0	0	0	0	0	0	0	0	0	0	0	0	0	0	0	0	0	0	0	0	0	0	0	0	0	0	0	0	0	0	0
FACOAE161	5.04391e-17	6.22395e-18	3.40957e-15	3.46205e-15	-1.8416e-14	-2.86e-14	-5.47093e-15	-1.02752e-14	-1.53808e-14	-1.08562e-14	-7.8906e-14	-1.62548e-14	-1.04182e-14	-8.69924e-15	-3.64654e-14	-1.19979e-14	5.85981e-15	7.94267e-15	1.92048e-14	1.54654e-14	1.52488e-15	1.16043e-15	1.05872e-15	6.48741e-15	1.97037e-14	2.2843e-14	1.61491e-13	1.56652e-13	-1.57843e-13	-1.62894e-13	-6.3663e-13	-2.17033e-13	2	7.31315e-13	1.52379e-13	1.08361e-12	6.34432e-13	2	5.22826e-12	1.09045e-12	-6.67644e-13	-2.27249e-13	4	-1.8731e-12	-1.73614e-13	-4.65157e-15	-6.32614e-15	-4.44896e-16	-5.74806e-16
EX_gsn_e	0	0	0	0	0	0	0	0	0	0	0	0	0	0	0	0	0	0	0	0	0	0	0	0	0	0	0	0	0	0	0	0	0	0	0	0	0	0	0	0	0	0	0	0	0	0	0	0	0
TTDCEAtexi	0	0	0	0	0	0	0	0	0	0	0	0	0	0	0	0	0	0	0	0	0	0	0	0	0	0	0	0	0	0	0	0	0	0	0	0	0	0	0	0	0	0	0	0	0	0	0	0	0
HDCEAtexi	0	0	0	0	0	0	0	0	0	0	0	0	0	0	0	0	0	0	0	0	0	0	0	0	0	0	0	0	0	0	0	0	0	0	0	0	0	0	0	0	0	0	0	0	0	0	0	0	0
ALPATG160pp	0	0	0	0	0	0	0	0	0	0	0	0	0	0	0	0	0	0	0	0	0	0	0	0	0	0	0	0	0	0	0	0	0	0	0	0	0	0	0	0	0	0	0	0	0	0	0	0	0
2AGPGAT120	0	0	0	0	0	0	0	0	0	0	0	0	0	0	0	0	0	0	0	0	0	0	0	0	0	0	0	0	0	0	0	0	0	0	0	0	0	0	0	0	0	0	0	0	0	0	0	0	0
LPLIPAL2ATE120	0	0	0	0	0	0	0	0	0	0	0	0	0	0	0	0	0	0	0	0	0	0	0	0	0	0	0	0	0	0	0	0	0	0	0	0	0	0	0	0	0	0	0	0	0	0	0	0	0
ALAALAD	0	0	0	0	0	0	0	0	0	0	0	0	0	0	0	0	0	0	0	0	0	0	0	0	0	0	0	0	0	0	0	0	0	0	0	0	0	0	0	0	0	0	0	0	0	0	0	0	0
2AGPEAT180	0	0	0	0	0	0	0	0	0	0	0	0	0	0	0	0	0	0	0	0	0	0	0	0	0	0	0	0	0	0	0	0	0	0	0	0	0	0	0	0	0	0	0	0	0	0	0	0	0
LPLIPAL2ATE140	0	0	0	0	0	0	0	0	0	0	0	0	0	0	0	0	0	0	0	0	0	0	0	0	0	0	0	0	0	0	0	0	0	0	0	0	0	0	0	0	0	0	0	0	0	0	0	0	0
EX_orot_e	0	0	0	0	0	0	0	0	0	0	0	0	0	0	0	0	0	0	0	0	0	0	0	0	0	0	0	0	0	0	0	0	0	0	0	0	0	0	0	0	0	0	0	0	0	0	0	0	0
LPLIPAL2ATE160	0	0	0	0	0	0	0	0	0	0	0	0	0	0	0	0	0	0	0	0	0	0	0	0	0	0	0	0	0	0	0	0	0	0	0	0	0	0	0	0	0	0	0	0	0	0	0	0	0
LPLIPAL2ATE180	0	0	0	0	0	0	0	0	0	0	0	0	0	0	0	0	0	0	0	0	0	0	0	0	0	0	0	0	0	0	0	0	0	0	0	0	0	0	0	0	0	0	0	0	0	0	0	0	0
LPLIPAL2ATE141	0	0	0	0	0	0	0	0	0	0	0	0	0	0	0	0	0	0	0	0	0	0	0	0	0	0	0	0	0	0	0	0	0	0	0	0	0	0	0	0	0	0	0	0	0	0	0	0	0
2AGPEAT181	0	0	0	0	0	0	0	0	0	0	0	0	0	0	0	0	0	0	0	0	0	0	0	0	0	0	0	0	0	0	0	0	0	0	0	0	0	0	0	0	0	0	0	0	0	0	0	0	0
2AGPGAT140	0	0	0	0	0	0	0	0	0	0	0	0	0	0	0	0	0	0	0	0	0	0	0	0	0	0	0	0	0	0	0	0	0	0	0	0	0	0	0	0	0	0	0	0	0	0	0	0	0
PLIPA1E181pp	0	0	0	0	0	0	0	0	0	0	0	0	0	0	0	0	0	0	0	0	0	0	0	0	0	0	0	0	0	0	0	0	0	0	0	0	0	0	0	0	0	0	0	0	0	0	0	0	0
PLIPA1G180pp	0	0	0	0	0	0	0	0	0	0	0	0	0	0	0	0	0	0	0	0	0	0	0	0	0	0	0	0	0	0	0	0	0	0	0	0	0	0	0	0	0	0	0	0	0	0	0	0	0
LPLIPAL2ATE161	0	0	0	0	0	0	0	0	0	0	0	0	0	0	0	0	0	0	0	0	0	0	0	0	0	0	0	0	0	0	0	0	0	0	0	0	0	0	0	0	0	0	0	0	0	0	0	0	0
LPLIPAL2ATE181	0	0	0	0	0	0	0	0	0	0	0	0	0	0	0	0	0	0	0	0	0	0	0	0	0	0	0	0	0	0	0	0	0	0	0	0	0	0	0	0	0	0	0	0	0	0	0	0	0
FACOAL141t2pp	0	0	0	0	0	0	0	0	0	0	0	0	0	0	0	0	0	0	0	0	0	0	0	0	0	0	0	0	0	0	0	0	0	0	0	0	0	0	0	0	0	0	0	0	0	0	0	0	0
FACOAL161t2pp	0	0	0	0	0	0	0	0	0	0	0	0	0	0	0	0	0	0	0	0	0	0	0	0	0	0	0	0	0	0	0	0	0	0	0	0	0	0	0	0	0	0	0	0	0	0	0	0	0
PA160abcpp	0	0	0	0	0	0	0	0	0	0	0	0	0	0	0	0	0	0	0	0	0	0	0	0	0	0	0	0	0	0	0	0	0	0	0	0	0	0	0	0	0	0	0	0	0	0	0	0	0
PLIPA1G181pp	0	0	0	0	0	0	0	0	0	0	0	0	0	0	0	0	0	0	0	0	0	0	0	0	0	0	0	0	0	0	0	0	0	0	0	0	0	0	0	0	0	0	0	0	0	0	0	0	0
ALAALAabcpp	0	0	0	0	0	0	0	0	0	0	0	0	0	0	0	0	0	0	0	0	0	0	0	0	0	0	0	0	0	0	0	0	0	0	0	0	0	0	0	0	0	0	0	0	0	0	0	0	0
HEXt2rpp	0	0	0	0	0	0	0	0	0	0	0	0	0	0	0	0	0	0	0	0	0	0	0	0	0	0	0	0	0	0	0	0	0	0	0	0	0	0	0	0	0	0	0	0	0	0	0	0	0
G3PEabcpp	0	0	0	0	0	0	0	0	0	0	0	0	0	0	0	0	0	0	0	0	0	0	0	0	0	0	0	0	0	0	0	0	0	0	0	0	0	0	0	0	0	0	0	0	0	0	0	0	0
G3PCabcpp	0	0	0	0	0	0	0	0	0	0	0	0	0	0	0	0	0	0	0	0	0	0	0	0	0	0	0	0	0	0	0	0	0	0	0	0	0	0	0	0	0	0	0	0	0	0	0	0	0
2AGPGAT161	0	0	0	0	0	0	0	0	0	0	0	0	0	0	0	0	0	0	0	0	0	0	0	0	0	0	0	0	0	0	0	0	0	0	0	0	0	0	0	0	0	0	0	0	0	0	0	0	0
PA181abcpp	0	0	0	0	0	0	0	0	0	0	0	0	0	0	0	0	0	0	0	0	0	0	0	0	0	0	0	0	0	0	0	0	0	0	0	0	0	0	0	0	0	0	0	0	0	0	0	0	0
12DGR141tipp	0	0	0	0	0	0	0	0	0	0	0	0	0	0	0	0	0	0	0	0	0	0	0	0	0	0	0	0	0	0	0	0	0	0	0	0	0	0	0	0	0	0	0	0	0	0	0	0	0
AMPTASEPG	0	0	0	0	0	0	0	0	0	0	0	0	0	0	0	0	0	0	0	0	0	0	0	0	0	0	0	0	0	0	0	0	0	0	0	0	0	0	0	0	0	0	0	0	0	0	0	0	0
ADSL1r	-7.87107e-11	-7.78509e-12	1	-6.35756e-09	4.51918e-09	1.09417e-08	1.06932e-09	-5.61201e-10	-3.59319e-09	-1.31156e-10	-1.95764e-08	1.02652e-08	-1.83133e-09	-2.12848e-09	1	-6.21218e-09	-1.16203e-09	-3.35571e-09	-1.01564e-08	-2.20621e-09	-3.74292e-09	8.98768e-09	1.15552e-10	6.76301e-09	4.58049e-09	1.60508e-09	1	-1.42145e-08	-1.38741e-08	-3.21837e-08	-7.77627e-08	8.19218e-08	-4.12852e-08	4.25467e-07	2.53988e-07	-5.07295e-07	-3.07654e-07	3.48335e-07	-8.04955e-07	-6.58177e-07	-1.51886e-06	3.97969e-06	4.95487e-07	-3.41904e-06	-1.09439e-06	6.85962e-08	1.01016e-07	5.31083e-09	-1.5589e-09
PROGLYabcpp	0	0	0	0	0	0	0	0	0	0	0	0	0	0	0	0	0	0	0	0	0	0	0	0	0	0	0	0	0	0	0	0	0	0	0	0	0	0	0	0	0	0	0	0	0	0	0	0	0
GTHRDabcpp	0	0	0	0	0	0	0	0	0	0	0	0	0	0	0	0	0	0	0	0	0	0	0	0	0	0	0	0	0	0	0	0	0	0	0	0	0	0	0	0	0	0	0	0	0	0	0	0	0
PGPP140pp	0	0	0	0	0	0	0	0	0	0	0	0	0	0	0	0	0	0	0	0	0	0	0	0	0	0	0	0	0	0	0	0	0	0	0	0	0	0	0	0	0	0	0	0	0	0	0	0	0
PGPP141pp	0	0	0	0	0	0	0	0	0	0	0	0	0	0	0	0	0	0	0	0	0	0	0	0	0	0	0	0	0	0	0	0	0	0	0	0	0	0	0	0	0	0	0	0	0	0	0	0	0
PGPP160pp	0	0	0	0	0	0	0	0	0	0	0	0	0	0	0	0	0	0	0	0	0	0	0	0	0	0	0	0	0	0	0	0	0	0	0	0	0	0	0	0	0	0	0	0	0	0	0	0	0
2AGPG140tipp	0	0	0	0	0	0	0	0	0	0	0	0	0	0	0	0	0	0	0	0	0	0	0	0	0	0	0	0	0	0	0	0	0	0	0	0	0	0	0	0	0	0	0	0	0	0	0	0	0
PGPP180pp	0	0	0	0	0	0	0	0	0	0	0	0	0	0	0	0	0	0	0	0	0	0	0	0	0	0	0	0	0	0	0	0	0	0	0	0	0	0	0	0	0	0	0	0	0	0	0	0	0
2AGPG160tipp	0	0	0	0	0	0	0	0	0	0	0	0	0	0	0	0	0	0	0	0	0	0	0	0	0	0	0	0	0	0	0	0	0	0	0	0	0	0	0	0	0	0	0	0	0	0	0	0	0
SERD_D	0	0	0	0	0	0	0	0	0	0	0	0	0	0	0	0	0	0	0	0	0	0	0	0	0	0	0	0	0	0	0	0	0	0	0	0	0	0	0	0	0	0	0	0	0	0	0	0	0
CLPNH141pp	0	0	0	0	0	0	0	0	0	0	0	0	0	0	0	0	0	0	0	0	0	0	0	0	0	0	0	0	0	0	0	0	0	0	0	0	0	0	0	0	0	0	0	0	0	0	0	0	0
CLPNH160pp	0	0	0	0	0	0	0	0	0	0	0	0	0	0	0	0	0	0	0	0	0	0	0	0	0	0	0	0	0	0	0	0	0	0	0	0	0	0	0	0	0	0	0	0	0	0	0	0	0
CLPNH161pp	0	0	0	0	0	0	0	0	0	0	0	0	0	0	0	0	0	0	0	0	0	0	0	0	0	0	0	0	0	0	0	0	0	0	0	0	0	0	0	0	0	0	0	0	0	0	0	0	0
AICART	-8.3806e-11	-7.73935e-12	1	-1.208e-08	1	9.67908e-09	1.4487e-09	-3.05133e-09	-2.98027e-09	2.16702e-09	-1.78119e-08	1.1777e-08	-1.54475e-09	-2.60742e-09	1	-7.59503e-09	-9.47258e-10	-3.26017e-09	-1.10575e-08	-2.49992e-09	-6.59591e-09	1.11581e-08	2.29588e-09	-9.06389e-09	3.30525e-09	5.59457e-10	1	-1.86782e-08	1	-1.92681e-08	-1.01331e-07	4.49467e-08	-6.62268e-08	8.79672e-07	2.59309e-07	-9.60313e-07	-5.10346e-07	4.42191e-07	-1.78656e-06	-6.24884e-07	-3.46481e-06	4.64607e-06	1.57085e-07	-9.90505e-07	-2.25451e-06	7.37295e-08	1.25148e-07	7.0518e-09	1.57682e-09
CLPNH181pp	0	0	0	0	0	0	0	0	0	0	0	0	0	0	0	0	0	0	0	0	0	0	0	0	0	0	0	0	0	0	0	0	0	0	0	0	0	0	0	0	0	0	0	0	0	0	0	0	0
D_LACt2pp	0	0	0	0	0	0	0	0	0	0	0	0	0	0	0	0	0	0	0	0	0	0	0	0	0	0	0	0	0	0	0	0	0	0	0	0	0	0	0	0	0	0	0	0	0	0	0	0	0
PLIPA1E180pp	0	0	0	0	0	0	0	0	0	0	0	0	0	0	0	0	0	0	0	0	0	0	0	0	0	0	0	0	0	0	0	0	0	0	0	0	0	0	0	0	0	0	0	0	0	0	0	0	0
RIBtex	0	0	0	0	0	0	0	0	0	0	0	0	0	0	0	0	0	0	0	0	0	0	0	0	0	0	0	0	0	0	0	0	0	0	0	0	0	0	0	0	0	0	0	0	0	0	0	0	0
FLVRx	0	0	0	0	0	0	0	0	0	0	0	0	0	0	0	0	0	0	0	0	0	0	0	0	0	0	0	0	0	0	0	0	0	0	0	0	0	0	0	0	0	0	0	0	0	0	0	0	0
THMtex	0	0	0	0	0	0	0	0	0	0	0	0	0	0	0	0	0	0	0	0	0	0	0	0	0	0	0	0	0	0	0	0	0	0	0	0	0	0	0	0	0	0	0	0	0	0	0	0	0
XYLUtex	0	0	0	0	0	0	0	0	0	0	0	0	0	0	0	0	0	0	0	0	0	0	0	0	0	0	0	0	0	0	0	0	0	0	0	0	0	0	0	0	0	0	0	0	0	0	0	0	0
PLIPA1G140pp	0	0	0	0	0	0	0	0	0	0	0	0	0	0	0	0	0	0	0	0	0	0	0	0	0	0	0	0	0	0	0	0	0	0	0	0	0	0	0	0	0	0	0	0	0	0	0	0	0
PLIPA1G161pp	0	0	0	0	0	0	0	0	0	0	0	0	0	0	0	0	0	0	0	0	0	0	0	0	0	0	0	0	0	0	0	0	0	0	0	0	0	0	0	0	0	0	0	0	0	0	0	0	0
CLPNS160pp	0	0	0	0	0	0	0	0	0	0	0	0	0	0	0	0	0	0	0	0	0	0	0	0	0	0	0	0	0	0	0	0	0	0	0	0	0	0	0	0	0	1	-2.38106e-18	-1.80654e-17	0	0	0	0	0
CLPNS161pp	0	0	0	0	0	0	0	0	0	0	0	0	0	0	0	0	0	0	0	0	0	0	0	0	0	0	0	0	0	0	0	0	0	0	0	0	0	0	0	0	0	0	1	-5.39217e-18	0	0	0	0	0
EX_manglyc_e	0	0	0	0	0	0	0	0	0	0	0	0	0	0	0	0	0	0	0	0	0	0	0	0	0	0	0	0	0	0	0	0	0	0	0	0	0	0	0	0	0	0	0	0	0	0	0	0	0
ALLtex	0	0	0	0	0	0	0	0	0	0	0	0	0	0	0	0	0	0	0	0	0	0	0	0	0	0	0	0	0	0	0	0	0	0	0	0	0	0	0	0	0	0	0	0	0	0	0	0	0
PG160abcpp	-1.88402e-16	-1.38776e-17	-7.67631e-15	-8.2276e-15	-4.76302e-15	-7.32853e-15	-1.40636e-15	-2.65747e-15	-3.95282e-15	-2.79126e-15	-2.0216e-14	-4.18158e-15	-6.65914e-16	-5.58904e-16	-2.33971e-15	-7.70405e-16	-1.09103e-15	-1.48229e-15	-3.58204e-15	-2.87989e-15	-4.39576e-15	-3.26885e-15	-2.99157e-15	-1.84065e-14	-3.58551e-15	-1.18691e-15	-2.93829e-14	-2.85235e-14	-3.2386e-14	-3.33754e-14	-1.30644e-13	-4.44653e-14	-1.82531e-14	-1.3845e-13	-2.8896e-14	-2.05462e-13	1	-3.00051e-14	-2.2772e-13	-4.74658e-14	2.72328e-13	2	1.00693e-13	7.6397e-13	7.11749e-13	1.90696e-14	2.59347e-14	1.8239e-15	2.83548e-15
FRUpts2pp	0	0	0	0	0	0	0	0	0	0	0	0	0	0	0	0	0	0	0	0	0	0	0	0	0	0	0	0	0	0	0	0	0	0	0	0	0	0	0	0	0	0	0	0	0	0	0	0	0
PGP140abcpp	0	0	0	0	0	0	0	0	0	0	0	0	0	0	0	0	0	0	0	0	0	0	0	0	0	0	0	0	0	0	0	0	0	0	0	0	0	0	0	0	0	0	0	0	0	0	0	0	0
PAPA120pp	0	0	0	0	0	0	0	0	0	0	0	0	0	0	0	0	0	0	0	0	0	0	0	0	0	0	0	0	0	0	0	0	0	0	0	0	0	0	0	0	0	0	0	0	0	0	0	0	0
PAPA140pp	0	0	0	0	0	0	0	0	0	0	0	0	0	0	0	0	0	0	0	0	0	0	0	0	0	0	0	0	0	0	0	0	0	0	0	0	0	0	0	0	0	0	0	0	0	0	0	0	0
GGPTRCO	0	0	0	0	0	0	0	0	0	0	0	0	0	0	0	0	0	0	0	0	0	0	0	0	0	0	0	0	0	0	0	0	0	0	0	0	0	0	0	0	0	0	0	0	0	0	0	0	0
EX_metsox_R__L_e	0	0	0	0	0	0	0	0	0	0	0	0	0	0	0	0	0	0	0	0	0	0	0	0	0	0	0	0	0	0	0	0	0	0	0	0	0	0	0	0	0	0	0	0	0	0	0	0	0
PAPA141pp	0	0	0	0	0	0	0	0	0	0	0	0	0	0	0	0	0	0	0	0	0	0	0	0	0	0	0	0	0	0	0	0	0	0	0	0	0	0	0	0	0	0	0	0	0	0	0	0	0
34dhpactex	0	0	0	0	0	0	0	0	0	0	0	0	0	0	0	0	0	0	0	0	0	0	0	0	0	0	0	0	0	0	0	0	0	0	0	0	0	0	0	0	0	0	0	0	0	0	0	0	0
PAPA160pp	0	0	0	0	0	0	0	0	0	0	0	0	0	0	0	0	0	0	0	0	0	0	0	0	0	0	0	0	0	0	0	0	0	0	0	0	0	0	0	0	0	0	0	0	0	0	0	0	0
G6Pt6_2pp	0	0	0	0	0	0	0	0	0	0	0	0	0	0	0	0	0	0	0	0	0	0	0	0	0	0	0	0	0	0	0	0	0	0	0	0	0	0	0	0	0	0	0	0	0	0	0	0	0
PAPA161pp	0	0	0	0	0	0	0	0	0	0	0	0	0	0	0	0	0	0	0	0	0	0	0	0	0	0	0	0	0	0	0	0	0	0	0	0	0	0	0	0	0	0	0	0	0	0	0	0	0
MALTHXtexi	0	0	0	0	0	0	0	0	0	0	0	0	0	0	0	0	0	0	0	0	0	0	0	0	0	0	0	0	0	0	0	0	0	0	0	0	0	0	0	0	0	0	0	0	0	0	0	0	0
12PPDStpp	0	0	0	0	0	0	0	0	0	0	0	0	0	0	0	0	0	0	0	0	0	0	0	0	0	0	0	0	0	0	0	0	0	0	0	0	0	0	0	0	0	0	0	0	0	0	0	0	0
PAPA180pp	0	0	0	0	0	0	0	0	0	0	0	0	0	0	0	0	0	0	0	0	0	0	0	0	0	0	0	0	0	0	0	0	0	0	0	0	0	0	0	0	0	0	0	0	0	0	0	0	0
PROtex	0	0	0	0	0	0	0	0	0	0	0	0	0	0	0	0	0	0	0	0	0	0	0	0	0	0	0	0	0	0	0	0	0	0	0	0	0	0	0	0	0	0	0	0	0	0	0	0	0
HPYRI	-5.94163e-09	2.8211e-09	-1.29269e-07	-1.73075e-07	-7.05338e-08	-2.10093e-07	-4.29914e-08	-6.10535e-08	-1.0321e-07	-7.27041e-08	-5.44192e-07	-1.07195e-07	-6.18133e-08	-5.57112e-08	-2.08458e-07	-6.56666e-08	-4.55738e-08	-5.85774e-08	-1.34457e-07	-1.20578e-07	-1.10529e-07	-8.45813e-08	-7.0807e-08	-4.84278e-07	-1.56621e-07	-5.53776e-08	-1.38625e-06	-1.39886e-06	-1.34888e-06	-1.36479e-06	-5.75032e-06	-1.93846e-06	-2.10984e-06	-2.18041e-05	-3.37123e-06	-2.38638e-05	-8.0946e-06	-8.83885e-06	-7.27633e-05	-1.39471e-05	-8.6606e-05	-2.94101e-05	-3.1771e-05	-0.000253323	-5.06391e-05	-1.20959e-06	-1.64743e-06	-1.21365e-07	-1.53378e-07
FE3HOXUtex	0	0	0	0	0	0	0	0	0	0	0	0	0	0	0	0	0	0	0	0	0	0	0	0	0	0	0	0	0	0	0	0	0	0	0	0	0	0	0	0	0	0	0	0	0	0	0	0	0
HYD1pp	0	0	0	0	0	0	0	0	0	0	0	0	0	0	0	0	0	0	0	0	0	0	0	0	0	0	0	0	0	0	0	0	0	0	0	0	0	0	0	0	0	0	0	0	0	0	0	0	0
EX_cl_e	1.87747e-17	1.40802e-18	7.72325e-16	8.28905e-16	6.11553e-16	9.4488e-16	1.8111e-16	3.41695e-16	4.4658e-16	3.14859e-16	2.28798e-15	4.72408e-16	2.79351e-16	2.33075e-16	9.78379e-16	3.21887e-16	2.14684e-16	2.9157e-16	7.04823e-16	5.66739e-16	4.9117e-16	3.65032e-16	3.34131e-16	2.05578e-15	7.16359e-16	2.37068e-16	5.85967e-15	5.69317e-15	5.69718e-15	5.87251e-15	2.29847e-14	7.82399e-15	8.4946e-15	6.44745e-14	1.3444e-14	9.55681e-14	3.2528e-14	3.53349e-14	2.68006e-13	5.58958e-14	3.44844e-13	1.17352e-13	1.27477e-13	9.67435e-13	7.51129e-14	2.01228e-15	2.73549e-15	1.92338e-16	-1.91955e-16
FE3DHBZStonex	0	0	0	0	0	0	0	0	0	0	0	0	0	0	0	0	0	0	0	0	0	0	0	0	0	0	0	0	0	0	0	0	0	0	0	0	0	0	0	0	0	0	0	0	0	0	0	0	0
AACTOOR	0	0	0	0	0	0	0	0	0	0	0	0	0	0	0	0	0	0	0	0	0	0	0	0	0	0	0	0	0	0	0	0	0	0	0	0	0	0	0	0	0	0	0	0	0	0	0	0	0
H2tpp	0	0	0	0	0	0	0	0	0	0	0	0	0	0	0	0	0	0	0	0	0	0	0	0	0	0	0	0	0	0	0	0	0	0	0	0	0	0	0	0	0	0	0	0	0	0	0	0	0
23DAPPAtex	0	0	0	0	0	0	0	0	0	0	0	0	0	0	0	0	0	0	0	0	0	0	0	0	0	0	0	0	0	0	0	0	0	0	0	0	0	0	0	0	0	0	0	0	0	0	0	0	0
ECAP3pp	0	0	0	0	0	0	0	0	0	0	0	0	0	0	0	0	0	0	0	0	0	0	0	0	0	0	0	0	0	0	0	0	0	0	0	0	0	0	0	0	0	0	0	0	0	0	0	0	0
FEOXAMtonex	0	0	0	0	0	0	0	0	0	0	0	0	0	0	0	0	0	0	0	0	0	0	0	0	0	0	0	0	0	0	0	0	0	0	0	0	0	0	0	0	0	0	0	0	0	0	0	0	0
TPRDCOAS	0	0	0	0	0	0	0	0	0	0	0	0	0	0	0	0	0	0	0	0	0	0	0	0	0	0	0	0	0	0	0	0	0	0	0	0	0	0	0	0	0	0	0	0	0	0	0	0	0
ACGAM1PPpp	0	0	0	0	0	0	0	0	0	0	0	0	0	0	0	0	0	0	0	0	0	0	0	0	0	0	0	0	0	0	0	0	0	0	0	0	0	0	0	0	0	0	0	0	0	0	0	0	0
EX_dgmp_e	0	0	0	0	0	0	0	0	0	0	0	0	0	0	0	0	0	0	0	0	0	0	0	0	0	0	0	0	0	0	0	0	0	0	0	0	0	0	0	0	0	0	0	0	0	0	0	0	0
GAMptspp	0	0	0	0	0	0	0	0	0	0	0	0	0	0	0	0	0	0	0	0	0	0	0	0	0	0	0	0	0	0	0	0	0	0	0	0	0	0	0	0	0	0	0	0	0	0	0	0	0
GSNt2pp	0	0	0	0	0	0	0	0	0	0	0	0	0	0	0	0	0	0	0	0	0	0	0	0	0	0	0	0	0	0	0	0	0	0	0	0	0	0	0	0	0	0	0	0	0	0	0	0	0
EX_4hoxpacd_e	0	0	0	0	0	0	0	0	0	0	0	0	0	0	0	0	0	0	0	0	0	0	0	0	0	0	0	0	0	0	0	0	0	0	0	0	0	0	0	0	0	0	0	0	0	0	0	0	0
FMNRx	0	0	0	0	0	0	0	0	0	0	0	0	0	0	0	0	0	0	0	0	0	0	0	0	0	0	0	0	0	0	0	0	0	0	0	0	0	0	0	0	0	0	0	0	0	0	0	0	0
EX_3hpppn_e	0	0	0	0	0	0	0	0	0	0	0	0	0	0	0	0	0	0	0	0	0	0	0	0	0	0	0	0	0	0	0	0	0	0	0	0	0	0	0	0	0	0	0	0	0	0	0	0	0
EX_man6p_e	0	0	0	0	0	0	0	0	0	0	0	0	0	0	0	0	0	0	0	0	0	0	0	0	0	0	0	0	0	0	0	0	0	0	0	0	0	0	0	0	0	0	0	0	0	0	0	0	0
GSNtex	0	0	0	0	0	0	0	0	0	0	0	0	0	0	0	0	0	0	0	0	0	0	0	0	0	0	0	0	0	0	0	0	0	0	0	0	0	0	0	0	0	0	0	0	0	0	0	0	0
SBTtex	0	0	0	0	0	0	0	0	0	0	0	0	0	0	0	0	0	0	0	0	0	0	0	0	0	0	0	0	0	0	0	0	0	0	0	0	0	0	0	0	0	0	0	0	0	0	0	0	0
FORtex	0	0	0	0	0	0	0	0	0	0	0	0	0	0	0	0	0	0	0	0	0	0	0	0	0	0	0	0	0	0	0	0	0	0	0	0	0	0	0	0	0	0	0	0	0	0	0	0	0
EX_tsul_e	0	0	0	0	0	0	0	0	0	0	0	0	0	0	0	0	0	0	0	0	0	0	0	0	0	0	0	0	0	0	0	0	0	0	0	0	0	0	0	0	0	0	0	0	0	0	0	0	0
PHEt2rpp	0	0	0	0	0	0	0	0	0	0	0	0	0	0	0	0	0	0	0	0	0	0	0	0	0	0	0	0	0	0	0	0	0	0	0	0	0	0	0	0	0	0	0	0	0	0	0	0	0
DHBS	0	0	0	0	0	0	0	0	0	0	0	0	0	0	0	0	0	0	0	0	0	0	0	0	0	0	0	0	0	0	0	0	0	0	0	0	0	0	0	0	0	0	0	0	0	0	0	0	0
THIORDXi	0	0	0	0	0	0	0	0	0	0	0	0	0	0	0	0	0	0	0	0	0	0	0	0	0	0	0	0	0	0	0	0	0	0	0	0	0	0	0	0	0	0	0	0	0	0	0	0	0
EX_n2o_e	0	0	0	0	0	0	0	0	0	0	0	0	0	0	0	0	0	0	0	0	0	0	0	0	0	0	0	0	0	0	0	0	0	0	0	0	0	0	0	0	0	0	0	0	0	0	0	0	0
PPPGO3	-1.01185e-18	-7.46849e-20	-4.12242e-17	-4.43298e-17	-3.27141e-17	-5.04066e-17	-9.67037e-18	-1.82609e-17	-2.38595e-17	-1.68206e-17	-1.22014e-16	-2.52375e-17	-1.48945e-17	-1.2452e-17	-5.22492e-17	-1.71916e-17	-1.1465e-17	-1.5576e-17	-3.76308e-17	-3.02767e-17	-2.6213e-17	-1.94899e-17	-1.78379e-17	-1.09759e-16	-3.82252e-17	-1.26569e-17	-3.1301e-16	-3.03955e-16	-3.04238e-16	-3.1362e-16	-1.22711e-15	-4.17796e-16	-4.53651e-16	-3.4428e-15	-7.18071e-16	-5.1036e-15	-1.7368e-15	-1.88659e-15	-1.43139e-14	-2.98507e-15	-1.84072e-14	-6.26542e-15	-6.80615e-15	-5.16448e-14	-1.14804e-14	-3.07582e-16	-4.18283e-16	-2.94161e-17	-1.90413e-17
PFK	-0.0183333	0.00333333	1.53208	1.25333	1.56875	1.24583	-0.0416667	0.4925	0.569167	0.5625	0.438333	0.584167	0.580833	0.28125	0.91625	0.425833	-0.105	0.459167	1.22875	1.6625	0.516667	0.555833	0.501667	1.77333	1.65667	-0.0841667	1.53792	1.25917	1.57458	1.49958	1.07833	1.07167	1.06	1.065	1.05333	1.09333	1.08667	1.075	1.08	1.06833	1.62	1.60667	1.58333	1.59332	1.57	3.5	5.42083	0.580833	0.606667
PDX5POi	0	0	0	0	0	0	0	0	0	0	0	0	0	0	0	0	0	0	0	0	0	0	0	0	0	0	0	0	0	0	0	0	0	0	0	0	0	0	0	0	0	0	0	0	0	0	0	0	0
PDX5PO2	-1.00021e-18	-7.33794e-20	-4.05543e-17	-4.36556e-17	-3.22544e-17	-4.96092e-17	-9.5248e-18	-1.79956e-17	-2.35155e-17	-1.65785e-17	-1.20155e-16	-2.48499e-17	-1.46731e-17	-1.22652e-17	-5.14766e-17	-1.69339e-17	-1.1298e-17	-1.53445e-17	-3.70579e-17	-2.98191e-17	-2.58165e-17	-1.91992e-17	-1.75676e-17	-1.08101e-16	-3.76537e-17	-1.24656e-17	-3.08317e-16	-2.99403e-16	-2.99718e-16	-3.08922e-16	-1.2088e-15	-4.11543e-16	-4.46934e-16	-3.39062e-15	-7.07338e-16	-5.02619e-15	-1.71047e-15	-1.85815e-15	-1.40985e-14	-2.94032e-15	-1.81327e-14	-6.17165e-15	-6.70404e-15	-5.08651e-14	-1.13183e-14	-3.03257e-16	-4.12385e-16	-2.90037e-17	-1.85076e-17
MDDCP1pp	0	0	0	0	0	0	0	0	0	0	0	0	0	0	0	0	0	0	0	0	0	0	0	0	0	0	0	0	0	0	0	0	0	0	0	0	0	0	0	0	0	0	0	0	0	0	0	0	0
GUI2	0	0	0	0	0	0	0	0	0	0	0	0	0	0	0	0	0	0	0	0	0	0	0	0	0	0	0	0	0	0	0	0	0	0	0	0	0	0	0	0	0	0	0	0	0	0	0	0	0
OMBZLM	0	0	0	0	0	0	0	0	0	0	0	0	0	0	0	0	0	0	0	0	0	0	0	0	0	0	0	0	0	0	0	0	0	0	0	0	0	0	0	0	0	0	0	0	0	0	0	0	0
PLIPA1A181pp	0	0	0	0	0	0	0	0	0	0	0	0	0	0	0	0	0	0	0	0	0	0	0	0	0	0	0	0	0	0	0	0	0	0	0	0	0	0	0	0	0	0	0	0	0	0	0	0	0
PGM	-0.45	-0.1	-0.4625	-1.6	-0.5625	-1.375	-0.75	-1.775	-1.075	-0.875	-0.15	-1.525	-1.425	0.0625	0.0125	-1.775	-1.85	-1.775	-0.3625	-1.875	-1.5	0.325	-1.05	-2.2	-1.7	-1.475	-0.6375	-1.775	-0.7375	-1.4875	-12.35	-14.15	-13.8	-15.95	-15.6	-12.8	-14.6	-14.25	-16.4	-16.05	-25.6	-29.2	-28.5	-32.8	-32.1	-27	-16.625	-1.425	-0.2
LPLIPAL2A141	0	0	0	0	0	0	0	0	0	0	0	0	0	0	0	0	0	0	0	0	0	0	0	0	0	0	0	0	0	0	0	0	0	0	0	0	0	0	0	0	0	0	0	0	0	0	0	0	0
HG2t3pp	0	0	0	0	0	0	0	0	0	0	0	0	0	0	0	0	0	0	0	0	0	0	0	0	0	0	0	0	0	0	0	0	0	0	0	0	0	0	0	0	0	0	0	0	0	0	0	0	0
CYTBO3_4pp	-0.75	0.5	7.8125	5	8.3125	3.875	-0.25	2.875	1.375	0.375	2.75	0.625	0.125	0.1875	4.4375	0.875	-0.75	0.875	4.3125	1.375	0.5	0.375	1.25	3	1.5	-0.625	7.6875	4.875	8.1875	4.9375	-2.25	-3.25	-3	-4.24999	-4	-2.00001	-3	-2.75	-4.00001	-3.75	-4.00003	-5.99997	-5.5	-8.00004	-7.50001	3	13.125	0.125	1
EX_maltttr_e	0	0	0	0	0	0	0	0	0	0	0	0	0	0	0	0	0	0	0	0	0	0	0	0	0	0	0	0	0	0	0	0	0	0	0	0	0	0	0	0	0	0	0	0	0	0	0	0	0
GLYCK	0	0	0	0	0	0	0	0	0	0	0	0	0	0	0	0	0	0	0	0	0	0	0	0	0	0	0	0	0	0	0	0	0	0	0	0	0	0	0	0	0	0	0	0	0	0	0	0	0
MLTG5	0	0	0	0	0	0	0	0	0	0	0	0	0	0	0	0	0	0	0	0	0	0	0	0	0	0	0	0	0	0	0	0	0	0	0	0	0	0	0	0	0	0	0	0	0	0	0	0	0
GPDDA3	0	0	0	0	0	0	0	0	0	0	0	0	0	0	0	0	0	0	0	0	0	0	0	0	0	0	0	0	0	0	0	0	0	0	0	0	0	0	0	0	0	0	0	0	0	0	0	0	0
EAR141x	0	0	0	0	0	0	0	0	0	0	0	0	0	0	0	0	0	0	0	0	0	0	0	0	0	0	0	0	0	0	0	0	0	0	0	0	0	0	0	0	0	0	0	0	0	0	0	0	0
EAR181x	0	0	0	0	0	0	0	0	0	0	0	0	0	0	0	0	0	0	0	0	0	0	0	0	0	0	0	0	0	0	0	0	0	0	0	0	0	0	0	0	0	0	0	0	0	0	0	0	0
TPI	0.179167	0.0583333	1.06146	0.933333	1.20313	0.802083	0.270833	0.61875	0.460417	0.34375	0.170833	0.722917	0.664583	0.171875	0.284375	0.452083	0.6625	0.535417	0.253125	1.09375	0.541667	0.227083	0.279167	1.03333	0.991667	0.527083	1.16354	1.03542	1.30521	0.992708	5.87083	6.75417	6.55	7.6375	7.43333	5.13333	6.01667	5.8125	6.9	6.69583	10.85	12.6167	12.2083	14.3833	13.975	13.25	6.86458	0.664583	0.116667
EAR181y	0	0	0	0	0	0	0	0	0	0	0	0	0	0	0	0	0	0	0	0	0	0	0	0	0	0	0	0	0	0	0	0	0	0	0	0	0	0	0	0	0	0	0	0	0	0	0	0	0
G3PAT141	0	0	0	0	0	0	0	0	0	0	0	0	0	0	0	0	0	0	0	0	0	0	0	0	0	0	0	0	0	0	0	0	0	0	0	0	0	0	0	0	0	0	0	0	0	0	0	0	0
2DOXG6PP	0	0	0	0	0	0	0	0	0	0	0	0	0	0	0	0	0	0	0	0	0	0	0	0	0	0	0	0	0	0	0	0	0	0	0	0	0	0	0	0	0	0	0	0	0	0	0	0	0
OXAMTC	0	0	0	0	0	0	0	0	0	0	0	0	0	0	0	0	0	0	0	0	0	0	0	0	0	0	0	0	0	0	0	0	0	0	0	0	0	0	0	0	0	0	0	0	0	0	0	0	0
UDCPPtppi	0	0	0	0	0	0	0	0	0	0	0	0	0	0	0	0	0	0	0	0	0	0	0	0	0	0	0	0	0	0	0	0	0	0	0	0	0	0	0	0	0	0	0	0	0	0	0	0	0
AGMH	0	0	0	0	0	0	0	0	0	0	0	0	0	0	0	0	0	0	0	0	0	0	0	0	0	0	0	0	0	0	0	0	0	0	0	0	0	0	0	0	0	0	0	0	0	0	0	0	0
G3PAT181	8.97313e-17	2.3511e-16	3.6352e-15	3.90658e-15	5.46241e-16	-7.28028e-15	-2.95456e-15	-2.64175e-15	-1.51883e-15	-1.07289e-15	1.18981e-14	-1.6061e-15	-8.00989e-17	-6.74824e-17	-2.86433e-16	-9.26135e-17	-3.37507e-15	-2.07159e-15	-5.00475e-15	8.54035e-16	-7.43052e-15	-5.52542e-15	-2.18136e-15	-4.88108e-14	-1.87111e-14	-8.23513e-15	-2.03682e-13	-1.4879e-13	-1.0812e-13	-6.08758e-14	-6.33866e-13	-1.48423e-13	-7.13808e-14	-1.65155e-12	0.666667	-1.62518e-12	-8.27069e-13	-5.94295e-13	-6.81646e-12	0.666667	-9.04219e-12	-3.07777e-12	-4.44053e-12	-2.53659e-11	1.33333	-1.70787e-13	-2.3227e-13	-2.07838e-14	-2.47592e-14
DASYN140	8.99612e-17	6.57746e-18	3.62086e-15	3.88304e-15	4.84995e-15	7.48534e-15	1.43315e-15	2.70432e-15	4.25987e-15	3.00137e-15	2.17914e-14	4.50107e-15	2.95786e-15	2.47425e-15	1.03736e-14	3.41163e-15	1.98893e-15	2.6998e-15	6.52023e-15	5.24872e-15	-1.15792e-15	-8.61286e-16	-7.89761e-16	-4.87694e-15	-9.13848e-15	-3.02374e-15	-7.48183e-14	-7.26788e-14	-3.41289e-14	-3.51752e-14	1	-4.68608e-14	-9.79381e-14	-7.43048e-13	-1.54969e-13	1	-2.24839e-13	-2.44247e-13	-1.85305e-12	-3.86467e-13	2	-2.68284e-13	-2.91429e-13	-2.21111e-12	-8.62711e-14	-2.31143e-15	-3.14355e-15	-2.21075e-16	-2.85629e-16
MPTG	-1.62075e-18	-1.31341e-19	-7.24978e-17	-7.32156e-17	-5.69472e-17	-8.68607e-17	-1.65397e-17	-3.1442e-17	-4.07156e-17	-2.88619e-17	-2.0822e-16	-4.27807e-17	-2.55068e-17	-2.15533e-17	-8.80781e-17	-2.94968e-17	-1.97114e-17	-2.65783e-17	-6.39725e-17	-5.15024e-17	-4.47312e-17	-3.32419e-17	-3.02424e-17	-1.86301e-16	-6.51243e-17	-2.15718e-17	-5.38048e-16	-5.13366e-16	-5.18663e-16	-5.34059e-16	-2.09429e-15	-7.1272e-16	-7.73875e-16	-5.8684e-15	-1.22073e-15	-8.73682e-15	-2.96857e-15	-3.22869e-15	-2.43482e-14	-5.09738e-15	-3.14624e-14	-1.06881e-14	-1.15719e-14	-8.73956e-14	2.02199e-13	5.41826e-15	1	5.18063e-16	0
DASYN180	1.38047e-16	1.01284e-17	5.59875e-15	6.01022e-15	2.95829e-15	4.55225e-15	8.73915e-16	1.65023e-15	2.09657e-15	1.47872e-15	1.07168e-14	2.21674e-15	1.9338e-15	1.6175e-15	6.78394e-15	2.23216e-15	4.05731e-16	5.50912e-16	1.33058e-15	1.07151e-15	7.94825e-16	5.91448e-16	5.41371e-16	3.33142e-15	1.89786e-15	6.28635e-16	1.55489e-14	1.50902e-14	3.63426e-15	3.75388e-15	1.46714e-14	4.99302e-15	-7.61712e-15	1	-1.20495e-14	-8.56507e-14	-8.89951e-15	-9.6697e-15	1	-1.52989e-14	-6.44314e-13	-2.19311e-13	-2.38233e-13	2	-3.4489e-13	-9.24051e-15	-1.25671e-14	-8.83801e-16	-1.38137e-15
MPTG2	0	0	0	0	0	0	0	0	0	0	0	0	0	0	0	0	0	0	0	0	0	0	0	0	0	0	0	0	0	0	0	0	0	0	0	0	0	0	0	0	0	0	0	0	0	0	0	0	0
DASYN141	0	0	0	0	0	0	0	0	0	0	0	0	0	0	0	0	0	0	0	0	0	0	0	0	0	0	0	0	0	0	0	0	0	0	0	0	0	0	0	0	0	0	0	0	0	0	0	0	0
RPI	-0.0916667	0.0166667	-0.839583	-0.733333	-0.65625	-0.770833	-0.208333	-0.5375	-0.154167	-0.1875	-0.808333	-0.0791667	-0.0958333	-0.09375	-0.91875	-0.870833	-0.525	-0.704167	-1.35625	-0.6875	-0.416667	-0.220833	-0.491667	-1.13333	-0.716667	-0.420833	-0.810417	-0.704167	-0.627083	-1.00208	-0.608333	-0.641667	-0.7	-0.675001	-0.733334	-0.533333	-0.566666	-0.625	-0.599998	-0.658333	-0.899998	-0.966671	-1.08333	-1.03332	-1.15	-0.5	-2.89583	-0.0958333	0.0333333
MCTP1App	-1.62075e-18	-1.31341e-19	-7.24978e-17	-7.32156e-17	-5.69472e-17	-8.68607e-17	-1.65397e-17	-3.1442e-17	-4.07156e-17	-2.88619e-17	-2.0822e-16	-4.27807e-17	-2.55068e-17	-2.15533e-17	-8.80781e-17	-2.94968e-17	-1.97114e-17	-2.65783e-17	-6.39725e-17	-5.15024e-17	-4.47312e-17	-3.32419e-17	-3.02424e-17	-1.86301e-16	-6.51243e-17	-2.15718e-17	-5.38048e-16	-5.13366e-16	-5.18663e-16	-5.34059e-16	-2.09429e-15	-7.1272e-16	-7.73875e-16	-5.8684e-15	-1.22073e-15	-8.73682e-15	-2.96857e-15	-3.22869e-15	-2.43482e-14	-5.09738e-15	-3.14624e-14	-1.06881e-14	-1.15719e-14	-8.73956e-14	2.02199e-13	5.41826e-15	1	5.18063e-16	0
MCTP2App	0	0	0	0	0	0	0	0	0	0	0	0	0	0	0	0	0	0	0	0	0	0	0	0	0	0	0	0	0	0	0	0	0	0	0	0	0	0	0	0	0	0	0	0	0	0	0	0	0
CDAPPA160	0	0	0	0	0	0	0	0	0	0	0	0	0	0	0	0	0	0	0	0	0	0	0	0	0	0	0	0	0	0	0	0	0	0	0	0	0	0	0	0	0	0	0	0	0	0	0	0	0
CDAPPA141	0	0	0	0	0	0	0	0	0	0	0	0	0	0	0	0	0	0	0	0	0	0	0	0	0	0	0	0	0	0	0	0	0	0	0	0	0	0	0	0	0	0	0	0	0	0	0	0	0
MCTP1Bpp	0	0	0	0	0	0	0	0	0	0	0	0	0	0	0	0	0	0	0	0	0	0	0	0	0	0	0	0	0	0	0	0	0	0	0	0	0	0	0	0	0	0	0	0	0	0	0	0	0
PERD	6.13885e-13	-5.03064e-14	-1.02278e-10	1.86413e-10	2.1801e-10	-7.90523e-11	-5.3864e-11	-1.58507e-10	-2.50043e-10	1.01503e-10	8.9989e-10	-2.14336e-10	-1.21874e-10	6.25645e-11	3.03578e-10	1.68609e-10	8.20182e-11	-8.84647e-11	1.99196e-11	3.1064e-10	-7.28503e-11	1.15476e-10	7.5882e-11	-8.43644e-10	-2.26409e-10	-9.89447e-11	-1.86138e-09	1.9892e-09	-1.52793e-09	-1.37428e-09	-2.46897e-09	1.08989e-09	4.49253e-09	2.34651e-08	4.77978e-09	3.39468e-08	-1.08948e-08	4.07077e-09	-1.15379e-07	-3.17316e-08	1.25705e-08	2.37862e-10	3.53746e-08	4.50342e-07	-5.18576e-08	2.64322e-09	3.26477e-09	-2.45284e-10	9.13977e-11
MELIBt3ipp	0	0	0	0	0	0	0	0	0	0	0	0	0	0	0	0	0	0	0	0	0	0	0	0	0	0	0	0	0	0	0	0	0	0	0	0	0	0	0	0	0	0	0	0	0	0	0	0	0
PGSA141	0	0	0	0	0	0	0	0	0	0	0	0	0	0	0	0	0	0	0	0	0	0	0	0	0	0	0	0	0	0	0	0	0	0	0	0	0	0	0	0	0	0	0	0	0	0	0	0	0
EX_alaala_e	0	0	0	0	0	0	0	0	0	0	0	0	0	0	0	0	0	0	0	0	0	0	0	0	0	0	0	0	0	0	0	0	0	0	0	0	0	0	0	0	0	0	0	0	0	0	0	0	0
EX_dtmp_e	0	0	0	0	0	0	0	0	0	0	0	0	0	0	0	0	0	0	0	0	0	0	0	0	0	0	0	0	0	0	0	0	0	0	0	0	0	0	0	0	0	0	0	0	0	0	0	0	0
5DOAN	4.1464e-19	3.03319e-20	1.67932e-17	1.80179e-17	4.16659e-17	6.41637e-17	1.23095e-17	2.32572e-17	-2.31611e-17	-1.63338e-17	-1.18389e-16	-2.44837e-17	4.16325e-17	3.48115e-17	1.46057e-16	4.80537e-17	-3.03911e-18	-4.12493e-18	-9.97033e-18	-8.0163e-18	-3.56284e-17	-2.64922e-17	-2.42437e-17	-1.49194e-16	-6.39922e-17	-2.11882e-17	-5.24038e-16	-5.0886e-16	-1.13462e-15	-1.16945e-15	-4.5762e-15	-1.55764e-15	-1.35163e-15	-1.02547e-14	-2.13863e-15	-1.51983e-14	9.67102e-16	1.05047e-15	7.97121e-15	1.66229e-15	3.83254e-14	1.30455e-14	1.41704e-14	1.07514e-13	3.17693e-14	8.51179e-16	1.1576e-15	8.14109e-17	5.90711e-17
DM_5drib_c	4.1464e-19	3.03319e-20	1.67932e-17	1.80179e-17	4.16659e-17	6.41637e-17	1.23095e-17	2.32572e-17	-2.31611e-17	-1.63338e-17	-1.18389e-16	-2.44837e-17	4.16325e-17	3.48115e-17	1.46057e-16	4.80537e-17	-3.03911e-18	-4.12493e-18	-9.97033e-18	-8.0163e-18	-3.56284e-17	-2.64922e-17	-2.42437e-17	-1.49194e-16	-6.39922e-17	-2.11882e-17	-5.24038e-16	-5.0886e-16	-1.13462e-15	-1.16945e-15	-4.5762e-15	-1.55764e-15	-1.35163e-15	-1.02547e-14	-2.13863e-15	-1.51983e-14	9.67102e-16	1.05047e-15	7.97121e-15	1.66229e-15	3.83254e-14	1.30455e-14	1.41704e-14	1.07514e-13	3.17693e-14	8.51179e-16	1.1576e-15	8.14109e-17	5.90711e-17
EX_lipoate_e	0	0	0	0	0	0	0	0	0	0	0	0	0	0	0	0	0	0	0	0	0	0	0	0	0	0	0	0	0	0	0	0	0	0	0	0	0	0	0	0	0	0	0	0	0	0	0	0	0
EX_pydx_e	0	0	0	0	0	0	0	0	0	0	0	0	0	0	0	0	0	0	0	0	0	0	0	0	0	0	0	0	0	0	0	0	0	0	0	0	0	0	0	0	0	0	0	0	0	0	0	0	0
EX_g1p_e	0	0	0	0	0	0	0	0	0	0	0	0	0	0	0	0	0	0	0	0	0	0	0	0	0	0	0	0	0	0	0	0	0	0	0	0	0	0	0	0	0	0	0	0	0	0	0	0	0
GLCtex_copy2	0.135417	0.0208333	0.950521	0.833333	0.929687	0.786458	0.239583	0.578125	0.307292	0.265625	0.489583	0.401042	0.380208	0.132812	0.601563	0.661458	0.59375	0.619792	0.804688	0.890625	0.479167	0.223958	0.385417	1.08333	0.854167	0.473958	0.986979	0.869792	0.966146	0.997396	3.73958	4.19792	4.125	4.65625	4.58333	3.83333	4.29167	4.21875	4.75	4.67708	7.375	8.29167	8.14583	9.20833	9.0625	8.875	6.88021	0.380208	0.541667
NAt3pp	0	0	0	0	0	0	0	0	0	0	0	0	0	0	0	0	0	0	0	0	0	0	0	0	0	0	0	0	0	0	0	0	0	0	0	0	0	0	0	0	0	0	0	0	0	0	0	0	0
MINOHPtexi	0	0	0	0	0	0	0	0	0	0	0	0	0	0	0	0	0	0	0	0	0	0	0	0	0	0	0	0	0	0	0	0	0	0	0	0	0	0	0	0	0	0	0	0	0	0	0	0	0
12PPDRtpp	0	0	0	0	0	0	0	0	0	0	0	0	0	0	0	0	0	0	0	0	0	0	0	0	0	0	0	0	0	0	0	0	0	0	0	0	0	0	0	0	0	0	0	0	0	0	0	0	0
SFGTHi	0	0	0	0	0	0	0	0	0	0	0	0	0	0	0	0	0	0	0	0	0	0	0	0	0	0	0	0	0	0	0	0	0	0	0	0	0	0	0	0	0	0	0	0	0	0	0	0	0
PYDAMK	0	0	0	0	0	0	0	0	0	0	0	0	0	0	0	0	0	0	0	0	0	0	0	0	0	0	0	0	0	0	0	0	0	0	0	0	0	0	0	0	0	0	0	0	0	0	0	0	0
DHORDfum	0	0	0	0	0	0	0	0	0	0	0	0	0	0	0	0	0	0	0	0	0	0	0	0	0	0	0	0	0	0	0	0	0	0	0	0	0	0	0	0	0	0	0	0	0	0	0	0	0
K2L4Aabcpp	0	0	0	0	0	0	0	0	0	0	0	0	0	0	0	0	0	0	0	0	0	0	0	0	0	0	0	0	0	0	0	0	0	0	0	0	0	0	0	0	0	0	0	0	0	0	0	0	0
FACOAE120	1.48034e-15	1.08107e-16	6.03988e-14	6.47854e-14	4.78879e-14	7.36779e-14	1.41229e-14	2.67231e-14	3.4893e-14	2.46065e-14	1.78392e-13	3.68606e-14	2.17588e-14	1.81849e-14	7.64074e-14	2.51401e-14	1.67624e-14	2.27516e-14	5.50065e-14	4.42717e-14	3.83159e-14	2.84778e-14	2.60644e-14	1.60467e-13	5.58537e-14	1.84956e-14	4.57257e-13	4.44148e-13	4.4477e-13	4.58277e-13	1.79397e-12	6.10598e-13	6.63101e-13	5.03208e-12	1.04909e-12	7.45998e-12	2.53847e-12	2.75727e-12	2.09245e-11	4.36267e-12	2.69036e-11	9.15773e-12	9.94561e-12	7.5482e-11	-4.1719e-12	4	-1.52039e-13	-1.06924e-14	-4.53535e-14
3OAR120	0	0	0	0	0	0	0	0	0	0	0	0	0	0	0	0	0	0	0	0	0	0	0	0	0	0	0	0	0	0	0	0	0	0	0	0	0	0	0	0	0	0	0	0	0	0	0	0	0
3HAD80	0	0	0	0	0	0	0	0	0	0	0	0	0	0	0	0	0	0	0	0	0	0	0	0	0	0	0	0	0	0	0	0	0	0	0	0	0	0	0	0	0	0	0	0	0	0	0	0	0
3HAD120	0	0	0	0	0	0	0	0	0	0	0	0	0	0	0	0	0	0	0	0	0	0	0	0	0	0	0	0	0	0	0	0	0	0	0	0	0	0	0	0	0	0	0	0	0	0	0	0	0
DSBCGT	0	0	0	0	0	0	0	0	0	0	0	0	0	0	0	0	0	0	0	0	0	0	0	0	0	0	0	0	0	0	0	0	0	0	0	0	0	0	0	0	0	0	0	0	0	0	0	0	0
DSBGGT	0	0	0	0	0	0	0	0	0	0	0	0	0	0	0	0	0	0	0	0	0	0	0	0	0	0	0	0	0	0	0	0	0	0	0	0	0	0	0	0	0	0	0	0	0	0	0	0	0
EAR180x	0	0	0	0	0	0	0	0	0	0	0	0	0	0	0	0	0	0	0	0	0	0	0	0	0	0	0	0	0	0	0	0	0	0	0	0	0	0	0	0	0	0	0	0	0	0	0	0	0
AKGtex	0	0	0	0	0	0	0	0	0	0	0	0	0	0	0	0	0	0	0	0	0	0	0	0	0	0	0	0	0	0	0	0	0	0	0	0	0	0	0	0	0	0	0	0	0	0	0	0	0
SO4t2pp	1.34606e-11	2.0283e-12	5.17111e-10	-1.12054e-09	-4.8198e-10	-5.49586e-10	-4.98923e-11	-1.71672e-11	-1.70442e-10	1.57534e-10	1	1.19468e-10	-1.68375e-10	2.35623e-11	2.3637e-09	2.86346e-10	-1.31393e-10	3.87974e-10	1	-2.38691e-10	-1.55155e-10	5.04433e-10	3.94782e-10	4.10896e-09	3.77698e-10	2.858e-10	-5.72441e-09	-4.88106e-09	7.12394e-09	-9.04951e-10	-2.75477e-08	-1.94701e-08	-6.17652e-09	-2.20693e-08	-1.16398e-08	1.41801e-07	-2.00676e-08	-2.44265e-08	-1.35707e-07	-1.09009e-08	-1.9313e-07	1.21608e-07	-7.62542e-08	2.10521e-07	-2.40942e-08	-6.32277e-09	-9.53829e-09	-8.18574e-10	-2.37398e-10
EAR180y	0	0	0	0	0	0	0	0	0	0	0	0	0	0	0	0	0	0	0	0	0	0	0	0	0	0	0	0	0	0	0	0	0	0	0	0	0	0	0	0	0	0	0	0	0	0	0	0	0
AGPAT120	0	0	0	0	0	0	0	0	0	0	0	0	0	0	0	0	0	0	0	0	0	0	0	0	0	0	0	0	0	0	0	0	0	0	0	0	0	0	0	0	0	0	0	0	0	0	0	0	0
DHNAOT4	0	0	0	0	0	0	0	0	0	0	0	0	0	0	0	0	0	0	0	0	0	0	0	0	0	0	0	0	0	0	0	0	0	0	0	0	0	0	0	0	0	0	0	0	0	0	0	0	0
AMPMS2	-1.06487e-18	-7.84257e-20	-4.33397e-17	-4.65565e-17	-3.4391e-17	-5.29474e-17	-1.01604e-17	-1.91943e-17	-2.50833e-17	-1.76929e-17	-1.28239e-16	-2.65175e-17	-1.56531e-17	-1.30901e-17	-5.49207e-17	-1.80688e-17	-1.20543e-17	-1.63653e-17	-3.95469e-17	-3.18154e-17	-2.7548e-17	-2.04837e-17	-1.87452e-17	-1.15355e-16	-4.01746e-17	-1.33013e-17	-3.2901e-16	-3.19479e-16	-3.19776e-16	-3.29591e-16	-1.28974e-15	-4.38979e-16	-4.76854e-16	-3.61822e-15	-7.5456e-16	-5.36251e-15	-1.82536e-15	-1.98277e-15	-1.50429e-14	-3.1372e-15	-1.93457e-14	-6.58524e-15	-7.15302e-15	-5.42712e-14	-1.20286e-14	-3.22283e-16	-4.38288e-16	-3.08234e-17	-2.08579e-17
DM_oxam_c	0	0	0	0	0	0	0	0	0	0	0	0	0	0	0	0	0	0	0	0	0	0	0	0	0	0	0	0	0	0	0	0	0	0	0	0	0	0	0	0	0	0	0	0	0	0	0	0	0
ALR4x	0	0	0	0	0	0	0	0	0	0	0	0	0	0	0	0	0	0	0	0	0	0	0	0	0	0	0	0	0	0	0	0	0	0	0	0	0	0	0	0	0	0	0	0	0	0	0	0	0
PGPP120	0	0	0	0	0	0	0	0	0	0	0	0	0	0	0	0	0	0	0	0	0	0	0	0	0	0	0	0	0	0	0	0	0	0	0	0	0	0	0	0	0	0	0	0	0	0	0	0	0
DAGK120	0	0	0	0	0	0	0	0	0	0	0	0	0	0	0	0	0	0	0	0	0	0	0	0	0	0	0	0	0	0	0	0	0	0	0	0	0	0	0	0	0	0	0	0	0	0	0	0	0
ALLTNtex	0	0	0	0	0	0	0	0	0	0	0	0	0	0	0	0	0	0	0	0	0	0	0	0	0	0	0	0	0	0	0	0	0	0	0	0	0	0	0	0	0	0	0	0	0	0	0	0	0
PSSA180	-3.67349e-17	-2.68569e-18	-1.48811e-15	-1.59767e-15	-1.18135e-15	-1.81736e-15	-3.49153e-16	-6.58866e-16	-8.61183e-16	-6.07607e-16	-4.4007e-15	-9.10227e-16	-5.37591e-16	-4.49643e-16	-1.88525e-15	-6.20146e-16	-4.13806e-16	-5.61568e-16	-1.35764e-15	-1.09209e-15	-9.45769e-16	-7.03045e-16	-6.43439e-16	-3.96019e-15	-1.37942e-15	-4.56663e-16	-1.12971e-14	-1.09671e-14	-4.72422e-15	-4.86679e-15	-1.90493e-14	-6.48615e-15	-4.85075e-15	1	-7.67673e-15	-5.45547e-14	1.61963e-14	1.75936e-14	1.33484e-13	2.78381e-14	2.4586e-13	8.36855e-14	9.09052e-14	6.8971e-13	1.83296e-13	4.91098e-15	6.67893e-15	4.69706e-16	7.26611e-16
ASNtex	0	0	0	0	0	0	0	0	0	0	0	0	0	0	0	0	0	0	0	0	0	0	0	0	0	0	0	0	0	0	0	0	0	0	0	0	0	0	0	0	0	0	0	0	0	0	0	0	0
PSSA161	4.86505e-17	2.81698e-18	1.57439e-15	1.57937e-15	1.22827e-15	1.9564e-15	3.5243e-16	6.79146e-16	8.95857e-16	6.46234e-16	4.66924e-15	9.68482e-16	5.52146e-16	4.68454e-16	1.96338e-15	6.4544e-16	4.31999e-16	5.89456e-16	1.43368e-15	1.13871e-15	9.96262e-16	7.33215e-16	6.78775e-16	4.14416e-15	1.42966e-15	4.80514e-16	1.1799e-14	1.15132e-14	-2.60086e-14	-2.67466e-14	-1.04903e-13	-3.56161e-14	1	-4.91831e-13	-1.02571e-13	-7.28923e-13	6.99925e-15	7.6031e-15	5.76856e-14	1.20303e-14	7.41885e-14	2.52522e-14	2.74308e-14	2.08121e-13	4.34035e-14	1.16289e-15	1.58154e-15	1.11224e-16	1.43701e-16
PSSA141	0	0	0	0	0	0	0	0	0	0	0	0	0	0	0	0	0	0	0	0	0	0	0	0	0	0	0	0	0	0	0	0	0	0	0	0	0	0	0	0	0	0	0	0	0	0	0	0	0
PSD160	-3.24859e-16	-2.36557e-17	-1.31417e-14	-1.41515e-14	-1.04406e-14	-1.60528e-14	-3.08448e-15	-5.82745e-15	-7.61462e-15	-5.36786e-15	-3.88849e-14	-8.03913e-15	-4.74959e-15	-3.97276e-15	-1.6667e-14	-5.4845e-15	-3.65808e-15	-4.96484e-15	-1.19984e-14	-9.65642e-15	-8.35538e-15	-6.21559e-15	-5.68643e-15	-3.49977e-14	-1.21893e-14	-4.03602e-15	-9.98375e-14	-9.69397e-14	-2.10168e-14	-2.16643e-14	-8.47674e-14	1	1.57695e-14	1.19645e-13	2.49519e-14	1.77321e-13	1.22571e-13	1.33145e-13	1.01019e-12	2.10675e-13	1.89269e-12	6.44232e-13	6.99811e-13	5.30956e-12	1.42296e-12	3.81249e-14	5.18499e-14	3.64643e-15	5.66919e-15
PSD161	4.86505e-17	2.81698e-18	1.57439e-15	1.57937e-15	1.22827e-15	1.9564e-15	3.5243e-16	6.79146e-16	8.95857e-16	6.46234e-16	4.66924e-15	9.68482e-16	5.52146e-16	4.68454e-16	1.96338e-15	6.4544e-16	4.31999e-16	5.89456e-16	1.43368e-15	1.13871e-15	9.96262e-16	7.33215e-16	6.78775e-16	4.14416e-15	1.42966e-15	4.80514e-16	1.1799e-14	1.15132e-14	-2.60086e-14	-2.67466e-14	-1.04903e-13	-3.56161e-14	1	-4.91831e-13	-1.02571e-13	-7.28923e-13	6.99925e-15	7.6031e-15	5.76856e-14	1.20303e-14	7.41885e-14	2.52522e-14	2.74308e-14	2.08121e-13	4.34035e-14	1.16289e-15	1.58154e-15	1.11224e-16	1.43701e-16
PSD180	-3.67349e-17	-2.68569e-18	-1.48811e-15	-1.59767e-15	-1.18135e-15	-1.81736e-15	-3.49153e-16	-6.58866e-16	-8.61183e-16	-6.07607e-16	-4.4007e-15	-9.10227e-16	-5.37591e-16	-4.49643e-16	-1.88525e-15	-6.20146e-16	-4.13806e-16	-5.61568e-16	-1.35764e-15	-1.09209e-15	-9.45769e-16	-7.03045e-16	-6.43439e-16	-3.96019e-15	-1.37942e-15	-4.56663e-16	-1.12971e-14	-1.09671e-14	-4.72422e-15	-4.86679e-15	-1.90493e-14	-6.48615e-15	-4.85075e-15	1	-7.67673e-15	-5.45547e-14	1.61963e-14	1.75936e-14	1.33484e-13	2.78381e-14	2.4586e-13	8.36855e-14	9.09052e-14	6.8971e-13	1.83296e-13	4.91098e-15	6.67893e-15	4.69706e-16	7.26611e-16
COLIPAabcpp	0	0	0	0	0	0	0	0	0	0	0	0	0	0	0	0	0	0	0	0	0	0	0	0	0	0	0	0	0	0	0	0	0	0	0	0	0	0	0	0	0	0	0	0	0	0	0	0	0
LPLIPAL1G141pp	0	0	0	0	0	0	0	0	0	0	0	0	0	0	0	0	0	0	0	0	0	0	0	0	0	0	0	0	0	0	0	0	0	0	0	0	0	0	0	0	0	0	0	0	0	0	0	0	0
LPLIPAL1G180pp	0	0	0	0	0	0	0	0	0	0	0	0	0	0	0	0	0	0	0	0	0	0	0	0	0	0	0	0	0	0	0	0	0	0	0	0	0	0	0	0	0	0	0	0	0	0	0	0	0
LPLIPAL1G181pp	0	0	0	0	0	0	0	0	0	0	0	0	0	0	0	0	0	0	0	0	0	0	0	0	0	0	0	0	0	0	0	0	0	0	0	0	0	0	0	0	0	0	0	0	0	0	0	0	0
ACONIs	0	0	0	0	0	0	0	0	0	0	0	0	0	0	0	0	0	0	0	0	0	0	0	0	0	0	0	0	0	0	0	0	0	0	0	0	0	0	0	0	0	0	0	0	0	0	0	0	0
ACONTb	-0.55	0.1	0.4625	0.6	0.5625	0.375	-0.25	0.775	0.075	-0.125	0.15	0.525	0.425	-0.0625	-0.0125	-0.225	-1.15	-0.225	0.3625	-0.125	0.5	-0.325	0.05	0.2	-0.3	-0.525	0.6375	0.775	0.7375	0.4875	-1.65	-1.85	-2.2	-2.05	-2.4	-1.2	-1.4	-1.75	-1.6	-1.95	-2.4	-2.8	-3.5	-3.2	-3.9	-3	-0.375	0.425	0.2
GLCP2	0	0	0	0	0	0	0	0	0	0	0	0	0	0	0	0	0	0	0	0	0	0	0	0	0	0	0	0	0	0	0	0	0	0	0	0	0	0	0	0	0	0	0	0	0	0	0	0	0
F6Pt6_2pp	0	0	0	0	0	0	0	0	0	0	0	0	0	0	0	0	0	0	0	0	0	0	0	0	0	0	0	0	0	0	0	0	0	0	0	0	0	0	0	0	0	0	0	0	0	0	0	0	0
PPALtpp	0	0	0	0	0	0	0	0	0	0	0	0	0	0	0	0	0	0	0	0	0	0	0	0	0	0	0	0	0	0	0	0	0	0	0	0	0	0	0	0	0	0	0	0	0	0	0	0	0
PLIPA2A140pp	0	0	0	0	0	0	0	0	0	0	0	0	0	0	0	0	0	0	0	0	0	0	0	0	0	0	0	0	0	0	0	0	0	0	0	0	0	0	0	0	0	0	0	0	0	0	0	0	0
PLIPA2A141pp	0	0	0	0	0	0	0	0	0	0	0	0	0	0	0	0	0	0	0	0	0	0	0	0	0	0	0	0	0	0	0	0	0	0	0	0	0	0	0	0	0	0	0	0	0	0	0	0	0
PLIPA2A180pp	0	0	0	0	0	0	0	0	0	0	0	0	0	0	0	0	0	0	0	0	0	0	0	0	0	0	0	0	0	0	0	0	0	0	0	0	0	0	0	0	0	0	0	0	0	0	0	0	0
GAM6Pt6_2pp	0	0	0	0	0	0	0	0	0	0	0	0	0	0	0	0	0	0	0	0	0	0	0	0	0	0	0	0	0	0	0	0	0	0	0	0	0	0	0	0	0	0	0	0	0	0	0	0	0
PLIPA2E141pp	0	0	0	0	0	0	0	0	0	0	0	0	0	0	0	0	0	0	0	0	0	0	0	0	0	0	0	0	0	0	0	0	0	0	0	0	0	0	0	0	0	0	0	0	0	0	0	0	0
FE3HOXabcpp	0	0	0	0	0	0	0	0	0	0	0	0	0	0	0	0	0	0	0	0	0	0	0	0	0	0	0	0	0	0	0	0	0	0	0	0	0	0	0	0	0	0	0	0	0	0	0	0	0
PLIPA2E181pp	0	0	0	0	0	0	0	0	0	0	0	0	0	0	0	0	0	0	0	0	0	0	0	0	0	0	0	0	0	0	0	0	0	0	0	0	0	0	0	0	0	0	0	0	0	0	0	0	0
PLIPA2G140pp	0	0	0	0	0	0	0	0	0	0	0	0	0	0	0	0	0	0	0	0	0	0	0	0	0	0	0	0	0	0	0	0	0	0	0	0	0	0	0	0	0	0	0	0	0	0	0	0	0
PPALtex	0	0	0	0	0	0	0	0	0	0	0	0	0	0	0	0	0	0	0	0	0	0	0	0	0	0	0	0	0	0	0	0	0	0	0	0	0	0	0	0	0	0	0	0	0	0	0	0	0
CA2tex	-1.85718e-17	-1.37763e-18	-7.58799e-16	-8.13216e-16	-6.00518e-16	-9.27995e-16	-1.77759e-16	-3.35328e-16	-4.38579e-16	-3.09096e-16	-2.24663e-15	-4.63419e-16	-2.74171e-16	-2.28913e-16	-9.60277e-16	-3.15901e-16	-2.10784e-16	-2.86231e-16	-6.91913e-16	-5.56339e-16	-4.82241e-16	-3.58445e-16	-3.28098e-16	-2.01878e-15	-7.03193e-16	-2.32817e-16	-5.75462e-15	-5.58935e-15	-5.59269e-15	-5.7652e-15	-2.25629e-14	-7.68164e-15	-8.33982e-15	-6.3294e-14	-1.31987e-14	-9.38415e-14	-3.1934e-14	-3.46889e-14	-2.63106e-13	-5.4872e-14	-3.38543e-13	-1.15234e-13	-1.25168e-13	-9.49683e-13	-7.14474e-14	-1.91276e-15	-2.60231e-15	-1.82865e-16	2.04185e-16
CUtex	0	0	0	0	0	0	0	0	0	0	0	0	0	0	0	0	0	0	0	0	0	0	0	0	0	0	0	0	0	0	0	0	0	0	0	0	0	0	0	0	0	0	0	0	0	0	0	0	0
3HAD161	0	0	0	0	0	0	0	0	0	0	0	0	0	0	0	0	0	0	0	0	0	0	0	0	0	0	0	0	0	0	0	0	0	0	0	0	0	0	0	0	0	0	0	0	0	0	0	0	0
PLIPA2G160pp	0	0	0	0	0	0	0	0	0	0	0	0	0	0	0	0	0	0	0	0	0	0	0	0	0	0	0	0	0	0	0	0	0	0	0	0	0	0	0	0	0	0	0	0	0	0	0	0	0
CU1Opp	0	0	0	0	0	0	0	0	0	0	0	0	0	0	0	0	0	0	0	0	0	0	0	0	0	0	0	0	0	0	0	0	0	0	0	0	0	0	0	0	0	0	0	0	0	0	0	0	0
PLIPA2G181pp	0	0	0	0	0	0	0	0	0	0	0	0	0	0	0	0	0	0	0	0	0	0	0	0	0	0	0	0	0	0	0	0	0	0	0	0	0	0	0	0	0	0	0	0	0	0	0	0	0
SUCDi	-0.433333	0.2	2.75833	1.53333	2.95833	1.08333	-0.166667	0.883333	0.483333	0.0833333	0.966667	0.05	-0.15	0.0416667	1.475	0.216667	-0.633333	0.216667	1.55833	0.416667	-1.55773e-08	0.0166667	0.433333	1.06667	0.4	-0.383333	2.775	1.55	2.975	1.475	-1.3	-1.7	-1.73333	-2.1	-2.13333	-1.06667	-1.46667	-1.5	-1.86667	-1.9	-2.13335	-2.93332	-3	-3.73334	-3.8	1.71739e-07	3.58333	-0.15	0.4
FADRx2	0	0	0	0	0	0	0	0	0	0	0	0	0	0	0	0	0	0	0	0	0	0	0	0	0	0	0	0	0	0	0	0	0	0	0	0	0	0	0	0	0	0	0	0	0	0	0	0	0
LPLIPAL1E141pp	0	0	0	0	0	0	0	0	0	0	0	0	0	0	0	0	0	0	0	0	0	0	0	0	0	0	0	0	0	0	0	0	0	0	0	0	0	0	0	0	0	0	0	0	0	0	0	0	0
LALDO2x	0	0	0	0	0	0	0	0	0	0	0	0	0	0	0	0	0	0	0	0	0	0	0	0	0	0	0	0	0	0	0	0	0	0	0	0	0	0	0	0	0	0	0	0	0	0	0	0	0
12PPDRtex	0	0	0	0	0	0	0	0	0	0	0	0	0	0	0	0	0	0	0	0	0	0	0	0	0	0	0	0	0	0	0	0	0	0	0	0	0	0	0	0	0	0	0	0	0	0	0	0	0
LPLIPAL1E160pp	0	0	0	0	0	0	0	0	0	0	0	0	0	0	0	0	0	0	0	0	0	0	0	0	0	0	0	0	0	0	0	0	0	0	0	0	0	0	0	0	0	0	0	0	0	0	0	0	0
LPLIPAL1E180pp	0	0	0	0	0	0	0	0	0	0	0	0	0	0	0	0	0	0	0	0	0	0	0	0	0	0	0	0	0	0	0	0	0	0	0	0	0	0	0	0	0	0	0	0	0	0	0	0	0
ASNS1	0	0	0	0	0	0	0	0	0	0	0	0	0	0	0	0	0	0	0	0	0	0	0	0	0	0	0	0	0	0	0	0	0	0	0	0	0	0	0	0	0	0	0	0	0	0	0	0	0
EAR80y	0	0	0	0	0	0	0	0	0	0	0	0	0	0	0	0	0	0	0	0	0	0	0	0	0	0	0	0	0	0	0	0	0	0	0	0	0	0	0	0	0	0	0	0	0	0	0	0	0
EAR120y	0	0	0	0	0	0	0	0	0	0	0	0	0	0	0	0	0	0	0	0	0	0	0	0	0	0	0	0	0	0	0	0	0	0	0	0	0	0	0	0	0	0	0	0	0	0	0	0	0
[truncated: 817 more rows]
[truncated: 33 more columns]

## Sheet: 0.96 h-1 flux_modes_coupled
	Energy|Fermentation	Energy|Respiration	Biomass|RNA|atp_c	Biomass|RNA|ctp_c	Biomass|RNA|gtp_c	Biomass|RNA|utp_c	Biomass|Protein|ala__L_c	Biomass|Protein|arg__L_c	Biomass|Protein|asn__L_c	Biomass|Protein|asp__L_c	Biomass|Protein|cys__L_c	Biomass|Protein|gln__L_c	Biomass|Protein|glu__L_c	Biomass|Protein|gly_c	Biomass|Protein|his__L_c	Biomass|Protein|ile__L_c	Biomass|Protein|leu__L_c	Biomass|Protein|lys__L_c	Biomass|Protein|met__L_c	Biomass|Protein|phe__L_c	Biomass|Protein|pro__L_c	Biomass|Protein|ser__L_c	Biomass|Protein|thr__L_c	Biomass|Protein|trp__L_c	Biomass|Protein|tyr__L_c	Biomass|Protein|val__L_c	Biomass|DNA|datp_c	Biomass|DNA|dctp_c	Biomass|DNA|dgtp_c	Biomass|DNA|dttp_c	Biomass|Cell_wall|pe140_p	Biomass|Cell_wall|pe160_p	Biomass|Cell_wall|pe161_p	Biomass|Cell_wall|pe180_p	Biomass|Cell_wall|pe181_p	Biomass|Cell_wall|pg140_p	Biomass|Cell_wall|pg160_p	Biomass|Cell_wall|pg161_p	Biomass|Cell_wall|pg180_p	Biomass|Cell_wall|pg181_p	Biomass|Cell_wall|clpn140_p	Biomass|Cell_wall|clpn160_p	Biomass|Cell_wall|clpn161_p	Biomass|Cell_wall|clpn180_p	Biomass|Cell_wall|clpn181_p	Biomass|Cell_wall|kdo2lipid4_c	Biomass|Cell_wall|murein5px4p_p	Biomass|Others|glu__L_c	Biomass|Others|glycogen_c
[truncated: 2,792 more rows]
[truncated: 33 more columns]

[truncated: 16 more sheets: 0.96 h-1 flux_decomposition, 0.96 h-1 functional_decomp., 0.96 h-1 gene_decomp., 0.96 h-1 prot. exp. decomp., R-lim 0.35 h-1 f.m., R-lim 0.35 h-1 f.m.c., R-lim 0.35 h-1 flux decomp., R-lim 0.35 h-1 func. decomp., R-lim 0.35 h-1 gene decomp., R-lim 0.35 h-1 prot. exp. de., C-lim 0.33 h-1 flux mode, C-lim 0.33 h-1 flux m. coupled, C-lim 0.33 h-1 flux decomp., C-lim 0.33 h-1 func. decomp., C-lim 0.33 h-1 gene decomp., C-lim 0.33 h-1 prot. ex. dec.]
