# Supplementary material for: Functional decomposition of metabolism allows a system-level quantification of fluxes and protein allocation towards specific metabolic functions
Source: Nat Commun. 2023 Jul 13;14:4161. doi: 10.1038/s41467-023-39724-7 (PMC10345195; doi:10.1038/s41467-023-39724-7)
Supplement: Supplementary file 7 — Supplementary Dataset 4 [file 41467_2023_39724_MOESM7_ESM.xlsx]

## Sheet: Glucose (reference)
	__FBA_SOLUTIONS__	zero_flux	Acetate excretion (fermentation)	Energy (respiration)	Biomass|RNA|atp_c	Biomass|RNA|ctp_c	Biomass|RNA|gtp_c	Biomass|RNA|utp_c	Biomass|Protein|ala__L_c	Biomass|Protein|arg__L_c	Biomass|Protein|asn__L_c	Biomass|Protein|asp__L_c	Biomass|Protein|cys__L_c	Biomass|Protein|gln__L_c	Biomass|Protein|glu__L_c	Biomass|Protein|gly_c	Biomass|Protein|his__L_c	Biomass|Protein|ile__L_c	Biomass|Protein|leu__L_c	Biomass|Protein|lys__L_c	Biomass|Protein|met__L_c	Biomass|Protein|phe__L_c	Biomass|Protein|pro__L_c	Biomass|Protein|ser__L_c	Biomass|Protein|thr__L_c	Biomass|Protein|trp__L_c	Biomass|Protein|tyr__L_c	Biomass|Protein|val__L_c	Biomass|DNA|datp_c	Biomass|DNA|dctp_c	Biomass|DNA|dgtp_c	Biomass|DNA|dttp_c	Biomass|Cell_wall|pe140_p	Biomass|Cell_wall|pe160_p	Biomass|Cell_wall|pe161_p	Biomass|Cell_wall|pe180_p	Biomass|Cell_wall|pe181_p	Biomass|Cell_wall|pg140_p	Biomass|Cell_wall|pg160_p	Biomass|Cell_wall|pg161_p	Biomass|Cell_wall|pg180_p	Biomass|Cell_wall|pg181_p	Biomass|Cell_wall|clpn140_p	Biomass|Cell_wall|clpn160_p	Biomass|Cell_wall|clpn161_p	Biomass|Cell_wall|clpn180_p	Biomass|Cell_wall|clpn181_p	Biomass|Cell_wall|kdo2lipid4_c	Biomass|Cell_wall|murein5px4p_p
__DEMAND_FLUXES__	0	1	4.64	32.4256	0.142139	0.132314	0.179029	0.116303	0.583467	0.308936	0.236309	0.335064	0.0462304	0.223592	0.378721	0.45294	0.107956	0.328128	0.491765	0.362253	0.149924	0.186337	0.215193	0.28941	0.316278	0.0513933	0.147565	0.445699	0.0178075	0.0183391	0.0183213	0.0177754	0.00452929	0.0133066	0.0122498	0.00161455	0.00774181	0.0010894	0.00320055	0.00294636	0.000388337	0.00186208	0.000301953	0.000887108	0.000816653	0.000107637	0.000516121	0.0192635	0.0141644
CYTDK2	4.70615e-20	1	0	0	0	0	0	0	0	0	0	0	0	0	0	0	0	0	0	0	0	0	0	0	0	0	0	0	0	0	0	0	0	0	0	0	0	0	0	0	0	0	0	0	0	0	0	0	0
XPPT	9.16533e-20	1	0	0	0	0	0	0	0	0	0	0	0	0	0	0	0	0	0	0	0	0	0	0	0	0	0	0	0	0	0	0	0	0	0	0	0	0	0	0	0	0	0	0	0	0	0	0	0
HXPRT	2.31098e-20	1	0	0	0	0	0	0	0	0	0	0	0	0	0	0	0	0	0	0	0	0	0	0	0	0	0	0	0	0	0	0	0	0	0	0	0	0	0	0	0	0	0	0	0	0	0	0	0
NDPK5	-0.0166693	0	-1.27655e-11	-2.89165e-13	-0.00913242	-0.0136986	0.0547945	-0.0136986	-7.37283e-11	-0.0182648	-0.0182648	-5.62389e-11	0.00456621	1.37155e-10	-4.31235e-11	2.54197e-11	-0.00913242	4.36754e-11	1.49261e-10	-9.4453e-11	0.00456621	-1.05338e-10	-3.8123e-10	-1.20438e-10	-7.70719e-11	-0.0136986	-3.71762e-10	-1.18922e-10	-0.0730594	-0.0136986	0.118721	-0.479452	-0.0365297	-0.0365297	-0.0365297	-0.0365297	-0.0365297	-0.0365297	-0.0365297	-0.0365297	-0.0365297	-0.0365296	-0.0730591	-0.0730594	-0.0730593	-0.0730596	-0.0730593	-0.0730594	4.30623e-09
SHK3Dr	0.385666	0	-2.15341e-12	3.03201e-13	2.74316e-10	9.38313e-11	2.34275e-10	1.41661e-11	-3.21545e-11	9.91608e-11	-2.20455e-10	-3.96311e-11	-1.11535e-09	7.4059e-11	-5.75445e-11	4.67015e-11	-1.27221e-10	1.4609e-10	-9.61385e-11	-2.39228e-11	-2.08655e-10	1	-9.01292e-11	2.0636e-10	1.6847e-10	1	1	8.34803e-11	-1.32528e-09	-2.31346e-09	-3.331e-10	2.5868e-09	9.09493e-10	-2.78609e-09	1.95867e-09	-9.07909e-09	-2.97735e-09	6.41144e-09	-1.52974e-08	1.99806e-09	-4.13395e-08	3.16288e-08	-4.01363e-08	-1.95376e-08	2.51364e-08	3.43298e-07	2.36692e-08	-1.12058e-10	-3.59068e-09
NDPK6	-2.38308e-18	1	0	0	0	0	0	0	0	0	0	0	0	0	0	0	0	0	0	0	0	0	0	0	0	0	0	0	0	0	0	0	0	0	0	0	0	0	0	0	0	0	0	0	0	0	0	0	0
NDPK8	-0.00110611	0	1.27657e-11	2.89131e-13	0.00913242	0.0136986	-0.0547945	0.0136986	7.37192e-11	0.0182648	0.0182648	5.62295e-11	-0.00456621	-1.37173e-10	4.31185e-11	-2.54238e-11	0.00913242	-4.3691e-11	-1.49274e-10	9.44479e-11	-0.00456621	1.05316e-10	3.81192e-10	1.20403e-10	7.70413e-11	0.0136986	3.71764e-10	1.18927e-10	0.0730594	0.0136986	-0.118721	-0.520548	0.0365297	0.0365297	0.0365297	0.0365297	0.0365297	0.0365297	0.0365297	0.0365297	0.0365297	0.0365296	0.0730591	0.0730594	0.0730593	0.0730596	0.0730593	0.0730594	-4.30592e-09
DHORTS	-0.284732	0	-8.35772e-13	-1.64413e-12	-1.21929e-09	-1	8.11403e-10	-1	-9.96278e-11	-1.12942e-10	-5.47025e-12	7.00896e-11	1.8906e-09	-5.68517e-11	-3.64862e-10	7.47439e-11	-1.13955e-09	-6.23602e-11	-6.39185e-11	2.97454e-10	-2.74234e-10	1.89276e-10	-1.56068e-10	1.22949e-10	-2.25461e-11	1.65154e-10	1.25905e-10	4.98818e-11	6.70737e-10	-1	5.6649e-09	-1	8.90358e-09	1.01534e-09	-1.18638e-08	-6.73907e-09	5.05843e-09	-3.66583e-08	2.02939e-08	-5.31142e-08	1.7755e-08	7.3132e-09	-2.28669e-07	-4.03216e-08	-1.09084e-08	2.07658e-08	-3.06917e-07	-5.01443e-09	3.71152e-09
OMPDC	0.284732	0	8.35772e-13	1.64413e-12	1.21929e-09	1	-8.11403e-10	1	9.96278e-11	1.12942e-10	5.47025e-12	-7.00896e-11	-1.8906e-09	5.68517e-11	3.64862e-10	-7.47439e-11	1.13955e-09	6.23602e-11	6.39185e-11	-2.97454e-10	2.74234e-10	-1.89276e-10	1.56068e-10	-1.22949e-10	2.25461e-11	-1.65154e-10	-1.25905e-10	-4.98818e-11	-6.70737e-10	1	-5.6649e-09	1	-8.90358e-09	-1.01534e-09	1.18638e-08	6.73907e-09	-5.05843e-09	3.66583e-08	-2.02939e-08	5.31142e-08	-1.7755e-08	-7.3132e-09	2.28669e-07	4.03216e-08	1.09084e-08	-2.07658e-08	3.06917e-07	5.01443e-09	-3.71152e-09
PYNP2r	0.0177754	0	-4.67713e-17	-8.87382e-19	-4.98621e-16	-6.28494e-16	-4.13565e-16	-7.75652e-16	-1.45026e-16	-3.10281e-16	-3.39622e-16	-2.74803e-16	-1.93466e-15	-4.12249e-16	-2.32132e-16	-1.838e-16	-8.49214e-16	-2.83936e-16	-1.81429e-16	-2.41141e-16	-5.98386e-16	-4.79914e-16	-4.17686e-16	-3.11238e-16	-2.83632e-16	-1.66851e-15	-5.92241e-16	-2.0351e-16	-4.80483e-15	-4.76979e-15	1.48989e-14	1	6.0242e-14	2.04937e-14	-3.51608e-15	-2.6547e-14	-5.55387e-15	-3.93279e-14	-1.33952e-14	-1.45529e-14	-1.10311e-13	-2.30196e-14	-1.41872e-13	-4.83077e-14	-5.24795e-14	-3.97961e-13	-8.30232e-14	-2.25011e-15	-3.04501e-15
G5SD	0.215193	0	5.06915e-16	2.3484e-17	1.21552e-14	1.29964e-14	9.59826e-15	1.49356e-14	3.0494e-15	5.65713e-15	7.35248e-15	5.21364e-15	3.7641e-14	7.91802e-15	4.73032e-15	3.8696e-15	1.60914e-14	5.36734e-15	3.81193e-15	4.85904e-15	1.15184e-14	9.36578e-15	1	-2.99993e-14	-2.75324e-14	-1.69411e-13	7.0452e-17	1.23291e-16	-1.4971e-16	-1.82001e-16	-1.73194e-16	-1.14484e-16	3.87486e-16	4.34454e-16	5.16648e-16	4.81422e-16	5.63616e-16	2.81808e-16	3.28776e-16	4.1097e-16	3.75744e-16	4.57938e-16	5.63616e-16	6.57552e-16	8.2194e-16	7.51489e-16	9.15876e-16	7.0452e-16	5.57745e-16
CS	4.67873	0	-7.05135e-11	0.1	-1.97523e-09	1.76427e-09	-4.08063e-09	-1.14086e-09	-9.30063e-10	1	2.59421e-10	-2.75384e-10	5.47885e-09	1	1	2.61253e-10	1.90129e-09	8.81786e-10	1.31305e-09	-2.07529e-09	-1.66506e-09	-5.8894e-10	1	-1.06661e-10	-1.57042e-09	1.4605e-08	-1.00764e-09	-4.58363e-10	4.16408e-08	3.25197e-08	-3.18701e-08	2.53048e-08	-1.24342e-07	-1.82312e-08	-2.05742e-08	-1.86212e-07	8.31849e-09	-1.33656e-07	-1.51489e-07	-3.99153e-08	-2.64453e-06	6.20141e-07	-7.52607e-07	5.57753e-07	-2.43001e-07	4.1353e-06	-4.08542e-07	-8.67716e-09	2
ICDHyr	4.67873	0	-5.92385e-11	0.1	-1.37826e-09	2.2578e-09	-4.12031e-09	-9.80078e-10	-9.61695e-10	1	2.39985e-10	-5.35474e-10	5.37969e-09	1	1	1.64589e-10	2.12903e-09	8.13425e-10	1.1322e-09	-2.30959e-09	-1.77573e-09	-1.04944e-09	1	-1.76015e-10	-1.35053e-09	1.37462e-08	-1.00473e-09	-5.5073e-10	3.71735e-08	3.20078e-08	-3.08588e-08	2.26997e-08	-1.25935e-07	-1.29653e-08	-1.53342e-08	-1.71222e-07	1.89034e-08	-1.16333e-07	-1.6622e-07	-1.67284e-08	-2.48234e-06	6.21055e-07	-9.19272e-07	5.83124e-07	-1.57798e-07	3.95656e-06	-4.00447e-07	-1.05328e-08	2
ALATA_L2	4.55501e-20	1	0	0	0	0	0	0	0	0	0	0	0	0	0	0	0	0	0	0	0	0	0	0	0	0	0	0	0	0	0	0	0	0	0	0	0	0	0	0	0	0	0	0	0	0	0	0	0
DURIPP	-0.0177754	0	4.67713e-17	8.87382e-19	4.98621e-16	6.28494e-16	4.13565e-16	7.75652e-16	1.45026e-16	3.10281e-16	3.39622e-16	2.74803e-16	1.93466e-15	4.12249e-16	2.32132e-16	1.838e-16	8.49214e-16	2.83936e-16	1.81429e-16	2.41141e-16	5.98386e-16	4.79914e-16	4.17686e-16	3.11238e-16	2.83632e-16	1.66851e-15	5.92241e-16	2.0351e-16	4.80483e-15	4.76979e-15	-1.48989e-14	-1	-6.0242e-14	-2.04937e-14	3.51608e-15	2.6547e-14	5.55387e-15	3.93279e-14	1.33952e-14	1.45529e-14	1.10311e-13	2.30196e-14	1.41872e-13	4.83077e-14	5.24795e-14	3.97961e-13	8.30232e-14	2.25011e-15	3.04501e-15
ACALD	0	1	0	0	0	0	0	0	0	0	0	0	0	0	0	0	0	0	0	0	0	0	0	0	0	0	0	0	0	0	0	0	0	0	0	0	0	0	0	0	0	0	0	0	0	0	0	0	0
PTRCTA	-1.66476e-19	1	0	0	0	0	0	0	0	0	0	0	0	0	0	0	0	0	0	0	0	0	0	0	0	0	0	0	0	0	0	0	0	0	0	0	0	0	0	0	0	0	0	0	0	0	0	0	0
ACS	3.05426e-20	1	0	0	0	0	0	0	0	0	0	0	0	0	0	0	0	0	0	0	0	0	0	0	0	0	0	0	0	0	0	0	0	0	0	0	0	0	0	0	0	0	0	0	0	0	0	0	0
CYSDS	1.3661e-20	1	0	0	0	0	0	0	0	0	0	0	0	0	0	0	0	0	0	0	0	0	0	0	0	0	0	0	0	0	0	0	0	0	0	0	0	0	0	0	0	0	0	0	0	0	0	0	0
MAN6PI	0	1	0	0	0	0	0	0	0	0	0	0	0	0	0	0	0	0	0	0	0	0	0	0	0	0	0	0	0	0	0	0	0	0	0	0	0	0	0	0	0	0	0	0	0	0	0	0	0
PPA	3.10629	0	7.27092e-10	-1.05133e-11	2	2	3	2	-1.48187e-09	1	1	-2.44215e-09	1	-1.962e-09	-2.2777e-09	5.0449e-09	2	1.24021e-08	-8.34957e-09	1.72403e-10	1	4.27178e-09	1.55701e-08	-2.25103e-09	-5.1362e-09	1	3.46702e-08	1.48022e-09	2	2	3	2	3	3	3	3	3	3	3	3	3	3	5.99999	6	5.99999	5.99997	5.99999	8	4
APRAUR	0.000147963	0	-5.23798e-11	-5.44675e-12	-7.51786e-11	-4.91952e-09	-2.86162e-09	1.86494e-09	-6.90453e-10	-1.94928e-09	2.1225e-09	1.64406e-10	-3.09737e-10	2.17819e-10	-1.02736e-09	2.87074e-10	4.3028e-09	2.15896e-09	-5.36513e-10	-1.19169e-09	-2.50156e-09	-7.53876e-10	-1.09409e-09	-1.36048e-09	-1.45536e-09	5.55147e-09	-2.04664e-10	-7.22491e-10	-8.84757e-12	1.91851e-08	3.56444e-08	1.06176e-08	5.60785e-08	4.77905e-08	4.61625e-09	1.95868e-07	-5.61417e-08	9.09585e-08	-2.28788e-07	-1.9176e-07	-3.2736e-07	8.51787e-08	6.83633e-08	3.71507e-07	-7.7144e-08	-2.83585e-06	-4.13019e-07	1.81175e-08	4.01889e-08
TRPAS2	-0.0513933	0	-2.21739e-15	-1.01575e-16	-5.32966e-14	-5.72985e-14	-4.21517e-14	-6.53498e-14	-1.33691e-14	-2.50136e-14	-3.22981e-14	-2.29463e-14	-1.65224e-13	-3.46705e-14	-2.07812e-14	-1.69551e-14	-7.08912e-14	-2.35472e-14	-1.6721e-14	-2.13394e-14	-5.06467e-14	-4.11865e-14	-4.72079e-14	-3.50563e-14	-3.17258e-14	-1	-7.83109e-15	-3.02516e-15	-6.17212e-14	-5.97735e-14	-5.76775e-15	-6.22182e-15	-2.80371e-14	-1.08519e-14	5.88225e-14	4.61165e-13	9.41723e-14	6.85341e-13	4.73154e-13	5.13742e-13	3.90968e-12	8.13721e-13	7.32577e-12	2.49153e-12	2.70601e-12	2.05546e-11	5.50554e-12	1.44567e-13	1.98343e-13
PPCK	3.06041e-20	1	0	0	0	0	0	0	0	0	0	0	0	0	0	0	0	0	0	0	0	0	0	0	0	0	0	0	0	0	0	0	0	0	0	0	0	0	0	0	0	0	0	0	0	0	0	0	0
ME1	3.06069e-20	1	0	0	0	0	0	0	0	0	0	0	0	0	0	0	0	0	0	0	0	0	0	0	0	0	0	0	0	0	0	0	0	0	0	0	0	0	0	0	0	0	0	0	0	0	0	0	0
DB4PS	0.000295926	0	-1.0476e-10	-1.08935e-11	-1.50357e-10	-9.83903e-09	-5.72323e-09	3.72988e-09	-1.38091e-09	-3.89855e-09	4.245e-09	3.28813e-10	-6.19472e-10	4.35637e-10	-2.05471e-09	5.74149e-10	8.60559e-09	4.31792e-09	-1.07303e-09	-2.38338e-09	-5.00311e-09	-1.50775e-09	-2.18817e-09	-2.72096e-09	-2.91073e-09	1.11029e-08	-4.09328e-10	-1.44498e-09	-1.76952e-11	3.83702e-08	7.12888e-08	2.12352e-08	1.12157e-07	9.55811e-08	9.23251e-09	3.91736e-07	-1.12283e-07	1.81917e-07	-4.57576e-07	-3.8352e-07	-6.54719e-07	1.70357e-07	1.36727e-07	7.43014e-07	-1.54288e-07	-5.6717e-06	-8.26039e-07	3.6235e-08	8.03777e-08
ALAR	0.0424931	0	5.72224e-15	2.12411e-16	1.10995e-13	1.19017e-13	8.53054e-14	1.32296e-13	2.70652e-14	5.05879e-14	6.90528e-14	4.90563e-14	3.53249e-13	7.41321e-14	2.14814e-14	1.70815e-14	7.11145e-14	2.38656e-14	6.5908e-15	6.10446e-15	1.28181e-14	1.12149e-14	3.95508e-14	2.93111e-14	2.60872e-14	1.60748e-13	5.83181e-15	2.83498e-15	4.1666e-14	4.01302e-14	4.32446e-13	4.46351e-13	1.75911e-12	6.01518e-13	3.53007e-13	2.64746e-12	5.56194e-13	3.91862e-12	6.13373e-13	6.66781e-13	5.03657e-12	1.05394e-12	-1.56979e-12	-5.28977e-13	-5.74485e-13	-4.40372e-12	-9.07681e-13	-1.81838e-14	3
RBFK	7.39816e-05	0	-5.23798e-11	-5.44675e-12	-7.51788e-11	-4.91952e-09	-2.86162e-09	1.86494e-09	-6.90453e-10	-1.94928e-09	2.1225e-09	1.64407e-10	-3.09736e-10	2.17819e-10	-1.02736e-09	2.87074e-10	4.3028e-09	2.15896e-09	-5.36513e-10	-1.19169e-09	-2.50156e-09	-7.53876e-10	-1.09409e-09	-1.36048e-09	-1.45536e-09	5.55147e-09	-2.04664e-10	-7.22491e-10	-8.84612e-12	1.91851e-08	3.56444e-08	1.06176e-08	5.60785e-08	4.77905e-08	4.61626e-09	1.95868e-07	-5.61417e-08	9.09585e-08	-2.28788e-07	-1.9176e-07	-3.2736e-07	8.51787e-08	6.83631e-08	3.71507e-07	-7.71441e-08	-2.83585e-06	-4.13019e-07	1.81175e-08	4.01889e-08
ALATA_L	-0.584468	0	1.66811e-13	8.07544e-15	4.32964e-12	4.46756e-12	2.66624e-12	3.92927e-12	-0.666667	1.58964e-12	1.77159e-12	1.26383e-12	9.07448e-12	1.91709e-12	9.82008e-13	7.87316e-13	3.28298e-12	1.09798e-12	7.131e-13	8.60133e-13	2.00512e-12	1.64686e-12	1.20796e-12	8.94403e-13	7.90349e-13	4.87256e-12	2.19748e-12	-0.333333	1.79577e-11	1.74245e-11	1.26298e-11	1.30398e-11	5.14625e-11	1.76208e-11	1.71853e-11	1.29204e-10	2.71048e-11	1.9134e-10	7.37483e-11	8.01292e-11	6.07009e-10	1.26722e-10	8.92413e-10	3.03918e-10	3.30177e-10	2.5032e-09	4.48327e-10	1.22457e-11	-3.33333
XYLK	5.82831e-21	1	0	0	0	0	0	0	0	0	0	0	0	0	0	0	0	0	0	0	0	0	0	0	0	0	0	0	0	0	0	0	0	0	0	0	0	0	0	0	0	0	0	0	0	0	0	0	0
RBK	2.04703e-19	1	0	0	0	0	0	0	0	0	0	0	0	0	0	0	0	0	0	0	0	0	0	0	0	0	0	0	0	0	0	0	0	0	0	0	0	0	0	0	0	0	0	0	0	0	0	0	0
GLYK	0.00262947	0	-1.07797e-16	-5.65229e-18	-2.94555e-15	-3.16039e-15	-3.1407e-15	-4.86522e-15	-9.8783e-16	-1.85058e-15	-3.92566e-16	-2.86789e-16	-2.02126e-15	-4.46602e-16	-1.43713e-15	-1.17841e-15	-4.92961e-15	-1.63448e-15	-1.37465e-15	-1.79029e-15	-4.2756e-15	-3.46248e-15	-2.86903e-15	-2.13098e-15	-1.93039e-15	-1.18846e-14	-5.99626e-15	-2.0095e-15	-4.95185e-14	-4.80694e-14	-3.13199e-14	-3.22948e-14	-1.26957e-13	-4.32832e-14	-5.63002e-14	-4.26234e-13	-8.90141e-14	-6.31668e-13	-1.65219e-13	-1.79451e-13	-1.36099e-12	-2.83944e-13	1	1	1	1	1	2.57305e-14	3.50898e-14
PPM	-0.551459	0	-2.29148e-10	4.13062e-12	-0.570776	-0.356164	-0.575342	-0.356164	-2.3902e-10	-0.141553	-0.141553	2.49872e-10	-0.214612	-2.15594e-09	-9.60666e-10	-1.57353e-09	-0.570776	-4.59161e-09	2.75709e-09	-7.06042e-10	-0.214612	-4.43606e-09	-4.35361e-09	2.9632e-10	2.77297e-09	-0.356164	-7.13724e-09	-1.07009e-09	-0.56621	-0.356164	-0.579909	-0.465753	-0.283105	-0.283105	-0.283105	-0.283104	-0.283105	-0.283104	-0.283105	-0.283105	-0.283103	-0.283104	-0.566206	-0.566211	-0.566207	-0.566202	-0.566206	-0.56621	3.79785e-08
ASPTA	-2.97873	0	-8.38908e-10	1.89783e-11	-2	-1	-1	-1	-1.02445e-09	-1	-1	-1	-7.99536e-08	-8.30006e-09	-2.74296e-09	-6.89091e-09	-1	-1	7.96257e-09	-1	-1	-1.43146e-08	-9.14962e-09	3.00844e-09	-1	-7.63519e-08	-1.80474e-08	-4.10895e-09	-2	-1	-1	-1	1.042e-06	4.73496e-08	-3.20384e-08	1.72573e-06	4.48383e-07	3.18343e-06	1.26152e-06	1.29323e-06	7.7604e-06	2.10716e-06	1.48749e-05	-4.47175e-07	6.8925e-06	2.2716e-05	1.22275e-05	2.71713e-08	-2
ACP1_FMN	3.06277e-20	1	0	0	0	0	0	0	0	0	0	0	0	0	0	0	0	0	0	0	0	0	0	0	0	0	0	0	0	0	0	0	0	0	0	0	0	0	0	0	0	0	0	0	0	0	0	0	0
RBFSb	0.000147963	0	-5.23798e-11	-5.44675e-12	-7.51787e-11	-4.91952e-09	-2.86162e-09	1.86494e-09	-6.90453e-10	-1.94928e-09	2.1225e-09	1.64407e-10	-3.09736e-10	2.17819e-10	-1.02736e-09	2.87074e-10	4.3028e-09	2.15896e-09	-5.36513e-10	-1.19169e-09	-2.50156e-09	-7.53876e-10	-1.09409e-09	-1.36048e-09	-1.45536e-09	5.55147e-09	-2.04664e-10	-7.22491e-10	-8.84759e-12	1.91851e-08	3.56444e-08	1.06176e-08	5.60785e-08	4.77905e-08	4.61626e-09	1.95868e-07	-5.61417e-08	9.09585e-08	-2.28788e-07	-1.9176e-07	-3.27359e-07	8.51787e-08	6.83633e-08	3.71507e-07	-7.71441e-08	-2.83585e-06	-4.13019e-07	1.81175e-08	4.01889e-08
NDP3	3.06262e-20	1	0	0	0	0	0	0	0	0	0	0	0	0	0	0	0	0	0	0	0	0	0	0	0	0	0	0	0	0	0	0	0	0	0	0	0	0	0	0	0	0	0	0	0	0	0	0	0
CDPPH	3.06271e-20	1	0	0	0	0	0	0	0	0	0	0	0	0	0	0	0	0	0	0	0	0	0	0	0	0	0	0	0	0	0	0	0	0	0	0	0	0	0	0	0	0	0	0	0	0	0	0	0
NDP7	3.06256e-20	1	0	0	0	0	0	0	0	0	0	0	0	0	0	0	0	0	0	0	0	0	0	0	0	0	0	0	0	0	0	0	0	0	0	0	0	0	0	0	0	0	0	0	0	0	0	0	0
FBP	3.05997e-20	1	0	0	0	0	0	0	0	0	0	0	0	0	0	0	0	0	0	0	0	0	0	0	0	0	0	0	0	0	0	0	0	0	0	0	0	0	0	0	0	0	0	0	0	0	0	0	0
EX_pi_e	-0.737383	0	3.19013e-10	-2.89768e-11	-1	-1	-1	-1	7.8047e-10	-5.03623e-09	-1.24834e-09	-3.93926e-09	6.28083e-08	-9.06359e-09	-9.6535e-09	1.65656e-09	2.70724e-08	1.85197e-09	-3.22344e-09	-1.09393e-08	2.22438e-08	-1.23856e-08	2.97952e-09	-8.2234e-09	-7.8847e-09	-3.82325e-08	2.50286e-08	-5.36887e-09	-1	-1	-1	-1	-1	-1	-1	-0.999998	-1	-1	-1	-1	-1.00001	-1	-2	-2	-2.00001	-2.00002	-2	-2	2.71427e-07
GLGC	0.159085	0	-1.45656e-16	-6.81868e-18	-3.55699e-15	-3.762e-15	-2.801e-15	-4.21663e-15	-8.74225e-16	-1.64673e-15	-2.14367e-15	-1.50261e-15	-1.07963e-14	-2.27571e-15	-1.36445e-15	-1.11004e-15	-4.67162e-15	-1.53999e-15	-1.10399e-15	-1.40703e-15	-3.32034e-15	-2.71185e-15	-2.35519e-15	-1.75304e-15	-1.58237e-15	-9.76327e-15	-3.42055e-15	-1.15894e-15	-2.80892e-14	-2.73378e-14	-2.73813e-14	-2.82112e-14	-1.10734e-13	-3.78656e-14	-4.12161e-14	-3.11316e-13	-6.50624e-14	-4.59685e-13	-1.56803e-13	-1.70284e-13	-1.29519e-12	-2.70232e-13	-1.66024e-12	-5.66084e-13	-6.14063e-13	-4.66068e-12	1.80239e-11	4.82656e-13	6.56566e-13
ALATA_D2	4.55495e-20	1	0	0	0	0	0	0	0	0	0	0	0	0	0	0	0	0	0	0	0	0	0	0	0	0	0	0	0	0	0	0	0	0	0	0	0	0	0	0	0	0	0	0	0	0	0	0	0
PYK	3.67052e-17	1	0	0	0	0	0	0	0	0	0	0	0	0	0	0	0	0	0	0	0	0	0	0	0	0	0	0	0	0	0	0	0	0	0	0	0	0	0	0	0	0	0	0	0	0	0	0	0
SHCHD2	7.39816e-05	0	8.30186e-20	3.7202e-21	1.89412e-18	2.02213e-18	1.4697e-18	2.32027e-18	4.70783e-19	8.79918e-19	1.13014e-18	8.08585e-19	5.82818e-18	1.21478e-18	7.30872e-19	5.96107e-19	2.48844e-18	8.2373e-19	5.92096e-19	7.54072e-19	1.77911e-18	1.44694e-18	1.26948e-18	9.41033e-19	8.50483e-19	5.22918e-18	1.83196e-18	6.24527e-19	1.50739e-17	1.46068e-17	1.46276e-17	1.51471e-17	5.93009e-17	2.02427e-17	2.21139e-17	1.67042e-16	3.49052e-17	2.46976e-16	8.40193e-17	9.1208e-17	6.9314e-16	1.44517e-16	8.91033e-16	3.03107e-16	3.29581e-16	2.50104e-15	-8.3886e-15	-2.24651e-16	-3.05581e-16
EX_co2_e	22.4377	0	1	0.25	0.25	-0.5	-0.25	-0.5	0.5	1.5	-0.5	-0.5	2.5	1	1	-0.25	1.25	2.5	4	2	3.75	2	2	0.5	0.5	1.5	2	2	0.25	-0.5	-0.25	0.75	16	18	18	20	20	15	17	17	19	19	29.5	33.5	33.5	37.5	37.5	30	11.5
A5PISO	0.0385271	0	-2.77167e-17	-1.19875e-18	-6.25331e-16	-6.74643e-16	-4.99575e-16	-7.80663e-16	-1.57561e-16	-2.95387e-16	-3.80814e-16	-2.72668e-16	-1.96903e-15	-4.10255e-16	-2.45958e-16	-2.00568e-16	-8.37664e-16	-2.78587e-16	-1.97721e-16	-2.52048e-16	-6.00813e-16	-4.87321e-16	-4.27615e-16	-3.1628e-16	-2.85369e-16	-1.76266e-15	-6.16116e-16	-2.09053e-16	-5.07173e-15	-4.92326e-15	-4.92626e-15	-5.07876e-15	-2.00072e-14	-6.82084e-15	-7.41784e-15	-5.618e-14	-1.17053e-14	-8.29773e-14	-2.8301e-14	-3.07337e-14	-2.33126e-13	-4.86989e-14	-3.00364e-13	-1.019e-13	-1.10802e-13	-8.4119e-13	1.92999e-12	2	7.03036e-14
PMDPHT	0.000147963	0	-5.23798e-11	-5.44675e-12	-7.51786e-11	-4.91952e-09	-2.86162e-09	1.86494e-09	-6.90453e-10	-1.94928e-09	2.1225e-09	1.64406e-10	-3.09737e-10	2.17819e-10	-1.02736e-09	2.87074e-10	4.3028e-09	2.15896e-09	-5.36513e-10	-1.19169e-09	-2.50156e-09	-7.53876e-10	-1.09409e-09	-1.36048e-09	-1.45536e-09	5.55147e-09	-2.04664e-10	-7.22491e-10	-8.84756e-12	1.91851e-08	3.56444e-08	1.06176e-08	5.60785e-08	4.77905e-08	4.61625e-09	1.95868e-07	-5.61417e-08	9.09585e-08	-2.28788e-07	-1.9176e-07	-3.2736e-07	8.51787e-08	6.83633e-08	3.71507e-07	-7.7144e-08	-2.83585e-06	-4.13019e-07	1.81175e-08	4.01889e-08
CPPPGO	7.39816e-05	0	-8.62256e-20	-3.98207e-21	-2.07725e-18	-2.22688e-18	-1.64088e-18	-2.54521e-18	-5.20249e-19	-9.74222e-19	-1.25744e-18	-8.93895e-19	-6.43655e-18	-1.34828e-18	-8.09281e-19	-6.5987e-19	-2.75585e-18	-9.1649e-19	-6.5139e-19	-8.29857e-19	-1.9718e-18	-1.6033e-18	-1.40204e-18	-1.04076e-18	-9.38991e-19	-5.78394e-18	-2.0274e-18	-6.88718e-19	-1.6689e-17	-1.61923e-17	-1.62061e-17	-1.67226e-17	-6.5813e-17	-2.24456e-17	-2.43657e-17	-1.84414e-16	-3.85427e-17	-2.73185e-16	-9.29779e-17	-1.01092e-16	-7.6597e-16	-1.59898e-16	-9.85681e-16	-3.35493e-16	-3.64648e-16	-2.76391e-15	-9.48671e-15	-2.543e-16	-3.45766e-16
EX_met__L_e	8.20793e-22	1	0	0	0	0	0	0	0	0	0	0	0	0	0	0	0	0	0	0	0	0	0	0	0	0	0	0	0	0	0	0	0	0	0	0	0	0	0	0	0	0	0	0	0	0	0	0	0
GTHOr	0.108524	0	-2.38701e-11	1.16162e-12	6.06566e-10	-1.06804e-09	-1.55609e-10	1.72118e-09	-2.37683e-10	-8.19759e-10	-1.13837e-10	6.00381e-10	0.4	-6.22328e-10	-6.37841e-11	-5.81912e-11	2.91221e-09	-7.87143e-11	4.21406e-10	-1.01262e-09	0.4	-7.52004e-10	4.10041e-10	3.04346e-10	6.33908e-10	-2.73392e-09	-9.47955e-10	-5.38362e-11	4.87671e-09	1.09327e-08	4.73842e-09	4.88711e-09	-3.09797e-08	-1.98624e-09	7.12428e-09	-8.69451e-08	-1.81094e-08	-2.45216e-08	-7.93745e-08	-9.0486e-09	-6.87884e-08	-7.53806e-08	-8.83759e-08	-1.58213e-07	-3.26462e-08	-2.47962e-07	-4.92207e-07	-1.35057e-09	2.22222e-08
ILETA	-0.328128	0	-5.49566e-14	-2.54086e-15	-1.31607e-12	-1.58182e-12	-7.65961e-13	-1.08501e-12	-2.35551e-13	-5.03444e-13	-7.04281e-13	-5.31483e-13	-3.69851e-12	-8.30026e-13	-4.61956e-13	-4.35191e-13	-1.6314e-12	-1	-1.42522e-13	-1.59527e-13	-3.62431e-13	-3.02193e-13	-1.68447e-13	-1.24061e-13	-1.04696e-13	-6.4704e-13	-1.09352e-13	-4.70208e-14	-8.26801e-13	-7.9887e-13	6.50258e-14	6.00952e-14	1.45309e-13	1.67243e-14	1.14619e-12	9.06833e-12	1.84108e-12	1.34865e-11	8.4195e-12	9.14005e-12	6.96433e-11	1.4483e-11	1.26326e-10	4.29482e-11	4.66418e-11	3.54471e-10	9.33974e-11	2.42879e-12	3.34648e-12
DHORD5	6.60067e-18	1	0	0	0	0	0	0	0	0	0	0	0	0	0	0	0	0	0	0	0	0	0	0	0	0	0	0	0	0	0	0	0	0	0	0	0	0	0	0	0	0	0	0	0	0	0	0	0
EX_metsox_S__L_e	7.73276e-22	1	0	0	0	0	0	0	0	0	0	0	0	0	0	0	0	0	0	0	0	0	0	0	0	0	0	0	0	0	0	0	0	0	0	0	0	0	0	0	0	0	0	0	0	0	0	0	0
GLYCTO2	7.10226e-20	1	0	0	0	0	0	0	0	0	0	0	0	0	0	0	0	0	0	0	0	0	0	0	0	0	0	0	0	0	0	0	0	0	0	0	0	0	0	0	0	0	0	0	0	0	0	0	0
VALTA	-0.515083	0	3.84822e-13	1.80364e-14	9.47469e-12	1.00718e-11	7.07037e-12	1.08649e-11	-0.333333	4.19667e-12	5.16402e-12	3.67396e-12	2.64386e-11	5.55769e-12	3.29632e-12	2.68073e-12	1.12022e-11	3.72547e-12	2.61607e-12	3.31028e-12	7.83505e-12	6.37912e-12	5.59837e-12	4.15427e-12	3.73876e-12	2.30278e-11	7.41294e-12	-0.666667	6.08653e-11	5.90727e-11	6.16049e-11	6.3546e-11	2.50031e-10	8.53377e-11	9.79788e-11	7.40736e-10	1.54836e-10	1.09748e-09	3.79934e-10	4.12753e-10	3.1295e-09	6.52947e-10	3.7314e-09	1.27045e-09	1.38014e-09	1.04671e-08	2.05849e-09	5.56746e-11	-1.66667
GLYCTO3	7.02556e-20	1	0	0	0	0	0	0	0	0	0	0	0	0	0	0	0	0	0	0	0	0	0	0	0	0	0	0	0	0	0	0	0	0	0	0	0	0	0	0	0	0	0	0	0	0	0	0	0
IPPMIb	-0.491765	0	0	0	0	0	0	0	0	0	0	0	0	0	0	0	0	0	-1	0	0	0	0	0	0	0	0	0	0	0	0	0	0	0	0	0	0	0	0	0	0	0	0	0	0	0	0	0	0
GLYCTO4	7.02556e-20	1	0	0	0	0	0	0	0	0	0	0	0	0	0	0	0	0	0	0	0	0	0	0	0	0	0	0	0	0	0	0	0	0	0	0	0	0	0	0	0	0	0	0	0	0	0	0	0
ORPT	-0.284732	0	-8.35772e-13	-1.64413e-12	-1.21929e-09	-1	8.11403e-10	-1	-9.96278e-11	-1.12942e-10	-5.47025e-12	7.00896e-11	1.8906e-09	-5.68517e-11	-3.64862e-10	7.47439e-11	-1.13955e-09	-6.23602e-11	-6.39185e-11	2.97454e-10	-2.74234e-10	1.89276e-10	-1.56068e-10	1.22949e-10	-2.25461e-11	1.65154e-10	1.25905e-10	4.98818e-11	6.70737e-10	-1	5.6649e-09	-1	8.90358e-09	1.01534e-09	-1.18638e-08	-6.73907e-09	5.05843e-09	-3.66583e-08	2.02939e-08	-5.31142e-08	1.7755e-08	7.3132e-09	-2.28669e-07	-4.03216e-08	-1.09084e-08	2.07658e-08	-3.06917e-07	-5.01443e-09	3.71152e-09
RBFSa	0.000295926	0	-1.0476e-10	-1.08935e-11	-1.50357e-10	-9.83903e-09	-5.72323e-09	3.72988e-09	-1.38091e-09	-3.89855e-09	4.245e-09	3.28813e-10	-6.19472e-10	4.35637e-10	-2.05471e-09	5.74149e-10	8.60559e-09	4.31792e-09	-1.07303e-09	-2.38338e-09	-5.00311e-09	-1.50775e-09	-2.18817e-09	-2.72096e-09	-2.91073e-09	1.11029e-08	-4.09328e-10	-1.44498e-09	-1.76952e-11	3.83702e-08	7.12888e-08	2.12352e-08	1.12157e-07	9.55811e-08	9.23251e-09	3.91736e-07	-1.12283e-07	1.81917e-07	-4.57576e-07	-3.8352e-07	-6.54719e-07	1.70357e-07	1.36727e-07	7.43014e-07	-1.54288e-07	-5.6717e-06	-8.26039e-07	3.6235e-08	8.03777e-08
ACHBS	0.328128	0	5.49566e-14	2.54086e-15	1.31607e-12	1.58182e-12	7.65961e-13	1.08501e-12	2.35551e-13	5.03444e-13	7.04281e-13	5.31483e-13	3.69851e-12	8.30026e-13	4.61956e-13	4.35191e-13	1.6314e-12	1	1.42522e-13	1.59527e-13	3.62431e-13	3.02193e-13	1.68447e-13	1.24061e-13	1.04696e-13	6.4704e-13	1.09352e-13	4.70208e-14	8.26801e-13	7.9887e-13	-6.50258e-14	-6.00952e-14	-1.45309e-13	-1.67243e-14	-1.14619e-12	-9.06833e-12	-1.84108e-12	-1.34865e-11	-8.4195e-12	-9.14005e-12	-6.96433e-11	-1.4483e-11	-1.26326e-10	-4.29482e-11	-4.66418e-11	-3.54471e-10	-9.33974e-11	-2.42879e-12	-3.34648e-12
PFK_3	3.22995	0	1.18314e-10	-0.00333333	0.983333	0.766667	0.95	0.766667	0.0333333	0.5	0.433333	0.433333	0.566667	0.4	0.4	0.216667	0.583333	0.566667	0.0666667	0.533333	1.28333	1.33333	0.466667	0.433333	0.5	1.23333	1.33333	0.0666667	0.983333	0.766667	0.95	1.01667	0.866667	0.866667	0.866667	0.866667	0.866667	0.866667	0.866667	0.866667	0.866666	0.866666	1.3	1.3	1.3	1.3	1.3	2.4	4.5
DHAD2	0.328128	0	5.49566e-14	2.54086e-15	1.31607e-12	1.58182e-12	7.65961e-13	1.08501e-12	2.35551e-13	5.03444e-13	7.04281e-13	5.31483e-13	3.69851e-12	8.30026e-13	4.61956e-13	4.35191e-13	1.6314e-12	1	1.42522e-13	1.59527e-13	3.62431e-13	3.02193e-13	1.68447e-13	1.24061e-13	1.04696e-13	6.4704e-13	1.09352e-13	4.70208e-14	8.26801e-13	7.9887e-13	-6.50258e-14	-6.00952e-14	-1.45309e-13	-1.67243e-14	-1.14619e-12	-9.06833e-12	-1.84108e-12	-1.34865e-11	-8.4195e-12	-9.14005e-12	-6.96433e-11	-1.4483e-11	-1.26326e-10	-4.29482e-11	-4.66418e-11	-3.54471e-10	-9.33974e-11	-2.42879e-12	-3.34648e-12
ACLS	0.937656	0	1.95669e-11	1.37811e-12	2.94714e-10	1.27928e-09	3.80785e-10	-7.75968e-10	5.98709e-11	-2.23109e-10	-3.60706e-10	9.3984e-11	-1.72528e-09	7.75958e-12	-2.1375e-10	1.08423e-10	7.12673e-10	2.48683e-10	1	-4.95615e-10	6.60551e-10	-6.27604e-10	-4.02734e-10	-2.92428e-10	3.1946e-10	3.65893e-09	4.30964e-10	1	1.72643e-09	1.98298e-09	3.85e-09	3.36912e-10	-6.42351e-09	-1.14243e-09	7.66554e-09	-1.00474e-07	3.07963e-09	-9.70601e-08	3.08525e-08	-7.20277e-08	-1.71553e-07	-2.12668e-08	4.25883e-08	-5.00543e-08	-1.00317e-07	-8.54269e-07	-1.81582e-07	3.51441e-09	1.04858e-08
TRPS2	2.46276e-20	1	0	0	0	0	0	0	0	0	0	0	0	0	0	0	0	0	0	0	0	0	0	0	0	0	0	0	0	0	0	0	0	0	0	0	0	0	0	0	0	0	0	0	0	0	0	0	0
PSCVT	0.385666	0	-2.15341e-12	3.03201e-13	2.74316e-10	9.38313e-11	2.34275e-10	1.41661e-11	-3.21545e-11	9.91608e-11	-2.20455e-10	-3.96311e-11	-1.11535e-09	7.4059e-11	-5.75445e-11	4.67015e-11	-1.27221e-10	1.4609e-10	-9.61385e-11	-2.39228e-11	-2.08655e-10	1	-9.01292e-11	2.0636e-10	1.6847e-10	1	1	8.34803e-11	-1.32528e-09	-2.31346e-09	-3.331e-10	2.5868e-09	9.09493e-10	-2.78609e-09	1.95867e-09	-9.07909e-09	-2.97735e-09	6.41144e-09	-1.52974e-08	1.99806e-09	-4.13395e-08	3.16288e-08	-4.01363e-08	-1.95376e-08	2.51364e-08	3.43298e-07	2.36692e-08	-1.12058e-10	-3.59068e-09
G3PD5	3.12353e-20	1	0	0	0	0	0	0	0	0	0	0	0	0	0	0	0	0	0	0	0	0	0	0	0	0	0	0	0	0	0	0	0	0	0	0	0	0	0	0	0	0	0	0	0	0	0	0	0
G1PP	3.44185e-20	1	0	0	0	0	0	0	0	0	0	0	0	0	0	0	0	0	0	0	0	0	0	0	0	0	0	0	0	0	0	0	0	0	0	0	0	0	0	0	0	0	0	0	0	0	0	0	0
PFL	8.23332e-20	1	0	0	0	0	0	0	0	0	0	0	0	0	0	0	0	0	0	0	0	0	0	0	0	0	0	0	0	0	0	0	0	0	0	0	0	0	0	0	0	0	0	0	0	0	0	0	0
EX_acgam_e	9.14829e-22	1	0	0	0	0	0	0	0	0	0	0	0	0	0	0	0	0	0	0	0	0	0	0	0	0	0	0	0	0	0	0	0	0	0	0	0	0	0	0	0	0	0	0	0	0	0	0	0
ANS	0.0513933	0	2.21739e-15	1.01575e-16	5.32966e-14	5.72985e-14	4.21517e-14	6.53498e-14	1.33691e-14	2.50136e-14	3.22981e-14	2.29463e-14	1.65224e-13	3.46705e-14	2.07812e-14	1.69551e-14	7.08912e-14	2.35472e-14	1.6721e-14	2.13394e-14	5.06467e-14	4.11865e-14	4.72079e-14	3.50563e-14	3.17258e-14	1	7.83109e-15	3.02516e-15	6.17212e-14	5.97735e-14	5.76775e-15	6.22182e-15	2.80371e-14	1.08519e-14	-5.88225e-14	-4.61165e-13	-9.41723e-14	-6.85341e-13	-4.73154e-13	-5.13742e-13	-3.90968e-12	-8.13721e-13	-7.32577e-12	-2.49153e-12	-2.70601e-12	-2.05546e-11	-5.50554e-12	-1.44567e-13	-1.98343e-13
FRD2	5.97765	0	0.333333	0.05	0.916667	0.166667	0.916667	0.166667	0.166667	0.666667	0.166667	0.166667	0.333333	0.5	0.5	0.0833333	0.75	0.333333	0.833333	0.333333	0.416667	0.333333	0.5	0.333333	0.166667	0.333333	0.5	0.333333	0.75	4.77693e-08	0.75	0.25	0.999999	1	1.33333	0.999999	1.33333	0.666665	0.666666	1	0.666661	1	1.33333	1.33333	2	1.33333	1.99999	3	4.16667
FRD3	5.97829	0	0.333333	0.05	0.916667	0.166667	0.916667	0.166667	0.166667	0.666667	0.166667	0.166667	0.333333	0.5	0.5	0.0833333	0.75	0.333333	0.833333	0.333333	0.416667	0.333333	0.5	0.333333	0.166667	0.333333	0.5	0.333333	0.75	6.384e-08	0.75	0.25	1	1	1.33333	0.999999	1.33333	0.666665	0.666666	0.999999	0.666662	1	1.33333	1.33333	2	1.33333	1.99999	3	4.16667
ANPRT	0.0513933	0	2.21739e-15	1.01575e-16	5.32966e-14	5.72985e-14	4.21517e-14	6.53498e-14	1.33691e-14	2.50136e-14	3.22981e-14	2.29463e-14	1.65224e-13	3.46705e-14	2.07812e-14	1.69551e-14	7.08912e-14	2.35472e-14	1.6721e-14	2.13394e-14	5.06467e-14	4.11865e-14	4.72079e-14	3.50563e-14	3.17258e-14	1	7.83109e-15	3.02516e-15	6.17212e-14	5.97735e-14	5.76775e-15	6.22182e-15	2.80371e-14	1.08519e-14	-5.88225e-14	-4.61165e-13	-9.41723e-14	-6.85341e-13	-4.73154e-13	-5.13742e-13	-3.90968e-12	-8.13721e-13	-7.32577e-12	-2.49153e-12	-2.70601e-12	-2.05546e-11	-5.50554e-12	-1.44567e-13	-1.98343e-13
POX	1.77227e-20	1	0	0	0	0	0	0	0	0	0	0	0	0	0	0	0	0	0	0	0	0	0	0	0	0	0	0	0	0	0	0	0	0	0	0	0	0	0	0	0	0	0	0	0	0	0	0	0
CHORM	0.333977	0	3.50721e-14	1.35097e-15	7.06451e-13	7.57547e-13	6.43028e-13	9.97343e-13	2.03075e-13	3.80255e-13	5.12435e-13	3.63845e-13	2.62373e-12	5.49217e-13	1.69206e-13	1.35841e-13	5.66512e-13	1.89357e-13	1.45212e-13	1.79042e-13	4.20555e-13	1	2.57379e-15	1.27971e-15	-3.52275e-15	-2.02972e-14	1	-1.56304e-13	-4.09821e-12	-3.98152e-12	-1.04481e-12	-1.07321e-12	-4.16373e-12	-1.39984e-12	-1.70277e-12	-1.31169e-11	-2.70888e-12	-1.94649e-11	-1.59e-11	-1.72686e-11	-1.31177e-10	-2.7335e-11	-8.52572e-11	-2.8993e-11	-3.14881e-11	-2.3922e-10	-1.26817e-11	-3.00659e-13	-4.31931e-13
PTAr	4.02123	0	1	3.41115e-13	-4.8434e-10	-2.38801e-10	2.66999e-10	6.92556e-11	8.33867e-11	-1	3.73847e-10	-8.03394e-11	-1	-1.07489e-10	2.31096e-10	2.70846e-11	-1.3928e-09	1.07922e-11	-3.66678e-12	6.5736e-10	-1	2.28255e-10	2.89674e-10	4.36193e-10	-3.85541e-10	-3.39191e-09	-5.79476e-10	-8.08026e-11	-7.60568e-09	-1.91306e-09	-4.90166e-09	-6.60024e-09	7.24961e-09	5.80936e-09	-9.38878e-09	1.5261e-07	-6.714e-09	2.39786e-08	2.04896e-08	1.80378e-08	4.61588e-07	3.3308e-08	-2.77224e-07	1.17736e-08	2.21607e-07	1.46476e-07	2.43861e-07	-2	-2.28354e-08
CHORS	0.385666	0	-2.15341e-12	3.03201e-13	2.74316e-10	9.38313e-11	2.34275e-10	1.41661e-11	-3.21545e-11	9.91608e-11	-2.20455e-10	-3.96311e-11	-1.11535e-09	7.4059e-11	-5.75445e-11	4.67015e-11	-1.27221e-10	1.4609e-10	-9.61385e-11	-2.39228e-11	-2.08655e-10	1	-9.01292e-11	2.0636e-10	1.6847e-10	1	1	8.34803e-11	-1.32528e-09	-2.31346e-09	-3.331e-10	2.5868e-09	9.09493e-10	-2.78609e-09	1.95867e-09	-9.07909e-09	-2.97735e-09	6.41144e-09	-1.52974e-08	1.99806e-09	-4.13395e-08	3.16288e-08	-4.01363e-08	-1.95376e-08	2.51364e-08	3.43298e-07	2.36692e-08	-1.12058e-10	-3.59068e-09
IGPS	0.0513933	0	2.21739e-15	1.01575e-16	5.32966e-14	5.72985e-14	4.21517e-14	6.53498e-14	1.33691e-14	2.50136e-14	3.22981e-14	2.29463e-14	1.65224e-13	3.46705e-14	2.07812e-14	1.69551e-14	7.08912e-14	2.35472e-14	1.6721e-14	2.13394e-14	5.06467e-14	4.11865e-14	4.72079e-14	3.50563e-14	3.17258e-14	1	7.83109e-15	3.02516e-15	6.17212e-14	5.97735e-14	5.76775e-15	6.22182e-15	2.80371e-14	1.08519e-14	-5.88225e-14	-4.61165e-13	-9.41723e-14	-6.85341e-13	-4.73154e-13	-5.13742e-13	-3.90968e-12	-8.13721e-13	-7.32577e-12	-2.49153e-12	-2.70601e-12	-2.05546e-11	-5.50554e-12	-1.44567e-13	-1.98343e-13
ACKr	-4.02123	0	-1	-3.41115e-13	4.8434e-10	2.38801e-10	-2.66999e-10	-6.92556e-11	-8.33867e-11	1	-3.73847e-10	8.03394e-11	1	1.07489e-10	-2.31096e-10	-2.70846e-11	1.3928e-09	-1.07922e-11	3.66678e-12	-6.5736e-10	1	-2.28255e-10	-2.89674e-10	-4.36193e-10	3.85541e-10	3.39191e-09	5.79476e-10	8.08026e-11	7.60568e-09	1.91306e-09	4.90166e-09	6.60024e-09	-7.24961e-09	-5.80936e-09	9.38878e-09	-1.5261e-07	6.714e-09	-2.39786e-08	-2.04896e-08	-1.80378e-08	-4.61588e-07	-3.3308e-08	2.77224e-07	-1.17736e-08	-2.21607e-07	-1.46476e-07	-2.43861e-07	2	2.28354e-08
EX_cellb_e	0	1	0	0	0	0	0	0	0	0	0	0	0	0	0	0	0	0	0	0	0	0	0	0	0	0	0	0	0	0	0	0	0	0	0	0	0	0	0	0	0	0	0	0	0	0	0	0	0
EX_crn_e	3.30997e-21	1	0	0	0	0	0	0	0	0	0	0	0	0	0	0	0	0	0	0	0	0	0	0	0	0	0	0	0	0	0	0	0	0	0	0	0	0	0	0	0	0	0	0	0	0	0	0	0
EX_hxan_e	1.50845e-21	1	0	0	0	0	0	0	0	0	0	0	0	0	0	0	0	0	0	0	0	0	0	0	0	0	0	0	0	0	0	0	0	0	0	0	0	0	0	0	0	0	0	0	0	0	0	0	0
EX_ile__L_e	9.94217e-22	1	0	0	0	0	0	0	0	0	0	0	0	0	0	0	0	0	0	0	0	0	0	0	0	0	0	0	0	0	0	0	0	0	0	0	0	0	0	0	0	0	0	0	0	0	0	0	0
EX_chol_e	1.85904e-21	1	0	0	0	0	0	0	0	0	0	0	0	0	0	0	0	0	0	0	0	0	0	0	0	0	0	0	0	0	0	0	0	0	0	0	0	0	0	0	0	0	0	0	0	0	0	0	0
EX_fe3_e	0	1	0	0	0	0	0	0	0	0	0	0	0	0	0	0	0	0	0	0	0	0	0	0	0	0	0	0	0	0	0	0	0	0	0	0	0	0	0	0	0	0	0	0	0	0	0	0	0
LEUTAi	0.491765	0	0	0	0	0	0	0	0	0	0	0	0	0	0	0	0	0	1	0	0	0	0	0	0	0	0	0	0	0	0	0	0	0	0	0	0	0	0	0	0	0	0	0	0	0	0	0	0
EX_lac__L_e	2.82892e-21	1	0	0	0	0	0	0	0	0	0	0	0	0	0	0	0	0	0	0	0	0	0	0	0	0	0	0	0	0	0	0	0	0	0	0	0	0	0	0	0	0	0	0	0	0	0	0	0
EX_leu__L_e	1.11218e-21	1	0	0	0	0	0	0	0	0	0	0	0	0	0	0	0	0	0	0	0	0	0	0	0	0	0	0	0	0	0	0	0	0	0	0	0	0	0	0	0	0	0	0	0	0	0	0	0
EX_glcn_e	1.432e-21	1	0	0	0	0	0	0	0	0	0	0	0	0	0	0	0	0	0	0	0	0	0	0	0	0	0	0	0	0	0	0	0	0	0	0	0	0	0	0	0	0	0	0	0	0	0	0	0
EX_no3_e	2.21333e-21	1	0	0	0	0	0	0	0	0	0	0	0	0	0	0	0	0	0	0	0	0	0	0	0	0	0	0	0	0	0	0	0	0	0	0	0	0	0	0	0	0	0	0	0	0	0	0	0
EX_h_e	14.6858	0	1	-9.05349e-11	4	2	4	1	1	3	2	2	-1	2	2	1	3	1	1	1	-1	1	1	1	1	2	1	1	4	2	4	1	-1	-1	-1	-1	-1	-1	-1	-1	-1.00003	-1	-2.00001	-2	-2.00001	-2.00003	-2.00002	4	19
DMATT	9.22282e-05	0	1.66544e-17	8.23108e-19	4.29562e-16	4.60372e-16	2.5423e-16	3.95286e-16	8.14735e-17	1.51861e-16	1.81179e-16	1.29223e-16	9.27859e-16	1.95996e-16	9.13149e-17	7.28985e-17	3.03776e-16	1.01765e-16	4.68724e-17	5.26163e-17	1.19647e-16	9.97031e-17	9.58639e-17	7.08977e-17	6.20073e-17	3.82547e-16	2.28127e-16	7.90274e-17	1.86452e-15	1.80918e-15	2.33959e-15	2.41372e-15	9.50215e-15	3.24495e-15	3.59545e-15	2.71599e-14	5.68051e-15	4.02382e-14	7.58745e-15	8.24456e-15	6.24541e-14	1.30382e-14	5.33926e-14	1.81907e-14	1.97647e-14	1.49755e-13	2.96974e-14	8.19537e-16	1.10058e-15
EX_orn_e	1.31078e-21	1	0	0	0	0	0	0	0	0	0	0	0	0	0	0	0	0	0	0	0	0	0	0	0	0	0	0	0	0	0	0	0	0	0	0	0	0	0	0	0	0	0	0	0	0	0	0	0
GRTT	9.22282e-05	0	1.66544e-17	8.23108e-19	4.29562e-16	4.60372e-16	2.5423e-16	3.95286e-16	8.14735e-17	1.51861e-16	1.81179e-16	1.29223e-16	9.27859e-16	1.95996e-16	9.13149e-17	7.28985e-17	3.03776e-16	1.01765e-16	4.68724e-17	5.26163e-17	1.19647e-16	9.97031e-17	9.58639e-17	7.08977e-17	6.20073e-17	3.82547e-16	2.28127e-16	7.90274e-17	1.86452e-15	1.80918e-15	2.33959e-15	2.41372e-15	9.50215e-15	3.24495e-15	3.59545e-15	2.71599e-14	5.68051e-15	4.02382e-14	7.58745e-15	8.24456e-15	6.24541e-14	1.30382e-14	5.33926e-14	1.81907e-14	1.97647e-14	1.49755e-13	2.96974e-14	8.19537e-16	1.10058e-15
EX_gln__L_e	1.2677e-21	1	0	0	0	0	0	0	0	0	0	0	0	0	0	0	0	0	0	0	0	0	0	0	0	0	0	0	0	0	0	0	0	0	0	0	0	0	0	0	0	0	0	0	0	0	0	0	0
UPP3S	0.000147963	0	-9.66869e-19	-4.38252e-20	-2.31407e-17	-2.47582e-17	-1.82409e-17	-2.82918e-17	-5.77961e-18	-1.08008e-17	-1.39632e-17	-9.91126e-18	-7.14847e-17	-1.49804e-17	-8.98337e-18	-7.33163e-18	-3.06171e-17	-1.0176e-17	-7.22625e-18	-9.23761e-18	-2.18765e-17	-1.78177e-17	-1.55846e-17	-1.15687e-17	-1.04381e-17	-6.42788e-17	-2.25348e-17	-7.65034e-18	-1.85497e-16	-1.80029e-16	-1.80093e-16	-1.85766e-16	-7.30787e-16	-2.49281e-16	-2.70879e-16	-2.04943e-15	-4.28409e-16	-3.03678e-15	-1.03333e-15	-1.12258e-15	-8.51989e-15	-1.7775e-15	-1.09526e-14	-3.72914e-15	-4.05071e-15	-3.07222e-14	-2.42308e-14	-6.50453e-16	-8.83871e-16
EX_pro__L_e	1.38848e-21	1	0	0	0	0	0	0	0	0	0	0	0	0	0	0	0	0	0	0	0	0	0	0	0	0	0	0	0	0	0	0	0	0	0	0	0	0	0	0	0	0	0	0	0	0	0	0	0
EX_glyc_e	2.27538e-21	1	0	0	0	0	0	0	0	0	0	0	0	0	0	0	0	0	0	0	0	0	0	0	0	0	0	0	0	0	0	0	0	0	0	0	0	0	0	0	0	0	0	0	0	0	0	0	0
UPPDC1	7.39816e-05	0	-8.62256e-20	-3.98207e-21	-2.07725e-18	-2.22688e-18	-1.64088e-18	-2.54521e-18	-5.20249e-19	-9.74222e-19	-1.25744e-18	-8.93895e-19	-6.43655e-18	-1.34828e-18	-8.09281e-19	-6.5987e-19	-2.75585e-18	-9.1649e-19	-6.5139e-19	-8.29857e-19	-1.9718e-18	-1.6033e-18	-1.40204e-18	-1.04076e-18	-9.38991e-19	-5.78394e-18	-2.0274e-18	-6.88718e-19	-1.6689e-17	-1.61923e-17	-1.62061e-17	-1.67226e-17	-6.5813e-17	-2.24456e-17	-2.43657e-17	-1.84414e-16	-3.85427e-17	-2.73185e-16	-9.29779e-17	-1.01092e-16	-7.6597e-16	-1.59898e-16	-9.85681e-16	-3.35493e-16	-3.64648e-16	-2.76391e-15	-9.48671e-15	-2.543e-16	-3.45766e-16
EX_man_e	1.08614e-21	1	0	0	0	0	0	0	0	0	0	0	0	0	0	0	0	0	0	0	0	0	0	0	0	0	0	0	0	0	0	0	0	0	0	0	0	0	0	0	0	0	0	0	0	0	0	0	0
TMDPP	8.81803e-15	1	0	0	0	0	0	0	0	0	0	0	0	0	0	0	0	0	0	0	0	0	0	0	0	0	0	0	0	0	0	0	0	0	0	0	0	0	0	0	0	0	0	0	0	0	0	0	0
EX_ade_e	1.43953e-21	1	0	0	0	0	0	0	0	0	0	0	0	0	0	0	0	0	0	0	0	0	0	0	0	0	0	0	0	0	0	0	0	0	0	0	0	0	0	0	0	0	0	0	0	0	0	0	0
EX_mn2_e	-0.000229243	0	5.27101e-18	2.43629e-19	1.27369e-16	1.36511e-16	1.0076e-16	1.55958e-16	3.18902e-17	5.95885e-17	7.70996e-17	5.4786e-17	3.94466e-16	8.28047e-17	4.95876e-17	4.04332e-17	1.69026e-16	5.62101e-17	3.99294e-17	5.0938e-17	1.20872e-16	9.82956e-17	8.6032e-17	6.3881e-17	5.75937e-17	3.54708e-16	1.24416e-16	4.22328e-17	1.0233e-15	9.93077e-16	9.94418e-16	1.02597e-15	4.03548e-15	1.37639e-15	1.49563e-15	1.13115e-14	2.36371e-15	1.67588e-14	5.70682e-15	6.20075e-15	4.70172e-14	9.8101e-15	6.04549e-14	2.05824e-14	2.23631e-14	1.69605e-13	-3.85144e-15	-9.60671e-17	-1.34853e-16
EX_4abut_e	1.81156e-21	1	0	0	0	0	0	0	0	0	0	0	0	0	0	0	0	0	0	0	0	0	0	0	0	0	0	0	0	0	0	0	0	0	0	0	0	0	0	0	0	0	0	0	0	0	0	0	0
EX_ac_e	4.64	0	1	0	-1.61487e-16	-1.61487e-16	-1.61487e-16	0	8.07435e-17	0	0	0	0	0	0	2.01859e-17	2.52323e-18	0	0	0	-8.07435e-17	0	1.61487e-16	0	0	-8.07435e-17	0	0	0	-1.61487e-16	0	-1.61487e-16	0	0	0	0	6.45948e-16	0	3.22974e-16	6.45948e-16	3.22974e-16	6.45948e-16	0	0	1.2919e-15	0	0	6.45948e-16	6.45948e-16
EX_akg_e	1.98162e-21	1	0	0	0	0	0	0	0	0	0	0	0	0	0	0	0	0	0	0	0	0	0	0	0	0	0	0	0	0	0	0	0	0	0	0	0	0	0	0	0	0	0	0	0	0	0	0	0
EX_ala__L_e	2.77956e-21	1	0	0	0	0	0	0	0	0	0	0	0	0	0	0	0	0	0	0	0	0	0	0	0	0	0	0	0	0	0	0	0	0	0	0	0	0	0	0	0	0	0	0	0	0	0	0	0
EX_arg__L_e	1.12643e-21	1	0	0	0	0	0	0	0	0	0	0	0	0	0	0	0	0	0	0	0	0	0	0	0	0	0	0	0	0	0	0	0	0	0	0	0	0	0	0	0	0	0	0	0	0	0	0	0
EX_asp__L_e	2.48087e-21	1	0	0	0	0	0	0	0	0	0	0	0	0	0	0	0	0	0	0	0	0	0	0	0	0	0	0	0	0	0	0	0	0	0	0	0	0	0	0	0	0	0	0	0	0	0	0	0
EX_pyr_e	3.44072e-21	1	0	0	0	0	0	0	0	0	0	0	0	0	0	0	0	0	0	0	0	0	0	0	0	0	0	0	0	0	0	0	0	0	0	0	0	0	0	0	0	0	0	0	0	0	0	0	0
EX_succ_e	2.35275e-21	1	0	0	0	0	0	0	0	0	0	0	0	0	0	0	0	0	0	0	0	0	0	0	0	0	0	0	0	0	0	0	0	0	0	0	0	0	0	0	0	0	0	0	0	0	0	0	0
EX_thymd_e	6.98312e-22	1	0	0	0	0	0	0	0	0	0	0	0	0	0	0	0	0	0	0	0	0	0	0	0	0	0	0	0	0	0	0	0	0	0	0	0	0	0	0	0	0	0	0	0	0	0	0	0
EX_rib__D_e	1.37792e-21	1	0	0	0	0	0	0	0	0	0	0	0	0	0	0	0	0	0	0	0	0	0	0	0	0	0	0	0	0	0	0	0	0	0	0	0	0	0	0	0	0	0	0	0	0	0	0	0
EX_tyr__L_e	7.74525e-22	1	0	0	0	0	0	0	0	0	0	0	0	0	0	0	0	0	0	0	0	0	0	0	0	0	0	0	0	0	0	0	0	0	0	0	0	0	0	0	0	0	0	0	0	0	0	0	0
EX_cytd_e	8.3968e-22	1	0	0	0	0	0	0	0	0	0	0	0	0	0	0	0	0	0	0	0	0	0	0	0	0	0	0	0	0	0	0	0	0	0	0	0	0	0	0	0	0	0	0	0	0	0	0	0
EX_dcyt_e	7.40852e-22	1	0	0	0	0	0	0	0	0	0	0	0	0	0	0	0	0	0	0	0	0	0	0	0	0	0	0	0	0	0	0	0	0	0	0	0	0	0	0	0	0	0	0	0	0	0	0	0
MOAT	0.0192635	0	-1.38584e-17	-5.99376e-19	-3.12665e-16	-3.37321e-16	-2.49788e-16	-3.90331e-16	-7.87803e-17	-1.47694e-16	-1.90407e-16	-1.36334e-16	-9.84516e-16	-2.05128e-16	-1.22979e-16	-1.00284e-16	-4.18832e-16	-1.39293e-16	-9.88605e-17	-1.26024e-16	-3.00406e-16	-2.4366e-16	-2.13808e-16	-1.5814e-16	-1.42684e-16	-8.81329e-16	-3.08058e-16	-1.04526e-16	-2.53586e-15	-2.46163e-15	-2.46313e-15	-2.53938e-15	-1.00036e-14	-3.41042e-15	-3.70892e-15	-2.809e-14	-5.85267e-15	-4.14886e-14	-1.41505e-14	-1.53668e-14	-1.16563e-13	-2.43494e-14	-1.50182e-13	-5.09502e-14	-5.5401e-14	-4.20595e-13	9.64993e-13	1	3.51518e-14
EX_fum_e	2.53421e-21	1	0	0	0	0	0	0	0	0	0	0	0	0	0	0	0	0	0	0	0	0	0	0	0	0	0	0	0	0	0	0	0	0	0	0	0	0	0	0	0	0	0	0	0	0	0	0	0
EX_sbt__D_e	1.02754e-21	1	0	0	0	0	0	0	0	0	0	0	0	0	0	0	0	0	0	0	0	0	0	0	0	0	0	0	0	0	0	0	0	0	0	0	0	0	0	0	0	0	0	0	0	0	0	0	0
EX_glu__L_e	1.75882e-21	1	0	0	0	0	0	0	0	0	0	0	0	0	0	0	0	0	0	0	0	0	0	0	0	0	0	0	0	0	0	0	0	0	0	0	0	0	0	0	0	0	0	0	0	0	0	0	0
UDCPDPS	1.82466e-05	0	8.8276e-18	3.92611e-19	2.05004e-16	2.19819e-16	1.61992e-16	2.51289e-16	5.13643e-17	9.60379e-17	1.24105e-16	8.82268e-17	6.35291e-16	1.3334e-16	7.98788e-17	6.51473e-17	2.72354e-16	9.04731e-17	6.42933e-17	8.20335e-17	1.94654e-16	1.58252e-16	1.3857e-16	1.02851e-16	9.275e-17	5.71213e-16	2.0039e-16	6.8018e-17	1.64831e-15	1.59992e-15	1.60162e-15	1.65188e-15	6.49688e-15	2.21645e-15	2.40842e-15	1.82155e-14	3.80657e-15	2.69892e-14	9.19042e-15	9.98422e-15	7.57053e-14	1.57947e-14	9.73651e-14	3.31488e-14	3.60104e-14	2.73124e-13	6.13395e-14	1.65482e-15	2.24385e-15
ECOAH6	0.108375	0	1.13436e-11	1.14344e-12	2.31432e-10	1.95729e-10	4.02327e-10	7.21702e-10	1.24761e-10	1.77549e-10	4.15194e-11	-4.70472e-11	-2.18781e-09	1.80125e-10	-2.40286e-11	7.32331e-11	2.72136e-10	1.82738e-10	4.3163e-11	-1.55434e-10	2.20562e-10	-1.18885e-10	3.47394e-10	-1.70679e-10	1.37037e-10	-4.2701e-10	4.30022e-10	2.7925e-11	2.69621e-09	-7.36046e-09	2.78264e-09	4.16598e-10	2	2	2	2	2	2	2	2	2	2	4	4	4	4	4	2.65616e-09	3.64089e-09
USHD	0.0192635	0	-1.38584e-17	-5.99376e-19	-3.12665e-16	-3.37321e-16	-2.49788e-16	-3.90331e-16	-7.87803e-17	-1.47694e-16	-1.90407e-16	-1.36334e-16	-9.84516e-16	-2.05128e-16	-1.22979e-16	-1.00284e-16	-4.18832e-16	-1.39293e-16	-9.88605e-17	-1.26024e-16	-3.00406e-16	-2.4366e-16	-2.13808e-16	-1.5814e-16	-1.42684e-16	-8.81329e-16	-3.08058e-16	-1.04526e-16	-2.53586e-15	-2.46163e-15	-2.46313e-15	-2.53938e-15	-1.00036e-14	-3.41042e-15	-3.70892e-15	-2.809e-14	-5.85267e-15	-4.14886e-14	-1.41505e-14	-1.53668e-14	-1.16563e-13	-2.43494e-14	-1.50182e-13	-5.09502e-14	-5.5401e-14	-4.20595e-13	9.64993e-13	1	3.51518e-14
EX_gua_e	1.48895e-21	1	0	0	0	0	0	0	0	0	0	0	0	0	0	0	0	0	0	0	0	0	0	0	0	0	0	0	0	0	0	0	0	0	0	0	0	0	0	0	0	0	0	0	0	0	0	0	0
ENO	18.7016	0	1	0.1	4.11999e-09	1	-2.96398e-09	1	1	2	1	1	7.56867e-09	2	2	1.39334e-09	1.04208e-08	2	3	2	4.93391e-09	2	2	2.03248e-10	1	2	2	2	1.45218e-07	1	-9.35611e-08	1	14	16	16	18	18	14	16	16	18	18	28	32	32	36	36	30	19
FBA	4.12529	0	2.21084e-10	0.00333333	1.51667	1.23333	1.55	1.23333	-0.0333333	0.5	0.566667	0.566667	0.433333	0.6	0.6	0.283333	0.916667	0.433333	-0.0666667	0.466667	1.21667	1.66667	0.533333	0.566667	0.5	1.76667	1.66667	-0.0666667	1.51667	1.23333	1.55	1.48333	1.13333	1.13333	1.13333	1.13333	1.13333	1.13333	1.13333	1.13333	1.13333	1.13333	1.7	1.7	1.7	1.69999	1.7	3.6	5.5
HCO3E	0.435818	0	3.11985e-10	-1.50224e-11	1	-1.70036e-08	1	1.87318e-08	-1.70545e-11	-9.19496e-09	1.02438e-09	-3.22161e-10	3.47108e-08	6.08394e-09	8.458e-10	3.53101e-09	2.433e-08	8.318e-09	-3.84728e-09	6.26951e-10	-6.23899e-10	6.75678e-09	1.03704e-09	-2.75729e-09	-5.34649e-09	4.22924e-08	3.88767e-09	1.22321e-09	1	5.03585e-08	1	-1.84422e-08	-4.24317e-07	6.19571e-10	9.92389e-09	-5.56231e-07	-2.63146e-07	-1.34588e-06	-8.13468e-07	-5.74998e-07	-4.36082e-06	-7.26529e-07	-6.36131e-06	2.6938e-07	-2.21324e-06	-1.04514e-05	-5.70449e-06	4	-1.55654e-08
MGSA	3.60452e-20	1	0	0	0	0	0	0	0	0	0	0	0	0	0	0	0	0	0	0	0	0	0	0	0	0	0	0	0	0	0	0	0	0	0	0	0	0	0	0	0	0	0	0	0	0	0	0	0
IMPC	-0.466718	0	-3.02302e-10	1.63521e-11	-1	1.71516e-08	-1	-1.88167e-08	-3.1694e-11	9.19844e-09	-9.58343e-10	3.29189e-10	-3.3568e-08	-5.62517e-09	-8.22879e-10	-3.60395e-09	-1	-8.38347e-09	3.82756e-09	-8.35613e-10	3.77963e-10	-6.6238e-09	-1.00525e-09	2.96386e-09	5.21005e-09	-4.29567e-08	-4.18117e-09	-1.37401e-09	-1	-5.49662e-08	-1	1.73331e-08	4.45039e-07	-6.89865e-09	-9.54046e-09	5.95562e-07	2.66183e-07	1.35293e-06	8.39288e-07	5.74619e-07	4.43155e-06	6.99953e-07	6.39904e-06	-2.74155e-07	2.18923e-06	1.09249e-05	5.67681e-06	-6.12342e-09	1.76433e-08
IMPD	0.197721	0	-2.89232e-11	-4.54777e-12	2.05167e-10	-4.56297e-09	1	1.72504e-09	-6.34353e-10	-2.03673e-09	1.9395e-09	-1.63264e-10	5.24173e-10	2.03916e-10	-1.01099e-09	4.34383e-10	3.30525e-09	2.19396e-09	-6.77847e-10	-1.10775e-09	-2.76219e-09	-1.01563e-09	-1.1017e-09	-9.892e-10	-1.32025e-09	6.69001e-09	4.41709e-10	-6.7639e-10	1.01083e-09	1.81104e-08	1	1.3634e-08	5.75058e-08	4.13498e-08	3.16828e-09	1.40846e-07	-5.7979e-08	5.05308e-08	-2.35372e-07	-2.10499e-07	-5.03229e-07	1.40176e-07	3.66297e-07	3.75861e-07	6.67661e-09	-3.52047e-06	-5.95544e-07	1.67689e-08	4.22592e-08
PPS	3.06437e-20	1	0	0	0	0	0	0	0	0	0	0	0	0	0	0	0	0	0	0	0	0	0	0	0	0	0	0	0	0	0	0	0	0	0	0	0	0	0	0	0	0	0	0	0	0	0	0	0
ECOAH4	0.18543	0	1.30925e-11	3.17081e-14	3.5008e-10	3.44366e-10	1.41419e-10	-8.15261e-12	1.06081e-10	1.03421e-10	2.29682e-10	-2.74045e-11	-1.05149e-09	-4.12242e-11	1.42555e-10	-1.42176e-11	9.73583e-11	9.0044e-11	8.4617e-11	-1.64909e-10	1.70901e-10	-1.21989e-10	3.95608e-10	-1.65334e-10	1.11696e-10	1.05142e-09	1.98069e-10	1.80983e-10	-1.40369e-09	-6.33628e-09	2.32028e-09	1.7967e-09	2	2	2	2	2	2	2	2	2	2	4	4	4	4	4	4	4.95398e-09
LPADSS	0.0192635	0	-1.38584e-17	-5.99376e-19	-3.12665e-16	-3.37321e-16	-2.49788e-16	-3.90331e-16	-7.87803e-17	-1.47694e-16	-1.90407e-16	-1.36334e-16	-9.84516e-16	-2.05128e-16	-1.22979e-16	-1.00284e-16	-4.18832e-16	-1.39293e-16	-9.88605e-17	-1.26024e-16	-3.00406e-16	-2.4366e-16	-2.13808e-16	-1.5814e-16	-1.42684e-16	-8.81329e-16	-3.08058e-16	-1.04526e-16	-2.53586e-15	-2.46163e-15	-2.46313e-15	-2.53938e-15	-1.00036e-14	-3.41042e-15	-3.70892e-15	-2.809e-14	-5.85267e-15	-4.14886e-14	-1.41505e-14	-1.53668e-14	-1.16563e-13	-2.43494e-14	-1.50182e-13	-5.09502e-14	-5.5401e-14	-4.20595e-13	9.64993e-13	1	3.51518e-14
GLUTRS	0.00118371	0	-7.73496e-18	-3.50602e-19	-1.85126e-16	-1.98065e-16	-1.45927e-16	-2.26334e-16	-4.62368e-17	-8.64067e-17	-1.11706e-16	-7.92901e-17	-5.71878e-16	-1.19843e-16	-7.1867e-17	-5.86531e-17	-2.44936e-16	-8.14078e-17	-5.781e-17	-7.39009e-17	-1.75012e-16	-1.42541e-16	-1.24677e-16	-9.25498e-17	-8.35047e-17	-5.1423e-16	-1.80278e-16	-6.12027e-17	-1.48398e-15	-1.44023e-15	-1.44075e-15	-1.48613e-15	-5.8463e-15	-1.99425e-15	-2.16703e-15	-1.63954e-14	-3.42727e-15	-2.42942e-14	-8.26668e-15	-8.98066e-15	-6.81591e-14	-1.422e-14	-8.76207e-14	-2.98331e-14	-3.24057e-14	-2.45778e-13	-1.93846e-13	-5.20362e-15	-7.07097e-15
TDSK	0.0192635	0	-1.38584e-17	-5.99376e-19	-3.12665e-16	-3.37321e-16	-2.49788e-16	-3.90331e-16	-7.87803e-17	-1.47694e-16	-1.90407e-16	-1.36334e-16	-9.84516e-16	-2.05128e-16	-1.22979e-16	-1.00284e-16	-4.18832e-16	-1.39293e-16	-9.88605e-17	-1.26024e-16	-3.00406e-16	-2.4366e-16	-2.13808e-16	-1.5814e-16	-1.42684e-16	-8.81329e-16	-3.08058e-16	-1.04526e-16	-2.53586e-15	-2.46163e-15	-2.46313e-15	-2.53938e-15	-1.00036e-14	-3.41042e-15	-3.70892e-15	-2.809e-14	-5.85267e-15	-4.14886e-14	-1.41505e-14	-1.53668e-14	-1.16563e-13	-2.43494e-14	-1.50182e-13	-5.09502e-14	-5.5401e-14	-4.20595e-13	9.64993e-13	1	3.51518e-14
PGI	7.2042	0	0.5	0.0916667	0.958333	0.916667	1.375	0.916667	0.0833333	-0.25	0.0833333	0.0833333	-1.58333	1	1	0.0416667	0.458333	-1.08333	0.666667	-0.666667	-2.79167	0.833333	0.166667	0.0833333	-0.75	1.58333	0.833333	0.166667	0.958333	0.916667	1.375	0.541667	7.16667	8.16667	8.16667	9.16667	9.16667	7.16667	8.16667	8.16667	9.16667	9.16667	14.25	16.25	16.25	18.25	18.25	17	7.25
TMPPP	7.39816e-05	0	-7.00185e-20	-3.28151e-21	-1.71181e-18	-1.81845e-18	-1.33893e-18	-2.08838e-18	-4.25026e-19	-7.94588e-19	-1.02937e-18	-7.29603e-19	-5.2747e-18	-1.10418e-18	-6.62959e-19	-5.39191e-19	-2.25293e-18	-7.49479e-19	-5.32973e-19	-6.8115e-19	-1.60658e-18	-1.31144e-18	-1.14884e-18	-8.52213e-19	-7.69188e-19	-4.72876e-18	-1.66021e-18	-5.64088e-19	-1.3652e-17	-1.32619e-17	-1.3267e-17	-1.37114e-17	-5.39005e-17	-1.83979e-17	-1.9971e-17	-1.50809e-16	-3.1563e-17	-2.23717e-16	-7.61032e-17	-8.27712e-17	-6.27358e-16	-1.30866e-16	-8.06988e-16	-2.74656e-16	-2.9839e-16	-2.26258e-15	-9.38237e-15	-2.51481e-16	-3.41943e-16
EX_btn_e	1.73266e-22	1	0	0	0	0	0	0	0	0	0	0	0	0	0	0	0	0	0	0	0	0	0	0	0	0	0	0	0	0	0	0	0	0	0	0	0	0	0	0	0	0	0	0	0	0	0	0	0
PGK	-20.2414	0	-1	-0.1	-1.5	-1	-1.5	-1	-1	-2	-1	-1	-1	-2	-2	-0.5	-0.5	-2	-3	-2	-1.5	-2	-2	-1	-1	-2	-2	-2	-1.5	-1	-1.5	-1.5	-15	-17	-17	-19	-19	-14	-16	-16	-18	-18	-28	-32	-32	-36	-36	-30	-19
EX_ptrc_e	1.40838e-21	1	0	0	0	0	0	0	0	0	0	0	0	0	0	0	0	0	0	0	0	0	0	0	0	0	0	0	0	0	0	0	0	0	0	0	0	0	0	0	0	0	0	0	0	0	0	0	0
EDA	9.82893e-20	1	0	0	0	0	0	0	0	0	0	0	0	0	0	0	0	0	0	0	0	0	0	0	0	0	0	0	0	0	0	0	0	0	0	0	0	0	0	0	0	0	0	0	0	0	0	0	0
EX_spmd_e	1.65124e-21	1	0	0	0	0	0	0	0	0	0	0	0	0	0	0	0	0	0	0	0	0	0	0	0	0	0	0	0	0	0	0	0	0	0	0	0	0	0	0	0	0	0	0	0	0	0	0	0
EX_thym_e	2.86491e-21	1	0	0	0	0	0	0	0	0	0	0	0	0	0	0	0	0	0	0	0	0	0	0	0	0	0	0	0	0	0	0	0	0	0	0	0	0	0	0	0	0	0	0	0	0	0	0	0
EX_xtsn_e	8.13237e-22	1	0	0	0	0	0	0	0	0	0	0	0	0	0	0	0	0	0	0	0	0	0	0	0	0	0	0	0	0	0	0	0	0	0	0	0	0	0	0	0	0	0	0	0	0	0	0	0
NTPP1	1.53086e-20	1	0	0	0	0	0	0	0	0	0	0	0	0	0	0	0	0	0	0	0	0	0	0	0	0	0	0	0	0	0	0	0	0	0	0	0	0	0	0	0	0	0	0	0	0	0	0	0
URIK1	3.06276e-20	1	0	0	0	0	0	0	0	0	0	0	0	0	0	0	0	0	0	0	0	0	0	0	0	0	0	0	0	0	0	0	0	0	0	0	0	0	0	0	0	0	0	0	0	0	0	0	0
URIK2	3.06202e-20	1	0	0	0	0	0	0	0	0	0	0	0	0	0	0	0	0	0	0	0	0	0	0	0	0	0	0	0	0	0	0	0	0	0	0	0	0	0	0	0	0	0	0	0	0	0	0	0
NTPP2	1.53064e-20	1	0	0	0	0	0	0	0	0	0	0	0	0	0	0	0	0	0	0	0	0	0	0	0	0	0	0	0	0	0	0	0	0	0	0	0	0	0	0	0	0	0	0	0	0	0	0	0
PGL	4.77506	0	2.90453e-10	-0.05	0.75	0.5	0.25	0.5	0.5	1.5	0.5	0.5	2.5	3.17663e-09	-1.35809e-09	0.25	0.75	2.5	1	2	4.25	1	1	0.5	1.5	0.5	1	1	0.75	0.5	0.25	1.25	1	1	1	0.999999	1	0.999999	0.999999	0.999999	0.999996	0.999999	1.5	1.5	1.5	1.49999	1.49999	2	7.5
NTPTP1	1.89214e-20	1	0	0	0	0	0	0	0	0	0	0	0	0	0	0	0	0	0	0	0	0	0	0	0	0	0	0	0	0	0	0	0	0	0	0	0	0	0	0	0	0	0	0	0	0	0	0	0
NTPTP2	1.16945e-20	1	0	0	0	0	0	0	0	0	0	0	0	0	0	0	0	0	0	0	0	0	0	0	0	0	0	0	0	0	0	0	0	0	0	0	0	0	0	0	0	0	0	0	0	0	0	0	0
CYTDK1	4.70793e-20	1	0	0	0	0	0	0	0	0	0	0	0	0	0	0	0	0	0	0	0	0	0	0	0	0	0	0	0	0	0	0	0	0	0	0	0	0	0	0	0	0	0	0	0	0	0	0	0
RPE	2.49305	0	-1.49843e-11	-0.0333333	-0.166667	-0.333333	-0.5	-0.333333	0.333333	1	0.333333	0.333333	1.66667	-1.21915e-10	-6.08956e-10	0.166667	-0.166667	1.66667	0.666667	1.33333	2.83333	0.333333	0.666667	0.333333	1	-0.666667	0.333333	0.666667	-0.166667	-0.333333	-0.5	0.166667	0.666667	0.666667	0.666667	0.666666	0.666667	0.666667	0.666667	0.666667	0.666667	0.666667	1	0.999999	1	1	1	-1.10826e-08	5
DHQTi	0.385666	0	-2.15341e-12	3.03201e-13	2.74316e-10	9.38313e-11	2.34275e-10	1.41661e-11	-3.21545e-11	9.91608e-11	-2.20455e-10	-3.96311e-11	-1.11535e-09	7.4059e-11	-5.75445e-11	4.67015e-11	-1.27221e-10	1.4609e-10	-9.61385e-11	-2.39228e-11	-2.08655e-10	1	-9.01292e-11	2.0636e-10	1.6847e-10	1	1	8.34803e-11	-1.32528e-09	-2.31346e-09	-3.331e-10	2.5868e-09	9.09493e-10	-2.78609e-09	1.95867e-09	-9.07909e-09	-2.97735e-09	6.41144e-09	-1.52974e-08	1.99806e-09	-4.13395e-08	3.16288e-08	-4.01363e-08	-1.95376e-08	2.51364e-08	3.43298e-07	2.36692e-08	-1.12058e-10	-3.59068e-09
IPMD	0.491765	0	0	0	0	0	0	0	0	0	0	0	0	0	0	0	0	0	1	0	0	0	0	0	0	0	0	0	0	0	0	0	0	0	0	0	0	0	0	0	0	0	0	0	0	0	0	0	0
AIRC3	-0.358762	0	-3.06151e-10	1.54e-11	-1	1.71354e-08	-1	-1.86679e-08	-1.33122e-11	9.12877e-09	-1.08422e-09	2.77651e-10	-3.37249e-08	-5.88564e-09	-9.88114e-10	-3.59264e-09	-2.49875e-08	-8.58745e-09	3.75308e-09	-5.83343e-10	4.96651e-10	-6.53347e-09	-8.87693e-10	2.80582e-09	5.27673e-09	-4.22558e-08	-4.61686e-09	-1.27073e-09	-1	-5.49515e-08	-1	1.80406e-08	4.26272e-07	-2.70677e-09	-6.54479e-09	5.56371e-07	2.75731e-07	1.31173e-06	8.27141e-07	5.63588e-07	4.56382e-06	7.11126e-07	6.43856e-06	-2.47832e-07	2.24617e-06	1.0779e-05	5.63381e-06	-5.47881e-09	2.26865e-08
TALA	-1.79067	0	-1.33518e-10	-0.0133333	-1.06667	-0.933333	-1.2	-0.933333	0.133333	2.00697e-09	-0.266667	-0.266667	0.266667	-0.4	-0.4	-0.133333	-0.666667	0.266667	0.266667	0.133333	0.133333	-0.666667	-0.133333	-0.266667	-5.08544e-10	-1.06667	-0.666667	0.266667	-1.06667	-0.933333	-1.2	-0.933333	-0.533333	-0.533333	-0.533333	-0.533333	-0.533333	-0.533333	-0.533333	-0.533333	-0.533333	-0.533333	-0.799998	-0.800001	-0.799999	-0.799995	-0.799999	-2.4	-2
PUNP1	-0.00132938	0	2.77207e-11	1.48778e-13	0.00913242	0.0136986	-0.0547945	0.0136986	1.94639e-11	0.0182648	0.0182648	3.34349e-11	-0.00456621	-4.57924e-10	3.02707e-11	2.46883e-11	0.00913242	3.42852e-11	-2.06817e-10	3.10867e-11	-0.00456621	5.99699e-11	5.25056e-11	3.89713e-11	3.94596e-10	0.0136986	8.46355e-10	2.57756e-11	0.0730594	0.0136986	-0.118721	-0.520548	0.0365297	0.0365297	0.0365297	0.0365297	0.0365297	0.0365297	0.0365297	0.0365297	0.0365298	0.0365296	0.0730589	0.0730593	0.0730593	0.0730602	0.0730593	0.0730594	-7.23627e-09
PUNP2	0.00110611	0	-1.27657e-11	-2.89131e-13	-0.00913242	-0.0136986	0.0547945	-0.0136986	-7.37192e-11	-0.0182648	-0.0182648	-5.62295e-11	0.00456621	1.37173e-10	-4.31185e-11	2.54238e-11	-0.00913242	4.3691e-11	1.49274e-10	-9.44479e-11	0.00456621	-1.05316e-10	-3.81192e-10	-1.20403e-10	-7.70413e-11	-0.0136986	-3.71764e-10	-1.18927e-10	-0.0730594	-0.0136986	0.118721	0.520548	-0.0365297	-0.0365297	-0.0365297	-0.0365297	-0.0365297	-0.0365297	-0.0365297	-0.0365297	-0.0365297	-0.0365296	-0.0730591	-0.0730594	-0.0730593	-0.0730596	-0.0730593	-0.0730594	4.30592e-09
PUNP3	-0.0166693	0	-1.27655e-11	-2.89165e-13	-0.00913242	-0.0136986	0.0547945	-0.0136986	-7.37283e-11	-0.0182648	-0.0182648	-5.62389e-11	0.00456621	1.37155e-10	-4.31235e-11	2.54197e-11	-0.00913242	4.36754e-11	1.49261e-10	-9.4453e-11	0.00456621	-1.05338e-10	-3.8123e-10	-1.20438e-10	-7.70719e-11	-0.0136986	-3.71762e-10	-1.18922e-10	-0.0730594	-0.0136986	0.118721	-0.479452	-0.0365297	-0.0365297	-0.0365297	-0.0365297	-0.0365297	-0.0365297	-0.0365297	-0.0365297	-0.0365297	-0.0365296	-0.0730591	-0.0730594	-0.0730593	-0.0730596	-0.0730593	-0.0730594	4.30623e-09
ADSL2r	0.358762	0	3.06151e-10	-1.54e-11	1	-1.71354e-08	1	1.86679e-08	1.33122e-11	-9.12877e-09	1.08422e-09	-2.77651e-10	3.37249e-08	5.88564e-09	9.88114e-10	3.59264e-09	2.49875e-08	8.58745e-09	-3.75308e-09	5.83343e-10	-4.96651e-10	6.53347e-09	8.87693e-10	-2.80582e-09	-5.27673e-09	4.22558e-08	4.61686e-09	1.27073e-09	1	5.49515e-08	1	-1.80406e-08	-4.26272e-07	2.70677e-09	6.54479e-09	-5.56371e-07	-2.75731e-07	-1.31173e-06	-8.27141e-07	-5.63588e-07	-4.56382e-06	-7.11126e-07	-6.43856e-06	2.47832e-07	-2.24617e-06	-1.0779e-05	-5.63381e-06	5.47881e-09	-2.26865e-08
TKT1	1.43929	0	-4.23893e-12	-0.0166667	-0.0833333	-0.166667	-0.25	-0.166667	0.166667	0.5	0.166667	0.166667	0.833333	1.80638e-10	-3.09268e-10	0.0833333	-0.0833333	0.833333	0.333333	0.666667	1.41667	0.666667	0.333333	0.166667	0.5	0.166667	0.666667	0.333333	-0.0833333	-0.166667	-0.25	0.0833333	0.333333	0.333333	0.333333	0.333333	0.333333	0.333333	0.333333	0.333333	0.333333	0.333333	0.500001	0.5	0.5	0.500003	0.500001	-5.69727e-09	2.5
EX_fe2_e	-0.00532833	0	4.63758e-16	1.95498e-17	1.02131e-14	1.09493e-14	7.1997e-15	1.11935e-14	2.29399e-15	4.28319e-15	6.60234e-15	4.6902e-15	3.37948e-14	7.08543e-15	2.49638e-15	2.00543e-15	8.36719e-15	2.79547e-15	1.79726e-15	2.17874e-15	5.08709e-15	4.17336e-15	-2.8277e-16	-2.19287e-16	-2.68457e-16	-1.63239e-15	-1.10868e-15	-2.83712e-16	-9.79476e-15	-9.542e-15	-3.80713e-14	-3.9194e-14	-1.53108e-13	-5.18635e-14	-5.66425e-14	-4.32704e-13	-8.98361e-14	-6.41618e-13	6.8853e-14	7.4784e-14	5.64957e-13	1.18217e-13	3.77902e-12	1.28673e-12	1.39778e-12	1.06003e-11	1.94603e-12	5.27062e-14	7.13471e-14
PUNP5	0	1	0	0	0	0	0	0	0	0	0	0	0	0	0	0	0	0	0	0	0	0	0	0	0	0	0	0	0	0	0	0	0	0	0	0	0	0	0	0	0	0	0	0	0	0	0	0	0
PUNP6	0	1	0	0	0	0	0	0	0	0	0	0	0	0	0	0	0	0	0	0	0	0	0	0	0	0	0	0	0	0	0	0	0	0	0	0	0	0	0	0	0	0	0	0	0	0	0	0	0
PUNP7	0	1	0	0	0	0	0	0	0	0	0	0	0	0	0	0	0	0	0	0	0	0	0	0	0	0	0	0	0	0	0	0	0	0	0	0	0	0	0	0	0	0	0	0	0	0	0	0	0
G6PDA	3.06179e-20	1	0	0	0	0	0	0	0	0	0	0	0	0	0	0	0	0	0	0	0	0	0	0	0	0	0	0	0	0	0	0	0	0	0	0	0	0	0	0	0	0	0	0	0	0	0	0	0
RNDR1	1.22219e-19	1	0	0	0	0	0	0	0	0	0	0	0	0	0	0	0	0	0	0	0	0	0	0	0	0	0	0	0	0	0	0	0	0	0	0	0	0	0	0	0	0	0	0	0	0	0	0	0
ALCD2x	0	1	0	0	0	0	0	0	0	0	0	0	0	0	0	0	0	0	0	0	0	0	0	0	0	0	0	0	0	0	0	0	0	0	0	0	0	0	0	0	0	0	0	0	0	0	0	0	0
RNDR3	1.22229e-19	1	0	0	0	0	0	0	0	0	0	0	0	0	0	0	0	0	0	0	0	0	0	0	0	0	0	0	0	0	0	0	0	0	0	0	0	0	0	0	0	0	0	0	0	0	0	0	0
RNDR4	1.22012e-19	1	0	0	0	0	0	0	0	0	0	0	0	0	0	0	0	0	0	0	0	0	0	0	0	0	0	0	0	0	0	0	0	0	0	0	0	0	0	0	0	0	0	0	0	0	0	0	0
ALDD2y	4.08302e-20	1	0	0	0	0	0	0	0	0	0	0	0	0	0	0	0	0	0	0	0	0	0	0	0	0	0	0	0	0	0	0	0	0	0	0	0	0	0	0	0	0	0	0	0	0	0	0	0
TMDS	0.0177754	0	-4.67713e-17	-8.87382e-19	-4.98621e-16	-6.28494e-16	-4.13565e-16	-7.75652e-16	-1.45026e-16	-3.10281e-16	-3.39622e-16	-2.74803e-16	-1.93466e-15	-4.12249e-16	-2.32132e-16	-1.838e-16	-8.49214e-16	-2.83936e-16	-1.81429e-16	-2.41141e-16	-5.98386e-16	-4.79914e-16	-4.17686e-16	-3.11238e-16	-2.83632e-16	-1.66851e-15	-5.92241e-16	-2.0351e-16	-4.80483e-15	-4.76979e-15	1.48989e-14	1	6.0242e-14	2.04937e-14	-3.51608e-15	-2.6547e-14	-5.55387e-15	-3.93279e-14	-1.33952e-14	-1.45529e-14	-1.10311e-13	-2.30196e-14	-1.41872e-13	-4.83077e-14	-5.24795e-14	-3.97961e-13	-8.30232e-14	-2.25011e-15	-3.04501e-15
RMI	6.10396e-21	1	0	0	0	0	0	0	0	0	0	0	0	0	0	0	0	0	0	0	0	0	0	0	0	0	0	0	0	0	0	0	0	0	0	0	0	0	0	0	0	0	0	0	0	0	0	0	0
TMDK1	7.0851e-20	1	0	0	0	0	0	0	0	0	0	0	0	0	0	0	0	0	0	0	0	0	0	0	0	0	0	0	0	0	0	0	0	0	0	0	0	0	0	0	0	0	0	0	0	0	0	0	0
LYSAM	0	1	0	0	0	0	0	0	0	0	0	0	0	0	0	0	0	0	0	0	0	0	0	0	0	0	0	0	0	0	0	0	0	0	0	0	0	0	0	0	0	0	0	0	0	0	0	0	0
PPCDC	0.000191091	0	1.93922e-11	9.65444e-13	6.94275e-10	8.73679e-10	1.30028e-10	-2.98977e-10	9.4085e-11	-1.27046e-10	-2.97368e-10	1.62672e-10	-2.03195e-09	2.87259e-10	-4.63747e-11	5.6757e-11	9.03573e-10	2.42156e-10	-5.76002e-11	-3.50346e-10	6.57331e-10	-2.05691e-10	-2.93851e-10	-3.31482e-10	2.61888e-10	3.1485e-09	4.77473e-10	3.25118e-11	4.42902e-09	-2.72714e-10	5.61526e-09	5.324e-09	-1.61282e-08	-3.03791e-09	6.24252e-09	-8.80832e-08	4.7003e-09	-4.48758e-08	-2.67718e-10	-4.57531e-08	-2.1062e-07	-5.21059e-08	5.09019e-08	-4.73869e-08	-1.44289e-07	-3.11997e-07	-9.08161e-08	6.79122e-10	1.51507e-08
FTHFD	3.06301e-20	1	0	0	0	0	0	0	0	0	0	0	0	0	0	0	0	0	0	0	0	0	0	0	0	0	0	0	0	0	0	0	0	0	0	0	0	0	0	0	0	0	0	0	0	0	0	0	0
EX_glc__D_e	-12.1383	0	-0.5	-0.0416667	-1.70833	-1.41667	-1.625	-1.41667	-0.583333	-1.25	-0.583333	-0.583333	-0.916667	-1	-1	-0.291667	-1.20833	-1.41667	-1.66667	-1.33333	-1.45833	-1.83333	-1.16667	-0.583333	-0.75	-2.08333	-1.83333	-1.16667	-1.70833	-1.41667	-1.625	-1.79167	-8.16667	-9.16667	-9.16667	-10.1667	-10.1667	-8.16667	-9.16667	-9.16667	-10.1667	-10.1667	-15.75	-17.75	-17.75	-19.75	-19.75	-19	-14.75
DHAD1	0.937656	0	1.95669e-11	1.37811e-12	2.94714e-10	1.27928e-09	3.80785e-10	-7.75968e-10	5.98709e-11	-2.23109e-10	-3.60706e-10	9.3984e-11	-1.72528e-09	7.75958e-12	-2.1375e-10	1.08423e-10	7.12673e-10	2.48683e-10	1	-4.95615e-10	6.60551e-10	-6.27604e-10	-4.02734e-10	-2.92428e-10	3.1946e-10	3.65893e-09	4.30964e-10	1	1.72643e-09	1.98298e-09	3.85e-09	3.36912e-10	-6.42351e-09	-1.14243e-09	7.66554e-09	-1.00474e-07	3.07963e-09	-9.70601e-08	3.08525e-08	-7.20277e-08	-1.71553e-07	-2.12668e-08	4.25883e-08	-5.00543e-08	-1.00317e-07	-8.54269e-07	-1.81582e-07	3.51441e-09	1.04858e-08
IPPMIa	-0.491765	0	0	0	0	0	0	0	0	0	0	0	0	0	0	0	0	0	-1	0	0	0	0	0	0	0	0	0	0	0	0	0	0	0	0	0	0	0	0	0	0	0	0	0	0	0	0	0	0
EX_alltn_e	3.02969e-21	1	0	0	0	0	0	0	0	0	0	0	0	0	0	0	0	0	0	0	0	0	0	0	0	0	0	0	0	0	0	0	0	0	0	0	0	0	0	0	0	0	0	0	0	0	0	0	0
G3PD7	3.10862e-20	1	0	0	0	0	0	0	0	0	0	0	0	0	0	0	0	0	0	0	0	0	0	0	0	0	0	0	0	0	0	0	0	0	0	0	0	0	0	0	0	0	0	0	0	0	0	0	0
EDD	7.28588e-20	1	0	0	0	0	0	0	0	0	0	0	0	0	0	0	0	0	0	0	0	0	0	0	0	0	0	0	0	0	0	0	0	0	0	0	0	0	0	0	0	0	0	0	0	0	0	0	0
EX_ura_e	2.13379e-21	1	0	0	0	0	0	0	0	0	0	0	0	0	0	0	0	0	0	0	0	0	0	0	0	0	0	0	0	0	0	0	0	0	0	0	0	0	0	0	0	0	0	0	0	0	0	0	0
NADH9	4.1549e-20	1	0	0	0	0	0	0	0	0	0	0	0	0	0	0	0	0	0	0	0	0	0	0	0	0	0	0	0	0	0	0	0	0	0	0	0	0	0	0	0	0	0	0	0	0	0	0	0
EX_val__L_e	1.39228e-21	1	0	0	0	0	0	0	0	0	0	0	0	0	0	0	0	0	0	0	0	0	0	0	0	0	0	0	0	0	0	0	0	0	0	0	0	0	0	0	0	0	0	0	0	0	0	0	0
NADH10	4.1549e-20	1	0	0	0	0	0	0	0	0	0	0	0	0	0	0	0	0	0	0	0	0	0	0	0	0	0	0	0	0	0	0	0	0	0	0	0	0	0	0	0	0	0	0	0	0	0	0	0
ADK4	-1.76473e-20	1	0	0	0	0	0	0	0	0	0	0	0	0	0	0	0	0	0	0	0	0	0	0	0	0	0	0	0	0	0	0	0	0	0	0	0	0	0	0	0	0	0	0	0	0	0	0	0
INSK	9.7244e-20	1	0	0	0	0	0	0	0	0	0	0	0	0	0	0	0	0	0	0	0	0	0	0	0	0	0	0	0	0	0	0	0	0	0	0	0	0	0	0	0	0	0	0	0	0	0	0	0
MDH	4.17926	0	6.36611e-10	0.1	2	-3.03413e-08	1	3.61428e-08	7.0804e-10	1	-2.76762e-10	-2.64855e-10	6.66188e-08	1.11855e-08	2.75327e-09	6.89774e-09	1	1.49243e-08	-6.8016e-09	2.62476e-09	2.02726e-09	1.47208e-08	2.91643e-09	-5.01077e-09	-8.92466e-09	7.77129e-08	8.08563e-09	3.12008e-09	2	9.3535e-08	1	-5.45264e-08	-9.3189e-07	-3.13017e-08	1.1041e-08	-1.30539e-06	-4.82436e-07	-2.73601e-06	-1.41334e-06	-9.08471e-07	-8.65973e-06	-1.58344e-06	-1.33807e-05	1.85668e-07	-4.34834e-06	-1.83261e-05	-1.07739e-05	-5.89381e-09	-7.74674e-08
ABTA	1.63555e-19	1	0	0	0	0	0	0	0	0	0	0	0	0	0	0	0	0	0	0	0	0	0	0	0	0	0	0	0	0	0	0	0	0	0	0	0	0	0	0	0	0	0	0	0	0	0	0	0
EX_xan_e	1.73693e-21	1	0	0	0	0	0	0	0	0	0	0	0	0	0	0	0	0	0	0	0	0	0	0	0	0	0	0	0	0	0	0	0	0	0	0	0	0	0	0	0	0	0	0	0	0	0	0	0
FUM	4.17926	0	6.37694e-10	0.1	2	-2.9719e-08	1	3.57511e-08	6.81826e-10	1	1.06031e-10	-4.45459e-10	6.67504e-08	1.13042e-08	2.81936e-09	6.76462e-09	1	1.47731e-08	-6.91122e-09	2.52456e-09	1.86779e-09	1.41637e-08	2.97934e-09	-4.78294e-09	-9.17965e-09	7.84767e-08	8.33623e-09	3.31678e-09	2	9.17244e-08	1	-4.9076e-08	-9.2854e-07	-3.18295e-08	1.30031e-08	-1.29271e-06	-4.8415e-07	-2.71803e-06	-1.43179e-06	-9.28509e-07	-8.49615e-06	-1.5517e-06	-1.32118e-05	1.43016e-07	-4.4447e-06	-1.82072e-05	-1.0714e-05	-5.11683e-09	-8.26191e-08
FMNAT	7.39816e-05	0	-5.23798e-11	-5.44675e-12	-7.51788e-11	-4.91952e-09	-2.86162e-09	1.86494e-09	-6.90453e-10	-1.94928e-09	2.1225e-09	1.64407e-10	-3.09736e-10	2.17819e-10	-1.02736e-09	2.87074e-10	4.3028e-09	2.15896e-09	-5.36513e-10	-1.19169e-09	-2.50156e-09	-7.53876e-10	-1.09409e-09	-1.36048e-09	-1.45536e-09	5.55147e-09	-2.04664e-10	-7.22491e-10	-8.84612e-12	1.91851e-08	3.56444e-08	1.06176e-08	5.60785e-08	4.77905e-08	4.61626e-09	1.95868e-07	-5.61417e-08	9.09585e-08	-2.28788e-07	-1.9176e-07	-3.2736e-07	8.51787e-08	6.83631e-08	3.71507e-07	-7.71441e-08	-2.83585e-06	-4.13019e-07	1.81175e-08	4.01889e-08
PYDXNK	6.45419e-20	1	0	0	0	0	0	0	0	0	0	0	0	0	0	0	0	0	0	0	0	0	0	0	0	0	0	0	0	0	0	0	0	0	0	0	0	0	0	0	0	0	0	0	0	0	0	0	0
PYAM5PO	9.72361e-20	1	0	0	0	0	0	0	0	0	0	0	0	0	0	0	0	0	0	0	0	0	0	0	0	0	0	0	0	0	0	0	0	0	0	0	0	0	0	0	0	0	0	0	0	0	0	0	0
SSALx	5.69669e-20	1	0	0	0	0	0	0	0	0	0	0	0	0	0	0	0	0	0	0	0	0	0	0	0	0	0	0	0	0	0	0	0	0	0	0	0	0	0	0	0	0	0	0	0	0	0	0	0
ASPT	1.21245e-19	1	0	0	0	0	0	0	0	0	0	0	0	0	0	0	0	0	0	0	0	0	0	0	0	0	0	0	0	0	0	0	0	0	0	0	0	0	0	0	0	0	0	0	0	0	0	0	0
OHPBAT	-0.000147963	0	2.18629e-12	-3.01556e-13	-2.73523e-10	-9.30705e-11	-2.33903e-10	-1.34699e-11	3.22709e-11	-9.8995e-11	2.20952e-10	3.99459e-11	1.11744e-09	-7.35947e-11	5.76647e-11	-4.65985e-11	1.2764e-10	-1.45891e-10	9.61781e-11	2.40485e-11	2.08857e-10	-1.71043e-11	9.01904e-11	-2.06315e-10	-1.68534e-10	-1.10985e-09	-2.15911e-11	-8.33913e-11	1.32743e-09	2.31531e-09	3.37031e-10	-2.58465e-09	-8.95824e-10	2.7901e-09	-1.95964e-09	9.06555e-09	2.97887e-09	-6.41612e-09	1.52757e-08	-2.01375e-09	4.11979e-08	-3.16638e-08	4.00818e-08	1.95055e-08	-2.51493e-08	-3.43258e-07	-2.36633e-08	1.12663e-10	3.58985e-09
SERD_L	2.46274e-20	1	0	0	0	0	0	0	0	0	0	0	0	0	0	0	0	0	0	0	0	0	0	0	0	0	0	0	0	0	0	0	0	0	0	0	0	0	0	0	0	0	0	0	0	0	0	0	0
EX_dgsn_e	6.5715e-22	1	0	0	0	0	0	0	0	0	0	0	0	0	0	0	0	0	0	0	0	0	0	0	0	0	0	0	0	0	0	0	0	0	0	0	0	0	0	0	0	0	0	0	0	0	0	0	0
NADDP	3.70568e-20	1	0	0	0	0	0	0	0	0	0	0	0	0	0	0	0	0	0	0	0	0	0	0	0	0	0	0	0	0	0	0	0	0	0	0	0	0	0	0	0	0	0	0	0	0	0	0	0
EX_arab__L_e	1.26486e-21	1	0	0	0	0	0	0	0	0	0	0	0	0	0	0	0	0	0	0	0	0	0	0	0	0	0	0	0	0	0	0	0	0	0	0	0	0	0	0	0	0	0	0	0	0	0	0	0
EX_fru_e	9.16362e-22	1	0	0	0	0	0	0	0	0	0	0	0	0	0	0	0	0	0	0	0	0	0	0	0	0	0	0	0	0	0	0	0	0	0	0	0	0	0	0	0	0	0	0	0	0	0	0	0
THRD	1.06572e-20	1	0	0	0	0	0	0	0	0	0	0	0	0	0	0	0	0	0	0	0	0	0	0	0	0	0	0	0	0	0	0	0	0	0	0	0	0	0	0	0	0	0	0	0	0	0	0	0
HEX4	1.10812e-19	1	0	0	0	0	0	0	0	0	0	0	0	0	0	0	0	0	0	0	0	0	0	0	0	0	0	0	0	0	0	0	0	0	0	0	0	0	0	0	0	0	0	0	0	0	0	0	0
EX_gal_e	1.19599e-21	1	0	0	0	0	0	0	0	0	0	0	0	0	0	0	0	0	0	0	0	0	0	0	0	0	0	0	0	0	0	0	0	0	0	0	0	0	0	0	0	0	0	0	0	0	0	0	0
NMNAT	2.60787e-20	1	0	0	0	0	0	0	0	0	0	0	0	0	0	0	0	0	0	0	0	0	0	0	0	0	0	0	0	0	0	0	0	0	0	0	0	0	0	0	0	0	0	0	0	0	0	0	0
EX_xyl__D_e	1.01037e-21	1	0	0	0	0	0	0	0	0	0	0	0	0	0	0	0	0	0	0	0	0	0	0	0	0	0	0	0	0	0	0	0	0	0	0	0	0	0	0	0	0	0	0	0	0	0	0	0
KARA1	-0.937656	0	-1.95669e-11	-1.37811e-12	-2.94714e-10	-1.27928e-09	-3.80785e-10	7.75968e-10	-5.98709e-11	2.23109e-10	3.60706e-10	-9.3984e-11	1.72528e-09	-7.75958e-12	2.1375e-10	-1.08423e-10	-7.12673e-10	-2.48683e-10	-1	4.95615e-10	-6.60551e-10	6.27604e-10	4.02734e-10	2.92428e-10	-3.1946e-10	-3.65893e-09	-4.30964e-10	-1	-1.72643e-09	-1.98298e-09	-3.85e-09	-3.36912e-10	6.42351e-09	1.14243e-09	-7.66554e-09	1.00474e-07	-3.07963e-09	9.70601e-08	-3.08525e-08	7.20277e-08	1.71553e-07	2.12668e-08	-4.25883e-08	5.00543e-08	1.00317e-07	8.54269e-07	1.81582e-07	-3.51441e-09	-1.04858e-08
HMPK1	0	1	0	0	0	0	0	0	0	0	0	0	0	0	0	0	0	0	0	0	0	0	0	0	0	0	0	0	0	0	0	0	0	0	0	0	0	0	0	0	0	0	0	0	0	0	0	0	0
KARA2	0.328128	0	5.49566e-14	2.54086e-15	1.31607e-12	1.58182e-12	7.65961e-13	1.08501e-12	2.35551e-13	5.03444e-13	7.04281e-13	5.31483e-13	3.69851e-12	8.30026e-13	4.61956e-13	4.35191e-13	1.6314e-12	1	1.42522e-13	1.59527e-13	3.62431e-13	3.02193e-13	1.68447e-13	1.24061e-13	1.04696e-13	6.4704e-13	1.09352e-13	4.70208e-14	8.26801e-13	7.9887e-13	-6.50258e-14	-6.00952e-14	-1.45309e-13	-1.67243e-14	-1.14619e-12	-9.06833e-12	-1.84108e-12	-1.34865e-11	-8.4195e-12	-9.14005e-12	-6.96433e-11	-1.4483e-11	-1.26326e-10	-4.29482e-11	-4.66418e-11	-3.54471e-10	-9.33974e-11	-2.42879e-12	-3.34648e-12
EX_duri_e	7.54929e-22	1	0	0	0	0	0	0	0	0	0	0	0	0	0	0	0	0	0	0	0	0	0	0	0	0	0	0	0	0	0	0	0	0	0	0	0	0	0	0	0	0	0	0	0	0	0	0	0
EX_for_e	2.04409e-20	1	0	0	0	0	0	0	0	0	0	0	0	0	0	0	0	0	0	0	0	0	0	0	0	0	0	0	0	0	0	0	0	0	0	0	0	0	0	0	0	0	0	0	0	0	0	0	0
EX_gly_e	4.96223e-21	1	0	0	0	0	0	0	0	0	0	0	0	0	0	0	0	0	0	0	0	0	0	0	0	0	0	0	0	0	0	0	0	0	0	0	0	0	0	0	0	0	0	0	0	0	0	0	0
EX_h2_e	3.47526e-21	1	0	0	0	0	0	0	0	0	0	0	0	0	0	0	0	0	0	0	0	0	0	0	0	0	0	0	0	0	0	0	0	0	0	0	0	0	0	0	0	0	0	0	0	0	0	0	0
EX_lys__L_e	1.05851e-21	1	0	0	0	0	0	0	0	0	0	0	0	0	0	0	0	0	0	0	0	0	0	0	0	0	0	0	0	0	0	0	0	0	0	0	0	0	0	0	0	0	0	0	0	0	0	0	0
ACCOAC	0.0770561	0	-6.72826e-15	-2.67104e-16	-1.39479e-13	-1.49688e-13	-6.04135e-15	-1.06915e-14	-2.98974e-15	-5.01053e-15	3.52936e-14	2.4446e-14	1.799e-13	3.58398e-14	-1.42738e-15	-6.87686e-17	3.75136e-16	-4.84821e-16	4.48382e-15	9.6618e-15	2.57875e-14	1.96302e-14	9.10304e-14	6.78094e-14	6.29806e-14	3.87291e-13	1.21486e-13	3.90878e-14	1.01518e-12	9.86085e-13	6.1641e-13	6.34504e-13	2.48e-12	8.40929e-13	2.3187e-12	1.76327e-11	3.67221e-12	2.61371e-11	4.31689e-12	4.68835e-12	3.56042e-11	7.42052e-12	3.38318e-11	1.15097e-11	1.25025e-11	9.49252e-11	7.95134e-13	4	2.3012e-14
NADK	0.000148295	0	2.48379e-11	1.2236e-12	-9.34447e-10	6.78941e-10	-2.92832e-10	-4.95044e-10	-1.99602e-10	-2.10171e-09	1.71197e-10	-1.44494e-10	-1.85304e-09	-1.10083e-09	9.50852e-11	1.97442e-10	4.60382e-11	2.1752e-11	1.23941e-10	1.68047e-09	-4.43239e-10	8.90179e-10	1.86075e-09	1.15634e-09	-8.90083e-11	6.36577e-10	2.99251e-10	1.62979e-10	2.09077e-09	9.3587e-09	4.53464e-09	-6.9081e-09	-5.25573e-08	1.27956e-08	7.02416e-09	-5.15936e-08	-5.25015e-08	-5.86392e-08	3.4938e-08	-2.74089e-08	4.90297e-08	-7.96578e-08	-3.17194e-07	-1.35691e-07	-1.50214e-07	3.2862e-07	-4.29016e-07	-6.30953e-09	-1.55266e-08
GLXCL	2.55891e-20	1	0	0	0	0	0	0	0	0	0	0	0	0	0	0	0	0	0	0	0	0	0	0	0	0	0	0	0	0	0	0	0	0	0	0	0	0	0	0	0	0	0	0	0	0	0	0	0
ICHORS_copy2	-1.70732e-07	0	-2.82025e-08	-5.40078e-09	-1.77446e-07	-1.33224e-07	-1.39468e-07	-1.50463e-07	-3.96263e-08	-1.03537e-07	-8.3178e-08	-5.95971e-08	-3.67648e-07	-1.07697e-07	-7.87331e-08	-4.12726e-08	-2.02807e-07	-7.24663e-08	-9.38457e-08	-6.7916e-08	-1.34075e-07	-1.09043e-07	-1.1035e-07	-7.93852e-08	-6.19823e-08	-3.35775e-07	-1.43831e-07	-6.02451e-08	-9.40765e-07	-8.70424e-07	-9.08453e-07	-8.52211e-07	-3.6004e-06	-1.27758e-06	-1.38282e-06	-9.83718e-06	-2.16362e-06	-1.47001e-05	-5.03905e-06	-5.47126e-06	-4.10176e-05	-8.64707e-06	-5.29482e-05	-1.80946e-05	-1.96495e-05	-0.000148104	-3.10709e-05	-1.05855e-06	-1.42492e-06
SUCBZS	-2.49772e-21	1	0	0	0	0	0	0	0	0	0	0	0	0	0	0	0	0	0	0	0	0	0	0	0	0	0	0	0	0	0	0	0	0	0	0	0	0	0	0	0	0	0	0	0	0	0	0	0
DHBD	-9.56517e-20	1	0	0	0	0	0	0	0	0	0	0	0	0	0	0	0	0	0	0	0	0	0	0	0	0	0	0	0	0	0	0	0	0	0	0	0	0	0	0	0	0	0	0	0	0	0	0	0
ICHORT	8.34585e-22	1	0	0	0	0	0	0	0	0	0	0	0	0	0	0	0	0	0	0	0	0	0	0	0	0	0	0	0	0	0	0	0	0	0	0	0	0	0	0	0	0	0	0	0	0	0	0	0
EX_ser__L_e	2.97177e-21	1	0	0	0	0	0	0	0	0	0	0	0	0	0	0	0	0	0	0	0	0	0	0	0	0	0	0	0	0	0	0	0	0	0	0	0	0	0	0	0	0	0	0	0	0	0	0	0
EX_thm_e	2.22318e-22	1	0	0	0	0	0	0	0	0	0	0	0	0	0	0	0	0	0	0	0	0	0	0	0	0	0	0	0	0	0	0	0	0	0	0	0	0	0	0	0	0	0	0	0	0	0	0	0
EX_trp__L_e	6.08325e-22	1	0	0	0	0	0	0	0	0	0	0	0	0	0	0	0	0	0	0	0	0	0	0	0	0	0	0	0	0	0	0	0	0	0	0	0	0	0	0	0	0	0	0	0	0	0	0	0
GLUTRR	0.00118371	0	-7.73496e-18	-3.50602e-19	-1.85126e-16	-1.98065e-16	-1.45927e-16	-2.26334e-16	-4.62368e-17	-8.64067e-17	-1.11706e-16	-7.92901e-17	-5.71878e-16	-1.19843e-16	-7.1867e-17	-5.86531e-17	-2.44936e-16	-8.14078e-17	-5.781e-17	-7.39009e-17	-1.75012e-16	-1.42541e-16	-1.24677e-16	-9.25498e-17	-8.35047e-17	-5.1423e-16	-1.80278e-16	-6.12027e-17	-1.48398e-15	-1.44023e-15	-1.44075e-15	-1.48613e-15	-5.8463e-15	-1.99425e-15	-2.16703e-15	-1.63954e-14	-3.42727e-15	-2.42942e-14	-8.26668e-15	-8.98066e-15	-6.81591e-14	-1.422e-14	-8.76207e-14	-2.98331e-14	-3.24057e-14	-2.45778e-13	-1.93846e-13	-5.20362e-15	-7.07097e-15
GLCS1	0.159085	0	-1.45656e-16	-6.81868e-18	-3.55699e-15	-3.762e-15	-2.801e-15	-4.21663e-15	-8.74225e-16	-1.64673e-15	-2.14367e-15	-1.50261e-15	-1.07963e-14	-2.27571e-15	-1.36445e-15	-1.11004e-15	-4.67162e-15	-1.53999e-15	-1.10399e-15	-1.40703e-15	-3.32034e-15	-2.71185e-15	-2.35519e-15	-1.75304e-15	-1.58237e-15	-9.76327e-15	-3.42055e-15	-1.15894e-15	-2.80892e-14	-2.73378e-14	-2.73813e-14	-2.82112e-14	-1.10734e-13	-3.78656e-14	-4.12161e-14	-3.11316e-13	-6.50624e-14	-4.59685e-13	-1.56803e-13	-1.70284e-13	-1.29519e-12	-2.70232e-13	-1.66024e-12	-5.66084e-13	-6.14063e-13	-4.66068e-12	1.80239e-11	4.82656e-13	6.56566e-13
GLCP	3.06044e-20	1	0	0	0	0	0	0	0	0	0	0	0	0	0	0	0	0	0	0	0	0	0	0	0	0	0	0	0	0	0	0	0	0	0	0	0	0	0	0	0	0	0	0	0	0	0	0	0
EX_din_e	6.61265e-22	1	0	0	0	0	0	0	0	0	0	0	0	0	0	0	0	0	0	0	0	0	0	0	0	0	0	0	0	0	0	0	0	0	0	0	0	0	0	0	0	0	0	0	0	0	0	0	0
RBK_L1	5.86969e-21	1	0	0	0	0	0	0	0	0	0	0	0	0	0	0	0	0	0	0	0	0	0	0	0	0	0	0	0	0	0	0	0	0	0	0	0	0	0	0	0	0	0	0	0	0	0	0	0
RBP4E	0	1	0	0	0	0	0	0	0	0	0	0	0	0	0	0	0	0	0	0	0	0	0	0	0	0	0	0	0	0	0	0	0	0	0	0	0	0	0	0	0	0	0	0	0	0	0	0	0
TARTD	4.86728e-21	1	0	0	0	0	0	0	0	0	0	0	0	0	0	0	0	0	0	0	0	0	0	0	0	0	0	0	0	0	0	0	0	0	0	0	0	0	0	0	0	0	0	0	0	0	0	0	0
NTD2	0.0177754	0	-4.67713e-17	-8.87382e-19	-4.98621e-16	-6.28494e-16	-4.13565e-16	-7.75652e-16	-1.45026e-16	-3.10281e-16	-3.39622e-16	-2.74803e-16	-1.93466e-15	-4.12249e-16	-2.32132e-16	-1.838e-16	-8.49214e-16	-2.83936e-16	-1.81429e-16	-2.41141e-16	-5.98386e-16	-4.79914e-16	-4.17686e-16	-3.11238e-16	-2.83632e-16	-1.66851e-15	-5.92241e-16	-2.0351e-16	-4.80483e-15	-4.76979e-15	1.48989e-14	1	6.0242e-14	2.04937e-14	-3.51608e-15	-2.6547e-14	-5.55387e-15	-3.93279e-14	-1.33952e-14	-1.45529e-14	-1.10311e-13	-2.30196e-14	-1.41872e-13	-4.83077e-14	-5.24795e-14	-3.97961e-13	-8.30232e-14	-2.25011e-15	-3.04501e-15
GLCRAL	1.03493e-20	1	0	0	0	0	0	0	0	0	0	0	0	0	0	0	0	0	0	0	0	0	0	0	0	0	0	0	0	0	0	0	0	0	0	0	0	0	0	0	0	0	0	0	0	0	0	0	0
NTD4	1.05577e-19	1	0	0	0	0	0	0	0	0	0	0	0	0	0	0	0	0	0	0	0	0	0	0	0	0	0	0	0	0	0	0	0	0	0	0	0	0	0	0	0	0	0	0	0	0	0	0	0
NTD5	6.26211e-20	1	0	0	0	0	0	0	0	0	0	0	0	0	0	0	0	0	0	0	0	0	0	0	0	0	0	0	0	0	0	0	0	0	0	0	0	0	0	0	0	0	0	0	0	0	0	0	0
EX_fmn_e	7.52169e-22	1	0	0	0	0	0	0	0	0	0	0	0	0	0	0	0	0	0	0	0	0	0	0	0	0	0	0	0	0	0	0	0	0	0	0	0	0	0	0	0	0	0	0	0	0	0	0	0
EX_gthox_e	0	1	0	0	0	0	0	0	0	0	0	0	0	0	0	0	0	0	0	0	0	0	0	0	0	0	0	0	0	0	0	0	0	0	0	0	0	0	0	0	0	0	0	0	0	0	0	0	0
KAS14	4.51682e-20	1	0	0	0	0	0	0	0	0	0	0	0	0	0	0	0	0	0	0	0	0	0	0	0	0	0	0	0	0	0	0	0	0	0	0	0	0	0	0	0	0	0	0	0	0	0	0	0
HEMEOS	0	1	0	0	0	0	0	0	0	0	0	0	0	0	0	0	0	0	0	0	0	0	0	0	0	0	0	0	0	0	0	0	0	0	0	0	0	0	0	0	0	0	0	0	0	0	0	0	0
ADMDC	-9.48243e-20	1	0	0	0	0	0	0	0	0	0	0	0	0	0	0	0	0	0	0	0	0	0	0	0	0	0	0	0	0	0	0	0	0	0	0	0	0	0	0	0	0	0	0	0	0	0	0	0
AGMT	2.19206e-20	1	0	0	0	0	0	0	0	0	0	0	0	0	0	0	0	0	0	0	0	0	0	0	0	0	0	0	0	0	0	0	0	0	0	0	0	0	0	0	0	0	0	0	0	0	0	0	0
NTD6	0.00110611	0	-1.27657e-11	-2.89131e-13	-0.00913242	-0.0136986	0.0547945	-0.0136986	-7.37192e-11	-0.0182648	-0.0182648	-5.62295e-11	0.00456621	1.37173e-10	-4.31185e-11	2.54238e-11	-0.00913242	4.3691e-11	1.49274e-10	-9.44479e-11	0.00456621	-1.05316e-10	-3.81192e-10	-1.20403e-10	-7.70413e-11	-0.0136986	-3.71764e-10	-1.18927e-10	-0.0730594	-0.0136986	0.118721	0.520548	-0.0365297	-0.0365297	-0.0365297	-0.0365297	-0.0365297	-0.0365297	-0.0365297	-0.0365297	-0.0365297	-0.0365296	-0.0730591	-0.0730594	-0.0730593	-0.0730596	-0.0730593	-0.0730594	4.30592e-09
LGTHL	-6.26374e-20	1	0	0	0	0	0	0	0	0	0	0	0	0	0	0	0	0	0	0	0	0	0	0	0	0	0	0	0	0	0	0	0	0	0	0	0	0	0	0	0	0	0	0	0	0	0	0	0
PYDXPP	5.83441e-20	1	0	0	0	0	0	0	0	0	0	0	0	0	0	0	0	0	0	0	0	0	0	0	0	0	0	0	0	0	0	0	0	0	0	0	0	0	0	0	0	0	0	0	0	0	0	0	0
PDXPP	5.82866e-20	1	0	0	0	0	0	0	0	0	0	0	0	0	0	0	0	0	0	0	0	0	0	0	0	0	0	0	0	0	0	0	0	0	0	0	0	0	0	0	0	0	0	0	0	0	0	0	0
ARGDC	1.27027e-20	1	0	0	0	0	0	0	0	0	0	0	0	0	0	0	0	0	0	0	0	0	0	0	0	0	0	0	0	0	0	0	0	0	0	0	0	0	0	0	0	0	0	0	0	0	0	0	0
HACD6	0.108375	0	9.00714e-12	4.16285e-13	2.17375e-10	2.33086e-10	1.71806e-10	2.66511e-10	5.44759e-11	1.01856e-10	1.31649e-10	9.35875e-11	-1.78524e-09	1.41443e-10	8.47478e-11	6.91197e-11	2.88959e-10	9.59887e-11	6.82366e-11	-2.26763e-10	2.06611e-10	1.6797e-10	1.47073e-10	-2.83661e-10	9.8443e-11	6.06273e-10	2.12665e-10	7.21827e-11	1.74929e-09	-4.50121e-09	1.69978e-09	1.75312e-09	2	2	2	2	2	2	2	2	2	2	4	4	4	4	4	1.63186e-09	2.21223e-09
ECOAH1	0.18543	0	1.19764e-11	1.10199e-12	4.52218e-10	3.15585e-10	3.63838e-10	1.55719e-10	1.26952e-10	2.68397e-10	1.82619e-11	-9.67979e-12	-1.62776e-09	3.16256e-10	1.7786e-10	2.68806e-11	1.17227e-10	-7.87736e-11	4.43343e-11	-3.54033e-10	2.33337e-10	-7.11675e-11	7.49765e-13	-3.64586e-10	-2.99413e-11	1.24593e-09	4.12773e-10	1.66576e-10	4.55508e-09	-7.73783e-09	5.28422e-10	1.2753e-09	2	2	2	2	2	2	2	2	2	2	4	4	4	4	4	4	1.14988e-09
ECOAH2	0.18543	0	1.43676e-11	9.97088e-13	2.66024e-10	-9.99708e-11	1.66224e-10	-1.21784e-10	1.19675e-10	6.48062e-11	1.75328e-10	1.40937e-11	-1.31266e-09	2.23846e-10	2.04944e-10	3.02336e-11	8.08247e-10	2.65836e-10	1.38636e-10	-3.32112e-10	4.8442e-10	4.3383e-10	1.82561e-10	-4.53381e-10	1.86052e-10	1.07638e-09	-1.28307e-10	5.31819e-11	5.12572e-10	-4.62993e-09	2.54467e-09	-6.95468e-11	2	2	2	2	2	2	2	2	2	2	4	4	4	4	4	4	-6.03767e-10
ARGSS	0.308936	0	-1.92571e-15	-8.93927e-17	7.68541e-14	1.78774e-13	2.99092e-14	-1.88945e-13	-1.68183e-14	1	6.70445e-17	-1.11741e-16	1.34089e-16	-4.24615e-16	-5.14008e-16	-5.58704e-17	-1.11741e-17	-2.01133e-16	-1.02802e-15	-2.01133e-16	3.24048e-16	-1.11741e-16	-4.46963e-16	-2.90526e-16	4.46963e-17	1.78785e-16	-2.68178e-16	-4.69311e-16	5.69878e-16	6.92793e-16	6.59271e-16	4.35789e-16	-1.47498e-15	-1.65376e-15	-1.96664e-15	-1.83255e-15	-2.14542e-15	-1.07271e-15	-1.2515e-15	-1.56437e-15	-1.43028e-15	-1.74316e-15	-2.14543e-15	-2.50299e-15	-3.12874e-15	-2.86057e-15	-3.48631e-15	-2.68178e-15	-2.12308e-15
AGPR	-0.308936	0	1.92571e-15	8.93927e-17	-7.68541e-14	-1.78774e-13	-2.99092e-14	1.88945e-13	1.68183e-14	-1	-6.70445e-17	1.11741e-16	-1.34089e-16	4.24615e-16	5.14008e-16	5.58704e-17	1.11741e-17	2.01133e-16	1.02802e-15	2.01133e-16	-3.24048e-16	1.11741e-16	4.46963e-16	2.90526e-16	-4.46963e-17	-1.78785e-16	2.68178e-16	4.69311e-16	-5.69878e-16	-6.92793e-16	-6.59271e-16	-4.35789e-16	1.47498e-15	1.65376e-15	1.96664e-15	1.83255e-15	2.14542e-15	1.07271e-15	1.2515e-15	1.56437e-15	1.43028e-15	1.74316e-15	2.14543e-15	2.50299e-15	3.12874e-15	2.86057e-15	3.48631e-15	2.68178e-15	2.12308e-15
SPMS	1.64188e-21	1	0	0	0	0	0	0	0	0	0	0	0	0	0	0	0	0	0	0	0	0	0	0	0	0	0	0	0	0	0	0	0	0	0	0	0	0	0	0	0	0	0	0	0	0	0	0	0
G1SAT	0.00118371	0	-7.73496e-18	-3.50602e-19	-1.85126e-16	-1.98065e-16	-1.45927e-16	-2.26334e-16	-4.62368e-17	-8.64067e-17	-1.11706e-16	-7.92901e-17	-5.71878e-16	-1.19843e-16	-7.1867e-17	-5.86531e-17	-2.44936e-16	-8.14078e-17	-5.781e-17	-7.39009e-17	-1.75012e-16	-1.42541e-16	-1.24677e-16	-9.25498e-17	-8.35047e-17	-5.1423e-16	-1.80278e-16	-6.12027e-17	-1.48398e-15	-1.44023e-15	-1.44075e-15	-1.48613e-15	-5.8463e-15	-1.99425e-15	-2.16703e-15	-1.63954e-14	-3.42727e-15	-2.42942e-14	-8.26668e-15	-8.98066e-15	-6.81591e-14	-1.422e-14	-8.76207e-14	-2.98331e-14	-3.24057e-14	-2.45778e-13	-1.93846e-13	-5.20362e-15	-7.07097e-15
KDOCT2	0.0385271	0	-2.77167e-17	-1.19875e-18	-6.25331e-16	-6.74643e-16	-4.99575e-16	-7.80663e-16	-1.57561e-16	-2.95387e-16	-3.80814e-16	-2.72668e-16	-1.96903e-15	-4.10255e-16	-2.45958e-16	-2.00568e-16	-8.37664e-16	-2.78587e-16	-1.97721e-16	-2.52048e-16	-6.00813e-16	-4.87321e-16	-4.27615e-16	-3.1628e-16	-2.85369e-16	-1.76266e-15	-6.16116e-16	-2.09053e-16	-5.07173e-15	-4.92326e-15	-4.92626e-15	-5.07876e-15	-2.00072e-14	-6.82084e-15	-7.41784e-15	-5.618e-14	-1.17053e-14	-8.29773e-14	-2.8301e-14	-3.07337e-14	-2.33126e-13	-4.86989e-14	-3.00364e-13	-1.019e-13	-1.10802e-13	-8.4119e-13	1.92999e-12	2	7.03036e-14
ECOAH3	0.18543	0	-1.51812e-12	-3.60167e-13	3.51658e-10	1.43198e-10	-1.25431e-10	-1.37096e-10	4.62356e-11	3.0803e-11	2.87475e-10	2.02353e-10	-1.04277e-09	3.41675e-10	-5.69539e-11	1.86629e-12	-1.87953e-10	9.2247e-11	8.66281e-11	-2.84284e-10	-1.65638e-10	1.85777e-10	1.15494e-10	-3.16273e-10	-7.51679e-11	1.47747e-09	-2.3051e-11	1.69313e-10	9.56485e-10	-5.07307e-09	7.54174e-10	1.65702e-09	2	2	2	2	2	2	2	2	2	2	4	4	4	4	4	4	3.98767e-09
UGLT	-3.59107e-14	1	0	0	0	0	0	0	0	0	0	0	0	0	0	0	0	0	0	0	0	0	0	0	0	0	0	0	0	0	0	0	0	0	0	0	0	0	0	0	0	0	0	0	0	0	0	0	0
EDTXS1	4.27301e-15	1	0	0	0	0	0	0	0	0	0	0	0	0	0	0	0	0	0	0	0	0	0	0	0	0	0	0	0	0	0	0	0	0	0	0	0	0	0	0	0	0	0	0	0	0	0	0	0
DXPS	0.000940528	0	2.26965e-16	1.01168e-17	5.28267e-15	5.66347e-15	3.29419e-15	5.12108e-15	1.05361e-15	1.96476e-15	2.97575e-15	2.11667e-15	1.52346e-14	3.20115e-15	1.74382e-15	1.41566e-15	5.91453e-15	1.96821e-15	1.05102e-15	1.29152e-15	3.02897e-15	2.47944e-15	2.01645e-15	1.49463e-15	1.33255e-15	8.21114e-15	3.27998e-15	1.12898e-15	2.07744e-14	2.6069e-14	2.21883e-14	2.28977e-14	9.02219e-14	3.08404e-14	3.17903e-14	1.72558e-13	5.01921e-14	3.55091e-13	7.39157e-14	8.03174e-14	3.29038e-13	1.26999e-13	6.9696e-13	2.37416e-13	2.57959e-13	9.4761e-13	3.568e-13	9.85286e-15	1.32267e-14
OAADC	3.05786e-20	1	0	0	0	0	0	0	0	0	0	0	0	0	0	0	0	0	0	0	0	0	0	0	0	0	0	0	0	0	0	0	0	0	0	0	0	0	0	0	0	0	0	0	0	0	0	0	0
MNNH	1.79446e-20	1	0	0	0	0	0	0	0	0	0	0	0	0	0	0	0	0	0	0	0	0	0	0	0	0	0	0	0	0	0	0	0	0	0	0	0	0	0	0	0	0	0	0	0	0	0	0	0
CDPMEK	0.000792565	0	2.77977e-17	9.14636e-19	4.77122e-16	5.1069e-16	-4.88795e-17	-7.08835e-17	-1.12567e-17	-2.35075e-17	3.53035e-16	2.50627e-16	1.80624e-15	3.78195e-16	2.88612e-16	2.37481e-16	9.94304e-16	3.29185e-16	3.61382e-16	4.78383e-16	1.14752e-15	9.27107e-16	1.31651e-15	9.78469e-16	8.92151e-16	5.49139e-15	2.39043e-15	7.9531e-16	1.36912e-14	1.92054e-14	1.65826e-14	1.70937e-14	6.71212e-14	2.28576e-14	3.08471e-14	1.66762e-13	4.87994e-14	3.46659e-13	1.09535e-13	1.18979e-13	6.23421e-13	1.88261e-13	1.04865e-12	3.56963e-13	3.87752e-13	1.93441e-12	8.09298e-13	2.17099e-14	2.95102e-14
EDTXS2	6.62938e-23	1	0	0	0	0	0	0	0	0	0	0	0	0	0	0	0	0	0	0	0	0	0	0	0	0	0	0	0	0	0	0	0	0	0	0	0	0	0	0	0	0	0	0	0	0	0	0	0
ALTRH	8.24483e-21	1	0	0	0	0	0	0	0	0	0	0	0	0	0	0	0	0	0	0	0	0	0	0	0	0	0	0	0	0	0	0	0	0	0	0	0	0	0	0	0	0	0	0	0	0	0	0	0
MECDPS	0.000792565	0	2.77977e-17	9.14636e-19	4.77122e-16	5.1069e-16	-4.88795e-17	-7.08835e-17	-1.12567e-17	-2.35075e-17	3.53035e-16	2.50627e-16	1.80624e-15	3.78195e-16	2.88612e-16	2.37481e-16	9.94304e-16	3.29185e-16	3.61382e-16	4.78383e-16	1.14752e-15	9.27107e-16	1.31651e-15	9.78469e-16	8.92151e-16	5.49139e-15	2.39043e-15	7.9531e-16	1.36912e-14	1.92054e-14	1.65826e-14	1.70937e-14	6.71212e-14	2.28576e-14	3.08471e-14	1.66762e-13	4.87994e-14	3.46659e-13	1.09535e-13	1.18979e-13	6.23421e-13	1.88261e-13	1.04865e-12	3.56963e-13	3.87752e-13	1.93441e-12	8.09298e-13	2.17099e-14	2.95102e-14
GUI1	0	1	0	0	0	0	0	0	0	0	0	0	0	0	0	0	0	0	0	0	0	0	0	0	0	0	0	0	0	0	0	0	0	0	0	0	0	0	0	0	0	0	0	0	0	0	0	0	0
EDTXS3	0	1	0	0	0	0	0	0	0	0	0	0	0	0	0	0	0	0	0	0	0	0	0	0	0	0	0	0	0	0	0	0	0	0	0	0	0	0	0	0	0	0	0	0	0	0	0	0	0
PGAMT	-0.0951845	0	-2.09617e-15	-9.47903e-17	-4.93998e-14	-5.35555e-14	-7.79102e-14	-1.20374e-13	-2.4363e-14	-4.5753e-14	-4.47106e-14	-3.18159e-14	-2.28808e-13	-4.79836e-14	4.47398e-14	3.78269e-14	1.58887e-13	5.20702e-14	3.38113e-14	4.71349e-14	1.14694e-13	9.19934e-14	6.63798e-14	4.94056e-14	4.54635e-14	2.79787e-13	6.57862e-14	2.13673e-14	5.48409e-13	5.32559e-13	-1.70384e-13	-1.75867e-13	-6.93497e-13	-2.37101e-13	-8.94808e-13	-6.78124e-12	-1.41561e-12	-1.00413e-11	4.32869e-13	4.71659e-13	3.60343e-12	7.45914e-13	-1.83486e-11	-6.25497e-12	-6.78654e-12	-5.1518e-11	-1.1634e-11	-2	-4
DDGLK	2.54305e-20	1	0	0	0	0	0	0	0	0	0	0	0	0	0	0	0	0	0	0	0	0	0	0	0	0	0	0	0	0	0	0	0	0	0	0	0	0	0	0	0	0	0	0	0	0	0	0	0
EDTXS4	0	1	0	0	0	0	0	0	0	0	0	0	0	0	0	0	0	0	0	0	0	0	0	0	0	0	0	0	0	0	0	0	0	0	0	0	0	0	0	0	0	0	0	0	0	0	0	0	0
XYLI2	5.61773e-19	1	0	0	0	0	0	0	0	0	0	0	0	0	0	0	0	0	0	0	0	0	0	0	0	0	0	0	0	0	0	0	0	0	0	0	0	0	0	0	0	0	0	0	0	0	0	0	0
PMANM	5.75096e-16	1	0	0	0	0	0	0	0	0	0	0	0	0	0	0	0	0	0	0	0	0	0	0	0	0	0	0	0	0	0	0	0	0	0	0	0	0	0	0	0	0	0	0	0	0	0	0	0
ICL	2.38373e-19	1	0	0	0	0	0	0	0	0	0	0	0	0	0	0	0	0	0	0	0	0	0	0	0	0	0	0	0	0	0	0	0	0	0	0	0	0	0	0	0	0	0	0	0	0	0	0	0
UAGDP	0.0951845	0	2.09617e-15	9.47903e-17	4.93998e-14	5.35555e-14	7.79102e-14	1.20374e-13	2.4363e-14	4.5753e-14	4.47106e-14	3.18159e-14	2.28808e-13	4.79836e-14	-4.47398e-14	-3.78269e-14	-1.58887e-13	-5.20702e-14	-3.38113e-14	-4.71349e-14	-1.14694e-13	-9.19934e-14	-6.63798e-14	-4.94056e-14	-4.54635e-14	-2.79787e-13	-6.57862e-14	-2.13673e-14	-5.48409e-13	-5.32559e-13	1.70384e-13	1.75867e-13	6.93497e-13	2.37101e-13	8.94808e-13	6.78124e-12	1.41561e-12	1.00413e-11	-4.32869e-13	-4.71659e-13	-3.60343e-12	-7.45914e-13	1.83486e-11	6.25497e-12	6.78654e-12	5.1518e-11	1.1634e-11	2	4
UAGCVT	0.0283287	0	-1.06045e-15	-4.89015e-17	-2.55811e-14	-2.7441e-14	-2.02202e-14	-3.13356e-14	-6.40783e-15	-1.19856e-14	-1.54964e-14	-1.10032e-14	-7.9205e-14	-1.66335e-14	-9.96234e-15	-8.12709e-15	-3.39766e-14	-1.12842e-14	-8.02186e-15	-1.02339e-14	-2.42814e-14	-1.97477e-14	-1.72852e-14	-1.28308e-14	-1.1572e-14	-7.12942e-14	-2.49941e-14	-8.48245e-15	-2.05612e-13	-1.99606e-13	-1.99794e-13	-2.06056e-13	-8.10366e-13	-2.76466e-13	-3.00476e-13	-2.2727e-12	-4.74874e-13	-3.36682e-12	-1.14654e-12	-1.24557e-12	-9.44551e-12	-1.97076e-12	-1.21457e-11	-4.1356e-12	-4.49223e-12	-3.40725e-11	-1.60526e-12	-4.44282e-14	2
GLUR	-0.0283287	0	1.06045e-15	4.89015e-17	2.55811e-14	2.7441e-14	2.02202e-14	3.13356e-14	6.40783e-15	1.19856e-14	1.54964e-14	1.10032e-14	7.9205e-14	1.66335e-14	9.96234e-15	8.12709e-15	3.39766e-14	1.12842e-14	8.02186e-15	1.02339e-14	2.42814e-14	1.97477e-14	1.72852e-14	1.28308e-14	1.1572e-14	7.12942e-14	2.49941e-14	8.48245e-15	2.05612e-13	1.99606e-13	1.99794e-13	2.06056e-13	8.10366e-13	2.76466e-13	3.00476e-13	2.2727e-12	4.74874e-13	3.36682e-12	1.14654e-12	1.24557e-12	9.44551e-12	1.97076e-12	1.21457e-11	4.1356e-12	4.49223e-12	3.40725e-11	1.60526e-12	4.44282e-14	-2
EX_tmao_e	2.36319e-21	1	0	0	0	0	0	0	0	0	0	0	0	0	0	0	0	0	0	0	0	0	0	0	0	0	0	0	0	0	0	0	0	0	0	0	0	0	0	0	0	0	0	0	0	0	0	0	0
UAG2E	-9.48257e-20	1	0	0	0	0	0	0	0	0	0	0	0	0	0	0	0	0	0	0	0	0	0	0	0	0	0	0	0	0	0	0	0	0	0	0	0	0	0	0	0	0	0	0	0	0	0	0	0
EX_acald_e	3.4365e-21	1	0	0	0	0	0	0	0	0	0	0	0	0	0	0	0	0	0	0	0	0	0	0	0	0	0	0	0	0	0	0	0	0	0	0	0	0	0	0	0	0	0	0	0	0	0	0	0
GLYCL	0.0532761	0	2.61999e-10	2.2434e-12	0.5	-5.49305e-10	0.5	6.26736e-09	1.28473e-09	-1.88701e-09	-2.52452e-09	-4.12628e-10	1.71711e-08	2.6008e-09	1.91628e-09	-0.5	0.5	1.21537e-09	-1.09554e-09	2.15539e-09	0.5	4.57675e-09	2.30841e-09	6.66102e-10	-3.91116e-10	1.36296e-08	2.49301e-09	1.78708e-09	0.5	-1.13991e-09	0.5	0.5	-3.03062e-07	-7.48649e-08	-1.47102e-09	-5.67636e-07	-4.8447e-08	-7.74367e-07	-2.9506e-08	-4.34968e-08	-1.68605e-06	-4.99743e-07	-3.51911e-06	-3.64813e-07	-1.05101e-06	-1.58894e-06	-2.29289e-06	-2.25696e-08	-6.26288e-08
CMPN	2.31494e-20	1	0	0	0	0	0	0	0	0	0	0	0	0	0	0	0	0	0	0	0	0	0	0	0	0	0	0	0	0	0	0	0	0	0	0	0	0	0	0	0	0	0	0	0	0	0	0	0
NNDPR	0.00075574	0	1.62872e-10	5.17751e-12	1.62748e-09	4.60951e-10	3.09252e-09	-1.67625e-09	9.47143e-11	-1.95653e-09	-1.94724e-09	-9.16878e-10	1.73191e-08	-3.22216e-09	-2.68798e-11	9.28903e-11	1.54509e-09	-1.25712e-09	-8.50574e-10	1.70999e-09	7.5056e-09	4.19171e-10	6.38704e-09	1.80103e-09	9.46609e-10	-5.03755e-09	9.36245e-09	6.77343e-10	5.2392e-08	1.71781e-08	-5.67565e-08	7.02278e-09	-9.91874e-08	-7.7779e-09	8.04302e-09	-2.74777e-07	2.75096e-08	-3.82552e-07	1.24208e-07	-3.36448e-07	7.50374e-07	-5.2184e-07	-2.35025e-06	3.10251e-07	-2.35389e-06	-4.34203e-06	-1.76309e-06	-3.21665e-08	-3.92941e-08
HCYSMT	6.82703e-21	1	0	0	0	0	0	0	0	0	0	0	0	0	0	0	0	0	0	0	0	0	0	0	0	0	0	0	0	0	0	0	0	0	0	0	0	0	0	0	0	0	0	0	0	0	0	0	0
EX_melib_e	5.99585e-22	1	0	0	0	0	0	0	0	0	0	0	0	0	0	0	0	0	0	0	0	0	0	0	0	0	0	0	0	0	0	0	0	0	0	0	0	0	0	0	0	0	0	0	0	0	0	0	0
MACPD	3.06237e-20	1	0	0	0	0	0	0	0	0	0	0	0	0	0	0	0	0	0	0	0	0	0	0	0	0	0	0	0	0	0	0	0	0	0	0	0	0	0	0	0	0	0	0	0	0	0	0	0
DMQMT	1.9305e-21	1	0	0	0	0	0	0	0	0	0	0	0	0	0	0	0	0	0	0	0	0	0	0	0	0	0	0	0	0	0	0	0	0	0	0	0	0	0	0	0	0	0	0	0	0	0	0	0
UDPG4E	3.37162e-14	1	0	0	0	0	0	0	0	0	0	0	0	0	0	0	0	0	0	0	0	0	0	0	0	0	0	0	0	0	0	0	0	0	0	0	0	0	0	0	0	0	0	0	0	0	0	0	0
LACZ	4.09427e-21	1	0	0	0	0	0	0	0	0	0	0	0	0	0	0	0	0	0	0	0	0	0	0	0	0	0	0	0	0	0	0	0	0	0	0	0	0	0	0	0	0	0	0	0	0	0	0	0
TRE6PH	4.13207e-20	1	0	0	0	0	0	0	0	0	0	0	0	0	0	0	0	0	0	0	0	0	0	0	0	0	0	0	0	0	0	0	0	0	0	0	0	0	0	0	0	0	0	0	0	0	0	0	0
XYLI1	9.54574e-21	1	0	0	0	0	0	0	0	0	0	0	0	0	0	0	0	0	0	0	0	0	0	0	0	0	0	0	0	0	0	0	0	0	0	0	0	0	0	0	0	0	0	0	0	0	0	0	0
PPC	3.4782	0	1.64883e-10	3.12349e-12	1.8685e-09	1	-1.94126e-09	1	-8.29046e-10	1	1	1	1.68095e-08	1	1	4.58246e-10	4.69132e-09	1	2.49876e-10	1	1	-1.17837e-09	1	2.28835e-09	1	1.64521e-08	7.63134e-09	3.31942e-10	8.82539e-08	1	-9.13538e-08	1	-2.42807e-07	-1.65598e-08	1.06388e-08	-6.71738e-07	1.58247e-08	-5.82259e-07	4.95047e-08	-4.30044e-07	-1.94577e-06	2.75982e-08	-2.54411e-06	9.40276e-07	-2.57523e-06	-2.06647e-06	-2.06719e-06	-2.09456e-08	4
ICHORS_copy1	1.70732e-07	0	2.82025e-08	5.40078e-09	1.77446e-07	1.33224e-07	1.39468e-07	1.50463e-07	3.96263e-08	1.03537e-07	8.3178e-08	5.95971e-08	3.67648e-07	1.07697e-07	7.87331e-08	4.12726e-08	2.02807e-07	7.24663e-08	9.38457e-08	6.7916e-08	1.34075e-07	1.09043e-07	1.1035e-07	7.93852e-08	6.19823e-08	3.35775e-07	1.43831e-07	6.02451e-08	9.40765e-07	8.70424e-07	9.08453e-07	8.52211e-07	3.6004e-06	1.27758e-06	1.38282e-06	9.83718e-06	2.16362e-06	1.47001e-05	5.03905e-06	5.47126e-06	4.10176e-05	8.64707e-06	5.29482e-05	1.80946e-05	1.96495e-05	0.000148104	3.10709e-05	1.05855e-06	1.42492e-06
EX_sucr_e	0	1	0	0	0	0	0	0	0	0	0	0	0	0	0	0	0	0	0	0	0	0	0	0	0	0	0	0	0	0	0	0	0	0	0	0	0	0	0	0	0	0	0	0	0	0	0	0	0
ALDD4	2.74215e-19	1	0	0	0	0	0	0	0	0	0	0	0	0	0	0	0	0	0	0	0	0	0	0	0	0	0	0	0	0	0	0	0	0	0	0	0	0	0	0	0	0	0	0	0	0	0	0	0
HACD4	0.18543	0	9.08071e-12	4.1967e-13	2.19142e-10	2.34981e-10	1.73184e-10	2.68648e-10	5.49127e-11	1.02673e-10	1.32821e-10	9.44206e-11	-1.77924e-09	1.42701e-10	8.55249e-11	6.97554e-11	2.91618e-10	9.68708e-11	6.89014e-11	-2.25905e-10	2.08652e-10	1.69626e-10	1.48624e-10	-2.82509e-10	9.94847e-11	6.12687e-10	2.14974e-10	7.29616e-11	1.76831e-09	-4.48274e-09	1.71795e-09	1.77185e-09	2	2	2	2	2	2	2	2	2	2	4	4	4	4	4	4	2.23746e-09
G3PT	3.06277e-20	1	0	0	0	0	0	0	0	0	0	0	0	0	0	0	0	0	0	0	0	0	0	0	0	0	0	0	0	0	0	0	0	0	0	0	0	0	0	0	0	0	0	0	0	0	0	0	0
CINNDO	0	1	0	0	0	0	0	0	0	0	0	0	0	0	0	0	0	0	0	0	0	0	0	0	0	0	0	0	0	0	0	0	0	0	0	0	0	0	0	0	0	0	0	0	0	0	0	0	0
DHPPD	-9.48258e-20	1	0	0	0	0	0	0	0	0	0	0	0	0	0	0	0	0	0	0	0	0	0	0	0	0	0	0	0	0	0	0	0	0	0	0	0	0	0	0	0	0	0	0	0	0	0	0	0
EX_tre_e	5.79518e-22	1	0	0	0	0	0	0	0	0	0	0	0	0	0	0	0	0	0	0	0	0	0	0	0	0	0	0	0	0	0	0	0	0	0	0	0	0	0	0	0	0	0	0	0	0	0	0	0
EX_zn2_e	-0.000113129	0	-1.52845e-18	-7.05269e-20	-3.6837e-17	-3.94906e-17	-2.91034e-17	-4.51539e-17	-9.22732e-18	-1.72523e-17	-2.22947e-17	-1.58488e-17	-1.14143e-16	-2.39516e-17	-1.4349e-17	-1.1704e-17	-4.89389e-17	-1.62532e-17	-1.15508e-17	-1.47391e-17	-3.49704e-17	-2.8432e-17	-2.48962e-17	-1.84783e-17	-1.66627e-17	-1.02632e-16	-3.60023e-17	-1.222e-17	-2.96136e-16	-2.87426e-16	-2.87751e-16	-2.96762e-16	-1.16713e-15	-3.98218e-16	-4.32666e-16	-3.27269e-15	-6.83895e-16	-4.84904e-15	-1.65109e-15	-1.79375e-15	-1.36015e-14	-2.83765e-15	-1.74917e-14	-5.95548e-15	-6.46974e-15	-4.90707e-14	-1.09331e-14	-2.94961e-16	-3.99982e-16
HACD5	0.18543	0	9.08071e-12	4.1967e-13	2.19142e-10	2.34981e-10	1.73184e-10	2.68648e-10	5.49127e-11	1.02673e-10	1.32821e-10	9.44206e-11	-1.77924e-09	1.42701e-10	8.55249e-11	6.97554e-11	2.91618e-10	9.68708e-11	6.89014e-11	-2.25905e-10	2.08652e-10	1.69626e-10	1.48624e-10	-2.82509e-10	9.94847e-11	6.12687e-10	2.14974e-10	7.29616e-11	1.76831e-09	-4.48274e-09	1.71795e-09	1.77185e-09	2	2	2	2	2	2	2	2	2	2	4	4	4	4	4	4	2.23746e-09
DHCIND	0	1	0	0	0	0	0	0	0	0	0	0	0	0	0	0	0	0	0	0	0	0	0	0	0	0	0	0	0	0	0	0	0	0	0	0	0	0	0	0	0	0	0	0	0	0	0	0	0
HACD7	0.0959303	0	1.22204e-12	5.64584e-14	2.94818e-11	3.16125e-11	2.33688e-11	3.62495e-11	7.40902e-12	1.38533e-11	1.79223e-11	1.27404e-11	9.17425e-11	1.92546e-11	1.1529e-11	9.40365e-12	3.93131e-11	1.30589e-11	9.26067e-12	1.18172e-11	2.80416e-11	2.2797e-11	2.00124e-11	1.4854e-11	1.3396e-11	8.25007e-11	2.88844e-11	9.8036e-12	2.37593e-10	2.30617e-10	2.31239e-10	2.38494e-10	9.37991e-10	2	2	2	2	3.8935e-09	2	2	2	2	1.40753e-08	4	4	4	4	2.22055e-10	3.01032e-10
CITL	3.06506e-20	1	0	0	0	0	0	0	0	0	0	0	0	0	0	0	0	0	0	0	0	0	0	0	0	0	0	0	0	0	0	0	0	0	0	0	0	0	0	0	0	0	0	0	0	0	0	0	0
GOFUCR	0	1	0	0	0	0	0	0	0	0	0	0	0	0	0	0	0	0	0	0	0	0	0	0	0	0	0	0	0	0	0	0	0	0	0	0	0	0	0	0	0	0	0	0	0	0	0	0	0
PYDXK	6.44716e-20	1	0	0	0	0	0	0	0	0	0	0	0	0	0	0	0	0	0	0	0	0	0	0	0	0	0	0	0	0	0	0	0	0	0	0	0	0	0	0	0	0	0	0	0	0	0	0	0
DNMPPA	0.000221945	0	-2.18629e-12	3.01556e-13	2.73523e-10	9.30706e-11	2.33903e-10	1.34699e-11	-3.22709e-11	9.8995e-11	-2.20952e-10	-3.99457e-11	-1.11744e-09	7.35949e-11	-5.76646e-11	4.65986e-11	-1.2764e-10	1.45891e-10	-9.61781e-11	-2.40484e-11	-2.08857e-10	1.71044e-11	-9.01902e-11	2.06315e-10	1.68534e-10	1.10986e-09	2.15912e-11	8.33913e-11	-1.32743e-09	-2.31531e-09	-3.37031e-10	2.58465e-09	8.95824e-10	-2.7901e-09	1.95964e-09	-9.06555e-09	-2.97887e-09	6.41611e-09	-1.52757e-08	2.01375e-09	-4.11979e-08	3.16638e-08	-4.00818e-08	-1.95055e-08	2.51493e-08	3.43258e-07	2.36632e-08	-1.12665e-10	-3.58985e-09
HPPK2	0.000221945	0	-2.18629e-12	3.01556e-13	2.73523e-10	9.30706e-11	2.33903e-10	1.34699e-11	-3.22709e-11	9.8995e-11	-2.20952e-10	-3.99457e-11	-1.11744e-09	7.35949e-11	-5.76646e-11	4.65986e-11	-1.2764e-10	1.45891e-10	-9.61781e-11	-2.40484e-11	-2.08857e-10	1.71044e-11	-9.01902e-11	2.06315e-10	1.68534e-10	1.10986e-09	2.15912e-11	8.33913e-11	-1.32743e-09	-2.31531e-09	-3.37031e-10	2.58465e-09	8.95824e-10	-2.7901e-09	1.95964e-09	-9.06555e-09	-2.97887e-09	6.41611e-09	-1.52757e-08	2.01375e-09	-4.11979e-08	3.16638e-08	-4.00818e-08	-1.95055e-08	2.51493e-08	3.43258e-07	2.36632e-08	-1.12665e-10	-3.58985e-09
PTPATi	0.000191091	0	1.93922e-11	9.65444e-13	6.94275e-10	8.73679e-10	1.30028e-10	-2.98977e-10	9.4085e-11	-1.27046e-10	-2.97368e-10	1.62672e-10	-2.03195e-09	2.87259e-10	-4.63747e-11	5.6757e-11	9.03573e-10	2.42156e-10	-5.76002e-11	-3.50346e-10	6.57331e-10	-2.05691e-10	-2.93851e-10	-3.31482e-10	2.61888e-10	3.1485e-09	4.77473e-10	3.25118e-11	4.42902e-09	-2.72714e-10	5.61526e-09	5.324e-09	-1.61282e-08	-3.03791e-09	6.24252e-09	-8.80832e-08	4.7003e-09	-4.48758e-08	-2.67718e-10	-4.57531e-08	-2.1062e-07	-5.21059e-08	5.09019e-08	-4.73869e-08	-1.44289e-07	-3.11997e-07	-9.08161e-08	6.79122e-10	1.51507e-08
HEX7	6.00135e-19	1	0	0	0	0	0	0	0	0	0	0	0	0	0	0	0	0	0	0	0	0	0	0	0	0	0	0	0	0	0	0	0	0	0	0	0	0	0	0	0	0	0	0	0	0	0	0	0
DXPRIi	0.000792565	0	2.77977e-17	9.14636e-19	4.77122e-16	5.1069e-16	-4.88795e-17	-7.08835e-17	-1.12567e-17	-2.35075e-17	3.53035e-16	2.50627e-16	1.80624e-15	3.78195e-16	2.88612e-16	2.37481e-16	9.94304e-16	3.29185e-16	3.61382e-16	4.78383e-16	1.14752e-15	9.27107e-16	1.31651e-15	9.78469e-16	8.92151e-16	5.49139e-15	2.39043e-15	7.9531e-16	1.36912e-14	1.92054e-14	1.65826e-14	1.70937e-14	6.71212e-14	2.28576e-14	3.08471e-14	1.66762e-13	4.87994e-14	3.46659e-13	1.09535e-13	1.18979e-13	6.23421e-13	1.88261e-13	1.04865e-12	3.56963e-13	3.87752e-13	1.93441e-12	8.09298e-13	2.17099e-14	2.95102e-14
GTPCII2	0.000147963	0	-5.23798e-11	-5.44675e-12	-7.51786e-11	-4.91952e-09	-2.86162e-09	1.86494e-09	-6.90453e-10	-1.94928e-09	2.1225e-09	1.64407e-10	-3.09737e-10	2.17819e-10	-1.02736e-09	2.87074e-10	4.3028e-09	2.15896e-09	-5.36513e-10	-1.19169e-09	-2.50156e-09	-7.53876e-10	-1.09409e-09	-1.36048e-09	-1.45536e-09	5.55147e-09	-2.04664e-10	-7.22491e-10	-8.84754e-12	1.91851e-08	3.56444e-08	1.06176e-08	5.60785e-08	4.77905e-08	4.61625e-09	1.95868e-07	-5.61417e-08	9.09585e-08	-2.28788e-07	-1.9176e-07	-3.27359e-07	8.51787e-08	6.83633e-08	3.71507e-07	-7.7144e-08	-2.83585e-06	-4.13019e-07	1.81175e-08	4.01889e-08
URIC	1.6344e-20	1	0	0	0	0	0	0	0	0	0	0	0	0	0	0	0	0	0	0	0	0	0	0	0	0	0	0	0	0	0	0	0	0	0	0	0	0	0	0	0	0	0	0	0	0	0	0	0
SADT2	0.271309	0	1.12811e-11	-3.50444e-13	4.81688e-10	2.35447e-10	-2.66738e-10	-7.20066e-11	-8.3035e-11	-6.66467e-11	-3.72955e-10	8.24426e-11	1	1.09373e-10	-2.30396e-10	-2.52349e-11	1.40418e-09	-8.75932e-12	5.78002e-12	-6.54213e-10	1	-2.2479e-10	-2.85291e-10	-4.34081e-10	3.87682e-10	3.4148e-09	5.89998e-10	8.43713e-11	7.69005e-09	2.01316e-09	4.94028e-09	6.67437e-09	-7.02028e-09	-5.72308e-09	9.43094e-09	-1.52255e-07	6.7593e-09	-2.3859e-08	-2.01787e-08	-1.76812e-08	-4.59882e-07	-3.28928e-08	2.80047e-07	-1.11882e-08	-2.21379e-07	-1.34946e-07	-2.43428e-07	-2.51805e-09	2.28157e-08
OPHBDC	7.39816e-05	0	2.0328e-18	9.34503e-20	4.92604e-17	5.28015e-17	3.88936e-17	6.031e-17	1.23166e-17	2.3072e-17	2.97736e-17	2.11614e-17	1.52465e-16	3.19756e-17	1.91515e-17	1.56171e-17	6.53743e-17	2.17121e-17	1.54118e-17	1.96726e-17	4.67095e-17	3.79873e-17	3.32419e-17	2.46669e-17	2.22515e-17	1.37068e-16	4.80612e-17	1.63126e-17	3.95256e-16	3.83783e-16	3.84334e-16	3.96255e-16	1.55891e-15	5.3185e-16	5.777e-16	4.37022e-15	9.13045e-16	6.47706e-15	2.20501e-15	2.39519e-15	1.81671e-14	3.78965e-15	2.33584e-14	7.95327e-15	8.63794e-15	6.55302e-14	4.75776e-15	1.30164e-16	1.7549e-16
AACPS1	0.0124452	0	-1.19694e-15	-5.1095e-17	-2.66419e-14	-2.8561e-14	-2.7726e-14	-2.79952e-14	-2.77397e-15	-1.07262e-14	-1.61345e-14	-1.14689e-14	-8.25691e-14	-1.73289e-14	-1.05727e-14	-8.62955e-15	-3.60757e-14	-1.19809e-14	-8.61521e-15	-1.10133e-14	-2.61449e-14	-2.12522e-14	-7.71658e-15	-5.71437e-15	-5.05135e-15	-3.11358e-14	-5.64435e-15	-2.08678e-15	-4.52181e-14	-4.38132e-14	3.3106e-14	3.39908e-14	2	4.41228e-14	-3.48055e-14	-2.56578e-13	-5.45228e-14	2	-1.08412e-13	-1.17893e-13	-8.88458e-13	-1.11772e-12	4	2.46987e-12	2.68272e-12	2.03661e-11	3.33855e-12	8.79692e-14	1.20509e-13
OHPHM	-3.28461e-14	1	0	0	0	0	0	0	0	0	0	0	0	0	0	0	0	0	0	0	0	0	0	0	0	0	0	0	0	0	0	0	0	0	0	0	0	0	0	0	0	0	0	0	0	0	0	0	0
GHMT2r	0.939726	0	5.40333e-10	-1.57923e-11	1.5	-1.82939e-08	1.5	2.50822e-08	1.0514e-09	-1.08551e-08	-1.62461e-09	-4.95269e-10	5.06784e-08	8.36457e-09	2.79069e-09	0.5	0.5	9.52683e-09	-4.89805e-09	2.34913e-09	0.5	1.07173e-08	2.87839e-09	-2.17342e-09	-5.88791e-09	5.66564e-08	7.34719e-09	3.13057e-09	1.5	5.34234e-08	1.5	0.5	-7.3825e-07	-6.35282e-08	5.20869e-09	-1.22562e-06	-3.29338e-07	-2.12922e-06	-9.02494e-07	-5.55949e-07	-6.55823e-06	-1.24587e-06	-9.18763e-06	-1.8004e-07	-3.25828e-06	-1.20428e-05	-8.01886e-06	-2.0549e-08	-8.38611e-08
DHORD2	0.284732	0	8.35772e-13	1.64413e-12	1.21929e-09	1	-8.11403e-10	1	9.96278e-11	1.12942e-10	5.47025e-12	-7.00896e-11	-1.8906e-09	5.68517e-11	3.64862e-10	-7.47439e-11	1.13955e-09	6.23602e-11	6.39185e-11	-2.97454e-10	2.74234e-10	-1.89276e-10	1.56068e-10	-1.22949e-10	2.25461e-11	-1.65154e-10	-1.25905e-10	-4.98818e-11	-6.70737e-10	1	-5.6649e-09	1	-8.90358e-09	-1.01534e-09	1.18638e-08	6.73907e-09	-5.05843e-09	3.66583e-08	-2.02939e-08	5.31142e-08	-1.7755e-08	-7.3132e-09	2.28669e-07	4.03216e-08	1.09084e-08	-2.07658e-08	3.06917e-07	5.01443e-09	-3.71152e-09
LCARS	0	1	0	0	0	0	0	0	0	0	0	0	0	0	0	0	0	0	0	0	0	0	0	0	0	0	0	0	0	0	0	0	0	0	0	0	0	0	0	0	0	0	0	0	0	0	0	0	0
ALCD19	0	1	0	0	0	0	0	0	0	0	0	0	0	0	0	0	0	0	0	0	0	0	0	0	0	0	0	0	0	0	0	0	0	0	0	0	0	0	0	0	0	0	0	0	0	0	0	0	0
RMPA	1.82754e-20	1	0	0	0	0	0	0	0	0	0	0	0	0	0	0	0	0	0	0	0	0	0	0	0	0	0	0	0	0	0	0	0	0	0	0	0	0	0	0	0	0	0	0	0	0	0	0	0
SBTPD	-1.00307e-19	1	0	0	0	0	0	0	0	0	0	0	0	0	0	0	0	0	0	0	0	0	0	0	0	0	0	0	0	0	0	0	0	0	0	0	0	0	0	0	0	0	0	0	0	0	0	0	0
PFK_2	6.11856e-21	1	0	0	0	0	0	0	0	0	0	0	0	0	0	0	0	0	0	0	0	0	0	0	0	0	0	0	0	0	0	0	0	0	0	0	0	0	0	0	0	0	0	0	0	0	0	0	0
GLTPD	-9.48258e-20	1	0	0	0	0	0	0	0	0	0	0	0	0	0	0	0	0	0	0	0	0	0	0	0	0	0	0	0	0	0	0	0	0	0	0	0	0	0	0	0	0	0	0	0	0	0	0	0
EX_hdcea_e	0	1	0	0	0	0	0	0	0	0	0	0	0	0	0	0	0	0	0	0	0	0	0	0	0	0	0	0	0	0	0	0	0	0	0	0	0	0	0	0	0	0	0	0	0	0	0	0	0
ACACCT	5.37076e-21	1	0	0	0	0	0	0	0	0	0	0	0	0	0	0	0	0	0	0	0	0	0	0	0	0	0	0	0	0	0	0	0	0	0	0	0	0	0	0	0	0	0	0	0	0	0	0	0
SDPDS	0.390581	0	-3.93566e-14	-1.71792e-15	-8.94633e-13	-9.60165e-13	-5.47675e-13	-8.50605e-13	-1.75321e-13	-3.26611e-13	-4.27974e-13	-3.04991e-13	-2.19417e-12	-4.61991e-13	-3.29765e-13	-2.68528e-13	-1.12232e-12	-3.73083e-13	-1.16206e-13	1	-3.10141e-13	-2.56699e-13	-3.77344e-13	-2.79776e-13	-2.50041e-13	-1.54061e-12	-3.31311e-13	-1.17003e-13	-2.69183e-12	-2.61105e-12	-1.66744e-12	-1.72334e-12	-6.82455e-12	-2.34508e-12	-1.38239e-12	-1.02364e-11	-2.16871e-12	-1.51395e-11	-6.1339e-12	-6.66707e-12	-5.03819e-11	-1.05353e-11	5.69907e-11	1.93648e-11	2.10273e-11	1.5994e-10	6.75234e-11	1.75939e-12	2
BUTCT	8.14519e-21	1	0	0	0	0	0	0	0	0	0	0	0	0	0	0	0	0	0	0	0	0	0	0	0	0	0	0	0	0	0	0	0	0	0	0	0	0	0	0	0	0	0	0	0	0	0	0	0
TGBPA	1.458e-16	1	0	0	0	0	0	0	0	0	0	0	0	0	0	0	0	0	0	0	0	0	0	0	0	0	0	0	0	0	0	0	0	0	0	0	0	0	0	0	0	0	0	0	0	0	0	0	0
MANAO	-2.31867e-17	1	0	0	0	0	0	0	0	0	0	0	0	0	0	0	0	0	0	0	0	0	0	0	0	0	0	0	0	0	0	0	0	0	0	0	0	0	0	0	0	0	0	0	0	0	0	0	0
TAGURr	-1.26941e-17	1	0	0	0	0	0	0	0	0	0	0	0	0	0	0	0	0	0	0	0	0	0	0	0	0	0	0	0	0	0	0	0	0	0	0	0	0	0	0	0	0	0	0	0	0	0	0	0
DMSOR1	0	1	0	0	0	0	0	0	0	0	0	0	0	0	0	0	0	0	0	0	0	0	0	0	0	0	0	0	0	0	0	0	0	0	0	0	0	0	0	0	0	0	0	0	0	0	0	0	0
PGLYCP	0	1	0	0	0	0	0	0	0	0	0	0	0	0	0	0	0	0	0	0	0	0	0	0	0	0	0	0	0	0	0	0	0	0	0	0	0	0	0	0	0	0	0	0	0	0	0	0	0
2DGULRx	0	1	0	0	0	0	0	0	0	0	0	0	0	0	0	0	0	0	0	0	0	0	0	0	0	0	0	0	0	0	0	0	0	0	0	0	0	0	0	0	0	0	0	0	0	0	0	0	0
DKGLCNR2y	0	1	0	0	0	0	0	0	0	0	0	0	0	0	0	0	0	0	0	0	0	0	0	0	0	0	0	0	0	0	0	0	0	0	0	0	0	0	0	0	0	0	0	0	0	0	0	0	0
G1PTT	6.19124e-22	1	0	0	0	0	0	0	0	0	0	0	0	0	0	0	0	0	0	0	0	0	0	0	0	0	0	0	0	0	0	0	0	0	0	0	0	0	0	0	0	0	0	0	0	0	0	0	0
TDPGDH	6.19132e-22	1	0	0	0	0	0	0	0	0	0	0	0	0	0	0	0	0	0	0	0	0	0	0	0	0	0	0	0	0	0	0	0	0	0	0	0	0	0	0	0	0	0	0	0	0	0	0	0
ADCS	0.000221945	0	-2.18629e-12	3.01556e-13	2.73523e-10	9.30706e-11	2.33903e-10	1.34699e-11	-3.22709e-11	9.8995e-11	-2.20952e-10	-3.99457e-11	-1.11744e-09	7.35949e-11	-5.76646e-11	4.65986e-11	-1.2764e-10	1.45891e-10	-9.61781e-11	-2.40484e-11	-2.08857e-10	1.71044e-11	-9.01902e-11	2.06315e-10	1.68534e-10	1.10986e-09	2.15912e-11	8.33913e-11	-1.32743e-09	-2.31531e-09	-3.37031e-10	2.58465e-09	8.95824e-10	-2.7901e-09	1.95964e-09	-9.06555e-09	-2.97887e-09	6.41611e-09	-1.52757e-08	2.01375e-09	-4.11979e-08	3.16638e-08	-4.00818e-08	-1.95055e-08	2.51493e-08	3.43258e-07	2.36632e-08	-1.12665e-10	-3.58985e-09
ADCL	0.000221945	0	-2.18629e-12	3.01556e-13	2.73523e-10	9.30706e-11	2.33903e-10	1.34699e-11	-3.22709e-11	9.8995e-11	-2.20952e-10	-3.99457e-11	-1.11744e-09	7.35949e-11	-5.76646e-11	4.65986e-11	-1.2764e-10	1.45891e-10	-9.61781e-11	-2.40484e-11	-2.08857e-10	1.71044e-11	-9.01902e-11	2.06315e-10	1.68534e-10	1.10986e-09	2.15912e-11	8.33913e-11	-1.32743e-09	-2.31531e-09	-3.37031e-10	2.58465e-09	8.95824e-10	-2.7901e-09	1.95964e-09	-9.06555e-09	-2.97887e-09	6.41611e-09	-1.52757e-08	2.01375e-09	-4.11979e-08	3.16638e-08	-4.00818e-08	-1.95055e-08	2.51493e-08	3.43258e-07	2.36632e-08	-1.12665e-10	-3.58985e-09
2DGULRy	0	1	0	0	0	0	0	0	0	0	0	0	0	0	0	0	0	0	0	0	0	0	0	0	0	0	0	0	0	0	0	0	0	0	0	0	0	0	0	0	0	0	0	0	0	0	0	0	0
DHAPT	2.24683	0	0.5	0.0583333	-1.70833	-1.41667	-1.625	-1.41667	0.416667	-0.25	-0.583333	-0.583333	-0.916667	-5.39733e-10	-1.04294e-09	-0.291667	-1.20833	-0.416667	1.33333	-0.333333	-2.45833	-1.83333	-0.166667	-0.583333	-0.75	-2.08333	-1.83333	0.833333	-1.70833	-1.41667	-1.625	-1.79167	5.83333	6.83333	6.83333	7.83333	7.83333	5.83333	6.83333	6.83333	7.83333	7.83333	12.25	14.25	14.25	16.25	16.25	9	-1.75
EX_lac__D_e	2.89774e-21	1	0	0	0	0	0	0	0	0	0	0	0	0	0	0	0	0	0	0	0	0	0	0	0	0	0	0	0	0	0	0	0	0	0	0	0	0	0	0	0	0	0	0	0	0	0	0	0
UDPGALM	0	1	0	0	0	0	0	0	0	0	0	0	0	0	0	0	0	0	0	0	0	0	0	0	0	0	0	0	0	0	0	0	0	0	0	0	0	0	0	0	0	0	0	0	0	0	0	0	0
TDPDRE	2.71718e-21	1	0	0	0	0	0	0	0	0	0	0	0	0	0	0	0	0	0	0	0	0	0	0	0	0	0	0	0	0	0	0	0	0	0	0	0	0	0	0	0	0	0	0	0	0	0	0	0
TDPDRR	6.00518e-20	1	0	0	0	0	0	0	0	0	0	0	0	0	0	0	0	0	0	0	0	0	0	0	0	0	0	0	0	0	0	0	0	0	0	0	0	0	0	0	0	0	0	0	0	0	0	0	0
UMPK	0.314549	0	8.54072e-13	1.64511e-12	1.22058e-09	1	-8.11016e-10	1	9.98458e-11	1.13171e-10	5.79614e-12	-6.96923e-11	-1.88774e-09	5.74499e-11	3.64943e-10	-7.46802e-11	1.13981e-09	6.26188e-11	6.41256e-11	-2.97033e-10	2.74503e-10	-1.89056e-10	1.56305e-10	-1.22774e-10	2.25275e-11	-1.64187e-10	-1.25835e-10	-4.9979e-11	-6.70189e-10	1	-5.66988e-09	3.96959e-09	-8.91142e-09	-1.02216e-09	1.18564e-08	6.68294e-09	-5.06295e-09	3.6626e-08	-2.03044e-08	5.3084e-08	-1.79845e-08	-7.33123e-09	2.28353e-07	4.03393e-08	1.09276e-08	-2.16519e-08	3.06868e-07	1	2
RZ5PP	0	1	0	0	0	0	0	0	0	0	0	0	0	0	0	0	0	0	0	0	0	0	0	0	0	0	0	0	0	0	0	0	0	0	0	0	0	0	0	0	0	0	0	0	0	0	0	0	0
DDPGALA	-4.87766e-18	1	0	0	0	0	0	0	0	0	0	0	0	0	0	0	0	0	0	0	0	0	0	0	0	0	0	0	0	0	0	0	0	0	0	0	0	0	0	0	0	0	0	0	0	0	0	0	0
DURIK1	0.0177754	0	-4.67713e-17	-8.87382e-19	-4.98621e-16	-6.28494e-16	-4.13565e-16	-7.75652e-16	-1.45026e-16	-3.10281e-16	-3.39622e-16	-2.74803e-16	-1.93466e-15	-4.12249e-16	-2.32132e-16	-1.838e-16	-8.49214e-16	-2.83936e-16	-1.81429e-16	-2.41141e-16	-5.98386e-16	-4.79914e-16	-4.17686e-16	-3.11238e-16	-2.83632e-16	-1.66851e-15	-5.92241e-16	-2.0351e-16	-4.80483e-15	-4.76979e-15	1.48989e-14	1	6.0242e-14	2.04937e-14	-3.51608e-15	-2.6547e-14	-5.55387e-15	-3.93279e-14	-1.33952e-14	-1.45529e-14	-1.10311e-13	-2.30196e-14	-1.41872e-13	-4.83077e-14	-5.24795e-14	-3.97961e-13	-8.30232e-14	-2.25011e-15	-3.04501e-15
G3PD6	3.10862e-20	1	0	0	0	0	0	0	0	0	0	0	0	0	0	0	0	0	0	0	0	0	0	0	0	0	0	0	0	0	0	0	0	0	0	0	0	0	0	0	0	0	0	0	0	0	0	0	0
ALLTN	2.60246e-20	1	0	0	0	0	0	0	0	0	0	0	0	0	0	0	0	0	0	0	0	0	0	0	0	0	0	0	0	0	0	0	0	0	0	0	0	0	0	0	0	0	0	0	0	0	0	0	0
UAPGR	0.0283287	0	-1.06045e-15	-4.89015e-17	-2.55811e-14	-2.7441e-14	-2.02202e-14	-3.13356e-14	-6.40783e-15	-1.19856e-14	-1.54964e-14	-1.10032e-14	-7.9205e-14	-1.66335e-14	-9.96234e-15	-8.12709e-15	-3.39766e-14	-1.12842e-14	-8.02186e-15	-1.02339e-14	-2.42814e-14	-1.97477e-14	-1.72852e-14	-1.28308e-14	-1.1572e-14	-7.12942e-14	-2.49941e-14	-8.48245e-15	-2.05612e-13	-1.99606e-13	-1.99794e-13	-2.06056e-13	-8.10366e-13	-2.76466e-13	-3.00476e-13	-2.2727e-12	-4.74874e-13	-3.36682e-12	-1.14654e-12	-1.24557e-12	-9.44551e-12	-1.97076e-12	-1.21457e-11	-4.1356e-12	-4.49223e-12	-3.40725e-11	-1.60526e-12	-4.44282e-14	2
UPPRT	1.53066e-20	1	0	0	0	0	0	0	0	0	0	0	0	0	0	0	0	0	0	0	0	0	0	0	0	0	0	0	0	0	0	0	0	0	0	0	0	0	0	0	0	0	0	0	0	0	0	0	0
NTD9	3.06276e-20	1	0	0	0	0	0	0	0	0	0	0	0	0	0	0	0	0	0	0	0	0	0	0	0	0	0	0	0	0	0	0	0	0	0	0	0	0	0	0	0	0	0	0	0	0	0	0	0
CTPS2	0.150653	0	6.18411e-12	9.855e-13	7.19167e-10	1	-3.61834e-10	2.79306e-10	1.01117e-10	1.15136e-10	-1.85518e-10	-4.93974e-11	-1.38306e-09	2.25324e-11	2.67565e-10	-6.92072e-11	7.06525e-10	9.67495e-11	1.17777e-10	-3.31924e-10	2.42272e-10	5.99052e-12	1.53229e-10	-8.80207e-11	1.21121e-10	-2.31388e-11	1.58587e-11	-2.60507e-11	-1.07302e-09	1	-5.25932e-09	-3.46519e-10	1.47061e-08	4.21737e-09	9.35515e-09	4.16098e-08	6.39906e-09	1.51529e-08	-1.88886e-08	3.32552e-08	3.0487e-08	-2.12462e-08	-1.13598e-07	-2.20957e-08	1.84183e-08	3.86803e-07	2.7454e-07	-4.23709e-10	-4.34948e-09
NTD1	3.06276e-20	1	0	0	0	0	0	0	0	0	0	0	0	0	0	0	0	0	0	0	0	0	0	0	0	0	0	0	0	0	0	0	0	0	0	0	0	0	0	0	0	0	0	0	0	0	0	0	0
NTD7	3.06277e-20	1	0	0	0	0	0	0	0	0	0	0	0	0	0	0	0	0	0	0	0	0	0	0	0	0	0	0	0	0	0	0	0	0	0	0	0	0	0	0	0	0	0	0	0	0	0	0	0
PAPPT3	0.0283287	0	-1.06045e-15	-4.89015e-17	-2.55811e-14	-2.7441e-14	-2.02202e-14	-3.13356e-14	-6.40783e-15	-1.19856e-14	-1.54964e-14	-1.10032e-14	-7.9205e-14	-1.66335e-14	-9.96234e-15	-8.12709e-15	-3.39766e-14	-1.12842e-14	-8.02186e-15	-1.02339e-14	-2.42814e-14	-1.97477e-14	-1.72852e-14	-1.28308e-14	-1.1572e-14	-7.12942e-14	-2.49941e-14	-8.48245e-15	-2.05612e-13	-1.99606e-13	-1.99794e-13	-2.06056e-13	-8.10366e-13	-2.76466e-13	-3.00476e-13	-2.2727e-12	-4.74874e-13	-3.36682e-12	-1.14654e-12	-1.24557e-12	-9.44551e-12	-1.97076e-12	-1.21457e-11	-4.1356e-12	-4.49223e-12	-3.40725e-11	-1.60526e-12	-4.44282e-14	2
UAGPT3	0.0283287	0	-1.06045e-15	-4.89015e-17	-2.55811e-14	-2.7441e-14	-2.02202e-14	-3.13356e-14	-6.40783e-15	-1.19856e-14	-1.54964e-14	-1.10032e-14	-7.9205e-14	-1.66335e-14	-9.96234e-15	-8.12709e-15	-3.39766e-14	-1.12842e-14	-8.02186e-15	-1.02339e-14	-2.42814e-14	-1.97477e-14	-1.72852e-14	-1.28308e-14	-1.1572e-14	-7.12942e-14	-2.49941e-14	-8.48245e-15	-2.05612e-13	-1.99606e-13	-1.99794e-13	-2.06056e-13	-8.10366e-13	-2.76466e-13	-3.00476e-13	-2.2727e-12	-4.74874e-13	-3.36682e-12	-1.14654e-12	-1.24557e-12	-9.44551e-12	-1.97076e-12	-1.21457e-11	-4.1356e-12	-4.49223e-12	-3.40725e-11	-1.60526e-12	-4.44282e-14	2
NDPK7	0	1	0	0	0	0	0	0	0	0	0	0	0	0	0	0	0	0	0	0	0	0	0	0	0	0	0	0	0	0	0	0	0	0	0	0	0	0	0	0	0	0	0	0	0	0	0	0	0
AOBUTDs	-1.0497e-15	1	0	0	0	0	0	0	0	0	0	0	0	0	0	0	0	0	0	0	0	0	0	0	0	0	0	0	0	0	0	0	0	0	0	0	0	0	0	0	0	0	0	0	0	0	0	0	0
GLYAT	0	1	0	0	0	0	0	0	0	0	0	0	0	0	0	0	0	0	0	0	0	0	0	0	0	0	0	0	0	0	0	0	0	0	0	0	0	0	0	0	0	0	0	0	0	0	0	0	0
ADNUC	3.60108e-20	1	0	0	0	0	0	0	0	0	0	0	0	0	0	0	0	0	0	0	0	0	0	0	0	0	0	0	0	0	0	0	0	0	0	0	0	0	0	0	0	0	0	0	0	0	0	0	0
GMHEPPA	9.31334e-22	1	0	0	0	0	0	0	0	0	0	0	0	0	0	0	0	0	0	0	0	0	0	0	0	0	0	0	0	0	0	0	0	0	0	0	0	0	0	0	0	0	0	0	0	0	0	0	0
S7PI	-8.64694e-15	1	0	0	0	0	0	0	0	0	0	0	0	0	0	0	0	0	0	0	0	0	0	0	0	0	0	0	0	0	0	0	0	0	0	0	0	0	0	0	0	0	0	0	0	0	0	0	0
TRPS3	0.0513933	0	2.21739e-15	1.01575e-16	5.32966e-14	5.72985e-14	4.21517e-14	6.53498e-14	1.33691e-14	2.50136e-14	3.22981e-14	2.29463e-14	1.65224e-13	3.46705e-14	2.07812e-14	1.69551e-14	7.08912e-14	2.35472e-14	1.6721e-14	2.13394e-14	5.06467e-14	4.11865e-14	4.72079e-14	3.50563e-14	3.17258e-14	1	7.83109e-15	3.02516e-15	6.17212e-14	5.97735e-14	5.76775e-15	6.22182e-15	2.80371e-14	1.08519e-14	-5.88225e-14	-4.61165e-13	-9.41723e-14	-6.85341e-13	-4.73154e-13	-5.13742e-13	-3.90968e-12	-8.13721e-13	-7.32577e-12	-2.49153e-12	-2.70601e-12	-2.05546e-11	-5.50554e-12	-1.44567e-13	-1.98343e-13
EX_ttdcea_e	0	1	0	0	0	0	0	0	0	0	0	0	0	0	0	0	0	0	0	0	0	0	0	0	0	0	0	0	0	0	0	0	0	0	0	0	0	0	0	0	0	0	0	0	0	0	0	0	0
F6PA	2.24683	0	0.5	0.0583333	-1.70833	-1.41667	-1.625	-1.41667	0.416667	-0.25	-0.583333	-0.583333	-0.916667	-5.39733e-10	-1.04294e-09	-0.291667	-1.20833	-0.416667	1.33333	-0.333333	-2.45833	-1.83333	-0.166667	-0.583333	-0.75	-2.08333	-1.83333	0.833333	-1.70833	-1.41667	-1.625	-1.79167	5.83333	6.83333	6.83333	7.83333	7.83333	5.83333	6.83333	6.83333	7.83333	7.83333	12.25	14.25	14.25	16.25	16.25	9	-1.75
AGMHE	1.22768e-21	1	0	0	0	0	0	0	0	0	0	0	0	0	0	0	0	0	0	0	0	0	0	0	0	0	0	0	0	0	0	0	0	0	0	0	0	0	0	0	0	0	0	0	0	0	0	0	0
CRNBTCT	0	1	0	0	0	0	0	0	0	0	0	0	0	0	0	0	0	0	0	0	0	0	0	0	0	0	0	0	0	0	0	0	0	0	0	0	0	0	0	0	0	0	0	0	0	0	0	0	0
CRNCBCT	0	1	0	0	0	0	0	0	0	0	0	0	0	0	0	0	0	0	0	0	0	0	0	0	0	0	0	0	0	0	0	0	0	0	0	0	0	0	0	0	0	0	0	0	0	0	0	0	0
NTD10	1.87052e-20	1	0	0	0	0	0	0	0	0	0	0	0	0	0	0	0	0	0	0	0	0	0	0	0	0	0	0	0	0	0	0	0	0	0	0	0	0	0	0	0	0	0	0	0	0	0	0	0
CRNCDH	0	1	0	0	0	0	0	0	0	0	0	0	0	0	0	0	0	0	0	0	0	0	0	0	0	0	0	0	0	0	0	0	0	0	0	0	0	0	0	0	0	0	0	0	0	0	0	0	0
GMHEPAT	1.22767e-21	1	0	0	0	0	0	0	0	0	0	0	0	0	0	0	0	0	0	0	0	0	0	0	0	0	0	0	0	0	0	0	0	0	0	0	0	0	0	0	0	0	0	0	0	0	0	0	0
EX_h2s_e	5.30958e-21	1	0	0	0	0	0	0	0	0	0	0	0	0	0	0	0	0	0	0	0	0	0	0	0	0	0	0	0	0	0	0	0	0	0	0	0	0	0	0	0	0	0	0	0	0	0	0	0
ADPT	3.05991e-20	1	0	0	0	0	0	0	0	0	0	0	0	0	0	0	0	0	0	0	0	0	0	0	0	0	0	0	0	0	0	0	0	0	0	0	0	0	0	0	0	0	0	0	0	0	0	0	0
EX_gthrd_e	6.24503e-22	1	0	0	0	0	0	0	0	0	0	0	0	0	0	0	0	0	0	0	0	0	0	0	0	0	0	0	0	0	0	0	0	0	0	0	0	0	0	0	0	0	0	0	0	0	0	0	0
IDOND	0	1	0	0	0	0	0	0	0	0	0	0	0	0	0	0	0	0	0	0	0	0	0	0	0	0	0	0	0	0	0	0	0	0	0	0	0	0	0	0	0	0	0	0	0	0	0	0	0
IDOND2	1.23454e-19	1	0	0	0	0	0	0	0	0	0	0	0	0	0	0	0	0	0	0	0	0	0	0	0	0	0	0	0	0	0	0	0	0	0	0	0	0	0	0	0	0	0	0	0	0	0	0	0
FADRx	1.1025	0	9.50369e-11	2.58783e-12	5.02553e-09	1.97065e-10	1.08205e-09	4.13548e-09	4.98981e-10	4.44377e-10	1.87e-09	3.11513e-10	-1.22026e-08	1.73647e-09	1.78832e-10	2.88927e-11	5.72162e-09	2.37877e-09	5.33114e-10	-2.00603e-09	2.09191e-09	1.89647e-09	1.77661e-09	-2.96827e-09	-9.23889e-11	1.31777e-08	3.616e-09	3.4486e-10	1.20156e-08	-2.18145e-08	3.23196e-08	9.95968e-09	12	14	12	16	14	12	14	12	16	14	24	28	24	32	28	20	3.90982e-08
GTPDPK	4.31111e-20	1	0	0	0	0	0	0	0	0	0	0	0	0	0	0	0	0	0	0	0	0	0	0	0	0	0	0	0	0	0	0	0	0	0	0	0	0	0	0	0	0	0	0	0	0	0	0	0
NADN	-8.6955e-20	1	0	0	0	0	0	0	0	0	0	0	0	0	0	0	0	0	0	0	0	0	0	0	0	0	0	0	0	0	0	0	0	0	0	0	0	0	0	0	0	0	0	0	0	0	0	0	0
GLYCLTDx	1.02121e-19	1	0	0	0	0	0	0	0	0	0	0	0	0	0	0	0	0	0	0	0	0	0	0	0	0	0	0	0	0	0	0	0	0	0	0	0	0	0	0	0	0	0	0	0	0	0	0	0
ADK1	1.40149	0	5.99381e-10	-1.75927e-11	1.28311	0.424658	1.30137	0.424658	3.64994e-11	0.56621	0.56621	-8.9968e-10	0.858448	4.70263e-09	3.23035e-10	5.11266e-09	1.28311	9.80471e-09	-5.19276e-09	2.28694e-09	0.858447	8.1616e-09	5.94194e-09	-3.03724e-09	-5.23427e-09	0.424658	1.56768e-08	2.05459e-09	1.26484	0.424658	1.31963	0.863014	1.13242	1.13242	1.13242	1.13242	1.13242	1.13242	1.13242	1.13242	1.13241	1.13242	2.26483	2.26484	2.26483	2.26482	2.26483	2.26484	-2.91637e-08
NDPK2	0.362141	0	1.13769e-11	1.658e-12	8.65667e-10	1	-5.85884e-10	1	2.20827e-11	3.76082e-11	4.30077e-11	3.32812e-11	-2.23543e-09	5.46434e-11	3.37416e-10	2.41941e-11	1.15045e-09	3.56971e-11	4.03857e-11	-2.81162e-10	6.39172e-11	5.8335e-11	5.69842e-11	4.15955e-11	3.23022e-11	2.00575e-10	7.6478e-11	3.23786e-11	5.81962e-10	1	-5.64006e-09	5.87007e-10	2.36281e-09	8.25611e-10	1.01843e-08	6.61308e-09	1.41186e-09	9.7705e-09	-3.21722e-08	4.22271e-08	2.74352e-08	5.74839e-09	3.53769e-08	1.20744e-08	1.31237e-08	9.91842e-08	2.41057e-07	2	4
NDPK3	0.0936985	0	1.31922e-11	-2.06042e-14	-2.54044e-11	1.51223e-09	4.91416e-10	-5.78648e-10	-7.18745e-12	-2.42398e-10	-1.12103e-10	2.11865e-10	-6.50215e-10	2.64425e-10	-3.14155e-10	1.25854e-10	1.96297e-10	1.45107e-10	-1.75494e-10	-1.86381e-11	4.14833e-10	-2.12009e-10	-4.47231e-10	-2.43582e-10	1.40672e-10	3.17121e-09	4.61342e-10	5.85606e-11	5.50075e-09	2.67442e-10	1.08747e-08	5.6717e-09	1	1	1	1	1	1	1	1	1	1	2	2	2	2	2	2	1.95023e-08
HPYRRy	1.23454e-19	1	0	0	0	0	0	0	0	0	0	0	0	0	0	0	0	0	0	0	0	0	0	0	0	0	0	0	0	0	0	0	0	0	0	0	0	0	0	0	0	0	0	0	0	0	0	0	0
NDPK4	0.0177754	0	-4.67713e-17	-8.87382e-19	-4.98621e-16	-6.28494e-16	-4.13565e-16	-7.75652e-16	-1.45026e-16	-3.10281e-16	-3.39622e-16	-2.74803e-16	-1.93466e-15	-4.12249e-16	-2.32132e-16	-1.838e-16	-8.49214e-16	-2.83936e-16	-1.81429e-16	-2.41141e-16	-5.98386e-16	-4.79914e-16	-4.17686e-16	-3.11238e-16	-2.83632e-16	-1.66851e-15	-5.92241e-16	-2.0351e-16	-4.80483e-15	-4.76979e-15	1.48989e-14	1	6.0242e-14	2.04937e-14	-3.51608e-15	-2.6547e-14	-5.55387e-15	-3.93279e-14	-1.33952e-14	-1.45529e-14	-1.10311e-13	-2.30196e-14	-1.41872e-13	-4.83077e-14	-5.24795e-14	-3.97961e-13	-8.30232e-14	-2.25011e-15	-3.04501e-15
ACODA	0.308936	0	-1.92571e-15	-8.93927e-17	7.68541e-14	1.78774e-13	2.99092e-14	-1.88945e-13	-1.68183e-14	1	6.70445e-17	-1.11741e-16	1.34089e-16	-4.24615e-16	-5.14008e-16	-5.58704e-17	-1.11741e-17	-2.01133e-16	-1.02802e-15	-2.01133e-16	3.24048e-16	-1.11741e-16	-4.46963e-16	-2.90526e-16	4.46963e-17	1.78785e-16	-2.68178e-16	-4.69311e-16	5.69878e-16	6.92793e-16	6.59271e-16	4.35789e-16	-1.47498e-15	-1.65376e-15	-1.96664e-15	-1.83255e-15	-2.14542e-15	-1.07271e-15	-1.2515e-15	-1.56437e-15	-1.43028e-15	-1.74316e-15	-2.14543e-15	-2.50299e-15	-3.12874e-15	-2.86057e-15	-3.48631e-15	-2.68178e-15	-2.12308e-15
ADA	3.32479e-20	1	0	0	0	0	0	0	0	0	0	0	0	0	0	0	0	0	0	0	0	0	0	0	0	0	0	0	0	0	0	0	0	0	0	0	0	0	0	0	0	0	0	0	0	0	0	0	0
DADA	3.32479e-20	1	0	0	0	0	0	0	0	0	0	0	0	0	0	0	0	0	0	0	0	0	0	0	0	0	0	0	0	0	0	0	0	0	0	0	0	0	0	0	0	0	0	0	0	0	0	0	0
ADD	3.32479e-20	1	0	0	0	0	0	0	0	0	0	0	0	0	0	0	0	0	0	0	0	0	0	0	0	0	0	0	0	0	0	0	0	0	0	0	0	0	0	0	0	0	0	0	0	0	0	0	0
FCLT	7.39816e-05	0	-8.62256e-20	-3.98207e-21	-2.07725e-18	-2.22688e-18	-1.64088e-18	-2.54521e-18	-5.20249e-19	-9.74222e-19	-1.25744e-18	-8.93895e-19	-6.43655e-18	-1.34828e-18	-8.09281e-19	-6.5987e-19	-2.75585e-18	-9.1649e-19	-6.5139e-19	-8.29857e-19	-1.9718e-18	-1.6033e-18	-1.40204e-18	-1.04076e-18	-9.38991e-19	-5.78394e-18	-2.0274e-18	-6.88718e-19	-1.6689e-17	-1.61923e-17	-1.62061e-17	-1.67226e-17	-6.5813e-17	-2.24456e-17	-2.43657e-17	-1.84414e-16	-3.85427e-17	-2.73185e-16	-9.29779e-17	-1.01092e-16	-7.6597e-16	-1.59898e-16	-9.85681e-16	-3.35493e-16	-3.64648e-16	-2.76391e-15	-9.48671e-15	-2.543e-16	-3.45766e-16
HBZOPT	7.39816e-05	0	2.0328e-18	9.34503e-20	4.92604e-17	5.28015e-17	3.88936e-17	6.031e-17	1.23166e-17	2.3072e-17	2.97736e-17	2.11614e-17	1.52465e-16	3.19756e-17	1.91515e-17	1.56171e-17	6.53743e-17	2.17121e-17	1.54118e-17	1.96726e-17	4.67095e-17	3.79873e-17	3.32419e-17	2.46669e-17	2.22515e-17	1.37068e-16	4.80612e-17	1.63126e-17	3.95256e-16	3.83783e-16	3.84334e-16	3.96255e-16	1.55891e-15	5.3185e-16	5.777e-16	4.37022e-15	9.13045e-16	6.47706e-15	2.20501e-15	2.39519e-15	1.81671e-14	3.78965e-15	2.33584e-14	7.95327e-15	8.63794e-15	6.55302e-14	4.75776e-15	1.30164e-16	1.7549e-16
PNTK	0.000191091	0	1.93922e-11	9.65444e-13	6.94275e-10	8.73679e-10	1.30028e-10	-2.98977e-10	9.4085e-11	-1.27046e-10	-2.97368e-10	1.62672e-10	-2.03195e-09	2.87259e-10	-4.63747e-11	5.6757e-11	9.03573e-10	2.42156e-10	-5.76002e-11	-3.50346e-10	6.57331e-10	-2.05691e-10	-2.93851e-10	-3.31482e-10	2.61888e-10	3.1485e-09	4.77473e-10	3.25118e-11	4.42902e-09	-2.72714e-10	5.61526e-09	5.324e-09	-1.61282e-08	-3.03791e-09	6.24252e-09	-8.80832e-08	4.7003e-09	-4.48758e-08	-2.67718e-10	-4.57531e-08	-2.1062e-07	-5.21059e-08	5.09019e-08	-4.73869e-08	-1.44289e-07	-3.11997e-07	-9.08161e-08	6.79122e-10	1.51507e-08
ADSS	0.268998	0	3.31243e-10	-1.18038e-11	1	-1.25881e-08	-5.49571e-09	1.70918e-08	6.66119e-10	-7.16175e-09	-9.80869e-10	-1.65719e-10	3.30442e-08	5.42144e-09	1.83376e-09	3.16954e-09	1	6.18939e-09	-3.14971e-09	1.94328e-09	2.38383e-09	7.63926e-09	2.10663e-09	-1.9748e-09	-3.89011e-09	3.62653e-08	3.73946e-09	2.05047e-09	1	3.68588e-08	3.3922e-08	-3.09684e-08	-5.02556e-07	-3.44592e-08	6.36496e-09	-7.36429e-07	-2.08216e-07	-1.40352e-06	-6.03929e-07	-3.64124e-07	-3.92828e-06	-8.40151e-07	-6.76538e-06	-1.01752e-07	-2.19596e-06	-7.40456e-06	-5.0814e-06	-1.06491e-08	-5.99074e-08
AGDC	1.72342e-19	1	0	0	0	0	0	0	0	0	0	0	0	0	0	0	0	0	0	0	0	0	0	0	0	0	0	0	0	0	0	0	0	0	0	0	0	0	0	0	0	0	0	0	0	0	0	0	0
OCTDPS	7.39816e-05	0	2.0328e-18	9.34503e-20	4.92604e-17	5.28015e-17	3.88936e-17	6.031e-17	1.23166e-17	2.3072e-17	2.97736e-17	2.11614e-17	1.52465e-16	3.19756e-17	1.91515e-17	1.56171e-17	6.53743e-17	2.17121e-17	1.54118e-17	1.96726e-17	4.67095e-17	3.79873e-17	3.32419e-17	2.46669e-17	2.22515e-17	1.37068e-16	4.80612e-17	1.63126e-17	3.95256e-16	3.83783e-16	3.84334e-16	3.96255e-16	1.55891e-15	5.3185e-16	5.777e-16	4.37022e-15	9.13045e-16	6.47706e-15	2.20501e-15	2.39519e-15	1.81671e-14	3.78965e-15	2.33584e-14	7.95327e-15	8.63794e-15	6.55302e-14	4.75776e-15	1.30164e-16	1.7549e-16
ASNN	1.53058e-20	1	0	0	0	0	0	0	0	0	0	0	0	0	0	0	0	0	0	0	0	0	0	0	0	0	0	0	0	0	0	0	0	0	0	0	0	0	0	0	0	0	0	0	0	0	0	0	0
DPCOAK	0.000191091	0	1.93922e-11	9.65444e-13	6.94275e-10	8.73679e-10	1.30028e-10	-2.98977e-10	9.4085e-11	-1.27046e-10	-2.97368e-10	1.62672e-10	-2.03195e-09	2.87259e-10	-4.63747e-11	5.6757e-11	9.03573e-10	2.42156e-10	-5.76002e-11	-3.50346e-10	6.57331e-10	-2.05691e-10	-2.93851e-10	-3.31482e-10	2.61888e-10	3.1485e-09	4.77473e-10	3.25118e-11	4.42902e-09	-2.72714e-10	5.61526e-09	5.324e-09	-1.61282e-08	-3.03791e-09	6.24252e-09	-8.80832e-08	4.7003e-09	-4.48758e-08	-2.67718e-10	-4.57531e-08	-2.1062e-07	-5.21059e-08	5.09019e-08	-4.73869e-08	-1.44289e-07	-3.11997e-07	-9.08161e-08	6.79122e-10	1.51507e-08
HETZK	0	1	0	0	0	0	0	0	0	0	0	0	0	0	0	0	0	0	0	0	0	0	0	0	0	0	0	0	0	0	0	0	0	0	0	0	0	0	0	0	0	0	0	0	0	0	0	0	0
ASNS2	0.236309	0	2.0329e-14	9.42132e-16	5.33393e-13	5.91289e-13	2.53687e-13	3.35291e-13	7.0357e-14	1.30462e-13	1	9.52955e-14	6.80725e-13	1.45515e-13	6.14345e-14	4.7427e-14	1.96632e-13	6.67742e-14	3.98655e-14	4.153e-14	9.18093e-14	7.77937e-14	4.52585e-14	3.32116e-14	2.71174e-14	1.67897e-13	3.06098e-14	1.41449e-14	2.24227e-13	2.16257e-13	4.16531e-16	2.99804e-15	4.5336e-14	2.75696e-14	-2.51474e-13	-2.04591e-12	-4.0809e-13	-3.04947e-12	-1.99218e-12	-2.16189e-12	-1.65125e-11	-3.42845e-12	-3.0425e-11	-1.03374e-11	-1.12249e-11	-8.53846e-11	-2.26652e-11	-5.79981e-13	-8.04837e-13
ASPCT	0.284732	0	8.35772e-13	1.64413e-12	1.21929e-09	1	-8.11403e-10	1	9.96278e-11	1.12942e-10	5.47025e-12	-7.00896e-11	-1.8906e-09	5.68517e-11	3.64862e-10	-7.47439e-11	1.13955e-09	6.23602e-11	6.39185e-11	-2.97454e-10	2.74234e-10	-1.89276e-10	1.56068e-10	-1.22949e-10	2.25461e-11	-1.65154e-10	-1.25905e-10	-4.98818e-11	-6.70737e-10	1	-5.6649e-09	1	-8.90358e-09	-1.01534e-09	1.18638e-08	6.73907e-09	-5.05843e-09	3.66583e-08	-2.02939e-08	5.31142e-08	-1.7755e-08	-7.3132e-09	2.28669e-07	4.03216e-08	1.09084e-08	-2.07658e-08	3.06917e-07	5.01443e-09	-3.71152e-09
KDOPS	0.0385271	0	-2.77167e-17	-1.19875e-18	-6.25331e-16	-6.74643e-16	-4.99575e-16	-7.80663e-16	-1.57561e-16	-2.95387e-16	-3.80814e-16	-2.72668e-16	-1.96903e-15	-4.10255e-16	-2.45958e-16	-2.00568e-16	-8.37664e-16	-2.78587e-16	-1.97721e-16	-2.52048e-16	-6.00813e-16	-4.87321e-16	-4.27615e-16	-3.1628e-16	-2.85369e-16	-1.76266e-15	-6.16116e-16	-2.09053e-16	-5.07173e-15	-4.92326e-15	-4.92626e-15	-5.07876e-15	-2.00072e-14	-6.82084e-15	-7.41784e-15	-5.618e-14	-1.17053e-14	-8.29773e-14	-2.8301e-14	-3.07337e-14	-2.33126e-13	-4.86989e-14	-3.00364e-13	-1.019e-13	-1.10802e-13	-8.4119e-13	1.92999e-12	2	7.03036e-14
KDOPP	0.0385271	0	-2.77167e-17	-1.19875e-18	-6.25331e-16	-6.74643e-16	-4.99575e-16	-7.80663e-16	-1.57561e-16	-2.95387e-16	-3.80814e-16	-2.72668e-16	-1.96903e-15	-4.10255e-16	-2.45958e-16	-2.00568e-16	-8.37664e-16	-2.78587e-16	-1.97721e-16	-2.52048e-16	-6.00813e-16	-4.87321e-16	-4.27615e-16	-3.1628e-16	-2.85369e-16	-1.76266e-15	-6.16116e-16	-2.09053e-16	-5.07173e-15	-4.92326e-15	-4.92626e-15	-5.07876e-15	-2.00072e-14	-6.82084e-15	-7.41784e-15	-5.618e-14	-1.17053e-14	-8.29773e-14	-2.8301e-14	-3.07337e-14	-2.33126e-13	-4.86989e-14	-3.00364e-13	-1.019e-13	-1.10802e-13	-8.4119e-13	1.92999e-12	2	7.03036e-14
DMPPS	0.000294931	0	3.69826e-11	-5.13552e-13	1.83763e-09	-3.1717e-10	-2.16539e-11	-3.67625e-11	5.58719e-11	-1.38105e-10	-1.78986e-10	9.89616e-11	-9.16837e-10	-1.9212e-10	-1.14946e-10	-1.03176e-11	-4.15614e-11	7.93561e-10	-1.51447e-11	-1.18178e-10	-2.80699e-10	-2.28205e-10	-2.35703e-11	-1.72881e-11	-1.33769e-10	-8.69404e-11	-3.21063e-11	-9.79462e-11	-2.50879e-10	-2.43157e-10	-2.31164e-09	-2.53173e-10	-2.61114e-08	-3.19877e-09	-3.82337e-10	1.61476e-07	3.36654e-08	-3.89598e-08	-1.32664e-08	-1.55041e-09	1.83469e-07	-6.35023e-08	-1.50492e-08	-5.13297e-09	-5.19819e-08	-3.94267e-07	3.58301e-07	-2.50359e-10	-3.0064e-09
EX_26dap__M_e	9.25578e-22	1	0	0	0	0	0	0	0	0	0	0	0	0	0	0	0	0	0	0	0	0	0	0	0	0	0	0	0	0	0	0	0	0	0	0	0	0	0	0	0	0	0	0	0	0	0	0	0
MCOATA	0.0770555	0	-9.59043e-15	-5.09044e-16	-2.65592e-13	-2.8468e-13	-1.53247e-13	-2.38209e-13	-4.91556e-14	-9.15098e-14	-1.19984e-13	-8.54785e-14	-6.14227e-13	-1.29568e-13	-6.40512e-14	-5.14389e-14	-2.14411e-13	-7.16544e-14	1.08504e-14	2.15407e-14	5.66946e-14	4.34202e-14	5.13194e-14	3.83968e-14	3.69069e-14	2.26432e-13	1.52315e-13	4.82728e-14	1.27794e-12	1.24189e-12	1.21243e-12	1.24807e-12	4.88106e-12	1.65464e-12	2.26125e-12	1.72356e-11	3.58396e-12	2.5545e-11	4.83778e-12	5.25362e-12	3.99056e-11	8.31835e-12	1.73242e-11	5.88389e-12	6.39186e-12	4.85975e-11	8.63982e-12	4	3.03464e-13
IPDPS	0.000497634	0	-3.69824e-11	5.13559e-13	-1.83763e-09	3.17174e-10	2.16557e-11	3.67653e-11	-5.5871e-11	1.38107e-10	1.78988e-10	-9.89604e-11	9.16846e-10	1.92123e-10	1.14947e-10	1.03184e-11	4.15644e-11	-7.93559e-10	1.51453e-11	1.18179e-10	2.80701e-10	2.28207e-10	2.35719e-11	1.72891e-11	1.3377e-10	8.69462e-11	3.21084e-11	9.79469e-11	2.50896e-10	2.43177e-10	2.31166e-09	2.53189e-10	2.61115e-08	3.1988e-09	3.82359e-10	-1.61476e-07	-3.36654e-08	3.89602e-08	1.32664e-08	1.5505e-09	-1.83469e-07	6.35024e-08	1.50504e-08	5.13326e-09	5.19824e-08	3.9427e-07	-3.583e-07	2.50369e-10	3.00642e-09
AST	4.76392e-16	1	0	0	0	0	0	0	0	0	0	0	0	0	0	0	0	0	0	0	0	0	0	0	0	0	0	0	0	0	0	0	0	0	0	0	0	0	0	0	0	0	0	0	0	0	0	0	0
SGDS	-4.29474e-15	1	0	0	0	0	0	0	0	0	0	0	0	0	0	0	0	0	0	0	0	0	0	0	0	0	0	0	0	0	0	0	0	0	0	0	0	0	0	0	0	0	0	0	0	0	0	0	0
CYNTAH	3.65125e-21	1	0	0	0	0	0	0	0	0	0	0	0	0	0	0	0	0	0	0	0	0	0	0	0	0	0	0	0	0	0	0	0	0	0	0	0	0	0	0	0	0	0	0	0	0	0	0	0
DAPE	0.390581	0	-3.93566e-14	-1.71792e-15	-8.94633e-13	-9.60165e-13	-5.47675e-13	-8.50605e-13	-1.75321e-13	-3.26611e-13	-4.27974e-13	-3.04991e-13	-2.19417e-12	-4.61991e-13	-3.29765e-13	-2.68528e-13	-1.12232e-12	-3.73083e-13	-1.16206e-13	1	-3.10141e-13	-2.56699e-13	-3.77344e-13	-2.79776e-13	-2.50041e-13	-1.54061e-12	-3.31311e-13	-1.17003e-13	-2.69183e-12	-2.61105e-12	-1.66744e-12	-1.72334e-12	-6.82455e-12	-2.34508e-12	-1.38239e-12	-1.02364e-11	-2.16871e-12	-1.51395e-11	-6.1339e-12	-6.66707e-12	-5.03819e-11	-1.05353e-11	5.69907e-11	1.93648e-11	2.10273e-11	1.5994e-10	6.75234e-11	1.75939e-12	2
DHDPRy	0.390581	0	-3.93566e-14	-1.71792e-15	-8.94633e-13	-9.60165e-13	-5.47675e-13	-8.50605e-13	-1.75321e-13	-3.26611e-13	-4.27974e-13	-3.04991e-13	-2.19417e-12	-4.61991e-13	-3.29765e-13	-2.68528e-13	-1.12232e-12	-3.73083e-13	-1.16206e-13	1	-3.10141e-13	-2.56699e-13	-3.77344e-13	-2.79776e-13	-2.50041e-13	-1.54061e-12	-3.31311e-13	-1.17003e-13	-2.69183e-12	-2.61105e-12	-1.66744e-12	-1.72334e-12	-6.82455e-12	-2.34508e-12	-1.38239e-12	-1.02364e-11	-2.16871e-12	-1.51395e-11	-6.1339e-12	-6.66707e-12	-5.03819e-11	-1.05353e-11	5.69907e-11	1.93648e-11	2.10273e-11	1.5994e-10	6.75234e-11	1.75939e-12	2
EX_acnam_e	6.2018e-22	1	0	0	0	0	0	0	0	0	0	0	0	0	0	0	0	0	0	0	0	0	0	0	0	0	0	0	0	0	0	0	0	0	0	0	0	0	0	0	0	0	0	0	0	0	0	0	0
HSK	0.644406	0	-1.08466e-13	-4.4599e-15	-2.33875e-12	-2.33934e-12	-1.89078e-12	-3.03662e-12	-6.0901e-13	-1.07427e-12	-1.21571e-12	-8.34833e-13	-6.13352e-12	-1.23791e-12	-5.84102e-13	-4.10216e-13	-1.89782e-12	1	-6.49128e-13	-8.2164e-13	-1.94469e-12	-1.58332e-12	-5.79491e-13	-4.28794e-13	1	-2.32414e-12	-2.72916e-13	-1.09344e-13	-2.12227e-12	-2.05379e-12	-3.26205e-13	-3.48383e-13	-1.52616e-12	-5.76931e-13	1.63053e-12	1.3024e-11	2.62819e-12	1.93844e-11	1.42622e-11	1.54824e-11	1.17987e-10	2.45341e-11	2.25261e-10	7.65856e-11	8.31724e-11	6.32081e-10	1.70786e-10	4.44666e-12	6.12351e-12
SDPTA	-0.390581	0	3.93566e-14	1.71792e-15	8.94633e-13	9.60165e-13	5.47675e-13	8.50605e-13	1.75321e-13	3.26611e-13	4.27974e-13	3.04991e-13	2.19417e-12	4.61991e-13	3.29765e-13	2.68528e-13	1.12232e-12	3.73083e-13	1.16206e-13	-1	3.10141e-13	2.56699e-13	3.77344e-13	2.79776e-13	2.50041e-13	1.54061e-12	3.31311e-13	1.17003e-13	2.69183e-12	2.61105e-12	1.66744e-12	1.72334e-12	6.82455e-12	2.34508e-12	1.38239e-12	1.02364e-11	2.16871e-12	1.51395e-11	6.1339e-12	6.66707e-12	5.03819e-11	1.05353e-11	-5.69907e-11	-1.93648e-11	-2.10273e-11	-1.5994e-10	-6.75234e-11	-1.75939e-12	-2
GSPMDA	-2.20864e-19	1	0	0	0	0	0	0	0	0	0	0	0	0	0	0	0	0	0	0	0	0	0	0	0	0	0	0	0	0	0	0	0	0	0	0	0	0	0	0	0	0	0	0	0	0	0	0	0
GSPMDS	3.06277e-20	1	0	0	0	0	0	0	0	0	0	0	0	0	0	0	0	0	0	0	0	0	0	0	0	0	0	0	0	0	0	0	0	0	0	0	0	0	0	0	0	0	0	0	0	0	0	0	0
GUAD	1.15994e-20	1	0	0	0	0	0	0	0	0	0	0	0	0	0	0	0	0	0	0	0	0	0	0	0	0	0	0	0	0	0	0	0	0	0	0	0	0	0	0	0	0	0	0	0	0	0	0	0
THRS	0.644406	0	-1.08466e-13	-4.4599e-15	-2.33875e-12	-2.33934e-12	-1.89078e-12	-3.03662e-12	-6.0901e-13	-1.07427e-12	-1.21571e-12	-8.34833e-13	-6.13352e-12	-1.23791e-12	-5.84102e-13	-4.10216e-13	-1.89782e-12	1	-6.49128e-13	-8.2164e-13	-1.94469e-12	-1.58332e-12	-5.79491e-13	-4.28794e-13	1	-2.32414e-12	-2.72916e-13	-1.09344e-13	-2.12227e-12	-2.05379e-12	-3.26205e-13	-3.48383e-13	-1.52616e-12	-5.76931e-13	1.63053e-12	1.3024e-11	2.62819e-12	1.93844e-11	1.42622e-11	1.54824e-11	1.17987e-10	2.45341e-11	2.25261e-10	7.65856e-11	8.31724e-11	6.32081e-10	1.70786e-10	4.44666e-12	6.12351e-12
EX_amp_e	6.60845e-22	1	0	0	0	0	0	0	0	0	0	0	0	0	0	0	0	0	0	0	0	0	0	0	0	0	0	0	0	0	0	0	0	0	0	0	0	0	0	0	0	0	0	0	0	0	0	0	0
HSST	0.149999	0	-1.02188e-14	-3.56959e-16	-1.86399e-13	-1.99758e-13	-1.30752e-13	-2.02698e-13	-4.15663e-14	-7.76991e-14	-1.24895e-13	-8.8672e-14	-6.38612e-13	-1.33836e-13	-1.16031e-13	-9.55565e-14	-4.0002e-13	-1.32412e-13	-9.351e-14	-1.22169e-13	1	-2.36395e-13	-1.37628e-13	-1.02168e-13	-9.22483e-14	-5.68086e-13	-8.46541e-14	-2.95474e-14	-6.90353e-13	-6.69784e-13	4.68653e-13	4.82072e-13	1.87919e-12	6.35038e-13	1.72833e-12	1.31653e-11	2.73857e-12	1.95183e-11	5.30134e-12	5.75788e-12	4.37274e-11	9.11357e-12	-2.21037e-11	-7.53071e-12	-8.18204e-12	-6.19948e-11	-7.95566e-12	-2.23489e-13	-2.97859e-13
PPNDH	0.186337	0	0	0	0	0	-2.79162e-17	3.64104e-18	7.25772e-19	-9.59639e-18	-8.81318e-18	-7.33903e-18	-6.05192e-17	-1.38905e-17	-6.74323e-18	-6.21364e-18	-2.83116e-17	-4.84016e-18	-6.29311e-18	-4.41669e-18	0	1	0	0	0	0	0	0	0	0	0	0	0	0	0	0	0	0	0	0	0	0	0	0	0	0	0	0	0
TMAOR1	0	1	0	0	0	0	0	0	0	0	0	0	0	0	0	0	0	0	0	0	0	0	0	0	0	0	0	0	0	0	0	0	0	0	0	0	0	0	0	0	0	0	0	0	0	0	0	0	0
TMAOR2	0	1	0	0	0	0	0	0	0	0	0	0	0	0	0	0	0	0	0	0	0	0	0	0	0	0	0	0	0	0	0	0	0	0	0	0	0	0	0	0	0	0	0	0	0	0	0	0	0
DGK1	-0.0166693	0	-1.27655e-11	-2.89165e-13	-0.00913242	-0.0136986	0.0547945	-0.0136986	-7.37283e-11	-0.0182648	-0.0182648	-5.62389e-11	0.00456621	1.37155e-10	-4.31235e-11	2.54197e-11	-0.00913242	4.36754e-11	1.49261e-10	-9.4453e-11	0.00456621	-1.05338e-10	-3.8123e-10	-1.20438e-10	-7.70719e-11	-0.0136986	-3.71762e-10	-1.18922e-10	-0.0730594	-0.0136986	0.118721	-0.479452	-0.0365297	-0.0365297	-0.0365297	-0.0365297	-0.0365297	-0.0365297	-0.0365297	-0.0365297	-0.0365297	-0.0365296	-0.0730591	-0.0730594	-0.0730593	-0.0730596	-0.0730593	-0.0730594	4.30623e-09
DTMPK	0.0177754	0	-4.67713e-17	-8.87382e-19	-4.98621e-16	-6.28494e-16	-4.13565e-16	-7.75652e-16	-1.45026e-16	-3.10281e-16	-3.39622e-16	-2.74803e-16	-1.93466e-15	-4.12249e-16	-2.32132e-16	-1.838e-16	-8.49214e-16	-2.83936e-16	-1.81429e-16	-2.41141e-16	-5.98386e-16	-4.79914e-16	-4.17686e-16	-3.11238e-16	-2.83632e-16	-1.66851e-15	-5.92241e-16	-2.0351e-16	-4.80483e-15	-4.76979e-15	1.48989e-14	1	6.0242e-14	2.04937e-14	-3.51608e-15	-2.6547e-14	-5.55387e-15	-3.93279e-14	-1.33952e-14	-1.45529e-14	-1.10311e-13	-2.30196e-14	-1.41872e-13	-4.83077e-14	-5.24795e-14	-3.97961e-13	-8.30232e-14	-2.25011e-15	-3.04501e-15
NDPK1	1.0781	0	4.04615e-10	-1.41374e-11	1.14612	0.219178	1.12329	0.219178	9.853e-11	0.292237	0.292237	-4.63233e-10	0.926941	5.36661e-09	1.02499e-09	3.92816e-09	1.14612	8.86739e-09	-5.09041e-09	8.10553e-10	0.926941	7.72106e-09	4.5179e-09	-2.52642e-09	-5.13831e-09	0.219178	9.73243e-09	2.39688e-09	1.16895	0.219178	1.10046	0.671233	0.584474	0.584475	0.584475	0.584474	0.584475	0.584473	0.584474	0.584474	0.58447	0.584474	1.16894	1.16895	1.16895	1.16894	1.16894	1.16895	-2.69312e-08
TRDR	0.162785	0	4.24357e-11	-3.12162e-13	1.73826e-10	1.42028e-09	-2.0752e-10	-1.80657e-09	2.47925e-10	4.56438e-10	-2.79129e-10	-5.73986e-10	0.6	8.10426e-10	-2.10102e-10	-3.99232e-11	-9.26456e-10	-4.09084e-11	-3.95875e-10	5.90463e-10	0.6	8.09113e-10	-1.14472e-09	-9.72718e-10	-4.11866e-10	5.05829e-09	1.39708e-09	-1.10593e-11	3.3885e-09	-9.47831e-09	2.51459e-09	3.66681e-09	3.37255e-08	-5.40532e-09	3.92694e-09	-1.01137e-07	2.55732e-08	-2.40251e-08	3.91138e-08	-2.01292e-08	-3.28938e-07	7.47576e-08	8.24229e-08	1.86928e-07	-1.44124e-07	-1.92696e-07	1.59954e-07	-2.99966e-09	-1.45341e-10
DDPA	0.385666	0	-2.15341e-12	3.03201e-13	2.74316e-10	9.38313e-11	2.34275e-10	1.41661e-11	-3.21545e-11	9.91608e-11	-2.20455e-10	-3.96311e-11	-1.11535e-09	7.4059e-11	-5.75445e-11	4.67015e-11	-1.27221e-10	1.4609e-10	-9.61385e-11	-2.39228e-11	-2.08655e-10	1	-9.01292e-11	2.0636e-10	1.6847e-10	1	1	8.34803e-11	-1.32528e-09	-2.31346e-09	-3.331e-10	2.5868e-09	9.09493e-10	-2.78609e-09	1.95867e-09	-9.07909e-09	-2.97735e-09	6.41144e-09	-1.52974e-08	1.99806e-09	-4.13395e-08	3.16288e-08	-4.01363e-08	-1.95376e-08	2.51364e-08	3.43298e-07	2.36692e-08	-1.12058e-10	-3.59068e-09
NMNDA	9.6451e-21	1	0	0	0	0	0	0	0	0	0	0	0	0	0	0	0	0	0	0	0	0	0	0	0	0	0	0	0	0	0	0	0	0	0	0	0	0	0	0	0	0	0	0	0	0	0	0	0
NNAM	7.35458e-21	1	0	0	0	0	0	0	0	0	0	0	0	0	0	0	0	0	0	0	0	0	0	0	0	0	0	0	0	0	0	0	0	0	0	0	0	0	0	0	0	0	0	0	0	0	0	0	0
P5CD	2.45368e-20	1	0	0	0	0	0	0	0	0	0	0	0	0	0	0	0	0	0	0	0	0	0	0	0	0	0	0	0	0	0	0	0	0	0	0	0	0	0	0	0	0	0	0	0	0	0	0	0
PGMT	-0.159085	0	1.45656e-16	6.81868e-18	3.55699e-15	3.762e-15	2.801e-15	4.21663e-15	8.74225e-16	1.64673e-15	2.14367e-15	1.50261e-15	1.07963e-14	2.27571e-15	1.36445e-15	1.11004e-15	4.67162e-15	1.53999e-15	1.10399e-15	1.40703e-15	3.32034e-15	2.71185e-15	2.35519e-15	1.75304e-15	1.58237e-15	9.76327e-15	3.42055e-15	1.15894e-15	2.80892e-14	2.73378e-14	2.73813e-14	2.82112e-14	1.10734e-13	3.78656e-14	4.12161e-14	3.11316e-13	6.50624e-14	4.59685e-13	1.56803e-13	1.70284e-13	1.29519e-12	2.70232e-13	1.66024e-12	5.66084e-13	6.14063e-13	4.66068e-12	-1.80239e-11	-4.82656e-13	-6.56566e-13
FRUK	4.53741e-21	1	0	0	0	0	0	0	0	0	0	0	0	0	0	0	0	0	0	0	0	0	0	0	0	0	0	0	0	0	0	0	0	0	0	0	0	0	0	0	0	0	0	0	0	0	0	0	0
SPMDAT1	0	1	0	0	0	0	0	0	0	0	0	0	0	0	0	0	0	0	0	0	0	0	0	0	0	0	0	0	0	0	0	0	0	0	0	0	0	0	0	0	0	0	0	0	0	0	0	0	0
RHCCE	0.000148627	0	-8.34368e-19	-6.05416e-21	-3.15818e-18	-3.30233e-18	-3.95813e-17	-6.09595e-17	-1.21674e-17	-2.2955e-17	1.64672e-16	1.16114e-16	8.41715e-16	1.74016e-16	2.26627e-17	1.89777e-17	7.96353e-17	2.61866e-17	-5.36051e-18	-7.19904e-18	-1.73489e-17	-1.39665e-17	8.51032e-17	6.32834e-17	5.79297e-17	3.56472e-16	1.60254e-16	5.30329e-17	1.32821e-15	1.2896e-15	-7.51579e-16	-7.74726e-16	-3.04035e-15	-1.03512e-15	5.91337e-16	4.48774e-15	9.35588e-16	6.65119e-15	-4.44845e-15	-4.83221e-15	-3.66589e-14	-7.64508e-15	-4.32896e-14	-1.4735e-14	-1.6006e-14	-1.21434e-13	-6.23223e-14	-1.66994e-15	-2.27103e-15
EX_dha_e	2.65334e-21	1	0	0	0	0	0	0	0	0	0	0	0	0	0	0	0	0	0	0	0	0	0	0	0	0	0	0	0	0	0	0	0	0	0	0	0	0	0	0	0	0	0	0	0	0	0	0	0
KG6PDC	-5.09441e-15	1	0	0	0	0	0	0	0	0	0	0	0	0	0	0	0	0	0	0	0	0	0	0	0	0	0	0	0	0	0	0	0	0	0	0	0	0	0	0	0	0	0	0	0	0	0	0	0
SPMDAT2	0	1	0	0	0	0	0	0	0	0	0	0	0	0	0	0	0	0	0	0	0	0	0	0	0	0	0	0	0	0	0	0	0	0	0	0	0	0	0	0	0	0	0	0	0	0	0	0	0
TDPADGAT	-9.48258e-20	1	0	0	0	0	0	0	0	0	0	0	0	0	0	0	0	0	0	0	0	0	0	0	0	0	0	0	0	0	0	0	0	0	0	0	0	0	0	0	0	0	0	0	0	0	0	0	0
MALS	2.57737e-19	1	0	0	0	0	0	0	0	0	0	0	0	0	0	0	0	0	0	0	0	0	0	0	0	0	0	0	0	0	0	0	0	0	0	0	0	0	0	0	0	0	0	0	0	0	0	0	0
X5PL3E	-2.14912e-20	1	0	0	0	0	0	0	0	0	0	0	0	0	0	0	0	0	0	0	0	0	0	0	0	0	0	0	0	0	0	0	0	0	0	0	0	0	0	0	0	0	0	0	0	0	0	0	0
DOGULNR	0	1	0	0	0	0	0	0	0	0	0	0	0	0	0	0	0	0	0	0	0	0	0	0	0	0	0	0	0	0	0	0	0	0	0	0	0	0	0	0	0	0	0	0	0	0	0	0	0
TRE6PP	1.86192e-20	1	0	0	0	0	0	0	0	0	0	0	0	0	0	0	0	0	0	0	0	0	0	0	0	0	0	0	0	0	0	0	0	0	0	0	0	0	0	0	0	0	0	0	0	0	0	0	0
EX_fuc__L_e	1.02493e-21	1	0	0	0	0	0	0	0	0	0	0	0	0	0	0	0	0	0	0	0	0	0	0	0	0	0	0	0	0	0	0	0	0	0	0	0	0	0	0	0	0	0	0	0	0	0	0	0
EX_met__D_e	0	1	0	0	0	0	0	0	0	0	0	0	0	0	0	0	0	0	0	0	0	0	0	0	0	0	0	0	0	0	0	0	0	0	0	0	0	0	0	0	0	0	0	0	0	0	0	0	0
EX_tartr__L_e	1.83979e-21	1	0	0	0	0	0	0	0	0	0	0	0	0	0	0	0	0	0	0	0	0	0	0	0	0	0	0	0	0	0	0	0	0	0	0	0	0	0	0	0	0	0	0	0	0	0	0	0
BETALDHx	4.81766e-21	1	0	0	0	0	0	0	0	0	0	0	0	0	0	0	0	0	0	0	0	0	0	0	0	0	0	0	0	0	0	0	0	0	0	0	0	0	0	0	0	0	0	0	0	0	0	0	0
BETALDHy	5.01334e-21	1	0	0	0	0	0	0	0	0	0	0	0	0	0	0	0	0	0	0	0	0	0	0	0	0	0	0	0	0	0	0	0	0	0	0	0	0	0	0	0	0	0	0	0	0	0	0	0
MLTG3	3.44185e-20	1	0	0	0	0	0	0	0	0	0	0	0	0	0	0	0	0	0	0	0	0	0	0	0	0	0	0	0	0	0	0	0	0	0	0	0	0	0	0	0	0	0	0	0	0	0	0	0
EX_taur_e	3.06745e-21	1	0	0	0	0	0	0	0	0	0	0	0	0	0	0	0	0	0	0	0	0	0	0	0	0	0	0	0	0	0	0	0	0	0	0	0	0	0	0	0	0	0	0	0	0	0	0	0
EX_maltpt_e	0	1	0	0	0	0	0	0	0	0	0	0	0	0	0	0	0	0	0	0	0	0	0	0	0	0	0	0	0	0	0	0	0	0	0	0	0	0	0	0	0	0	0	0	0	0	0	0	0
EX_glyald_e	2.59722e-21	1	0	0	0	0	0	0	0	0	0	0	0	0	0	0	0	0	0	0	0	0	0	0	0	0	0	0	0	0	0	0	0	0	0	0	0	0	0	0	0	0	0	0	0	0	0	0	0
EX_glcur_e	1.39378e-21	1	0	0	0	0	0	0	0	0	0	0	0	0	0	0	0	0	0	0	0	0	0	0	0	0	0	0	0	0	0	0	0	0	0	0	0	0	0	0	0	0	0	0	0	0	0	0	0
ADPRDP	6.51745e-21	1	0	0	0	0	0	0	0	0	0	0	0	0	0	0	0	0	0	0	0	0	0	0	0	0	0	0	0	0	0	0	0	0	0	0	0	0	0	0	0	0	0	0	0	0	0	0	0
DKGLCNR1	0	1	0	0	0	0	0	0	0	0	0	0	0	0	0	0	0	0	0	0	0	0	0	0	0	0	0	0	0	0	0	0	0	0	0	0	0	0	0	0	0	0	0	0	0	0	0	0	0
NADTRHD	1.23454e-19	1	0	0	0	0	0	0	0	0	0	0	0	0	0	0	0	0	0	0	0	0	0	0	0	0	0	0	0	0	0	0	0	0	0	0	0	0	0	0	0	0	0	0	0	0	0	0	0
AACPS2	2.14608e-19	1	0	0	0	0	0	0	0	0	0	0	0	0	0	0	0	0	0	0	0	0	0	0	0	0	0	0	0	0	0	0	0	0	0	0	0	0	0	0	0	0	0	0	0	0	0	0	0
FMNRx2	3.65754e-20	1	0	0	0	0	0	0	0	0	0	0	0	0	0	0	0	0	0	0	0	0	0	0	0	0	0	0	0	0	0	0	0	0	0	0	0	0	0	0	0	0	0	0	0	0	0	0	0
ACPS1	0	1	0	0	0	0	0	0	0	0	0	0	0	0	0	0	0	0	0	0	0	0	0	0	0	0	0	0	0	0	0	0	0	0	0	0	0	0	0	0	0	0	0	0	0	0	0	0	0
EX_nmn_e	5.64597e-22	1	0	0	0	0	0	0	0	0	0	0	0	0	0	0	0	0	0	0	0	0	0	0	0	0	0	0	0	0	0	0	0	0	0	0	0	0	0	0	0	0	0	0	0	0	0	0	0
EX_urea_e	2.25091e-20	1	0	0	0	0	0	0	0	0	0	0	0	0	0	0	0	0	0	0	0	0	0	0	0	0	0	0	0	0	0	0	0	0	0	0	0	0	0	0	0	0	0	0	0	0	0	0	0
ARAI	5.70491e-21	1	0	0	0	0	0	0	0	0	0	0	0	0	0	0	0	0	0	0	0	0	0	0	0	0	0	0	0	0	0	0	0	0	0	0	0	0	0	0	0	0	0	0	0	0	0	0	0
M1PD	-1.00307e-19	1	0	0	0	0	0	0	0	0	0	0	0	0	0	0	0	0	0	0	0	0	0	0	0	0	0	0	0	0	0	0	0	0	0	0	0	0	0	0	0	0	0	0	0	0	0	0	0
G3PD2	-0.0663039	0	1.31376e-13	6.14934e-15	3.21091e-12	3.44296e-12	2.52412e-12	3.91553e-12	8.0045e-13	1.49653e-12	1.94914e-12	1.38558e-12	9.97751e-12	2.09406e-12	1.22163e-12	9.95745e-13	4.16241e-12	1.38303e-12	9.63044e-13	1.22519e-12	2.90462e-12	2.36264e-12	2.03934e-12	1.51349e-12	1.36355e-12	8.39806e-12	3.04138e-12	1.03314e-12	2.50107e-11	2.42761e-11	2.39658e-11	2.47186e-11	-1	-1	-1	-1	-1	-2	-2	-2	-2	-2	-3	-3	-3	-3	-3	2.3417e-11	3.17423e-11
GALS3	6.41399e-21	1	0	0	0	0	0	0	0	0	0	0	0	0	0	0	0	0	0	0	0	0	0	0	0	0	0	0	0	0	0	0	0	0	0	0	0	0	0	0	0	0	0	0	0	0	0	0	0
FCI	-4.63955e-20	1	0	0	0	0	0	0	0	0	0	0	0	0	0	0	0	0	0	0	0	0	0	0	0	0	0	0	0	0	0	0	0	0	0	0	0	0	0	0	0	0	0	0	0	0	0	0	0
FCLK	5.50243e-21	1	0	0	0	0	0	0	0	0	0	0	0	0	0	0	0	0	0	0	0	0	0	0	0	0	0	0	0	0	0	0	0	0	0	0	0	0	0	0	0	0	0	0	0	0	0	0	0
FCLPA	1.82754e-20	1	0	0	0	0	0	0	0	0	0	0	0	0	0	0	0	0	0	0	0	0	0	0	0	0	0	0	0	0	0	0	0	0	0	0	0	0	0	0	0	0	0	0	0	0	0	0	0
GMPS2	3.06199e-20	1	0	0	0	0	0	0	0	0	0	0	0	0	0	0	0	0	0	0	0	0	0	0	0	0	0	0	0	0	0	0	0	0	0	0	0	0	0	0	0	0	0	0	0	0	0	0	0
AMPN	3.06239e-20	1	0	0	0	0	0	0	0	0	0	0	0	0	0	0	0	0	0	0	0	0	0	0	0	0	0	0	0	0	0	0	0	0	0	0	0	0	0	0	0	0	0	0	0	0	0	0	0
GSNK	0.0166693	0	1.27655e-11	2.89165e-13	0.00913242	0.0136986	-0.0547945	0.0136986	7.37283e-11	0.0182648	0.0182648	5.62389e-11	-0.00456621	-1.37155e-10	4.31235e-11	-2.54197e-11	0.00913242	-4.36754e-11	-1.49261e-10	9.4453e-11	-0.00456621	1.05338e-10	3.8123e-10	1.20438e-10	7.70719e-11	0.0136986	3.71762e-10	1.18922e-10	0.0730594	0.0136986	-0.118721	0.479452	0.0365297	0.0365297	0.0365297	0.0365297	0.0365297	0.0365297	0.0365297	0.0365297	0.0365297	0.0365296	0.0730591	0.0730594	0.0730593	0.0730596	0.0730593	0.0730594	-4.30623e-09
ACCOAL	1.9503e-07	0	2.93076e-08	5.53338e-09	1.90976e-07	1.4631e-07	1.55903e-07	1.65209e-07	4.32053e-08	1.08889e-07	8.95593e-08	6.54317e-08	4.07764e-07	1.16988e-07	8.4578e-08	4.54433e-08	2.20066e-07	7.89472e-08	9.91984e-08	7.3859e-08	1.4702e-07	1.19623e-07	1.19982e-07	8.62329e-08	6.80892e-08	3.71248e-07	1.5754e-07	6.51552e-08	1.04493e-06	9.67698e-07	1.0135e-06	9.75524e-07	4.00111e-06	1.41421e-06	1.53859e-06	1.12593e-05	2.40176e-06	1.63216e-05	5.59629e-06	6.0832e-06	4.58943e-05	9.6212e-06	5.89818e-05	2.00873e-05	2.18655e-05	0.000165524	3.45067e-05	1.15323e-06	1.56167e-06
GALUi	5.84687e-20	1	0	0	0	0	0	0	0	0	0	0	0	0	0	0	0	0	0	0	0	0	0	0	0	0	0	0	0	0	0	0	0	0	0	0	0	0	0	0	0	0	0	0	0	0	0	0	0
AACPS3	0.0365628	0	2.31224e-16	5.91301e-18	3.37043e-15	3.61378e-15	1.29743e-14	1.99614e-14	3.98875e-15	7.55607e-15	3.36893e-14	2.37609e-14	1.7218e-13	3.56173e-14	4.39447e-14	3.67146e-14	1.54101e-13	5.0714e-14	1.93408e-14	2.61734e-14	6.31974e-14	5.08805e-14	2.15108e-15	1.59316e-15	1.43913e-15	8.89243e-15	-1.94316e-14	-6.40481e-15	-1.61268e-13	-1.56507e-13	3.01179e-13	3.10455e-13	1.21868e-12	2	4.10694e-13	3.1154e-12	6.49876e-13	4.61699e-12	2	9.22385e-13	6.99766e-12	1.45947e-12	-5.98973e-12	4	-2.21453e-12	-1.68033e-11	-5.50927e-12	-1.47437e-13	-2.00615e-13
U23GAAT	0.0385271	0	-2.77167e-17	-1.19875e-18	-6.25331e-16	-6.74643e-16	-4.99575e-16	-7.80663e-16	-1.57561e-16	-2.95387e-16	-3.80814e-16	-2.72668e-16	-1.96903e-15	-4.10255e-16	-2.45958e-16	-2.00568e-16	-8.37664e-16	-2.78587e-16	-1.97721e-16	-2.52048e-16	-6.00813e-16	-4.87321e-16	-4.27615e-16	-3.1628e-16	-2.85369e-16	-1.76266e-15	-6.16116e-16	-2.09053e-16	-5.07173e-15	-4.92326e-15	-4.92626e-15	-5.07876e-15	-2.00072e-14	-6.82084e-15	-7.41784e-15	-5.618e-14	-1.17053e-14	-8.29773e-14	-2.8301e-14	-3.07337e-14	-2.33126e-13	-4.86989e-14	-3.00364e-13	-1.019e-13	-1.10802e-13	-8.4119e-13	1.92999e-12	2	7.03036e-14
EX_f6p_e	1.05785e-21	1	0	0	0	0	0	0	0	0	0	0	0	0	0	0	0	0	0	0	0	0	0	0	0	0	0	0	0	0	0	0	0	0	0	0	0	0	0	0	0	0	0	0	0	0	0	0	0
UAAGDS	0.0283287	0	-1.06045e-15	-4.89015e-17	-2.55811e-14	-2.7441e-14	-2.02202e-14	-3.13356e-14	-6.40783e-15	-1.19856e-14	-1.54964e-14	-1.10032e-14	-7.9205e-14	-1.66335e-14	-9.96234e-15	-8.12709e-15	-3.39766e-14	-1.12842e-14	-8.02186e-15	-1.02339e-14	-2.42814e-14	-1.97477e-14	-1.72852e-14	-1.28308e-14	-1.1572e-14	-7.12942e-14	-2.49941e-14	-8.48245e-15	-2.05612e-13	-1.99606e-13	-1.99794e-13	-2.06056e-13	-8.10366e-13	-2.76466e-13	-3.00476e-13	-2.2727e-12	-4.74874e-13	-3.36682e-12	-1.14654e-12	-1.24557e-12	-9.44551e-12	-1.97076e-12	-1.21457e-11	-4.1356e-12	-4.49223e-12	-3.40725e-11	-1.60526e-12	-4.44282e-14	2
AACPS4	0.0336589	0	-2.06717e-16	-3.93609e-17	-2.08186e-14	-2.22932e-14	-4.37022e-14	-6.74413e-14	-1.35609e-14	-2.55454e-14	-6.61276e-15	-4.7435e-15	-3.39359e-14	-7.1982e-15	-2.30697e-14	-1.91193e-14	-8.01786e-14	-2.64687e-14	-1.42998e-14	-1.88842e-14	-4.52883e-14	-3.65884e-14	-7.25884e-15	-5.3702e-15	-4.78074e-15	-2.95008e-14	-3.24456e-14	-1.09109e-14	-2.67562e-13	-2.59828e-13	-2.48187e-13	-2.55823e-13	-1.00588e-12	-3.42819e-13	2	-3.32516e-12	-6.94277e-13	-4.92736e-12	-4.25973e-13	2	-3.50669e-12	-7.31974e-13	-7.32911e-12	-2.49545e-12	4	-2.05587e-11	5.50797e-12	1.46433e-13	1.9982e-13
UAMAS	0.0283287	0	-1.06045e-15	-4.89015e-17	-2.55811e-14	-2.7441e-14	-2.02202e-14	-3.13356e-14	-6.40783e-15	-1.19856e-14	-1.54964e-14	-1.10032e-14	-7.9205e-14	-1.66335e-14	-9.96234e-15	-8.12709e-15	-3.39766e-14	-1.12842e-14	-8.02186e-15	-1.02339e-14	-2.42814e-14	-1.97477e-14	-1.72852e-14	-1.28308e-14	-1.1572e-14	-7.12942e-14	-2.49941e-14	-8.48245e-15	-2.05612e-13	-1.99606e-13	-1.99794e-13	-2.06056e-13	-8.10366e-13	-2.76466e-13	-3.00476e-13	-2.2727e-12	-4.74874e-13	-3.36682e-12	-1.14654e-12	-1.24557e-12	-9.44551e-12	-1.97076e-12	-1.21457e-11	-4.1356e-12	-4.49223e-12	-3.40725e-11	-1.60526e-12	-4.44282e-14	2
UAMAGS	0.0283287	0	-1.06045e-15	-4.89015e-17	-2.55811e-14	-2.7441e-14	-2.02202e-14	-3.13356e-14	-6.40783e-15	-1.19856e-14	-1.54964e-14	-1.10032e-14	-7.9205e-14	-1.66335e-14	-9.96234e-15	-8.12709e-15	-3.39766e-14	-1.12842e-14	-8.02186e-15	-1.02339e-14	-2.42814e-14	-1.97477e-14	-1.72852e-14	-1.28308e-14	-1.1572e-14	-7.12942e-14	-2.49941e-14	-8.48245e-15	-2.05612e-13	-1.99606e-13	-1.99794e-13	-2.06056e-13	-8.10366e-13	-2.76466e-13	-3.00476e-13	-2.2727e-12	-4.74874e-13	-3.36682e-12	-1.14654e-12	-1.24557e-12	-9.44551e-12	-1.97076e-12	-1.21457e-11	-4.1356e-12	-4.49223e-12	-3.40725e-11	-1.60526e-12	-4.44282e-14	2
UGLYCH	1.16193e-20	1	0	0	0	0	0	0	0	0	0	0	0	0	0	0	0	0	0	0	0	0	0	0	0	0	0	0	0	0	0	0	0	0	0	0	0	0	0	0	0	0	0	0	0	0	0	0	0
NTPP3	1.53086e-20	1	0	0	0	0	0	0	0	0	0	0	0	0	0	0	0	0	0	0	0	0	0	0	0	0	0	0	0	0	0	0	0	0	0	0	0	0	0	0	0	0	0	0	0	0	0	0	0
NTPP6	1.53062e-20	1	0	0	0	0	0	0	0	0	0	0	0	0	0	0	0	0	0	0	0	0	0	0	0	0	0	0	0	0	0	0	0	0	0	0	0	0	0	0	0	0	0	0	0	0	0	0	0
NTPP7	1.53085e-20	1	0	0	0	0	0	0	0	0	0	0	0	0	0	0	0	0	0	0	0	0	0	0	0	0	0	0	0	0	0	0	0	0	0	0	0	0	0	0	0	0	0	0	0	0	0	0	0
OP4ENH	1.1522e-20	1	0	0	0	0	0	0	0	0	0	0	0	0	0	0	0	0	0	0	0	0	0	0	0	0	0	0	0	0	0	0	0	0	0	0	0	0	0	0	0	0	0	0	0	0	0	0	0
EX_rmn_e	8.93518e-22	1	0	0	0	0	0	0	0	0	0	0	0	0	0	0	0	0	0	0	0	0	0	0	0	0	0	0	0	0	0	0	0	0	0	0	0	0	0	0	0	0	0	0	0	0	0	0	0
HOPNTAL	1.1522e-20	1	0	0	0	0	0	0	0	0	0	0	0	0	0	0	0	0	0	0	0	0	0	0	0	0	0	0	0	0	0	0	0	0	0	0	0	0	0	0	0	0	0	0	0	0	0	0	0
NTPP8	1.53074e-20	1	0	0	0	0	0	0	0	0	0	0	0	0	0	0	0	0	0	0	0	0	0	0	0	0	0	0	0	0	0	0	0	0	0	0	0	0	0	0	0	0	0	0	0	0	0	0	0
P5CR	0.215193	0	5.06915e-16	2.3484e-17	1.21552e-14	1.29964e-14	9.59826e-15	1.49356e-14	3.0494e-15	5.65713e-15	7.35248e-15	5.21364e-15	3.7641e-14	7.91802e-15	4.73032e-15	3.8696e-15	1.60914e-14	5.36734e-15	3.81193e-15	4.85904e-15	1.15184e-14	9.36578e-15	1	-2.99993e-14	-2.75324e-14	-1.69411e-13	7.0452e-17	1.23291e-16	-1.4971e-16	-1.82001e-16	-1.73194e-16	-1.14484e-16	3.87486e-16	4.34454e-16	5.16648e-16	4.81422e-16	5.63616e-16	2.81808e-16	3.28776e-16	4.1097e-16	3.75744e-16	4.57938e-16	5.63616e-16	6.57552e-16	8.2194e-16	7.51489e-16	9.15876e-16	7.0452e-16	5.57745e-16
CYANST	0	1	0	0	0	0	0	0	0	0	0	0	0	0	0	0	0	0	0	0	0	0	0	0	0	0	0	0	0	0	0	0	0	0	0	0	0	0	0	0	0	0	0	0	0	0	0	0	0
EX_ttdca_e	0	1	0	0	0	0	0	0	0	0	0	0	0	0	0	0	0	0	0	0	0	0	0	0	0	0	0	0	0	0	0	0	0	0	0	0	0	0	0	0	0	0	0	0	0	0	0	0	0
DHPPDA2	0.000147963	0	-5.23798e-11	-5.44675e-12	-7.51786e-11	-4.91952e-09	-2.86162e-09	1.86494e-09	-6.90453e-10	-1.94928e-09	2.1225e-09	1.64407e-10	-3.09737e-10	2.17819e-10	-1.02736e-09	2.87074e-10	4.3028e-09	2.15896e-09	-5.36513e-10	-1.19169e-09	-2.50156e-09	-7.53876e-10	-1.09409e-09	-1.36048e-09	-1.45536e-09	5.55147e-09	-2.04664e-10	-7.22491e-10	-8.84754e-12	1.91851e-08	3.56444e-08	1.06176e-08	5.60785e-08	4.77905e-08	4.61625e-09	1.95868e-07	-5.61417e-08	9.09585e-08	-2.28788e-07	-1.9176e-07	-3.27359e-07	8.51787e-08	6.83633e-08	3.71507e-07	-7.7144e-08	-2.83585e-06	-4.13019e-07	1.81175e-08	4.01889e-08
3HPPPNH	6.36516e-21	1	0	0	0	0	0	0	0	0	0	0	0	0	0	0	0	0	0	0	0	0	0	0	0	0	0	0	0	0	0	0	0	0	0	0	0	0	0	0	0	0	0	0	0	0	0	0	0
G5SADs	0.215193	0	5.06915e-16	2.3484e-17	1.21552e-14	1.29964e-14	9.59826e-15	1.49356e-14	3.0494e-15	5.65713e-15	7.35248e-15	5.21364e-15	3.7641e-14	7.91802e-15	4.73032e-15	3.8696e-15	1.60914e-14	5.36734e-15	3.81193e-15	4.85904e-15	1.15184e-14	9.36578e-15	1	-2.99993e-14	-2.75324e-14	-1.69411e-13	7.0452e-17	1.23291e-16	-1.4971e-16	-1.82001e-16	-1.73194e-16	-1.14484e-16	3.87486e-16	4.34454e-16	5.16648e-16	4.81422e-16	5.63616e-16	2.81808e-16	3.28776e-16	4.1097e-16	3.75744e-16	4.57938e-16	5.63616e-16	6.57552e-16	8.2194e-16	7.51489e-16	9.15876e-16	7.0452e-16	5.57745e-16
GMAND	0	1	0	0	0	0	0	0	0	0	0	0	0	0	0	0	0	0	0	0	0	0	0	0	0	0	0	0	0	0	0	0	0	0	0	0	0	0	0	0	0	0	0	0	0	0	0	0	0
PPCSCT	5.1036e-17	1	0	0	0	0	0	0	0	0	0	0	0	0	0	0	0	0	0	0	0	0	0	0	0	0	0	0	0	0	0	0	0	0	0	0	0	0	0	0	0	0	0	0	0	0	0	0	0
CYTD	1.84136e-20	1	0	0	0	0	0	0	0	0	0	0	0	0	0	0	0	0	0	0	0	0	0	0	0	0	0	0	0	0	0	0	0	0	0	0	0	0	0	0	0	0	0	0	0	0	0	0	0
AKGDH	3.24256	0	-4.1613e-18	0.1	5.55112e-17	0	0	0	0	0	0	0	0	0	0	6.93889e-18	0	0	0	0	0	0	5.55112e-17	0	0	0	0	0	0	0	0	0	0	0	0	0	0	0	0	0	0	0	0	0	4.44089e-16	0	0	0	0
HPYRRx	1.38029e-07	0	2.44153e-08	4.64852e-09	1.55434e-07	1.18323e-07	1.24093e-07	1.33492e-07	3.48541e-08	8.95148e-08	7.30235e-08	5.26738e-08	3.26594e-07	9.45471e-08	6.89489e-08	3.63717e-08	1.77565e-07	6.39109e-08	8.1631e-08	5.95049e-08	1.17941e-07	9.58624e-08	9.6928e-08	7.01069e-08	5.48191e-08	2.95442e-07	1.26919e-07	5.30954e-08	8.284e-07	7.76813e-07	8.09943e-07	7.67228e-07	3.21063e-06	1.12991e-06	1.2236e-06	8.89041e-06	1.92031e-06	1.30011e-05	4.50207e-06	4.83275e-06	3.67013e-05	7.63634e-06	4.68401e-05	1.59887e-05	1.75386e-05	0.000131226	2.74595e-05	9.31048e-07	1.25404e-06
GLYCDx	1.22787e-19	1	0	0	0	0	0	0	0	0	0	0	0	0	0	0	0	0	0	0	0	0	0	0	0	0	0	0	0	0	0	0	0	0	0	0	0	0	0	0	0	0	0	0	0	0	0	0	0
ASP1DC	0.000191091	0	1.93922e-11	9.65444e-13	6.94275e-10	8.73679e-10	1.30028e-10	-2.98977e-10	9.4085e-11	-1.27046e-10	-2.97368e-10	1.62672e-10	-2.03195e-09	2.87259e-10	-4.63747e-11	5.6757e-11	9.03573e-10	2.42156e-10	-5.76002e-11	-3.50346e-10	6.57331e-10	-2.05691e-10	-2.93851e-10	-3.31482e-10	2.61888e-10	3.1485e-09	4.77473e-10	3.25118e-11	4.42902e-09	-2.72714e-10	5.61526e-09	5.324e-09	-1.61282e-08	-3.03791e-09	6.24252e-09	-8.80832e-08	4.7003e-09	-4.48758e-08	-2.67718e-10	-4.57531e-08	-2.1062e-07	-5.21059e-08	5.09019e-08	-4.73869e-08	-1.44289e-07	-3.11997e-07	-9.08161e-08	6.79122e-10	1.51507e-08
UGMDDS	0.0283287	0	-1.06045e-15	-4.89015e-17	-2.55811e-14	-2.7441e-14	-2.02202e-14	-3.13356e-14	-6.40783e-15	-1.19856e-14	-1.54964e-14	-1.10032e-14	-7.9205e-14	-1.66335e-14	-9.96234e-15	-8.12709e-15	-3.39766e-14	-1.12842e-14	-8.02186e-15	-1.02339e-14	-2.42814e-14	-1.97477e-14	-1.72852e-14	-1.28308e-14	-1.1572e-14	-7.12942e-14	-2.49941e-14	-8.48245e-15	-2.05612e-13	-1.99606e-13	-1.99794e-13	-2.06056e-13	-8.10366e-13	-2.76466e-13	-3.00476e-13	-2.2727e-12	-4.74874e-13	-3.36682e-12	-1.14654e-12	-1.24557e-12	-9.44551e-12	-1.97076e-12	-1.21457e-11	-4.1356e-12	-4.49223e-12	-3.40725e-11	-1.60526e-12	-4.44282e-14	2
DCYTD	6.6124e-20	1	0	0	0	0	0	0	0	0	0	0	0	0	0	0	0	0	0	0	0	0	0	0	0	0	0	0	0	0	0	0	0	0	0	0	0	0	0	0	0	0	0	0	0	0	0	0	0
DBTS	6.63512e-07	0	3.04231e-22	1.41435e-23	7.37799e-21	7.97456e-21	5.85529e-21	8.94861e-21	1.8665e-21	3.43631e-21	4.47039e-21	3.20362e-21	2.27897e-20	4.83611e-21	2.88188e-21	2.36255e-21	9.847e-21	3.28144e-21	2.32937e-21	2.95744e-21	7.04882e-21	5.7175e-21	4.9995e-21	3.7193e-21	3.34491e-21	2.06984e-20	7.2499e-21	2.46316e-21	5.95545e-20	5.78255e-20	5.79168e-20	5.97276e-20	2.34978e-19	8.02421e-20	8.70737e-20	6.5699e-19	1.37515e-19	9.74837e-19	3.31839e-19	3.60351e-19	2.73522e-18	5.70435e-19	3.5119e-18	1.19859e-18	1.2997e-18	9.8577e-18	-5.92069e-17	-1.58578e-18	-2.15685e-18
DCTPD	1.53074e-20	1	0	0	0	0	0	0	0	0	0	0	0	0	0	0	0	0	0	0	0	0	0	0	0	0	0	0	0	0	0	0	0	0	0	0	0	0	0	0	0	0	0	0	0	0	0	0	0
UHGADA	0.0385271	0	-2.77167e-17	-1.19875e-18	-6.25331e-16	-6.74643e-16	-4.99575e-16	-7.80663e-16	-1.57561e-16	-2.95387e-16	-3.80814e-16	-2.72668e-16	-1.96903e-15	-4.10255e-16	-2.45958e-16	-2.00568e-16	-8.37664e-16	-2.78587e-16	-1.97721e-16	-2.52048e-16	-6.00813e-16	-4.87321e-16	-4.27615e-16	-3.1628e-16	-2.85369e-16	-1.76266e-15	-6.16116e-16	-2.09053e-16	-5.07173e-15	-4.92326e-15	-4.92626e-15	-5.07876e-15	-2.00072e-14	-6.82084e-15	-7.41784e-15	-5.618e-14	-1.17053e-14	-8.29773e-14	-2.8301e-14	-3.07337e-14	-2.33126e-13	-4.86989e-14	-3.00364e-13	-1.019e-13	-1.10802e-13	-8.4119e-13	1.92999e-12	2	7.03036e-14
AMANK	6.28514e-21	1	0	0	0	0	0	0	0	0	0	0	0	0	0	0	0	0	0	0	0	0	0	0	0	0	0	0	0	0	0	0	0	0	0	0	0	0	0	0	0	0	0	0	0	0	0	0	0
UAGAAT	0.0385271	0	-2.77167e-17	-1.19875e-18	-6.25331e-16	-6.74643e-16	-4.99575e-16	-7.80663e-16	-1.57561e-16	-2.95387e-16	-3.80814e-16	-2.72668e-16	-1.96903e-15	-4.10255e-16	-2.45958e-16	-2.00568e-16	-8.37664e-16	-2.78587e-16	-1.97721e-16	-2.52048e-16	-6.00813e-16	-4.87321e-16	-4.27615e-16	-3.1628e-16	-2.85369e-16	-1.76266e-15	-6.16116e-16	-2.09053e-16	-5.07173e-15	-4.92326e-15	-4.92626e-15	-5.07876e-15	-2.00072e-14	-6.82084e-15	-7.41784e-15	-5.618e-14	-1.17053e-14	-8.29773e-14	-2.8301e-14	-3.07337e-14	-2.33126e-13	-4.86989e-14	-3.00364e-13	-1.019e-13	-1.10802e-13	-8.4119e-13	1.92999e-12	2	7.03036e-14
ATPPRT	0.107956	0	6.91976e-15	3.18217e-16	1.22584e-13	1.54817e-13	1.18609e-13	2.33982e-13	3.6705e-14	6.15667e-14	9.22486e-14	6.25982e-14	5.07334e-13	8.25419e-14	5.88488e-14	5.96188e-14	1	4.84813e-14	1.85234e-14	2.0894e-14	4.76015e-14	3.96253e-14	2.26612e-14	1.6701e-14	1.41768e-14	8.75877e-14	1.60074e-14	6.65442e-15	1.22709e-13	1.18655e-13	1.06869e-14	1.18827e-14	5.79728e-14	2.38325e-14	-1.15113e-13	-9.19972e-13	-1.85583e-13	-1.3693e-12	-9.44698e-13	-1.02547e-12	-7.81752e-12	-1.6252e-12	-1.46488e-11	-4.97983e-12	-5.408e-12	-4.11055e-11	-1.10066e-11	-2.85682e-13	-3.93953e-13
HISTD	0.107956	0	6.91976e-15	3.18217e-16	1.22584e-13	1.54817e-13	1.18609e-13	2.33982e-13	3.6705e-14	6.15667e-14	9.22486e-14	6.25982e-14	5.07334e-13	8.25419e-14	5.88488e-14	5.96188e-14	1	4.84813e-14	1.85234e-14	2.0894e-14	4.76015e-14	3.96253e-14	2.26612e-14	1.6701e-14	1.41768e-14	8.75877e-14	1.60074e-14	6.65442e-15	1.22709e-13	1.18655e-13	1.06869e-14	1.18827e-14	5.79728e-14	2.38325e-14	-1.15113e-13	-9.19972e-13	-1.85583e-13	-1.3693e-12	-9.44698e-13	-1.02547e-12	-7.81752e-12	-1.6252e-12	-1.46488e-11	-4.97983e-12	-5.408e-12	-4.11055e-11	-1.10066e-11	-2.85682e-13	-3.93953e-13
DHDPS	0.390581	0	-3.93566e-14	-1.71792e-15	-8.94633e-13	-9.60165e-13	-5.47675e-13	-8.50605e-13	-1.75321e-13	-3.26611e-13	-4.27974e-13	-3.04991e-13	-2.19417e-12	-4.61991e-13	-3.29765e-13	-2.68528e-13	-1.12232e-12	-3.73083e-13	-1.16206e-13	1	-3.10141e-13	-2.56699e-13	-3.77344e-13	-2.79776e-13	-2.50041e-13	-1.54061e-12	-3.31311e-13	-1.17003e-13	-2.69183e-12	-2.61105e-12	-1.66744e-12	-1.72334e-12	-6.82455e-12	-2.34508e-12	-1.38239e-12	-1.02364e-11	-2.16871e-12	-1.51395e-11	-6.1339e-12	-6.66707e-12	-5.03819e-11	-1.05353e-11	5.69907e-11	1.93648e-11	2.10273e-11	1.5994e-10	6.75234e-11	1.75939e-12	2
G1PACT	0.0951845	0	2.09617e-15	9.47903e-17	4.93998e-14	5.35555e-14	7.79102e-14	1.20374e-13	2.4363e-14	4.5753e-14	4.47106e-14	3.18159e-14	2.28808e-13	4.79836e-14	-4.47398e-14	-3.78269e-14	-1.58887e-13	-5.20702e-14	-3.38113e-14	-4.71349e-14	-1.14694e-13	-9.19934e-14	-6.63798e-14	-4.94056e-14	-4.54635e-14	-2.79787e-13	-6.57862e-14	-2.13673e-14	-5.48409e-13	-5.32559e-13	1.70384e-13	1.75867e-13	6.93497e-13	2.37101e-13	8.94808e-13	6.78124e-12	1.41561e-12	1.00413e-11	-4.32869e-13	-4.71659e-13	-3.60343e-12	-7.45914e-13	1.83486e-11	6.25497e-12	6.78654e-12	5.1518e-11	1.1634e-11	2	4
GART	0.000813798	0	-1.59326e-10	-1.60387e-11	4.79875e-11	-1.46655e-08	-8.35095e-09	5.60829e-09	-2.10363e-09	-5.74884e-09	6.14655e-09	4.53274e-10	-2.04664e-09	7.27051e-10	-3.13973e-09	9.07822e-10	1.27807e-08	6.62277e-09	-1.70572e-09	-3.59912e-09	-7.71352e-09	-2.24452e-09	-3.37245e-09	-3.87513e-09	-4.19756e-09	1.77643e-08	-5.92399e-10	-2.08408e-09	-1.35397e-09	5.524e-08	1.06596e-07	3.44374e-08	1.69131e-07	1.40582e-07	1.58084e-08	5.78538e-07	-1.71404e-07	2.79292e-07	-7.0164e-07	-5.73266e-07	-1.02328e-06	2.872e-07	1.65008e-07	1.09502e-06	-2.06283e-07	-8.16429e-06	-1.21539e-06	5.42398e-08	1.16977e-07
CSND	4.52183e-20	1	0	0	0	0	0	0	0	0	0	0	0	0	0	0	0	0	0	0	0	0	0	0	0	0	0	0	0	0	0	0	0	0	0	0	0	0	0	0	0	0	0	0	0	0	0	0	0
GF6PTA	0.0951845	0	2.09617e-15	9.47903e-17	4.93998e-14	5.35555e-14	7.79102e-14	1.20374e-13	2.4363e-14	4.5753e-14	4.47106e-14	3.18159e-14	2.28808e-13	4.79836e-14	-4.47398e-14	-3.78269e-14	-1.58887e-13	-5.20702e-14	-3.38113e-14	-4.71349e-14	-1.14694e-13	-9.19934e-14	-6.63798e-14	-4.94056e-14	-4.54635e-14	-2.79787e-13	-6.57862e-14	-2.13673e-14	-5.48409e-13	-5.32559e-13	1.70384e-13	1.75867e-13	6.93497e-13	2.37101e-13	8.94808e-13	6.78124e-12	1.41561e-12	1.00413e-11	-4.32869e-13	-4.71659e-13	-3.60343e-12	-7.45914e-13	1.83486e-11	6.25497e-12	6.78654e-12	5.1518e-11	1.1634e-11	2	4
IGPDH	0.107956	0	6.91976e-15	3.18217e-16	1.22584e-13	1.54817e-13	1.18609e-13	2.33982e-13	3.6705e-14	6.15667e-14	9.22486e-14	6.25982e-14	5.07334e-13	8.25419e-14	5.88488e-14	5.96188e-14	1	4.84813e-14	1.85234e-14	2.0894e-14	4.76015e-14	3.96253e-14	2.26612e-14	1.6701e-14	1.41768e-14	8.75877e-14	1.60074e-14	6.65442e-15	1.22709e-13	1.18655e-13	1.06869e-14	1.18827e-14	5.79728e-14	2.38325e-14	-1.15113e-13	-9.19972e-13	-1.85583e-13	-1.3693e-12	-9.44698e-13	-1.02547e-12	-7.81752e-12	-1.6252e-12	-1.46488e-11	-4.97983e-12	-5.408e-12	-4.11055e-11	-1.10066e-11	-2.85682e-13	-3.93953e-13
EX_glyclt_e	5.25396e-21	1	0	0	0	0	0	0	0	0	0	0	0	0	0	0	0	0	0	0	0	0	0	0	0	0	0	0	0	0	0	0	0	0	0	0	0	0	0	0	0	0	0	0	0	0	0	0	0
PRPPS	0.252437	0	2.2209e-10	-3.32392e-12	0.429224	0.643836	0.424658	0.643836	1.49607e-10	-0.141553	-0.141553	-7.47062e-10	-0.214612	1.4132e-09	5.24324e-10	1.7073e-09	0.429224	2.69857e-09	-1.70031e-09	1.18837e-09	-0.214612	2.93077e-09	3.05313e-09	-8.70857e-10	-1.86369e-09	0.643836	6.00719e-09	6.99382e-10	0.43379	0.643836	0.420091	0.534247	-0.283105	-0.283105	-0.283105	-0.283105	-0.283105	-0.283106	-0.283105	-0.283105	-0.283107	-0.283106	-0.566214	-0.56621	-0.566212	-0.566218	-0.566213	-0.56621	-2.56824e-08
H2SO	2.59023e-21	1	0	0	0	0	0	0	0	0	0	0	0	0	0	0	0	0	0	0	0	0	0	0	0	0	0	0	0	0	0	0	0	0	0	0	0	0	0	0	0	0	0	0	0	0	0	0	0
GLUCYS	0.0744519	0	-8.0515e-12	-1.31365e-12	-2.11353e-10	-6.36631e-10	-3.96127e-10	2.2788e-10	-1.76928e-10	6.06739e-11	-7.51847e-11	-7.9923e-11	1.173e-09	-1.77484e-10	-1.84012e-10	-8.1908e-11	5.00862e-10	-2.50819e-10	6.34321e-11	-3.03799e-10	-3.92986e-10	-1.91391e-11	8.41719e-12	-1.02697e-10	1.25727e-10	2.65737e-10	1.12625e-10	5.1905e-11	3.26007e-09	2.28754e-09	-6.74506e-10	1.34984e-09	9.096e-09	-2.68716e-09	3.18855e-09	-6.41574e-08	2.06222e-09	2.10546e-08	-1.99217e-08	2.80722e-08	-2.49397e-07	1.91939e-08	2.29099e-07	3.62165e-08	-7.71214e-08	1.77293e-07	-1.52643e-07	-3.19842e-09	7.66295e-09
PRATPP	0.107956	0	6.91976e-15	3.18217e-16	1.22584e-13	1.54817e-13	1.18609e-13	2.33982e-13	3.6705e-14	6.15667e-14	9.22486e-14	6.25982e-14	5.07334e-13	8.25419e-14	5.88488e-14	5.96188e-14	1	4.84813e-14	1.85234e-14	2.0894e-14	4.76015e-14	3.96253e-14	2.26612e-14	1.6701e-14	1.41768e-14	8.75877e-14	1.60074e-14	6.65442e-15	1.22709e-13	1.18655e-13	1.06869e-14	1.18827e-14	5.79728e-14	2.38325e-14	-1.15113e-13	-9.19972e-13	-1.85583e-13	-1.3693e-12	-9.44698e-13	-1.02547e-12	-7.81752e-12	-1.6252e-12	-1.46488e-11	-4.97983e-12	-5.408e-12	-4.11055e-11	-1.10066e-11	-2.85682e-13	-3.93953e-13
GLUN	3.06185e-20	1	0	0	0	0	0	0	0	0	0	0	0	0	0	0	0	0	0	0	0	0	0	0	0	0	0	0	0	0	0	0	0	0	0	0	0	0	0	0	0	0	0	0	0	0	0	0	0
PRMICI	0.107956	0	6.91976e-15	3.18217e-16	1.22584e-13	1.54817e-13	1.18609e-13	2.33982e-13	3.6705e-14	6.15667e-14	9.22486e-14	6.25982e-14	5.07334e-13	8.25419e-14	5.88488e-14	5.96188e-14	1	4.84813e-14	1.85234e-14	2.0894e-14	4.76015e-14	3.96253e-14	2.26612e-14	1.6701e-14	1.41768e-14	8.75877e-14	1.60074e-14	6.65442e-15	1.22709e-13	1.18655e-13	1.06869e-14	1.18827e-14	5.79728e-14	2.38325e-14	-1.15113e-13	-9.19972e-13	-1.85583e-13	-1.3693e-12	-9.44698e-13	-1.02547e-12	-7.81752e-12	-1.6252e-12	-1.46488e-11	-4.97983e-12	-5.408e-12	-4.11055e-11	-1.10066e-11	-2.85682e-13	-3.93953e-13
GLUPRT	0.358836	0	3.06137e-10	-1.54007e-11	1	-1.71357e-08	1	1.86674e-08	1.32182e-11	-9.12895e-09	1.08395e-09	-2.77839e-10	3.37236e-08	5.88536e-09	9.87908e-10	3.59259e-09	2.49873e-08	8.58721e-09	-3.75316e-09	5.83099e-10	-4.97237e-10	6.53299e-09	8.87637e-10	-2.80586e-09	-5.27694e-09	4.22545e-08	4.61642e-09	1.27058e-09	1	5.4951e-08	1	-1.80414e-08	-4.26275e-07	2.70572e-09	6.5446e-09	-5.56373e-07	-2.75731e-07	-1.31174e-06	-8.27147e-07	-5.63595e-07	-4.56387e-06	-7.11136e-07	-6.43832e-06	2.47851e-07	-2.24615e-06	-1.07788e-05	-5.63372e-06	5.48125e-09	-2.26832e-08
EX_g6p_e	1.05798e-21	1	0	0	0	0	0	0	0	0	0	0	0	0	0	0	0	0	0	0	0	0	0	0	0	0	0	0	0	0	0	0	0	0	0	0	0	0	0	0	0	0	0	0	0	0	0	0	0
GMPR	1.36173e-20	1	0	0	0	0	0	0	0	0	0	0	0	0	0	0	0	0	0	0	0	0	0	0	0	0	0	0	0	0	0	0	0	0	0	0	0	0	0	0	0	0	0	0	0	0	0	0	0
SERAT	0.271309	0	1.12811e-11	-3.50444e-13	4.81688e-10	2.35447e-10	-2.66738e-10	-7.20066e-11	-8.3035e-11	-6.66467e-11	-3.72955e-10	8.24426e-11	1	1.09373e-10	-2.30396e-10	-2.52349e-11	1.40418e-09	-8.75932e-12	5.78002e-12	-6.54213e-10	1	-2.2479e-10	-2.85291e-10	-4.34081e-10	3.87682e-10	3.4148e-09	5.89998e-10	8.43713e-11	7.69005e-09	2.01316e-09	4.94028e-09	6.67437e-09	-7.02028e-09	-5.72308e-09	9.43094e-09	-1.52255e-07	6.7593e-09	-2.3859e-08	-2.01787e-08	-1.76812e-08	-4.59882e-07	-3.28928e-08	2.80047e-07	-1.11882e-08	-2.21379e-07	-1.34946e-07	-2.43428e-07	-2.51805e-09	2.28157e-08
CYSS	0.271309	0	1.12811e-11	-3.50444e-13	4.81688e-10	2.35447e-10	-2.66738e-10	-7.20066e-11	-8.3035e-11	-6.66467e-11	-3.72955e-10	8.24426e-11	1	1.09373e-10	-2.30396e-10	-2.52349e-11	1.40418e-09	-8.75932e-12	5.78002e-12	-6.54213e-10	1	-2.2479e-10	-2.85291e-10	-4.34081e-10	3.87682e-10	3.4148e-09	5.89998e-10	8.43713e-11	7.69005e-09	2.01316e-09	4.94028e-09	6.67437e-09	-7.02028e-09	-5.72308e-09	9.43094e-09	-1.52255e-07	6.7593e-09	-2.3859e-08	-2.01787e-08	-1.76812e-08	-4.59882e-07	-3.28928e-08	2.80047e-07	-1.11882e-08	-2.21379e-07	-1.34946e-07	-2.43428e-07	-2.51805e-09	2.28157e-08
NADS1	0.00075574	0	1.62872e-10	5.17751e-12	1.62748e-09	4.60951e-10	3.09252e-09	-1.67625e-09	9.47143e-11	-1.95653e-09	-1.94724e-09	-9.16878e-10	1.73191e-08	-3.22216e-09	-2.68798e-11	9.28903e-11	1.54509e-09	-1.25712e-09	-8.50574e-10	1.70999e-09	7.5056e-09	4.19171e-10	6.38704e-09	1.80103e-09	9.46609e-10	-5.03755e-09	9.36245e-09	6.77343e-10	5.2392e-08	1.71781e-08	-5.67565e-08	7.02278e-09	-9.91874e-08	-7.7779e-09	8.04302e-09	-2.74777e-07	2.75096e-08	-3.82552e-07	1.24208e-07	-3.36448e-07	7.50374e-07	-5.2184e-07	-2.35025e-06	3.10251e-07	-2.35389e-06	-4.34203e-06	-1.76309e-06	-3.21665e-08	-3.92941e-08
BPNT	0.271309	0	1.12811e-11	-3.50444e-13	4.81688e-10	2.35447e-10	-2.66738e-10	-7.20066e-11	-8.3035e-11	-6.66467e-11	-3.72955e-10	8.24426e-11	1	1.09373e-10	-2.30396e-10	-2.52349e-11	1.40418e-09	-8.75932e-12	5.78002e-12	-6.54213e-10	1	-2.2479e-10	-2.85291e-10	-4.34081e-10	3.87682e-10	3.4148e-09	5.89998e-10	8.43713e-11	7.69005e-09	2.01316e-09	4.94028e-09	6.67437e-09	-7.02028e-09	-5.72308e-09	9.43094e-09	-1.52255e-07	6.7593e-09	-2.3859e-08	-2.01787e-08	-1.76812e-08	-4.59882e-07	-3.28928e-08	2.80047e-07	-1.11882e-08	-2.21379e-07	-1.34946e-07	-2.43428e-07	-2.51805e-09	2.28157e-08
EX_2ddglcn_e	1.39421e-21	1	0	0	0	0	0	0	0	0	0	0	0	0	0	0	0	0	0	0	0	0	0	0	0	0	0	0	0	0	0	0	0	0	0	0	0	0	0	0	0	0	0	0	0	0	0	0	0
PAPSR	0.162785	0	4.24357e-11	-3.12162e-13	1.73826e-10	1.42028e-09	-2.0752e-10	-1.80657e-09	2.47925e-10	4.56438e-10	-2.79129e-10	-5.73986e-10	0.6	8.10426e-10	-2.10102e-10	-3.99232e-11	-9.26456e-10	-4.09084e-11	-3.95875e-10	5.90463e-10	0.6	8.09113e-10	-1.14472e-09	-9.72718e-10	-4.11866e-10	5.05829e-09	1.39708e-09	-1.10593e-11	3.3885e-09	-9.47831e-09	2.51459e-09	3.66681e-09	3.37255e-08	-5.40532e-09	3.92694e-09	-1.01137e-07	2.55732e-08	-2.40251e-08	3.91138e-08	-2.01292e-08	-3.28938e-07	7.47576e-08	8.24229e-08	1.86928e-07	-1.44124e-07	-1.92696e-07	1.59954e-07	-2.99966e-09	-1.45341e-10
ASPK	1.18499	0	-1.51097e-13	-7.5813e-15	-3.97619e-12	-4.09331e-12	-2.50038e-12	-3.99275e-12	-8.09686e-13	-1.44661e-12	-7.80594e-13	-5.33998e-13	-3.92008e-12	-7.96211e-13	-2.00437e-13	-7.6054e-14	-4.90539e-13	1	1.81798e-13	1	1	7.00143e-13	-1.71165e-13	-1.23705e-13	1	-5.42757e-13	-9.03185e-14	-6.21756e-14	-5.11627e-13	-4.84994e-13	3.97831e-12	4.07986e-12	1.57414e-11	5.26031e-12	2.6004e-13	3.08327e-12	4.93347e-13	4.70859e-12	1.7533e-11	1.9028e-11	1.45255e-10	3.01705e-11	-3.85627e-10	-1.3141e-10	-1.42782e-10	-1.08153e-09	-2.59922e-10	-7.18351e-12	2
ASAD	-1.18499	0	1.51097e-13	7.5813e-15	3.97619e-12	4.09331e-12	2.50038e-12	3.99275e-12	8.09686e-13	1.44661e-12	7.80594e-13	5.33998e-13	3.92008e-12	7.96211e-13	2.00437e-13	7.6054e-14	4.90539e-13	-1	-1.81798e-13	-1	-1	-7.00143e-13	1.71165e-13	1.23705e-13	-1	5.42757e-13	9.03185e-14	6.21756e-14	5.11627e-13	4.84994e-13	-3.97831e-12	-4.07986e-12	-1.57414e-11	-5.26031e-12	-2.6004e-13	-3.08327e-12	-4.93347e-13	-4.70859e-12	-1.7533e-11	-1.9028e-11	-1.45255e-10	-3.01705e-11	3.85627e-10	1.3141e-10	1.42782e-10	1.08153e-09	2.59922e-10	7.18351e-12	-2
DAPDC	0.362253	0	0	0	0	0	0	0	0	0	0	0	0	0	0	0	0	0	0	1	0	0	0	0	0	0	0	0	0	0	0	0	0	0	0	0	0	0	0	0	0	0	0	0	0	0	0	0	0
EX_mmet_e	6.39512e-22	1	0	0	0	0	0	0	0	0	0	0	0	0	0	0	0	0	0	0	0	0	0	0	0	0	0	0	0	0	0	0	0	0	0	0	0	0	0	0	0	0	0	0	0	0	0	0	0
NTRIR2x	3.36761e-21	1	0	0	0	0	0	0	0	0	0	0	0	0	0	0	0	0	0	0	0	0	0	0	0	0	0	0	0	0	0	0	0	0	0	0	0	0	0	0	0	0	0	0	0	0	0	0	0
OCBT	0.308936	0	-1.92571e-15	-8.93927e-17	7.68541e-14	1.78774e-13	2.99092e-14	-1.88945e-13	-1.68183e-14	1	6.70445e-17	-1.11741e-16	1.34089e-16	-4.24615e-16	-5.14008e-16	-5.58704e-17	-1.11741e-17	-2.01133e-16	-1.02802e-15	-2.01133e-16	3.24048e-16	-1.11741e-16	-4.46963e-16	-2.90526e-16	4.46963e-17	1.78785e-16	-2.68178e-16	-4.69311e-16	5.69878e-16	6.92793e-16	6.59271e-16	4.35789e-16	-1.47498e-15	-1.65376e-15	-1.96664e-15	-1.83255e-15	-2.14542e-15	-1.07271e-15	-1.2515e-15	-1.56437e-15	-1.43028e-15	-1.74316e-15	-2.14543e-15	-2.50299e-15	-3.12874e-15	-2.86057e-15	-3.48631e-15	-2.68178e-15	-2.12308e-15
GARFT	0.358022	0	4.65417e-10	6.36609e-13	1	-2.47096e-09	1	1.30579e-08	2.11656e-09	-3.3806e-09	-5.06278e-09	-7.31316e-10	3.57694e-08	5.15809e-09	4.12759e-09	2.68468e-09	1.22063e-08	1.96425e-09	-2.04742e-09	4.1823e-09	7.21644e-09	8.77752e-09	4.25995e-09	1.06903e-09	-1.07944e-09	2.44891e-08	5.20845e-09	3.35451e-09	1	-2.90821e-10	1	-5.24819e-08	-5.95416e-07	-1.37881e-07	-9.266e-09	-1.13492e-06	-1.04333e-07	-1.59108e-06	-1.25504e-07	9.66602e-09	-3.54055e-06	-9.98325e-07	-6.6034e-06	-8.47146e-07	-2.03983e-06	-2.61435e-06	-4.41827e-06	-4.87577e-08	-1.39659e-07
GPDDA1	1.90556e-15	1	0	0	0	0	0	0	0	0	0	0	0	0	0	0	0	0	0	0	0	0	0	0	0	0	0	0	0	0	0	0	0	0	0	0	0	0	0	0	0	0	0	0	0	0	0	0	0
GPDDA2	1.90556e-15	1	0	0	0	0	0	0	0	0	0	0	0	0	0	0	0	0	0	0	0	0	0	0	0	0	0	0	0	0	0	0	0	0	0	0	0	0	0	0	0	0	0	0	0	0	0	0	0
PHETA1	-0.186337	0	0	0	0	0	2.79162e-17	-3.64104e-18	-7.25772e-19	9.59639e-18	8.81318e-18	7.33903e-18	6.05192e-17	1.38905e-17	6.74323e-18	6.21364e-18	2.83116e-17	4.84016e-18	6.29311e-18	4.41669e-18	0	-1	0	0	0	0	0	0	0	0	0	0	0	0	0	0	0	0	0	0	0	0	0	0	0	0	0	0	0
PPND	0.147639	0	-1.44022e-15	-6.20478e-17	-3.21768e-14	-3.45454e-14	2.09164e-14	3.21466e-14	6.16732e-15	1.16927e-14	3.62315e-14	2.54587e-14	1.85222e-13	3.79528e-14	-6.3514e-14	-5.28397e-14	-2.21697e-13	-7.3047e-14	-8.6349e-14	-1.16423e-13	-2.80655e-13	-2.26147e-13	-1.09573e-13	-8.14602e-14	-7.43198e-14	-4.57464e-13	1	3.48981e-15	9.58941e-14	9.32111e-14	1.35607e-12	1.39755e-12	5.4825e-12	1.86533e-12	7.08467e-13	5.38431e-12	1.12167e-12	7.981e-12	4.99077e-12	5.42119e-12	4.11385e-11	8.57841e-12	-1.07234e-11	-3.65124e-12	-3.96652e-12	-3.008e-11	4.0666e-11	1.08775e-12	1.4804e-12
METAT	0.000297917	0	-1.11675e-17	-6.87984e-19	-3.59261e-16	-3.85407e-16	-6.60223e-16	-1.01958e-15	-2.05496e-16	-3.86378e-16	-2.62662e-16	-1.86451e-16	-1.34405e-15	-2.8135e-16	-7.4327e-17	-5.92482e-17	-2.4692e-16	-8.27531e-17	-4.77204e-17	-5.55985e-17	-1.28144e-16	-1.05936e-16	2.72809e-16	2.03178e-16	1.88322e-16	1.15815e-15	7.84634e-16	2.5686e-16	6.52391e-15	6.33577e-15	2.53902e-15	2.61511e-15	1.02383e-14	3.47621e-15	3.66671e-15	2.79198e-14	5.80903e-15	4.1392e-14	4.29723e-15	4.66707e-15	3.54902e-14	7.39117e-15	-1.85168e-13	-6.30403e-14	-6.848e-14	-5.19418e-13	8.55299e-15	2.09184e-16	2.96227e-16
ASCBPL	1.98682e-15	1	0	0	0	0	0	0	0	0	0	0	0	0	0	0	0	0	0	0	0	0	0	0	0	0	0	0	0	0	0	0	0	0	0	0	0	0	0	0	0	0	0	0	0	0	0	0	0
ACBIPGT	0	1	0	0	0	0	0	0	0	0	0	0	0	0	0	0	0	0	0	0	0	0	0	0	0	0	0	0	0	0	0	0	0	0	0	0	0	0	0	0	0	0	0	0	0	0	0	0	0
TRPS1	2.46278e-20	1	0	0	0	0	0	0	0	0	0	0	0	0	0	0	0	0	0	0	0	0	0	0	0	0	0	0	0	0	0	0	0	0	0	0	0	0	0	0	0	0	0	0	0	0	0	0	0
PRAMPC	0.107956	0	6.91976e-15	3.18217e-16	1.22584e-13	1.54817e-13	1.18609e-13	2.33982e-13	3.6705e-14	6.15667e-14	9.22486e-14	6.25982e-14	5.07334e-13	8.25419e-14	5.88488e-14	5.96188e-14	1	4.84813e-14	1.85234e-14	2.0894e-14	4.76015e-14	3.96253e-14	2.26612e-14	1.6701e-14	1.41768e-14	8.75877e-14	1.60074e-14	6.65442e-15	1.22709e-13	1.18655e-13	1.06869e-14	1.18827e-14	5.79728e-14	2.38325e-14	-1.15113e-13	-9.19972e-13	-1.85583e-13	-1.3693e-12	-9.44698e-13	-1.02547e-12	-7.81752e-12	-1.6252e-12	-1.46488e-11	-4.97983e-12	-5.408e-12	-4.11055e-11	-1.10066e-11	-2.85682e-13	-3.93953e-13
ADOCBLS	0	1	0	0	0	0	0	0	0	0	0	0	0	0	0	0	0	0	0	0	0	0	0	0	0	0	0	0	0	0	0	0	0	0	0	0	0	0	0	0	0	0	0	0	0	0	0	0	0
EX_galct__D_e	1.19251e-21	1	0	0	0	0	0	0	0	0	0	0	0	0	0	0	0	0	0	0	0	0	0	0	0	0	0	0	0	0	0	0	0	0	0	0	0	0	0	0	0	0	0	0	0	0	0	0	0
ADOCBIK	0	1	0	0	0	0	0	0	0	0	0	0	0	0	0	0	0	0	0	0	0	0	0	0	0	0	0	0	0	0	0	0	0	0	0	0	0	0	0	0	0	0	0	0	0	0	0	0	0
TMPK	7.39816e-05	0	-7.00185e-20	-3.28151e-21	-1.71181e-18	-1.81845e-18	-1.33893e-18	-2.08838e-18	-4.25026e-19	-7.94588e-19	-1.02937e-18	-7.29603e-19	-5.2747e-18	-1.10418e-18	-6.62959e-19	-5.39191e-19	-2.25293e-18	-7.49479e-19	-5.32973e-19	-6.8115e-19	-1.60658e-18	-1.31144e-18	-1.14884e-18	-8.52213e-19	-7.69188e-19	-4.72876e-18	-1.66021e-18	-5.64088e-19	-1.3652e-17	-1.32619e-17	-1.3267e-17	-1.37114e-17	-5.39005e-17	-1.83979e-17	-1.9971e-17	-1.50809e-16	-3.1563e-17	-2.23717e-16	-7.61032e-17	-8.27712e-17	-6.27358e-16	-1.30866e-16	-8.06988e-16	-2.74656e-16	-2.9839e-16	-2.26258e-15	-9.38237e-15	-2.51481e-16	-3.41943e-16
HPPPNDO	3.24351e-17	1	0	0	0	0	0	0	0	0	0	0	0	0	0	0	0	0	0	0	0	0	0	0	0	0	0	0	0	0	0	0	0	0	0	0	0	0	0	0	0	0	0	0	0	0	0	0	0
MCITL2	-1.81225e-14	1	0	0	0	0	0	0	0	0	0	0	0	0	0	0	0	0	0	0	0	0	0	0	0	0	0	0	0	0	0	0	0	0	0	0	0	0	0	0	0	0	0	0	0	0	0	0	0
DXYLK	0	1	0	0	0	0	0	0	0	0	0	0	0	0	0	0	0	0	0	0	0	0	0	0	0	0	0	0	0	0	0	0	0	0	0	0	0	0	0	0	0	0	0	0	0	0	0	0	0
MDH3	4.16014e-20	1	0	0	0	0	0	0	0	0	0	0	0	0	0	0	0	0	0	0	0	0	0	0	0	0	0	0	0	0	0	0	0	0	0	0	0	0	0	0	0	0	0	0	0	0	0	0	0
SOTA	3.53427e-20	1	0	0	0	0	0	0	0	0	0	0	0	0	0	0	0	0	0	0	0	0	0	0	0	0	0	0	0	0	0	0	0	0	0	0	0	0	0	0	0	0	0	0	0	0	0	0	0
DHCINDO	-3.11513e-17	1	0	0	0	0	0	0	0	0	0	0	0	0	0	0	0	0	0	0	0	0	0	0	0	0	0	0	0	0	0	0	0	0	0	0	0	0	0	0	0	0	0	0	0	0	0	0	0
SGSAD	9.40821e-21	1	0	0	0	0	0	0	0	0	0	0	0	0	0	0	0	0	0	0	0	0	0	0	0	0	0	0	0	0	0	0	0	0	0	0	0	0	0	0	0	0	0	0	0	0	0	0	0
HKNDDH	8.67595e-21	1	0	0	0	0	0	0	0	0	0	0	0	0	0	0	0	0	0	0	0	0	0	0	0	0	0	0	0	0	0	0	0	0	0	0	0	0	0	0	0	0	0	0	0	0	0	0	0
EX_idon__L_e	1.432e-21	1	0	0	0	0	0	0	0	0	0	0	0	0	0	0	0	0	0	0	0	0	0	0	0	0	0	0	0	0	0	0	0	0	0	0	0	0	0	0	0	0	0	0	0	0	0	0	0
HKNTDH	6.48784e-21	1	0	0	0	0	0	0	0	0	0	0	0	0	0	0	0	0	0	0	0	0	0	0	0	0	0	0	0	0	0	0	0	0	0	0	0	0	0	0	0	0	0	0	0	0	0	0	0
GLYCK2	5.71503e-20	1	0	0	0	0	0	0	0	0	0	0	0	0	0	0	0	0	0	0	0	0	0	0	0	0	0	0	0	0	0	0	0	0	0	0	0	0	0	0	0	0	0	0	0	0	0	0	0
PTA2	1.9503e-07	0	2.93076e-08	5.53338e-09	1.90976e-07	1.4631e-07	1.55903e-07	1.65209e-07	4.32053e-08	1.08889e-07	8.95593e-08	6.54317e-08	4.07764e-07	1.16988e-07	8.4578e-08	4.54433e-08	2.20066e-07	7.89472e-08	9.91984e-08	7.3859e-08	1.4702e-07	1.19623e-07	1.19982e-07	8.62329e-08	6.80892e-08	3.71248e-07	1.5754e-07	6.51552e-08	1.04493e-06	9.67698e-07	1.0135e-06	9.75524e-07	4.00111e-06	1.41421e-06	1.53859e-06	1.12593e-05	2.40176e-06	1.63216e-05	5.59629e-06	6.0832e-06	4.58943e-05	9.6212e-06	5.89818e-05	2.00873e-05	2.18655e-05	0.000165524	3.45067e-05	1.15323e-06	1.56167e-06
MDH2	4.18689e-20	1	0	0	0	0	0	0	0	0	0	0	0	0	0	0	0	0	0	0	0	0	0	0	0	0	0	0	0	0	0	0	0	0	0	0	0	0	0	0	0	0	0	0	0	0	0	0	0
EX_indole_e	7.44112e-22	1	0	0	0	0	0	0	0	0	0	0	0	0	0	0	0	0	0	0	0	0	0	0	0	0	0	0	0	0	0	0	0	0	0	0	0	0	0	0	0	0	0	0	0	0	0	0	0
ACOTA	-0.308936	0	1.92571e-15	8.93927e-17	-7.68541e-14	-1.78774e-13	-2.99092e-14	1.88945e-13	1.68183e-14	-1	-6.70445e-17	1.11741e-16	-1.34089e-16	4.24615e-16	5.14008e-16	5.58704e-17	1.11741e-17	2.01133e-16	1.02802e-15	2.01133e-16	-3.24048e-16	1.11741e-16	4.46963e-16	2.90526e-16	-4.46963e-17	-1.78785e-16	2.68178e-16	4.69311e-16	-5.69878e-16	-6.92793e-16	-6.59271e-16	-4.35789e-16	1.47498e-15	1.65376e-15	1.96664e-15	1.83255e-15	2.14542e-15	1.07271e-15	1.2515e-15	1.56437e-15	1.43028e-15	1.74316e-15	2.14543e-15	2.50299e-15	3.12874e-15	2.86057e-15	3.48631e-15	2.68178e-15	2.12308e-15
GPDDA5	1.96522e-15	1	0	0	0	0	0	0	0	0	0	0	0	0	0	0	0	0	0	0	0	0	0	0	0	0	0	0	0	0	0	0	0	0	0	0	0	0	0	0	0	0	0	0	0	0	0	0	0
PDX5PS	7.39816e-05	0	-7.09702e-20	-3.1967e-21	-1.66757e-18	-1.76268e-18	-1.32798e-18	-2.03129e-18	-4.13371e-19	-7.85025e-19	-1.00994e-18	-7.23434e-19	-5.15215e-18	-1.08682e-18	-6.46235e-19	-5.31603e-19	-2.22623e-18	-7.39835e-19	-5.2382e-19	-6.71336e-19	-1.59314e-18	-1.28181e-18	-1.12573e-18	-8.35545e-19	-7.54765e-19	-4.65181e-18	-1.6284e-18	-5.54569e-19	-1.34388e-17	-1.30016e-17	-1.30759e-17	-1.34597e-17	-5.29641e-17	-1.80049e-17	-1.96072e-17	-1.47968e-16	-3.10568e-17	-2.20025e-16	-7.4954e-17	-8.14847e-17	-6.15197e-16	-1.28482e-16	-7.92019e-16	-2.69656e-16	-2.92819e-16	-2.22315e-15	-9.37394e-15	-2.51236e-16	-3.41648e-16
PPBNGS	0.000591853	0	-3.86748e-18	-1.75301e-19	-9.2563e-17	-9.90327e-17	-7.29637e-17	-1.13167e-16	-2.31184e-17	-4.32033e-17	-5.58529e-17	-3.9645e-17	-2.85939e-16	-5.99216e-17	-3.59335e-17	-2.93265e-17	-1.22468e-16	-4.07039e-17	-2.8905e-17	-3.69504e-17	-8.7506e-17	-7.12706e-17	-6.23383e-17	-4.62749e-17	-4.17523e-17	-2.57115e-16	-9.0139e-17	-3.06014e-17	-7.41988e-16	-7.20117e-16	-7.20373e-16	-7.43063e-16	-2.92315e-15	-9.97123e-16	-1.08352e-15	-8.1977e-15	-1.71364e-15	-1.21471e-14	-4.13334e-15	-4.49033e-15	-3.40795e-14	-7.11002e-15	-4.38104e-14	-1.49166e-14	-1.62028e-14	-1.22889e-13	-9.6923e-14	-2.60181e-15	-3.53548e-15
ENTCS	6.54347e-14	1	0	0	0	0	0	0	0	0	0	0	0	0	0	0	0	0	0	0	0	0	0	0	0	0	0	0	0	0	0	0	0	0	0	0	0	0	0	0	0	0	0	0	0	0	0	0	0
SULR	0.271309	0	1.12811e-11	-3.50444e-13	4.81688e-10	2.35447e-10	-2.66738e-10	-7.20066e-11	-8.3035e-11	-6.66467e-11	-3.72955e-10	8.24426e-11	1	1.09373e-10	-2.30396e-10	-2.52349e-11	1.40418e-09	-8.75932e-12	5.78002e-12	-6.54213e-10	1	-2.2479e-10	-2.85291e-10	-4.34081e-10	3.87682e-10	3.4148e-09	5.89998e-10	8.43713e-11	7.69005e-09	2.01316e-09	4.94028e-09	6.67437e-09	-7.02028e-09	-5.72308e-09	9.43094e-09	-1.52255e-07	6.7593e-09	-2.3859e-08	-2.01787e-08	-1.76812e-08	-4.59882e-07	-3.28928e-08	2.80047e-07	-1.11882e-08	-2.21379e-07	-1.34946e-07	-2.43428e-07	-2.51805e-09	2.28157e-08
MANPGH	-1.04375e-15	1	0	0	0	0	0	0	0	0	0	0	0	0	0	0	0	0	0	0	0	0	0	0	0	0	0	0	0	0	0	0	0	0	0	0	0	0	0	0	0	0	0	0	0	0	0	0	0
URDGLYCD	6.20468e-21	1	0	0	0	0	0	0	0	0	0	0	0	0	0	0	0	0	0	0	0	0	0	0	0	0	0	0	0	0	0	0	0	0	0	0	0	0	0	0	0	0	0	0	0	0	0	0	0
CBMKr	0.593667	0	3.81864e-12	1.30933e-12	1.48355e-09	1	-7.29952e-10	1	1.71225e-10	1	-6.73577e-11	-4.51757e-11	-2.80038e-09	-6.39314e-11	2.66332e-10	-3.37834e-11	9.08075e-10	-4.48174e-11	-1.708e-11	-3.54514e-10	-1.1016e-10	-8.31771e-11	-6.72689e-11	-5.06308e-11	-5.08781e-11	-3.11697e-10	-1.04432e-10	-2.90028e-11	-9.06295e-10	1	-7.08431e-09	1	-3.49546e-09	-1.17291e-09	8.01584e-09	-9.78846e-09	-2.01555e-09	-1.45311e-08	-4.94083e-09	3.32215e-08	-4.08509e-08	-8.49827e-09	3.23678e-07	-1.79554e-08	-1.94984e-08	-1.48243e-07	4.09513e-07	5.10819e-09	-1.10144e-09
PPNCL2	0.000191091	0	1.93922e-11	9.65444e-13	6.94275e-10	8.73679e-10	1.30028e-10	-2.98977e-10	9.4085e-11	-1.27046e-10	-2.97368e-10	1.62672e-10	-2.03195e-09	2.87259e-10	-4.63747e-11	5.6757e-11	9.03573e-10	2.42156e-10	-5.76002e-11	-3.50346e-10	6.57331e-10	-2.05691e-10	-2.93851e-10	-3.31482e-10	2.61888e-10	3.1485e-09	4.77473e-10	3.25118e-11	4.42902e-09	-2.72714e-10	5.61526e-09	5.324e-09	-1.61282e-08	-3.03791e-09	6.24252e-09	-8.80832e-08	4.7003e-09	-4.48758e-08	-2.67718e-10	-4.57531e-08	-2.1062e-07	-5.21059e-08	5.09019e-08	-4.73869e-08	-1.44289e-07	-3.11997e-07	-9.08161e-08	6.79122e-10	1.51507e-08
PRAGSr	0.358836	0	3.06137e-10	-1.54007e-11	1	-1.71357e-08	1	1.86674e-08	1.32182e-11	-9.12895e-09	1.08395e-09	-2.77839e-10	3.37236e-08	5.88536e-09	9.87908e-10	3.59259e-09	2.49873e-08	8.58721e-09	-3.75316e-09	5.83099e-10	-4.97237e-10	6.53299e-09	8.87637e-10	-2.80586e-09	-5.27694e-09	4.22545e-08	4.61642e-09	1.27058e-09	1	5.4951e-08	1	-1.80414e-08	-4.26275e-07	2.70572e-09	6.5446e-09	-5.56373e-07	-2.75731e-07	-1.31174e-06	-8.27147e-07	-5.63595e-07	-4.56387e-06	-7.11136e-07	-6.43832e-06	2.47851e-07	-2.24615e-06	-1.07788e-05	-5.63372e-06	5.48125e-09	-2.26832e-08
PRFGS	0.358836	0	3.06137e-10	-1.54007e-11	1	-1.71357e-08	1	1.86674e-08	1.32182e-11	-9.12895e-09	1.08395e-09	-2.77839e-10	3.37236e-08	5.88536e-09	9.87908e-10	3.59259e-09	2.49873e-08	8.58721e-09	-3.75316e-09	5.83099e-10	-4.97237e-10	6.53299e-09	8.87637e-10	-2.80586e-09	-5.27694e-09	4.22545e-08	4.61642e-09	1.27058e-09	1	5.4951e-08	1	-1.80414e-08	-4.26275e-07	2.70572e-09	6.5446e-09	-5.56373e-07	-2.75731e-07	-1.31174e-06	-8.27147e-07	-5.63595e-07	-4.56387e-06	-7.11136e-07	-6.43832e-06	2.47851e-07	-2.24615e-06	-1.07788e-05	-5.63372e-06	5.48125e-09	-2.26832e-08
AMANAPEr	1.25274e-20	1	0	0	0	0	0	0	0	0	0	0	0	0	0	0	0	0	0	0	0	0	0	0	0	0	0	0	0	0	0	0	0	0	0	0	0	0	0	0	0	0	0	0	0	0	0	0	0
EX_3hcinnm_e	7.65569e-22	1	0	0	0	0	0	0	0	0	0	0	0	0	0	0	0	0	0	0	0	0	0	0	0	0	0	0	0	0	0	0	0	0	0	0	0	0	0	0	0	0	0	0	0	0	0	0	0
ACM6PH	4.76964e-19	1	0	0	0	0	0	0	0	0	0	0	0	0	0	0	0	0	0	0	0	0	0	0	0	0	0	0	0	0	0	0	0	0	0	0	0	0	0	0	0	0	0	0	0	0	0	0	0
NNATr	0.00075574	0	1.62872e-10	5.17751e-12	1.62748e-09	4.60951e-10	3.09252e-09	-1.67625e-09	9.47143e-11	-1.95653e-09	-1.94724e-09	-9.16878e-10	1.73191e-08	-3.22216e-09	-2.68798e-11	9.28903e-11	1.54509e-09	-1.25712e-09	-8.50574e-10	1.70999e-09	7.5056e-09	4.19171e-10	6.38704e-09	1.80103e-09	9.46609e-10	-5.03755e-09	9.36245e-09	6.77343e-10	5.2392e-08	1.71781e-08	-5.67565e-08	7.02278e-09	-9.91874e-08	-7.7779e-09	8.04302e-09	-2.74777e-07	2.75096e-08	-3.82552e-07	1.24208e-07	-3.36448e-07	7.50374e-07	-5.2184e-07	-2.35025e-06	3.10251e-07	-2.35389e-06	-4.34203e-06	-1.76309e-06	-3.21665e-08	-3.92941e-08
CYTDH	1.66583e-20	1	0	0	0	0	0	0	0	0	0	0	0	0	0	0	0	0	0	0	0	0	0	0	0	0	0	0	0	0	0	0	0	0	0	0	0	0	0	0	0	0	0	0	0	0	0	0	0
EX_acac_e	1.59786e-21	1	0	0	0	0	0	0	0	0	0	0	0	0	0	0	0	0	0	0	0	0	0	0	0	0	0	0	0	0	0	0	0	0	0	0	0	0	0	0	0	0	0	0	0	0	0	0	0
ETHAAL	4.82942e-20	1	0	0	0	0	0	0	0	0	0	0	0	0	0	0	0	0	0	0	0	0	0	0	0	0	0	0	0	0	0	0	0	0	0	0	0	0	0	0	0	0	0	0	0	0	0	0	0
MAN1PT2	1.1081e-19	1	0	0	0	0	0	0	0	0	0	0	0	0	0	0	0	0	0	0	0	0	0	0	0	0	0	0	0	0	0	0	0	0	0	0	0	0	0	0	0	0	0	0	0	0	0	0	0
PSERT	1.53989	0	5.43058e-10	-1.64994e-11	1.5	-1.86345e-08	1.5	2.49413e-08	9.53666e-10	-1.09539e-08	-2.35011e-09	-5.21773e-10	1	8.48766e-09	2.28059e-09	0.5	0.5	9.25924e-09	-4.83746e-09	1.53733e-09	1.5	1.04128e-08	2.66361e-09	1	-5.41838e-09	6.01802e-08	7.49585e-09	3.03629e-09	1.5	5.44e-08	1.5	0.5	0.999999	1	1	0.999999	1	-2.23335e-06	-9.08046e-07	-5.57009e-07	-6.91783e-06	-1.21761e-06	-8.89079e-06	-2.7325e-07	-3.46911e-06	-1.27737e-05	-8.33865e-06	-2.15643e-08	-5.52412e-08
AP4AH	-1.28819e-14	1	0	0	0	0	0	0	0	0	0	0	0	0	0	0	0	0	0	0	0	0	0	0	0	0	0	0	0	0	0	0	0	0	0	0	0	0	0	0	0	0	0	0	0	0	0	0	0
EX_acmana_e	8.56515e-22	1	0	0	0	0	0	0	0	0	0	0	0	0	0	0	0	0	0	0	0	0	0	0	0	0	0	0	0	0	0	0	0	0	0	0	0	0	0	0	0	0	0	0	0	0	0	0	0
AP5AH	0	1	0	0	0	0	0	0	0	0	0	0	0	0	0	0	0	0	0	0	0	0	0	0	0	0	0	0	0	0	0	0	0	0	0	0	0	0	0	0	0	0	0	0	0	0	0	0	0
ADNCYC	-4.37618e-15	1	0	0	0	0	0	0	0	0	0	0	0	0	0	0	0	0	0	0	0	0	0	0	0	0	0	0	0	0	0	0	0	0	0	0	0	0	0	0	0	0	0	0	0	0	0	0	0
AIRC2	0.358762	0	3.06151e-10	-1.54e-11	1	-1.71354e-08	1	1.86679e-08	1.33122e-11	-9.12877e-09	1.08422e-09	-2.77651e-10	3.37249e-08	5.88564e-09	9.88114e-10	3.59264e-09	2.49875e-08	8.58745e-09	-3.75308e-09	5.83343e-10	-4.96651e-10	6.53347e-09	8.87693e-10	-2.80582e-09	-5.27673e-09	4.22558e-08	4.61686e-09	1.27073e-09	1	5.49515e-08	1	-1.80406e-08	-4.26272e-07	2.70677e-09	6.54479e-09	-5.56371e-07	-2.75731e-07	-1.31173e-06	-8.27141e-07	-5.63588e-07	-4.56382e-06	-7.11126e-07	-6.43856e-06	2.47832e-07	-2.24617e-06	-1.0779e-05	-5.63381e-06	5.47881e-09	-2.26865e-08
GAPD	20.2414	0	1	0.1	1.5	1	1.5	1	1	2	1	1	1	2	2	0.5	0.5	2	3	2	1.5	2	2	1	1	2	2	2	1.5	1	1.5	1.5	15	17	17	19	19	14	16	16	18	18	28	32	32	36	36	30	19
MI1PP	0	1	0	0	0	0	0	0	0	0	0	0	0	0	0	0	0	0	0	0	0	0	0	0	0	0	0	0	0	0	0	0	0	0	0	0	0	0	0	0	0	0	0	0	0	0	0	0	0
EX_galur_e	1.27711e-21	1	0	0	0	0	0	0	0	0	0	0	0	0	0	0	0	0	0	0	0	0	0	0	0	0	0	0	0	0	0	0	0	0	0	0	0	0	0	0	0	0	0	0	0	0	0	0	0
MCITS	4.48711e-20	1	0	0	0	0	0	0	0	0	0	0	0	0	0	0	0	0	0	0	0	0	0	0	0	0	0	0	0	0	0	0	0	0	0	0	0	0	0	0	0	0	0	0	0	0	0	0	0
PPAKr	1.9503e-07	0	2.93076e-08	5.53338e-09	1.90976e-07	1.4631e-07	1.55903e-07	1.65209e-07	4.32053e-08	1.08889e-07	8.95593e-08	6.54317e-08	4.07764e-07	1.16988e-07	8.4578e-08	4.54433e-08	2.20066e-07	7.89472e-08	9.91984e-08	7.3859e-08	1.4702e-07	1.19623e-07	1.19982e-07	8.62329e-08	6.80892e-08	3.71248e-07	1.5754e-07	6.51552e-08	1.04493e-06	9.67698e-07	1.0135e-06	9.75524e-07	4.00111e-06	1.41421e-06	1.53859e-06	1.12593e-05	2.40176e-06	1.63216e-05	5.59629e-06	6.0832e-06	4.58943e-05	9.6212e-06	5.89818e-05	2.00873e-05	2.18655e-05	0.000165524	3.45067e-05	1.15323e-06	1.56167e-06
HEX1	5.75708e-19	1	0	0	0	0	0	0	0	0	0	0	0	0	0	0	0	0	0	0	0	0	0	0	0	0	0	0	0	0	0	0	0	0	0	0	0	0	0	0	0	0	0	0	0	0	0	0	0
GND	4.77506	0	2.90453e-10	-0.05	0.75	0.5	0.25	0.5	0.5	1.5	0.5	0.5	2.5	3.17663e-09	-1.35809e-09	0.25	0.75	2.5	1	2	4.25	1	1	0.5	1.5	0.5	1	1	0.75	0.5	0.25	1.25	1	1	1	0.999999	1	0.999999	0.999999	0.999999	0.999996	0.999999	1.5	1.5	1.5	1.49999	1.49999	2	7.5
TAUDO	3.94975e-21	1	0	0	0	0	0	0	0	0	0	0	0	0	0	0	0	0	0	0	0	0	0	0	0	0	0	0	0	0	0	0	0	0	0	0	0	0	0	0	0	0	0	0	0	0	0	0	0
DM_amob_c	6.63512e-07	0	3.04231e-22	1.41435e-23	7.37799e-21	7.97456e-21	5.85529e-21	8.94861e-21	1.8665e-21	3.43631e-21	4.47039e-21	3.20362e-21	2.27897e-20	4.83611e-21	2.88188e-21	2.36255e-21	9.847e-21	3.28144e-21	2.32937e-21	2.95744e-21	7.04882e-21	5.7175e-21	4.9995e-21	3.7193e-21	3.34491e-21	2.06984e-20	7.2499e-21	2.46316e-21	5.95545e-20	5.78255e-20	5.79168e-20	5.97276e-20	2.34978e-19	8.02421e-20	8.70737e-20	6.5699e-19	1.37515e-19	9.74837e-19	3.31839e-19	3.60351e-19	2.73522e-18	5.70435e-19	3.5119e-18	1.19859e-18	1.2997e-18	9.8577e-18	-5.92069e-17	-1.58578e-18	-2.15685e-18
NTP3	3.06204e-20	1	0	0	0	0	0	0	0	0	0	0	0	0	0	0	0	0	0	0	0	0	0	0	0	0	0	0	0	0	0	0	0	0	0	0	0	0	0	0	0	0	0	0	0	0	0	0	0
PPM2	3.87373e-20	1	0	0	0	0	0	0	0	0	0	0	0	0	0	0	0	0	0	0	0	0	0	0	0	0	0	0	0	0	0	0	0	0	0	0	0	0	0	0	0	0	0	0	0	0	0	0	0
MOAT2	0.0192635	0	-1.38584e-17	-5.99376e-19	-3.12665e-16	-3.37321e-16	-2.49788e-16	-3.90331e-16	-7.87803e-17	-1.47694e-16	-1.90407e-16	-1.36334e-16	-9.84516e-16	-2.05128e-16	-1.22979e-16	-1.00284e-16	-4.18832e-16	-1.39293e-16	-9.88605e-17	-1.26024e-16	-3.00406e-16	-2.4366e-16	-2.13808e-16	-1.5814e-16	-1.42684e-16	-8.81329e-16	-3.08058e-16	-1.04526e-16	-2.53586e-15	-2.46163e-15	-2.46313e-15	-2.53938e-15	-1.00036e-14	-3.41042e-15	-3.70892e-15	-2.809e-14	-5.85267e-15	-4.14886e-14	-1.41505e-14	-1.53668e-14	-1.16563e-13	-2.43494e-14	-1.50182e-13	-5.09502e-14	-5.5401e-14	-4.20595e-13	9.64993e-13	1	3.51518e-14
EX_adn_e	7.37123e-22	1	0	0	0	0	0	0	0	0	0	0	0	0	0	0	0	0	0	0	0	0	0	0	0	0	0	0	0	0	0	0	0	0	0	0	0	0	0	0	0	0	0	0	0	0	0	0	0
EX_ins_e	7.5455e-22	1	0	0	0	0	0	0	0	0	0	0	0	0	0	0	0	0	0	0	0	0	0	0	0	0	0	0	0	0	0	0	0	0	0	0	0	0	0	0	0	0	0	0	0	0	0	0	0
G6PDH2r	4.77506	0	2.78714e-10	-0.05	0.75	0.5	0.25	0.5	0.5	1.5	0.5	0.5	2.5	3.12134e-09	-1.56388e-09	0.25	0.75	2.5	1	2	4.25	1	1	0.5	1.5	0.5	1	1	0.75	0.5	0.25	1.25	1	1	1	0.999999	1	0.999999	0.999999	0.999999	0.999995	0.999999	1.5	1.5	1.5	1.49999	1.49999	2	7.5
ME2	4.06965e-20	1	0	0	0	0	0	0	0	0	0	0	0	0	0	0	0	0	0	0	0	0	0	0	0	0	0	0	0	0	0	0	0	0	0	0	0	0	0	0	0	0	0	0	0	0	0	0	0
ARGSL	0.308936	0	-1.92571e-15	-8.93927e-17	7.68541e-14	1.78774e-13	2.99092e-14	-1.88945e-13	-1.68183e-14	1	6.70445e-17	-1.11741e-16	1.34089e-16	-4.24615e-16	-5.14008e-16	-5.58704e-17	-1.11741e-17	-2.01133e-16	-1.02802e-15	-2.01133e-16	3.24048e-16	-1.11741e-16	-4.46963e-16	-2.90526e-16	4.46963e-17	1.78785e-16	-2.68178e-16	-4.69311e-16	5.69878e-16	6.92793e-16	6.59271e-16	4.35789e-16	-1.47498e-15	-1.65376e-15	-1.96664e-15	-1.83255e-15	-2.14542e-15	-1.07271e-15	-1.2515e-15	-1.56437e-15	-1.43028e-15	-1.74316e-15	-2.14543e-15	-2.50299e-15	-3.12874e-15	-2.86057e-15	-3.48631e-15	-2.68178e-15	-2.12308e-15
CBPS	1.53118e-20	1	0	0	0	0	0	0	0	0	0	0	0	0	0	0	0	0	0	0	0	0	0	0	0	0	0	0	0	0	0	0	0	0	0	0	0	0	0	0	0	0	0	0	0	0	0	0	0
GLU5K	0.215193	0	5.06915e-16	2.3484e-17	1.21552e-14	1.29964e-14	9.59826e-15	1.49356e-14	3.0494e-15	5.65713e-15	7.35248e-15	5.21364e-15	3.7641e-14	7.91802e-15	4.73032e-15	3.8696e-15	1.60914e-14	5.36734e-15	3.81193e-15	4.85904e-15	1.15184e-14	9.36578e-15	1	-2.99993e-14	-2.75324e-14	-1.69411e-13	7.0452e-17	1.23291e-16	-1.4971e-16	-1.82001e-16	-1.73194e-16	-1.14484e-16	3.87486e-16	4.34454e-16	5.16648e-16	4.81422e-16	5.63616e-16	2.81808e-16	3.28776e-16	4.1097e-16	3.75744e-16	4.57938e-16	5.63616e-16	6.57552e-16	8.2194e-16	7.51489e-16	9.15876e-16	7.0452e-16	5.57745e-16
IPPS	0.491765	0	0	0	0	0	0	0	0	0	0	0	0	0	0	0	0	0	1	0	0	0	0	0	0	0	0	0	0	0	0	0	0	0	0	0	0	0	0	0	0	0	0	0	0	0	0	0	0
EX_mg2_e	-0.00287798	0	-3.59541e-17	-1.64758e-18	-8.68401e-16	-9.28838e-16	-6.83526e-16	-1.05982e-15	-2.16656e-16	-4.06006e-16	-5.23331e-16	-3.71729e-16	-2.6779e-15	-5.62579e-16	-3.36723e-16	-2.74789e-16	-1.14973e-15	-3.81921e-16	-2.71039e-16	-3.46248e-16	-8.21226e-16	-6.68176e-16	-5.84271e-16	-4.33907e-16	-3.91356e-16	-2.41033e-15	-8.45171e-16	-2.86904e-16	-6.95357e-15	-6.75139e-15	-6.75948e-15	-6.96888e-15	-2.7419e-14	-9.35262e-15	-1.01581e-14	-7.68734e-14	-1.6064e-14	-1.13917e-13	-3.87726e-14	-4.21232e-14	-3.19524e-13	-6.66491e-14	-4.10651e-13	-1.3983e-13	-1.51923e-13	-1.15219e-12	-2.85266e-13	-7.68979e-15	-1.04308e-14
ACOATA	-9.66687e-20	1	0	0	0	0	0	0	0	0	0	0	0	0	0	0	0	0	0	0	0	0	0	0	0	0	0	0	0	0	0	0	0	0	0	0	0	0	0	0	0	0	0	0	0	0	0	0	0
NADH5	4.18158e-20	1	0	0	0	0	0	0	0	0	0	0	0	0	0	0	0	0	0	0	0	0	0	0	0	0	0	0	0	0	0	0	0	0	0	0	0	0	0	0	0	0	0	0	0	0	0	0	0
MOHMT	0.000191091	0	1.93922e-11	9.65444e-13	6.94275e-10	8.73679e-10	1.30028e-10	-2.98977e-10	9.4085e-11	-1.27046e-10	-2.97368e-10	1.62672e-10	-2.03195e-09	2.87259e-10	-4.63747e-11	5.6757e-11	9.03573e-10	2.42156e-10	-5.76002e-11	-3.50346e-10	6.57331e-10	-2.05691e-10	-2.93851e-10	-3.31482e-10	2.61888e-10	3.1485e-09	4.77473e-10	3.25118e-11	4.42902e-09	-2.72714e-10	5.61526e-09	5.324e-09	-1.61282e-08	-3.03791e-09	6.24252e-09	-8.80832e-08	4.7003e-09	-4.48758e-08	-2.67718e-10	-4.57531e-08	-2.1062e-07	-5.21059e-08	5.09019e-08	-4.73869e-08	-1.44289e-07	-3.11997e-07	-9.08161e-08	6.79122e-10	1.51507e-08
EX_glyc3p_e	2.00432e-21	1	0	0	0	0	0	0	0	0	0	0	0	0	0	0	0	0	0	0	0	0	0	0	0	0	0	0	0	0	0	0	0	0	0	0	0	0	0	0	0	0	0	0	0	0	0	0	0
MLTG2	8.80282e-21	1	0	0	0	0	0	0	0	0	0	0	0	0	0	0	0	0	0	0	0	0	0	0	0	0	0	0	0	0	0	0	0	0	0	0	0	0	0	0	0	0	0	0	0	0	0	0	0
EX_but_e	1.48716e-21	1	0	0	0	0	0	0	0	0	0	0	0	0	0	0	0	0	0	0	0	0	0	0	0	0	0	0	0	0	0	0	0	0	0	0	0	0	0	0	0	0	0	0	0	0	0	0	0
MLTG1	4.63279e-21	1	0	0	0	0	0	0	0	0	0	0	0	0	0	0	0	0	0	0	0	0	0	0	0	0	0	0	0	0	0	0	0	0	0	0	0	0	0	0	0	0	0	0	0	0	0	0	0
AMALT3	3.08213e-21	1	0	0	0	0	0	0	0	0	0	0	0	0	0	0	0	0	0	0	0	0	0	0	0	0	0	0	0	0	0	0	0	0	0	0	0	0	0	0	0	0	0	0	0	0	0	0	0
MLTP3	2.03781e-15	1	0	0	0	0	0	0	0	0	0	0	0	0	0	0	0	0	0	0	0	0	0	0	0	0	0	0	0	0	0	0	0	0	0	0	0	0	0	0	0	0	0	0	0	0	0	0	0
EX_lcts_e	5.69406e-22	1	0	0	0	0	0	0	0	0	0	0	0	0	0	0	0	0	0	0	0	0	0	0	0	0	0	0	0	0	0	0	0	0	0	0	0	0	0	0	0	0	0	0	0	0	0	0	0
EX_ocdca_e	0	1	0	0	0	0	0	0	0	0	0	0	0	0	0	0	0	0	0	0	0	0	0	0	0	0	0	0	0	0	0	0	0	0	0	0	0	0	0	0	0	0	0	0	0	0	0	0	0
EX_cbl1_e	0	1	0	0	0	0	0	0	0	0	0	0	0	0	0	0	0	0	0	0	0	0	0	0	0	0	0	0	0	0	0	0	0	0	0	0	0	0	0	0	0	0	0	0	0	0	0	0	0
SPODM	0.00129518	0	3.66843e-17	1.69583e-18	8.83888e-16	9.48356e-16	6.99608e-16	1.08663e-15	2.21551e-16	4.14961e-16	5.36095e-16	3.80896e-16	2.74457e-15	5.75559e-16	3.4468e-16	2.81224e-16	1.17627e-15	3.90575e-16	2.77668e-16	3.54145e-16	8.40393e-16	6.83216e-16	5.98363e-16	4.44125e-16	4.0043e-16	2.46515e-15	8.65068e-16	2.93601e-16	7.11553e-15	6.9062e-15	6.91591e-15	7.1314e-15	2.80528e-14	9.56693e-15	1.03994e-14	7.86407e-14	1.64334e-14	1.1651e-13	3.96764e-14	4.31008e-14	3.26839e-13	6.81954e-14	4.20383e-13	1.43113e-13	1.55468e-13	1.17905e-12	1.35826e-14	4.13207e-16	5.31859e-16
AHCYSNS	0.000148627	0	-8.34368e-19	-6.05416e-21	-3.15818e-18	-3.30233e-18	-3.95813e-17	-6.09595e-17	-1.21674e-17	-2.2955e-17	1.64672e-16	1.16114e-16	8.41715e-16	1.74016e-16	2.26627e-17	1.89777e-17	7.96353e-17	2.61866e-17	-5.36051e-18	-7.19904e-18	-1.73489e-17	-1.39665e-17	8.51032e-17	6.32834e-17	5.79297e-17	3.56472e-16	1.60254e-16	5.30329e-17	1.32821e-15	1.2896e-15	-7.51579e-16	-7.74726e-16	-3.04035e-15	-1.03512e-15	5.91337e-16	4.48774e-15	9.35588e-16	6.65119e-15	-4.44845e-15	-4.83221e-15	-3.66589e-14	-7.64508e-15	-4.32896e-14	-1.4735e-14	-1.6006e-14	-1.21434e-13	-6.23223e-14	-1.66994e-15	-2.27103e-15
ACNML	1.82754e-20	1	0	0	0	0	0	0	0	0	0	0	0	0	0	0	0	0	0	0	0	0	0	0	0	0	0	0	0	0	0	0	0	0	0	0	0	0	0	0	0	0	0	0	0	0	0	0	0
TMK	-5.89585e-15	1	0	0	0	0	0	0	0	0	0	0	0	0	0	0	0	0	0	0	0	0	0	0	0	0	0	0	0	0	0	0	0	0	0	0	0	0	0	0	0	0	0	0	0	0	0	0	0
NTPP4	1.53082e-20	1	0	0	0	0	0	0	0	0	0	0	0	0	0	0	0	0	0	0	0	0	0	0	0	0	0	0	0	0	0	0	0	0	0	0	0	0	0	0	0	0	0	0	0	0	0	0	0
GMPS	0.197721	0	-2.89232e-11	-4.54777e-12	2.05167e-10	-4.56297e-09	1	1.72504e-09	-6.34353e-10	-2.03673e-09	1.9395e-09	-1.63264e-10	5.24173e-10	2.03916e-10	-1.01099e-09	4.34383e-10	3.30525e-09	2.19396e-09	-6.77847e-10	-1.10775e-09	-2.76219e-09	-1.01563e-09	-1.1017e-09	-9.892e-10	-1.32025e-09	6.69001e-09	4.41709e-10	-6.7639e-10	1.01083e-09	1.81104e-08	1	1.3634e-08	5.75058e-08	4.13498e-08	3.16828e-09	1.40846e-07	-5.7979e-08	5.05308e-08	-2.35372e-07	-2.10499e-07	-5.03229e-07	1.40176e-07	3.66297e-07	3.75861e-07	6.67661e-09	-3.52047e-06	-5.95544e-07	1.67689e-08	4.22592e-08
CAT	1.578e-20	1	0	0	0	0	0	0	0	0	0	0	0	0	0	0	0	0	0	0	0	0	0	0	0	0	0	0	0	0	0	0	0	0	0	0	0	0	0	0	0	0	0	0	0	0	0	0	0
FTHFLi	3.86046e-16	1	0	0	0	0	0	0	0	0	0	0	0	0	0	0	0	0	0	0	0	0	0	0	0	0	0	0	0	0	0	0	0	0	0	0	0	0	0	0	0	0	0	0	0	0	0	0	0
EX_nac_e	1.00406e-21	1	0	0	0	0	0	0	0	0	0	0	0	0	0	0	0	0	0	0	0	0	0	0	0	0	0	0	0	0	0	0	0	0	0	0	0	0	0	0	0	0	0	0	0	0	0	0	0
UDPGD	0	1	0	0	0	0	0	0	0	0	0	0	0	0	0	0	0	0	0	0	0	0	0	0	0	0	0	0	0	0	0	0	0	0	0	0	0	0	0	0	0	0	0	0	0	0	0	0	0
SERASr	1.13687e-13	1	0	0	0	0	0	0	0	0	0	0	0	0	0	0	0	0	0	0	0	0	0	0	0	0	0	0	0	0	0	0	0	0	0	0	0	0	0	0	0	0	0	0	0	0	0	0	0
GLCRD	5.13618e-21	1	0	0	0	0	0	0	0	0	0	0	0	0	0	0	0	0	0	0	0	0	0	0	0	0	0	0	0	0	0	0	0	0	0	0	0	0	0	0	0	0	0	0	0	0	0	0	0
PPPNDO	6.22338e-21	1	0	0	0	0	0	0	0	0	0	0	0	0	0	0	0	0	0	0	0	0	0	0	0	0	0	0	0	0	0	0	0	0	0	0	0	0	0	0	0	0	0	0	0	0	0	0	0
26DAHtex	-9.25577e-22	1	0	0	0	0	0	0	0	0	0	0	0	0	0	0	0	0	0	0	0	0	0	0	0	0	0	0	0	0	0	0	0	0	0	0	0	0	0	0	0	0	0	0	0	0	0	0	0
HCINNMtex	-9.09771e-22	1	0	0	0	0	0	0	0	0	0	0	0	0	0	0	0	0	0	0	0	0	0	0	0	0	0	0	0	0	0	0	0	0	0	0	0	0	0	0	0	0	0	0	0	0	0	0	0
HPPPNtex	-7.72162e-22	1	0	0	0	0	0	0	0	0	0	0	0	0	0	0	0	0	0	0	0	0	0	0	0	0	0	0	0	0	0	0	0	0	0	0	0	0	0	0	0	0	0	0	0	0	0	0	0
ACtex	-4.64	0	-1	0	1.61487e-16	1.61487e-16	1.61487e-16	0	-8.07435e-17	0	0	0	0	0	0	-2.01859e-17	-2.52323e-18	0	0	0	8.07435e-17	0	-1.61487e-16	0	0	8.07435e-17	0	0	0	1.61487e-16	0	1.61487e-16	0	0	0	0	-6.45948e-16	0	-3.22974e-16	-6.45948e-16	-3.22974e-16	-6.45948e-16	0	0	-1.2919e-15	0	0	-6.45948e-16	-6.45948e-16
ACALDtex	5.36214e-21	1	0	0	0	0	0	0	0	0	0	0	0	0	0	0	0	0	0	0	0	0	0	0	0	0	0	0	0	0	0	0	0	0	0	0	0	0	0	0	0	0	0	0	0	0	0	0	0
CHRPL	7.39816e-05	0	2.0328e-18	9.34503e-20	4.92604e-17	5.28015e-17	3.88936e-17	6.031e-17	1.23166e-17	2.3072e-17	2.97736e-17	2.11614e-17	1.52465e-16	3.19756e-17	1.91515e-17	1.56171e-17	6.53743e-17	2.17121e-17	1.54118e-17	1.96726e-17	4.67095e-17	3.79873e-17	3.32419e-17	2.46669e-17	2.22515e-17	1.37068e-16	4.80612e-17	1.63126e-17	3.95256e-16	3.83783e-16	3.84334e-16	3.96255e-16	1.55891e-15	5.3185e-16	5.777e-16	4.37022e-15	9.13045e-16	6.47706e-15	2.20501e-15	2.39519e-15	1.81671e-14	3.78965e-15	2.33584e-14	7.95327e-15	8.63794e-15	6.55302e-14	4.75776e-15	1.30164e-16	1.7549e-16
TDPAGTA	3.36903e-29	1	0	0	0	0	0	0	0	0	0	0	0	0	0	0	0	0	0	0	0	0	0	0	0	0	0	0	0	0	0	0	0	0	0	0	0	0	0	0	0	0	0	0	0	0	0	0	0
UACMAMO	1.56876e-21	1	0	0	0	0	0	0	0	0	0	0	0	0	0	0	0	0	0	0	0	0	0	0	0	0	0	0	0	0	0	0	0	0	0	0	0	0	0	0	0	0	0	0	0	0	0	0	0
FBA3	3.22995	0	1.18314e-10	-0.00333333	0.983333	0.766667	0.95	0.766667	0.0333333	0.5	0.433333	0.433333	0.566667	0.4	0.4	0.216667	0.583333	0.566667	0.0666667	0.533333	1.28333	1.33333	0.466667	0.433333	0.5	1.23333	1.33333	0.0666667	0.983333	0.766667	0.95	1.01667	0.866667	0.866667	0.866667	0.866667	0.866667	0.866667	0.866667	0.866667	0.866666	0.866666	1.3	1.3	1.3	1.3	1.3	2.4	4.5
PMPK	7.39816e-05	0	-7.00185e-20	-3.28151e-21	-1.71181e-18	-1.81845e-18	-1.33893e-18	-2.08838e-18	-4.25026e-19	-7.94588e-19	-1.02937e-18	-7.29603e-19	-5.2747e-18	-1.10418e-18	-6.62959e-19	-5.39191e-19	-2.25293e-18	-7.49479e-19	-5.32973e-19	-6.8115e-19	-1.60658e-18	-1.31144e-18	-1.14884e-18	-8.52213e-19	-7.69188e-19	-4.72876e-18	-1.66021e-18	-5.64088e-19	-1.3652e-17	-1.32619e-17	-1.3267e-17	-1.37114e-17	-5.39005e-17	-1.83979e-17	-1.9971e-17	-1.50809e-16	-3.1563e-17	-2.23717e-16	-7.61032e-17	-8.27712e-17	-6.27358e-16	-1.30866e-16	-8.06988e-16	-2.74656e-16	-2.9839e-16	-2.26258e-15	-9.38237e-15	-2.51481e-16	-3.41943e-16
LCADi	6.15863e-20	1	0	0	0	0	0	0	0	0	0	0	0	0	0	0	0	0	0	0	0	0	0	0	0	0	0	0	0	0	0	0	0	0	0	0	0	0	0	0	0	0	0	0	0	0	0	0	0
ACMANAtex	6.24231e-21	1	0	0	0	0	0	0	0	0	0	0	0	0	0	0	0	0	0	0	0	0	0	0	0	0	0	0	0	0	0	0	0	0	0	0	0	0	0	0	0	0	0	0	0	0	0	0	0
ACMUMtex	0	1	0	0	0	0	0	0	0	0	0	0	0	0	0	0	0	0	0	0	0	0	0	0	0	0	0	0	0	0	0	0	0	0	0	0	0	0	0	0	0	0	0	0	0	0	0	0	0
ACACT7r	0.0959303	0	2.68784e-12	7.13414e-13	2.2842e-10	7.34715e-11	2.65763e-10	2.08556e-10	4.73612e-11	8.94815e-11	6.24662e-11	1.38723e-10	-6.69356e-10	2.07018e-10	1.09379e-10	-5.47666e-11	2.42534e-10	-4.88096e-11	-4.17157e-12	-1.33496e-10	1.01592e-10	2.72393e-10	5.88648e-11	-1.52736e-10	1.10018e-10	4.35068e-10	3.06041e-10	4.67284e-11	1.13283e-09	-2.06123e-09	1.62336e-10	2.01467e-11	8.3865e-09	2	2	2	2	-3.22212e-08	2	2	2	2	-7.71103e-08	4	4	4	4	-8.10386e-10	-1.56106e-09
PSP_L	1.53989	0	5.43058e-10	-1.64994e-11	1.5	-1.86345e-08	1.5	2.49413e-08	9.53666e-10	-1.09539e-08	-2.35011e-09	-5.21773e-10	1	8.48766e-09	2.28059e-09	0.5	0.5	9.25924e-09	-4.83746e-09	1.53733e-09	1.5	1.04128e-08	2.66361e-09	1	-5.41838e-09	6.01802e-08	7.49585e-09	3.03629e-09	1.5	5.44e-08	1.5	0.5	0.999999	1	1	0.999999	1	-2.23335e-06	-9.08046e-07	-5.57009e-07	-6.91783e-06	-1.21761e-06	-8.89079e-06	-2.7325e-07	-3.46911e-06	-1.27737e-05	-8.33865e-06	-2.15643e-08	-5.52412e-08
ADK3	0.323399	0	9.73552e-11	2.23469e-12	0.136986	0.205479	0.178082	0.205479	9.75662e-11	0.273973	0.273973	-5.15556e-10	-0.0684931	-7.66159e-10	4.54865e-10	3.70985e-10	0.136986	5.15195e-10	-1.02092e-09	4.67218e-10	-0.0684931	9.01322e-10	3.43076e-09	9.78627e-10	-1.90629e-10	0.205479	4.99319e-09	6.42394e-10	0.0958904	0.205479	0.219178	0.191781	0.547945	0.547945	0.547945	0.547945	0.547945	0.547945	0.547945	0.547945	0.547945	0.547945	1.09589	1.09589	1.09589	1.09589	1.09589	1.09589	-2.82699e-08
GLUDC	1.18958e-19	1	0	0	0	0	0	0	0	0	0	0	0	0	0	0	0	0	0	0	0	0	0	0	0	0	0	0	0	0	0	0	0	0	0	0	0	0	0	0	0	0	0	0	0	0	0	0	0
ACACT2r	0.18543	0	1.19764e-11	1.10199e-12	4.52218e-10	3.15585e-10	3.63838e-10	1.55719e-10	1.26952e-10	2.68397e-10	1.82619e-11	-9.67979e-12	-1.62776e-09	3.16256e-10	1.7786e-10	2.68806e-11	1.17227e-10	-7.87736e-11	4.43343e-11	-3.54033e-10	2.33337e-10	-7.11675e-11	7.49765e-13	-3.64586e-10	-2.99413e-11	1.24593e-09	4.12773e-10	1.66576e-10	4.55508e-09	-7.73783e-09	5.28422e-10	1.2753e-09	2	2	2	2	2	2	2	2	2	2	4	4	4	4	4	4	1.14988e-09
BSORy	0	1	0	0	0	0	0	0	0	0	0	0	0	0	0	0	0	0	0	0	0	0	0	0	0	0	0	0	0	0	0	0	0	0	0	0	0	0	0	0	0	0	0	0	0	0	0	0	0
DMSOR2	0	1	0	0	0	0	0	0	0	0	0	0	0	0	0	0	0	0	0	0	0	0	0	0	0	0	0	0	0	0	0	0	0	0	0	0	0	0	0	0	0	0	0	0	0	0	0	0	0
ADSK	0.271309	0	1.12811e-11	-3.50444e-13	4.81688e-10	2.35447e-10	-2.66738e-10	-7.20066e-11	-8.3035e-11	-6.66467e-11	-3.72955e-10	8.24426e-11	1	1.09373e-10	-2.30396e-10	-2.52349e-11	1.40418e-09	-8.75932e-12	5.78002e-12	-6.54213e-10	1	-2.2479e-10	-2.85291e-10	-4.34081e-10	3.87682e-10	3.4148e-09	5.89998e-10	8.43713e-11	7.69005e-09	2.01316e-09	4.94028e-09	6.67437e-09	-7.02028e-09	-5.72308e-09	9.43094e-09	-1.52255e-07	6.7593e-09	-2.3859e-08	-2.01787e-08	-1.76812e-08	-4.59882e-07	-3.28928e-08	2.80047e-07	-1.11882e-08	-2.21379e-07	-1.34946e-07	-2.43428e-07	-2.51805e-09	2.28157e-08
ACACT3r	0.18543	0	2.7722e-12	1.05388e-12	3.3317e-10	4.30241e-10	6.79465e-11	4.0402e-10	1.34e-10	-4.25944e-11	-4.97844e-11	6.1943e-11	-2.83243e-09	-3.07902e-12	-5.02471e-11	-6.34549e-12	3.01377e-10	-4.73071e-11	6.24234e-12	-1.99837e-10	-1.15108e-10	2.06257e-10	2.02407e-10	-2.72833e-10	1.55192e-10	1.04801e-09	3.401e-11	1.62215e-10	-1.18816e-09	-3.59506e-09	3.52738e-09	-4.07164e-10	2	2	2	2	2	2	2	2	2	2	4	4	4	4	4	4	-1.30448e-09
ACACT4r	0.18543	0	-2.33078e-12	4.36029e-13	-1.32981e-10	5.90891e-10	4.52622e-10	6.67614e-10	7.36976e-11	4.19786e-11	2.32537e-10	1.94762e-10	-1.18905e-09	3.28618e-10	4.28956e-11	1.14257e-10	2.57694e-10	1.3523e-10	-4.85723e-11	-2.88061e-10	4.55476e-11	3.04792e-10	1.63559e-10	-3.07951e-10	1.31961e-10	7.97443e-10	4.65879e-10	8.85353e-11	3.8501e-09	-6.82766e-09	3.05907e-09	4.20039e-09	2	2	2	2	2	2	2	2	2	2	4	4	4	4	4	4	5.15173e-09
SUCCt2_2pp	6.22115e-20	1	0	0	0	0	0	0	0	0	0	0	0	0	0	0	0	0	0	0	0	0	0	0	0	0	0	0	0	0	0	0	0	0	0	0	0	0	0	0	0	0	0	0	0	0	0	0	0
SUCFUMtpp	0	1	0	0	0	0	0	0	0	0	0	0	0	0	0	0	0	0	0	0	0	0	0	0	0	0	0	0	0	0	0	0	0	0	0	0	0	0	0	0	0	0	0	0	0	0	0	0	0
HSDy	-0.794404	0	-8.96216e-14	-4.53812e-15	-2.35813e-12	-2.69827e-12	-1.56485e-12	-2.32501e-12	-4.89669e-13	-9.78333e-13	-1.17525e-12	-8.67472e-13	-6.1089e-12	-1.33888e-12	-7.07991e-13	-6.32472e-13	-2.45417e-12	-1	-3.9384e-13	-4.7406e-13	-1	-9.07549e-13	-2.81476e-13	-2.07181e-13	-1	-1.07453e-12	8.85057e-13	2.73714e-13	7.47595e-12	7.26631e-12	7.64727e-12	7.86975e-12	3.07234e-11	1.03991e-11	4.86708e-12	3.75915e-11	7.75019e-12	5.57963e-11	6.3646e-11	6.91266e-11	5.25001e-10	1.09415e-10	4.13412e-10	1.40627e-10	1.52738e-10	1.1599e-09	2.22098e-10	5.8192e-12	7.99148e-12
CYSTL	0.149999	0	-1.02188e-14	-3.56959e-16	-1.86399e-13	-1.99758e-13	-1.30752e-13	-2.02698e-13	-4.15663e-14	-7.76991e-14	-1.24895e-13	-8.8672e-14	-6.38612e-13	-1.33836e-13	-1.16031e-13	-9.55565e-14	-4.0002e-13	-1.32412e-13	-9.351e-14	-1.22169e-13	1	-2.36395e-13	-1.37628e-13	-1.02168e-13	-9.22483e-14	-5.68086e-13	-8.46541e-14	-2.95474e-14	-6.90353e-13	-6.69784e-13	4.68653e-13	4.82072e-13	1.87919e-12	6.35038e-13	1.72833e-12	1.31653e-11	2.73857e-12	1.95183e-11	5.30134e-12	5.75788e-12	4.37274e-11	9.11357e-12	-2.21037e-11	-7.53071e-12	-8.18204e-12	-6.19948e-11	-7.95566e-12	-2.23489e-13	-2.97859e-13
ACMAMUT	-1.50049e-14	1	0	0	0	0	0	0	0	0	0	0	0	0	0	0	0	0	0	0	0	0	0	0	0	0	0	0	0	0	0	0	0	0	0	0	0	0	0	0	0	0	0	0	0	0	0	0	0
SHSL1	0.149999	0	-1.02188e-14	-3.56959e-16	-1.86399e-13	-1.99758e-13	-1.30752e-13	-2.02698e-13	-4.15663e-14	-7.76991e-14	-1.24895e-13	-8.8672e-14	-6.38612e-13	-1.33836e-13	-1.16031e-13	-9.55565e-14	-4.0002e-13	-1.32412e-13	-9.351e-14	-1.22169e-13	1	-2.36395e-13	-1.37628e-13	-1.02168e-13	-9.22483e-14	-5.68086e-13	-8.46541e-14	-2.95474e-14	-6.90353e-13	-6.69784e-13	4.68653e-13	4.82072e-13	1.87919e-12	6.35038e-13	1.72833e-12	1.31653e-11	2.73857e-12	1.95183e-11	5.30134e-12	5.75788e-12	4.37274e-11	9.11357e-12	-2.21037e-11	-7.53071e-12	-8.18204e-12	-6.19948e-11	-7.95566e-12	-2.23489e-13	-2.97859e-13
SSALy	1.06588e-19	1	0	0	0	0	0	0	0	0	0	0	0	0	0	0	0	0	0	0	0	0	0	0	0	0	0	0	0	0	0	0	0	0	0	0	0	0	0	0	0	0	0	0	0	0	0	0	0
SUCptspp	0	1	0	0	0	0	0	0	0	0	0	0	0	0	0	0	0	0	0	0	0	0	0	0	0	0	0	0	0	0	0	0	0	0	0	0	0	0	0	0	0	0	0	0	0	0	0	0	0
SULabcpp	4.06321e-20	1	0	0	0	0	0	0	0	0	0	0	0	0	0	0	0	0	0	0	0	0	0	0	0	0	0	0	0	0	0	0	0	0	0	0	0	0	0	0	0	0	0	0	0	0	0	0	0
TSULabcpp	0	1	0	0	0	0	0	0	0	0	0	0	0	0	0	0	0	0	0	0	0	0	0	0	0	0	0	0	0	0	0	0	0	0	0	0	0	0	0	0	0	0	0	0	0	0	0	0	0
TARTRt7pp	5.4674e-21	1	0	0	0	0	0	0	0	0	0	0	0	0	0	0	0	0	0	0	0	0	0	0	0	0	0	0	0	0	0	0	0	0	0	0	0	0	0	0	0	0	0	0	0	0	0	0	0
EX_dad_2_e	6.44409e-22	1	0	0	0	0	0	0	0	0	0	0	0	0	0	0	0	0	0	0	0	0	0	0	0	0	0	0	0	0	0	0	0	0	0	0	0	0	0	0	0	0	0	0	0	0	0	0	0
EX_ser__D_e	1.89613e-21	1	0	0	0	0	0	0	0	0	0	0	0	0	0	0	0	0	0	0	0	0	0	0	0	0	0	0	0	0	0	0	0	0	0	0	0	0	0	0	0	0	0	0	0	0	0	0	0
DDGALK	6.04188e-21	1	0	0	0	0	0	0	0	0	0	0	0	0	0	0	0	0	0	0	0	0	0	0	0	0	0	0	0	0	0	0	0	0	0	0	0	0	0	0	0	0	0	0	0	0	0	0	0
EX_gam6p_e	1.02288e-21	1	0	0	0	0	0	0	0	0	0	0	0	0	0	0	0	0	0	0	0	0	0	0	0	0	0	0	0	0	0	0	0	0	0	0	0	0	0	0	0	0	0	0	0	0	0	0	0
EX_15dap_e	2.12124e-21	1	0	0	0	0	0	0	0	0	0	0	0	0	0	0	0	0	0	0	0	0	0	0	0	0	0	0	0	0	0	0	0	0	0	0	0	0	0	0	0	0	0	0	0	0	0	0	0
AB6PGH	0	1	0	0	0	0	0	0	0	0	0	0	0	0	0	0	0	0	0	0	0	0	0	0	0	0	0	0	0	0	0	0	0	0	0	0	0	0	0	0	0	0	0	0	0	0	0	0	0
EX_ocdcea_e	0	1	0	0	0	0	0	0	0	0	0	0	0	0	0	0	0	0	0	0	0	0	0	0	0	0	0	0	0	0	0	0	0	0	0	0	0	0	0	0	0	0	0	0	0	0	0	0	0
EX_cynt_e	3.53169e-21	1	0	0	0	0	0	0	0	0	0	0	0	0	0	0	0	0	0	0	0	0	0	0	0	0	0	0	0	0	0	0	0	0	0	0	0	0	0	0	0	0	0	0	0	0	0	0	0
EX_galctn__D_e	1.00397e-21	1	0	0	0	0	0	0	0	0	0	0	0	0	0	0	0	0	0	0	0	0	0	0	0	0	0	0	0	0	0	0	0	0	0	0	0	0	0	0	0	0	0	0	0	0	0	0	0
AMALT1	4.16998e-21	1	0	0	0	0	0	0	0	0	0	0	0	0	0	0	0	0	0	0	0	0	0	0	0	0	0	0	0	0	0	0	0	0	0	0	0	0	0	0	0	0	0	0	0	0	0	0	0
EX_glyb_e	7.84248e-21	1	0	0	0	0	0	0	0	0	0	0	0	0	0	0	0	0	0	0	0	0	0	0	0	0	0	0	0	0	0	0	0	0	0	0	0	0	0	0	0	0	0	0	0	0	0	0	0
AHGDx	1.63943e-16	1	0	0	0	0	0	0	0	0	0	0	0	0	0	0	0	0	0	0	0	0	0	0	0	0	0	0	0	0	0	0	0	0	0	0	0	0	0	0	0	0	0	0	0	0	0	0	0
MLTP2	0	1	0	0	0	0	0	0	0	0	0	0	0	0	0	0	0	0	0	0	0	0	0	0	0	0	0	0	0	0	0	0	0	0	0	0	0	0	0	0	0	0	0	0	0	0	0	0	0
TAURabcpp	-6.4398e-15	1	0	0	0	0	0	0	0	0	0	0	0	0	0	0	0	0	0	0	0	0	0	0	0	0	0	0	0	0	0	0	0	0	0	0	0	0	0	0	0	0	0	0	0	0	0	0	0
THMDt2pp_copy1	1.69451e-07	0	2.82025e-08	5.40078e-09	1.77446e-07	1.33224e-07	1.39468e-07	1.50463e-07	3.96263e-08	1.03537e-07	8.3178e-08	5.95971e-08	3.67648e-07	1.07697e-07	7.87331e-08	4.12726e-08	2.02807e-07	7.24663e-08	9.38457e-08	6.7916e-08	1.34075e-07	1.09043e-07	1.1035e-07	7.93852e-08	6.19823e-08	3.35775e-07	1.43831e-07	6.02451e-08	9.40765e-07	8.70424e-07	9.08453e-07	8.52211e-07	3.6004e-06	1.27758e-06	1.38282e-06	9.83718e-06	2.16362e-06	1.47001e-05	5.03905e-06	5.47126e-06	4.10176e-05	8.64707e-06	5.29482e-05	1.80946e-05	1.96495e-05	0.000148104	3.10709e-05	1.05855e-06	1.42492e-06
3HCINNMH	6.25681e-21	1	0	0	0	0	0	0	0	0	0	0	0	0	0	0	0	0	0	0	0	0	0	0	0	0	0	0	0	0	0	0	0	0	0	0	0	0	0	0	0	0	0	0	0	0	0	0	0
BSORx	0	1	0	0	0	0	0	0	0	0	0	0	0	0	0	0	0	0	0	0	0	0	0	0	0	0	0	0	0	0	0	0	0	0	0	0	0	0	0	0	0	0	0	0	0	0	0	0	0
PACCOAL	3.61938e-20	1	0	0	0	0	0	0	0	0	0	0	0	0	0	0	0	0	0	0	0	0	0	0	0	0	0	0	0	0	0	0	0	0	0	0	0	0	0	0	0	0	0	0	0	0	0	0	0
NMNt7pp	3.58769e-21	1	0	0	0	0	0	0	0	0	0	0	0	0	0	0	0	0	0	0	0	0	0	0	0	0	0	0	0	0	0	0	0	0	0	0	0	0	0	0	0	0	0	0	0	0	0	0	0
EX_ca2_e	-0.00172679	0	-2.18177e-17	-9.95936e-19	-5.24745e-16	-5.6122e-16	-4.15249e-16	-6.4177e-16	-1.31652e-16	-2.46199e-16	-3.17704e-16	-2.25727e-16	-1.62306e-15	-3.40925e-16	-2.04477e-16	-1.66723e-16	-6.97222e-16	-2.31355e-16	-1.64401e-16	-2.09717e-16	-4.9789e-16	-4.04545e-16	-3.54434e-16	-2.62923e-16	-2.37211e-16	-1.46099e-15	-5.1277e-16	-1.73929e-16	-4.21728e-15	-4.09323e-15	-4.09821e-15	-4.22489e-15	-1.66146e-14	-5.66952e-15	-6.16068e-15	-4.65894e-14	-9.73716e-15	-6.90257e-14	-2.35056e-14	-2.55406e-14	-1.93583e-13	-4.03756e-14	-2.49047e-13	-8.47814e-14	-9.20784e-14	-6.98608e-13	-8.09702e-14	-2.19894e-15	-2.97283e-15
EX_so3_e	4.25714e-21	1	0	0	0	0	0	0	0	0	0	0	0	0	0	0	0	0	0	0	0	0	0	0	0	0	0	0	0	0	0	0	0	0	0	0	0	0	0	0	0	0	0	0	0	0	0	0	0
GLUtex	-4.37282e-20	1	0	0	0	0	0	0	0	0	0	0	0	0	0	0	0	0	0	0	0	0	0	0	0	0	0	0	0	0	0	0	0	0	0	0	0	0	0	0	0	0	0	0	0	0	0	0	0
Kt2pp	0.0647565	0	1.48373e-15	6.81686e-17	3.58462e-14	3.83692e-14	2.82466e-14	4.38471e-14	8.95043e-15	1.67743e-14	2.16277e-14	1.5395e-14	1.10846e-13	2.32466e-14	1.39219e-14	1.13602e-14	4.75243e-14	1.57847e-14	1.12048e-14	1.43066e-14	3.39538e-14	2.75935e-14	2.41698e-14	1.79336e-14	1.61784e-14	9.96545e-14	3.49366e-14	1.18608e-14	2.87432e-13	2.79057e-13	2.79399e-13	2.88074e-13	1.13329e-12	3.8658e-13	4.19902e-13	3.17758e-12	6.63864e-13	4.70721e-12	1.60295e-12	1.74148e-12	1.3202e-11	2.75499e-12	1.69819e-11	5.7825e-12	6.27981e-12	4.76392e-11	1.33188e-11	3.58816e-13	4.86851e-13
GLYtex	-5.84964e-22	1	0	0	0	0	0	0	0	0	0	0	0	0	0	0	0	0	0	0	0	0	0	0	0	0	0	0	0	0	0	0	0	0	0	0	0	0	0	0	0	0	0	0	0	0	0	0	0
GP4GH	0	1	0	0	0	0	0	0	0	0	0	0	0	0	0	0	0	0	0	0	0	0	0	0	0	0	0	0	0	0	0	0	0	0	0	0	0	0	0	0	0	0	0	0	0	0	0	0	0
GLYALDtex	6.07959e-18	1	0	0	0	0	0	0	0	0	0	0	0	0	0	0	0	0	0	0	0	0	0	0	0	0	0	0	0	0	0	0	0	0	0	0	0	0	0	0	0	0	0	0	0	0	0	0	0
AKGt2rpp	0	1	0	0	0	0	0	0	0	0	0	0	0	0	0	0	0	0	0	0	0	0	0	0	0	0	0	0	0	0	0	0	0	0	0	0	0	0	0	0	0	0	0	0	0	0	0	0	0
ACGAMT	-2.48328e-14	1	0	0	0	0	0	0	0	0	0	0	0	0	0	0	0	0	0	0	0	0	0	0	0	0	0	0	0	0	0	0	0	0	0	0	0	0	0	0	0	0	0	0	0	0	0	0	0
XYLt2pp	5.05226e-21	1	0	0	0	0	0	0	0	0	0	0	0	0	0	0	0	0	0	0	0	0	0	0	0	0	0	0	0	0	0	0	0	0	0	0	0	0	0	0	0	0	0	0	0	0	0	0	0
EX_ascb__L_e	1.246e-21	1	0	0	0	0	0	0	0	0	0	0	0	0	0	0	0	0	0	0	0	0	0	0	0	0	0	0	0	0	0	0	0	0	0	0	0	0	0	0	0	0	0	0	0	0	0	0	0
GLYBtex	-9.831e-21	1	0	0	0	0	0	0	0	0	0	0	0	0	0	0	0	0	0	0	0	0	0	0	0	0	0	0	0	0	0	0	0	0	0	0	0	0	0	0	0	0	0	0	0	0	0	0	0
GLYCtex	-3.41923e-20	1	0	0	0	0	0	0	0	0	0	0	0	0	0	0	0	0	0	0	0	0	0	0	0	0	0	0	0	0	0	0	0	0	0	0	0	0	0	0	0	0	0	0	0	0	0	0	0
GLYC3Ptex	-2.00432e-21	1	0	0	0	0	0	0	0	0	0	0	0	0	0	0	0	0	0	0	0	0	0	0	0	0	0	0	0	0	0	0	0	0	0	0	0	0	0	0	0	0	0	0	0	0	0	0	0
GLYCLTtex	-5.11597e-21	1	0	0	0	0	0	0	0	0	0	0	0	0	0	0	0	0	0	0	0	0	0	0	0	0	0	0	0	0	0	0	0	0	0	0	0	0	0	0	0	0	0	0	0	0	0	0	0
GTPtex	-2.40923e-21	1	0	0	0	0	0	0	0	0	0	0	0	0	0	0	0	0	0	0	0	0	0	0	0	0	0	0	0	0	0	0	0	0	0	0	0	0	0	0	0	0	0	0	0	0	0	0	0
GUAtex	-1.56284e-16	1	0	0	0	0	0	0	0	0	0	0	0	0	0	0	0	0	0	0	0	0	0	0	0	0	0	0	0	0	0	0	0	0	0	0	0	0	0	0	0	0	0	0	0	0	0	0	0
Htex	-14.6858	0	-1	8.98041e-11	-4	-2	-4	-1	-1	-3	-2	-2	1	-2	-2	-1	-3	-1	-1	-1	1	-1	-1	-1	-1	-2	-1	-1	-4	-2	-4	-1	1	1	0.999999	1	1	1	1	1	1.00003	1	2.00001	2	2.00001	2.00003	2.00002	-4	-19
EX_ala_B_e	1.72371e-21	1	0	0	0	0	0	0	0	0	0	0	0	0	0	0	0	0	0	0	0	0	0	0	0	0	0	0	0	0	0	0	0	0	0	0	0	0	0	0	0	0	0	0	0	0	0	0	0
EX_agm_e	1.24815e-21	1	0	0	0	0	0	0	0	0	0	0	0	0	0	0	0	0	0	0	0	0	0	0	0	0	0	0	0	0	0	0	0	0	0	0	0	0	0	0	0	0	0	0	0	0	0	0	0
EX_minohp_e	0	1	0	0	0	0	0	0	0	0	0	0	0	0	0	0	0	0	0	0	0	0	0	0	0	0	0	0	0	0	0	0	0	0	0	0	0	0	0	0	0	0	0	0	0	0	0	0	0
EX_ppt_e	2.0312e-21	1	0	0	0	0	0	0	0	0	0	0	0	0	0	0	0	0	0	0	0	0	0	0	0	0	0	0	0	0	0	0	0	0	0	0	0	0	0	0	0	0	0	0	0	0	0	0	0
EX_hxa_e	1.09324e-21	1	0	0	0	0	0	0	0	0	0	0	0	0	0	0	0	0	0	0	0	0	0	0	0	0	0	0	0	0	0	0	0	0	0	0	0	0	0	0	0	0	0	0	0	0	0	0	0
H2tex	-1.82611e-20	1	0	0	0	0	0	0	0	0	0	0	0	0	0	0	0	0	0	0	0	0	0	0	0	0	0	0	0	0	0	0	0	0	0	0	0	0	0	0	0	0	0	0	0	0	0	0	0
H2Otex	-48.8384	0	-1	-0.25	-13.25	-8.5	-12.75	-7.5	-2.5	-7.5	-3.5	-2.5	-5.5	-5	-4	-1.75	-8.25	-4.5	-6	-5	-6.75	-8	-5	-2.5	-2.5	-10.5	-8	-4	-13.25	-8.5	-12.75	-8.75	-19	-21	-23	-23	-25	-17	-19	-21	-21	-23	-34.4999	-38.5	-42.5	-42.4999	-46.4999	-43	-50.5
AADDGT	1.53242e-21	1	0	0	0	0	0	0	0	0	0	0	0	0	0	0	0	0	0	0	0	0	0	0	0	0	0	0	0	0	0	0	0	0	0	0	0	0	0	0	0	0	0	0	0	0	0	0	0
FACOAL160t2pp	4.46956e-20	1	0	0	0	0	0	0	0	0	0	0	0	0	0	0	0	0	0	0	0	0	0	0	0	0	0	0	0	0	0	0	0	0	0	0	0	0	0	0	0	0	0	0	0	0	0	0	0
FACOAL180t2pp	4.55887e-20	1	0	0	0	0	0	0	0	0	0	0	0	0	0	0	0	0	0	0	0	0	0	0	0	0	0	0	0	0	0	0	0	0	0	0	0	0	0	0	0	0	0	0	0	0	0	0	0
SPODMpp	3.03319e-21	1	0	0	0	0	0	0	0	0	0	0	0	0	0	0	0	0	0	0	0	0	0	0	0	0	0	0	0	0	0	0	0	0	0	0	0	0	0	0	0	0	0	0	0	0	0	0	0
EX_lyx__L_e	1.10156e-21	1	0	0	0	0	0	0	0	0	0	0	0	0	0	0	0	0	0	0	0	0	0	0	0	0	0	0	0	0	0	0	0	0	0	0	0	0	0	0	0	0	0	0	0	0	0	0	0
EX_acmum_e	0	1	0	0	0	0	0	0	0	0	0	0	0	0	0	0	0	0	0	0	0	0	0	0	0	0	0	0	0	0	0	0	0	0	0	0	0	0	0	0	0	0	0	0	0	0	0	0	0
EX_dca_e	5.83576e-22	1	0	0	0	0	0	0	0	0	0	0	0	0	0	0	0	0	0	0	0	0	0	0	0	0	0	0	0	0	0	0	0	0	0	0	0	0	0	0	0	0	0	0	0	0	0	0	0
EX_all__D_e	1.12067e-21	1	0	0	0	0	0	0	0	0	0	0	0	0	0	0	0	0	0	0	0	0	0	0	0	0	0	0	0	0	0	0	0	0	0	0	0	0	0	0	0	0	0	0	0	0	0	0	0
NO3R1bpp	2.91615e-21	1	0	0	0	0	0	0	0	0	0	0	0	0	0	0	0	0	0	0	0	0	0	0	0	0	0	0	0	0	0	0	0	0	0	0	0	0	0	0	0	0	0	0	0	0	0	0	0
O2tpp	21.3211	0	1	0.25	2.75	1	2.75	1	0.5	2	0.5	0.5	1	1.5	1.5	0.25	2.25	1	2.5	1	1.25	1	1.5	1	0.5	1	1.5	1	2.25	0.5	2.25	1.25	3	3	4	3	4	2	2	3	1.99999	3	3.99998	4	5.99999	3.99998	5.99998	9	12.5
EX_octa_e	7.30094e-22	1	0	0	0	0	0	0	0	0	0	0	0	0	0	0	0	0	0	0	0	0	0	0	0	0	0	0	0	0	0	0	0	0	0	0	0	0	0	0	0	0	0	0	0	0	0	0	0
PHYTSpp	0	1	0	0	0	0	0	0	0	0	0	0	0	0	0	0	0	0	0	0	0	0	0	0	0	0	0	0	0	0	0	0	0	0	0	0	0	0	0	0	0	0	0	0	0	0	0	0	0
EX_gbbtn_e	0	1	0	0	0	0	0	0	0	0	0	0	0	0	0	0	0	0	0	0	0	0	0	0	0	0	0	0	0	0	0	0	0	0	0	0	0	0	0	0	0	0	0	0	0	0	0	0	0
PPTHpp	4.90551e-21	1	0	0	0	0	0	0	0	0	0	0	0	0	0	0	0	0	0	0	0	0	0	0	0	0	0	0	0	0	0	0	0	0	0	0	0	0	0	0	0	0	0	0	0	0	0	0	0
PYRt2rpp	0	1	0	0	0	0	0	0	0	0	0	0	0	0	0	0	0	0	0	0	0	0	0	0	0	0	0	0	0	0	0	0	0	0	0	0	0	0	0	0	0	0	0	0	0	0	0	0	0
NO3R2pp	8.4417e-21	1	0	0	0	0	0	0	0	0	0	0	0	0	0	0	0	0	0	0	0	0	0	0	0	0	0	0	0	0	0	0	0	0	0	0	0	0	0	0	0	0	0	0	0	0	0	0	0
EX_xylu__L_e	1.10079e-21	1	0	0	0	0	0	0	0	0	0	0	0	0	0	0	0	0	0	0	0	0	0	0	0	0	0	0	0	0	0	0	0	0	0	0	0	0	0	0	0	0	0	0	0	0	0	0	0
EX_gdp_e	4.84095e-21	1	0	0	0	0	0	0	0	0	0	0	0	0	0	0	0	0	0	0	0	0	0	0	0	0	0	0	0	0	0	0	0	0	0	0	0	0	0	0	0	0	0	0	0	0	0	0	0
EX_gtp_e	2.40923e-21	1	0	0	0	0	0	0	0	0	0	0	0	0	0	0	0	0	0	0	0	0	0	0	0	0	0	0	0	0	0	0	0	0	0	0	0	0	0	0	0	0	0	0	0	0	0	0	0
NTP3pp	4.80785e-21	1	0	0	0	0	0	0	0	0	0	0	0	0	0	0	0	0	0	0	0	0	0	0	0	0	0	0	0	0	0	0	0	0	0	0	0	0	0	0	0	0	0	0	0	0	0	0	0
NO3R2bpp	2.91746e-21	1	0	0	0	0	0	0	0	0	0	0	0	0	0	0	0	0	0	0	0	0	0	0	0	0	0	0	0	0	0	0	0	0	0	0	0	0	0	0	0	0	0	0	0	0	0	0	0
THMabcpp	6.81175e-21	1	0	0	0	0	0	0	0	0	0	0	0	0	0	0	0	0	0	0	0	0	0	0	0	0	0	0	0	0	0	0	0	0	0	0	0	0	0	0	0	0	0	0	0	0	0	0	0
THMDt2pp_copy2	-1.69451e-07	0	-2.82025e-08	-5.40078e-09	-1.77446e-07	-1.33224e-07	-1.39468e-07	-1.50463e-07	-3.96263e-08	-1.03537e-07	-8.3178e-08	-5.95971e-08	-3.67648e-07	-1.07697e-07	-7.87331e-08	-4.12726e-08	-2.02807e-07	-7.24663e-08	-9.38457e-08	-6.7916e-08	-1.34075e-07	-1.09043e-07	-1.1035e-07	-7.93852e-08	-6.19823e-08	-3.35775e-07	-1.43831e-07	-6.02451e-08	-9.40765e-07	-8.70424e-07	-9.08453e-07	-8.52211e-07	-3.6004e-06	-1.27758e-06	-1.38282e-06	-9.83718e-06	-2.16362e-06	-1.47001e-05	-5.03905e-06	-5.47126e-06	-4.10176e-05	-8.64707e-06	-5.29482e-05	-1.80946e-05	-1.96495e-05	-0.000148104	-3.10709e-05	-1.05855e-06	-1.42492e-06
THRabcpp	2.87016e-20	1	0	0	0	0	0	0	0	0	0	0	0	0	0	0	0	0	0	0	0	0	0	0	0	0	0	0	0	0	0	0	0	0	0	0	0	0	0	0	0	0	0	0	0	0	0	0	0
TREptspp	5.28864e-21	1	0	0	0	0	0	0	0	0	0	0	0	0	0	0	0	0	0	0	0	0	0	0	0	0	0	0	0	0	0	0	0	0	0	0	0	0	0	0	0	0	0	0	0	0	0	0	0
THD2pp	1.25407e-19	1	0	0	0	0	0	0	0	0	0	0	0	0	0	0	0	0	0	0	0	0	0	0	0	0	0	0	0	0	0	0	0	0	0	0	0	0	0	0	0	0	0	0	0	0	0	0	0
TMAOR1pp	4.12676e-21	1	0	0	0	0	0	0	0	0	0	0	0	0	0	0	0	0	0	0	0	0	0	0	0	0	0	0	0	0	0	0	0	0	0	0	0	0	0	0	0	0	0	0	0	0	0	0	0
TMAOR2pp	4.12676e-21	1	0	0	0	0	0	0	0	0	0	0	0	0	0	0	0	0	0	0	0	0	0	0	0	0	0	0	0	0	0	0	0	0	0	0	0	0	0	0	0	0	0	0	0	0	0	0	0
XANtpp	0	1	0	0	0	0	0	0	0	0	0	0	0	0	0	0	0	0	0	0	0	0	0	0	0	0	0	0	0	0	0	0	0	0	0	0	0	0	0	0	0	0	0	0	0	0	0	0	0
DAPtex	-2.11159e-21	1	0	0	0	0	0	0	0	0	0	0	0	0	0	0	0	0	0	0	0	0	0	0	0	0	0	0	0	0	0	0	0	0	0	0	0	0	0	0	0	0	0	0	0	0	0	0	0
TRPt2rpp	0	1	0	0	0	0	0	0	0	0	0	0	0	0	0	0	0	0	0	0	0	0	0	0	0	0	0	0	0	0	0	0	0	0	0	0	0	0	0	0	0	0	0	0	0	0	0	0	0
TYRt2rpp	0	1	0	0	0	0	0	0	0	0	0	0	0	0	0	0	0	0	0	0	0	0	0	0	0	0	0	0	0	0	0	0	0	0	0	0	0	0	0	0	0	0	0	0	0	0	0	0	0
EX_tma_e	4.72315e-21	1	0	0	0	0	0	0	0	0	0	0	0	0	0	0	0	0	0	0	0	0	0	0	0	0	0	0	0	0	0	0	0	0	0	0	0	0	0	0	0	0	0	0	0	0	0	0	0
URIt2pp_copy1	1.69802e-07	0	2.82025e-08	5.40078e-09	1.77446e-07	1.33224e-07	1.39468e-07	1.50463e-07	3.96263e-08	1.03537e-07	8.3178e-08	5.95971e-08	3.67648e-07	1.07697e-07	7.87331e-08	4.12726e-08	2.02807e-07	7.24663e-08	9.38457e-08	6.7916e-08	1.34075e-07	1.09043e-07	1.1035e-07	7.93852e-08	6.19823e-08	3.35775e-07	1.43831e-07	6.02451e-08	9.40765e-07	8.70424e-07	9.08453e-07	8.52211e-07	3.6004e-06	1.27758e-06	1.38282e-06	9.83718e-06	2.16362e-06	1.47001e-05	5.03905e-06	5.47126e-06	4.10176e-05	8.64707e-06	5.29482e-05	1.80946e-05	1.96495e-05	0.000148104	3.10709e-05	1.05855e-06	1.42492e-06
URIt2pp_copy2	-1.69802e-07	0	-2.82025e-08	-5.40078e-09	-1.77446e-07	-1.33224e-07	-1.39468e-07	-1.50463e-07	-3.96263e-08	-1.03537e-07	-8.3178e-08	-5.95971e-08	-3.67648e-07	-1.07697e-07	-7.87331e-08	-4.12726e-08	-2.02807e-07	-7.24663e-08	-9.38457e-08	-6.7916e-08	-1.34075e-07	-1.09043e-07	-1.1035e-07	-7.93852e-08	-6.19823e-08	-3.35775e-07	-1.43831e-07	-6.02451e-08	-9.40765e-07	-8.70424e-07	-9.08453e-07	-8.52211e-07	-3.6004e-06	-1.27758e-06	-1.38282e-06	-9.83718e-06	-2.16362e-06	-1.47001e-05	-5.03905e-06	-5.47126e-06	-4.10176e-05	-8.64707e-06	-5.29482e-05	-1.80946e-05	-1.96495e-05	-0.000148104	-3.10709e-05	-1.05855e-06	-1.42492e-06
VALabcpp	2.97751e-20	1	0	0	0	0	0	0	0	0	0	0	0	0	0	0	0	0	0	0	0	0	0	0	0	0	0	0	0	0	0	0	0	0	0	0	0	0	0	0	0	0	0	0	0	0	0	0	0
12PPDStex	3.45588e-21	1	0	0	0	0	0	0	0	0	0	0	0	0	0	0	0	0	0	0	0	0	0	0	0	0	0	0	0	0	0	0	0	0	0	0	0	0	0	0	0	0	0	0	0	0	0	0	0
DDGLCNtex	1.7114e-19	1	0	0	0	0	0	0	0	0	0	0	0	0	0	0	0	0	0	0	0	0	0	0	0	0	0	0	0	0	0	0	0	0	0	0	0	0	0	0	0	0	0	0	0	0	0	0	0
XTSNt2rpp	0	1	0	0	0	0	0	0	0	0	0	0	0	0	0	0	0	0	0	0	0	0	0	0	0	0	0	0	0	0	0	0	0	0	0	0	0	0	0	0	0	0	0	0	0	0	0	0	0
XYLabcpp	4.49348e-21	1	0	0	0	0	0	0	0	0	0	0	0	0	0	0	0	0	0	0	0	0	0	0	0	0	0	0	0	0	0	0	0	0	0	0	0	0	0	0	0	0	0	0	0	0	0	0	0
GMHEPK	1.08272e-21	1	0	0	0	0	0	0	0	0	0	0	0	0	0	0	0	0	0	0	0	0	0	0	0	0	0	0	0	0	0	0	0	0	0	0	0	0	0	0	0	0	0	0	0	0	0	0	0
XYLUt2pp	6.01819e-21	1	0	0	0	0	0	0	0	0	0	0	0	0	0	0	0	0	0	0	0	0	0	0	0	0	0	0	0	0	0	0	0	0	0	0	0	0	0	0	0	0	0	0	0	0	0	0	0
THRt4pp	1.00169e-19	1	0	0	0	0	0	0	0	0	0	0	0	0	0	0	0	0	0	0	0	0	0	0	0	0	0	0	0	0	0	0	0	0	0	0	0	0	0	0	0	0	0	0	0	0	0	0	0
GALURtex	1.9688e-21	1	0	0	0	0	0	0	0	0	0	0	0	0	0	0	0	0	0	0	0	0	0	0	0	0	0	0	0	0	0	0	0	0	0	0	0	0	0	0	0	0	0	0	0	0	0	0	0
GTPCI	0.000221945	0	-2.18629e-12	3.01556e-13	2.73523e-10	9.30706e-11	2.33903e-10	1.34699e-11	-3.22709e-11	9.8995e-11	-2.20952e-10	-3.99457e-11	-1.11744e-09	7.35949e-11	-5.76646e-11	4.65986e-11	-1.2764e-10	1.45891e-10	-9.61781e-11	-2.40484e-11	-2.08857e-10	1.71044e-11	-9.01902e-11	2.06315e-10	1.68534e-10	1.10986e-09	2.15912e-11	8.33913e-11	-1.32743e-09	-2.31531e-09	-3.37031e-10	2.58465e-09	8.95824e-10	-2.7901e-09	1.95964e-09	-9.06555e-09	-2.97887e-09	6.41611e-09	-1.52757e-08	2.01375e-09	-4.11979e-08	3.16638e-08	-4.00818e-08	-1.95055e-08	2.51493e-08	3.43258e-07	2.36632e-08	-1.12665e-10	-3.58985e-09
FDMO	5.34409e-21	1	0	0	0	0	0	0	0	0	0	0	0	0	0	0	0	0	0	0	0	0	0	0	0	0	0	0	0	0	0	0	0	0	0	0	0	0	0	0	0	0	0	0	0	0	0	0	0
FEOXAMabcpp	5.9489e-20	1	0	0	0	0	0	0	0	0	0	0	0	0	0	0	0	0	0	0	0	0	0	0	0	0	0	0	0	0	0	0	0	0	0	0	0	0	0	0	0	0	0	0	0	0	0	0	0
EX_fruur_e	1.39378e-21	1	0	0	0	0	0	0	0	0	0	0	0	0	0	0	0	0	0	0	0	0	0	0	0	0	0	0	0	0	0	0	0	0	0	0	0	0	0	0	0	0	0	0	0	0	0	0	0
GALtex	-1.19598e-21	1	0	0	0	0	0	0	0	0	0	0	0	0	0	0	0	0	0	0	0	0	0	0	0	0	0	0	0	0	0	0	0	0	0	0	0	0	0	0	0	0	0	0	0	0	0	0	0
CBL1abcpp	0	1	0	0	0	0	0	0	0	0	0	0	0	0	0	0	0	0	0	0	0	0	0	0	0	0	0	0	0	0	0	0	0	0	0	0	0	0	0	0	0	0	0	0	0	0	0	0	0
EX_malttr_e	0	1	0	0	0	0	0	0	0	0	0	0	0	0	0	0	0	0	0	0	0	0	0	0	0	0	0	0	0	0	0	0	0	0	0	0	0	0	0	0	0	0	0	0	0	0	0	0	0
ACACt2pp	5.62999e-21	1	0	0	0	0	0	0	0	0	0	0	0	0	0	0	0	0	0	0	0	0	0	0	0	0	0	0	0	0	0	0	0	0	0	0	0	0	0	0	0	0	0	0	0	0	0	0	0
ACGAptspp	1.16584e-20	1	0	0	0	0	0	0	0	0	0	0	0	0	0	0	0	0	0	0	0	0	0	0	0	0	0	0	0	0	0	0	0	0	0	0	0	0	0	0	0	0	0	0	0	0	0	0	0
ACMANAptspp	6.24231e-21	1	0	0	0	0	0	0	0	0	0	0	0	0	0	0	0	0	0	0	0	0	0	0	0	0	0	0	0	0	0	0	0	0	0	0	0	0	0	0	0	0	0	0	0	0	0	0	0
ACNAMt2pp	6.43778e-21	1	0	0	0	0	0	0	0	0	0	0	0	0	0	0	0	0	0	0	0	0	0	0	0	0	0	0	0	0	0	0	0	0	0	0	0	0	0	0	0	0	0	0	0	0	0	0	0
GALCTtex	-1.55441e-18	1	0	0	0	0	0	0	0	0	0	0	0	0	0	0	0	0	0	0	0	0	0	0	0	0	0	0	0	0	0	0	0	0	0	0	0	0	0	0	0	0	0	0	0	0	0	0	0
GALCTNtex	6.10021e-21	1	0	0	0	0	0	0	0	0	0	0	0	0	0	0	0	0	0	0	0	0	0	0	0	0	0	0	0	0	0	0	0	0	0	0	0	0	0	0	0	0	0	0	0	0	0	0	0
GALTtex	6.18997e-21	1	0	0	0	0	0	0	0	0	0	0	0	0	0	0	0	0	0	0	0	0	0	0	0	0	0	0	0	0	0	0	0	0	0	0	0	0	0	0	0	0	0	0	0	0	0	0	0
EX_cbi_e	0	1	0	0	0	0	0	0	0	0	0	0	0	0	0	0	0	0	0	0	0	0	0	0	0	0	0	0	0	0	0	0	0	0	0	0	0	0	0	0	0	0	0	0	0	0	0	0	0
CHOLD	9.831e-21	1	0	0	0	0	0	0	0	0	0	0	0	0	0	0	0	0	0	0	0	0	0	0	0	0	0	0	0	0	0	0	0	0	0	0	0	0	0	0	0	0	0	0	0	0	0	0	0
TRE6PS	5.46512e-20	1	0	0	0	0	0	0	0	0	0	0	0	0	0	0	0	0	0	0	0	0	0	0	0	0	0	0	0	0	0	0	0	0	0	0	0	0	0	0	0	0	0	0	0	0	0	0	0
DRPA	2.0681e-20	1	0	0	0	0	0	0	0	0	0	0	0	0	0	0	0	0	0	0	0	0	0	0	0	0	0	0	0	0	0	0	0	0	0	0	0	0	0	0	0	0	0	0	0	0	0	0	0
TKT2	1.05377	0	-1.34066e-12	-0.0166667	-0.0833333	-0.166667	-0.25	-0.166667	0.166667	0.5	0.166667	0.166667	0.833333	2.26177e-10	-2.82514e-10	0.0833333	-0.0833333	0.833333	0.333333	0.666667	1.41667	-0.333333	0.333333	0.166667	0.5	-0.833333	-0.333333	0.333333	-0.0833333	-0.166667	-0.25	0.0833333	0.333333	0.333333	0.333333	0.333333	0.333333	0.333333	0.333333	0.333333	0.333333	0.333333	0.500001	0.5	0.5	0.500002	0.500001	-5.21278e-09	2.5
EX_arbtn_fe3_e	3.31639e-21	1	0	0	0	0	0	0	0	0	0	0	0	0	0	0	0	0	0	0	0	0	0	0	0	0	0	0	0	0	0	0	0	0	0	0	0	0	0	0	0	0	0	0	0	0	0	0	0
UDCPDP	0.0283287	0	-1.06045e-15	-4.89015e-17	-2.55811e-14	-2.7441e-14	-2.02202e-14	-3.13356e-14	-6.40783e-15	-1.19856e-14	-1.54964e-14	-1.10032e-14	-7.9205e-14	-1.66335e-14	-9.96234e-15	-8.12709e-15	-3.39766e-14	-1.12842e-14	-8.02186e-15	-1.02339e-14	-2.42814e-14	-1.97477e-14	-1.72852e-14	-1.28308e-14	-1.1572e-14	-7.12942e-14	-2.49941e-14	-8.48245e-15	-2.05612e-13	-1.99606e-13	-1.99794e-13	-2.06056e-13	-8.10366e-13	-2.76466e-13	-3.00476e-13	-2.2727e-12	-4.74874e-13	-3.36682e-12	-1.14654e-12	-1.24557e-12	-9.44551e-12	-1.97076e-12	-1.21457e-11	-4.1356e-12	-4.49223e-12	-3.40725e-11	-1.60526e-12	-4.44282e-14	2
EX_cpgn_e	3.94967e-21	1	0	0	0	0	0	0	0	0	0	0	0	0	0	0	0	0	0	0	0	0	0	0	0	0	0	0	0	0	0	0	0	0	0	0	0	0	0	0	0	0	0	0	0	0	0	0	0
EX_ch4_e	5.09447e-21	1	0	0	0	0	0	0	0	0	0	0	0	0	0	0	0	0	0	0	0	0	0	0	0	0	0	0	0	0	0	0	0	0	0	0	0	0	0	0	0	0	0	0	0	0	0	0	0
FEENTERabcpp	7.20534e-20	1	0	0	0	0	0	0	0	0	0	0	0	0	0	0	0	0	0	0	0	0	0	0	0	0	0	0	0	0	0	0	0	0	0	0	0	0	0	0	0	0	0	0	0	0	0	0	0
EX_adocbl_e	0	1	0	0	0	0	0	0	0	0	0	0	0	0	0	0	0	0	0	0	0	0	0	0	0	0	0	0	0	0	0	0	0	0	0	0	0	0	0	0	0	0	0	0	0	0	0	0	0
FECRMabcpp	6.15159e-20	1	0	0	0	0	0	0	0	0	0	0	0	0	0	0	0	0	0	0	0	0	0	0	0	0	0	0	0	0	0	0	0	0	0	0	0	0	0	0	0	0	0	0	0	0	0	0	0
TREH	1.86191e-20	1	0	0	0	0	0	0	0	0	0	0	0	0	0	0	0	0	0	0	0	0	0	0	0	0	0	0	0	0	0	0	0	0	0	0	0	0	0	0	0	0	0	0	0	0	0	0	0
GAMtex	6.02286e-21	1	0	0	0	0	0	0	0	0	0	0	0	0	0	0	0	0	0	0	0	0	0	0	0	0	0	0	0	0	0	0	0	0	0	0	0	0	0	0	0	0	0	0	0	0	0	0	0
GBBTNtex	0	1	0	0	0	0	0	0	0	0	0	0	0	0	0	0	0	0	0	0	0	0	0	0	0	0	0	0	0	0	0	0	0	0	0	0	0	0	0	0	0	0	0	0	0	0	0	0	0
ATPS4rpp	69.1923	0	3.5	0.8	8.375	2	8.375	2.25	1.5	6.25	1.25	1.25	3.5	4.75	4.75	0.625	7.125	3.25	8.5	3.25	4.375	3.25	5	3.25	1.5	3	5	3.25	6.625	0.250001	6.625	3.125	10.5	10.5	14	10.5	14	6.99999	6.99999	10.5	6.99995	10.5	13.9999	14	21	13.9999	20.9999	30	38.75
INDOLEtex	1.61877e-14	1	0	0	0	0	0	0	0	0	0	0	0	0	0	0	0	0	0	0	0	0	0	0	0	0	0	0	0	0	0	0	0	0	0	0	0	0	0	0	0	0	0	0	0	0	0	0	0
ARBt2rpp	0	1	0	0	0	0	0	0	0	0	0	0	0	0	0	0	0	0	0	0	0	0	0	0	0	0	0	0	0	0	0	0	0	0	0	0	0	0	0	0	0	0	0	0	0	0	0	0	0
CYTK1	0.0936985	0	1.46636e-11	6.77686e-13	3.53873e-10	1.23867e-09	2.79587e-10	-5.43801e-10	8.86515e-11	-2.0224e-10	-2.66881e-10	1.52283e-10	-1.36259e-09	2.30153e-10	-1.62324e-10	1.12438e-10	4.70052e-10	1.56147e-10	-1.20229e-10	-1.72268e-10	3.35915e-10	-3.37017e-10	-2.89118e-10	-2.15293e-10	1.60095e-10	3.19806e-09	3.45878e-10	1.17401e-10	2.84502e-09	2.76149e-09	8.9697e-09	2.85126e-09	1	1	1	1	1	1	1	1	1	1	2	2	2	2	2	2	1.96499e-08
DAPabcpp	6.13492e-21	1	0	0	0	0	0	0	0	0	0	0	0	0	0	0	0	0	0	0	0	0	0	0	0	0	0	0	0	0	0	0	0	0	0	0	0	0	0	0	0	0	0	0	0	0	0	0	0
L_LACtex	-1.28712e-19	1	0	0	0	0	0	0	0	0	0	0	0	0	0	0	0	0	0	0	0	0	0	0	0	0	0	0	0	0	0	0	0	0	0	0	0	0	0	0	0	0	0	0	0	0	0	0	0
ACt4pp	2.9727e-17	1	0	0	0	0	0	0	0	0	0	0	0	0	0	0	0	0	0	0	0	0	0	0	0	0	0	0	0	0	0	0	0	0	0	0	0	0	0	0	0	0	0	0	0	0	0	0	0
ADEt2rpp	0	1	0	0	0	0	0	0	0	0	0	0	0	0	0	0	0	0	0	0	0	0	0	0	0	0	0	0	0	0	0	0	0	0	0	0	0	0	0	0	0	0	0	0	0	0	0	0	0
CO2tpp	-22.4377	0	-1	-0.25	-0.25	0.5	0.25	0.5	-0.5	-1.5	0.5	0.5	-2.5	-1	-1	0.25	-1.25	-2.5	-4	-2	-3.75	-2	-2	-0.5	-0.5	-1.5	-2	-2	-0.25	0.5	0.25	-0.75	-16	-18	-18	-20	-20	-15	-17	-17	-19	-19	-29.5	-33.5	-33.5	-37.5	-37.5	-30	-11.5
DHAtpp	-3.98849e-16	1	0	0	0	0	0	0	0	0	0	0	0	0	0	0	0	0	0	0	0	0	0	0	0	0	0	0	0	0	0	0	0	0	0	0	0	0	0	0	0	0	0	0	0	0	0	0	0
DMSOR1pp	4.13313e-21	1	0	0	0	0	0	0	0	0	0	0	0	0	0	0	0	0	0	0	0	0	0	0	0	0	0	0	0	0	0	0	0	0	0	0	0	0	0	0	0	0	0	0	0	0	0	0	0
ARGabcpp	2.91999e-20	1	0	0	0	0	0	0	0	0	0	0	0	0	0	0	0	0	0	0	0	0	0	0	0	0	0	0	0	0	0	0	0	0	0	0	0	0	0	0	0	0	0	0	0	0	0	0	0
ADNt2pp_copy1	1.69049e-07	0	2.82025e-08	5.40078e-09	1.77446e-07	1.33224e-07	1.39468e-07	1.50463e-07	3.96263e-08	1.03537e-07	8.3178e-08	5.95971e-08	3.67648e-07	1.07697e-07	7.87331e-08	4.12726e-08	2.02807e-07	7.24663e-08	9.38457e-08	6.7916e-08	1.34075e-07	1.09043e-07	1.1035e-07	7.93852e-08	6.19823e-08	3.35775e-07	1.43831e-07	6.02451e-08	9.40765e-07	8.70424e-07	9.08453e-07	8.52211e-07	3.6004e-06	1.27758e-06	1.38282e-06	9.83718e-06	2.16362e-06	1.47001e-05	5.03905e-06	5.47126e-06	4.10176e-05	8.64707e-06	5.29482e-05	1.80946e-05	1.96495e-05	0.000148104	3.10709e-05	1.05855e-06	1.42492e-06
ADNt2pp_copy2	-1.69049e-07	0	-2.82025e-08	-5.40078e-09	-1.77446e-07	-1.33224e-07	-1.39468e-07	-1.50463e-07	-3.96263e-08	-1.03537e-07	-8.3178e-08	-5.95971e-08	-3.67648e-07	-1.07697e-07	-7.87331e-08	-4.12726e-08	-2.02807e-07	-7.24663e-08	-9.38457e-08	-6.7916e-08	-1.34075e-07	-1.09043e-07	-1.1035e-07	-7.93852e-08	-6.19823e-08	-3.35775e-07	-1.43831e-07	-6.02451e-08	-9.40765e-07	-8.70424e-07	-9.08453e-07	-8.52211e-07	-3.6004e-06	-1.27758e-06	-1.38282e-06	-9.83718e-06	-2.16362e-06	-1.47001e-05	-5.03905e-06	-5.47126e-06	-4.10176e-05	-8.64707e-06	-5.29482e-05	-1.80946e-05	-1.96495e-05	-0.000148104	-3.10709e-05	-1.05855e-06	-1.42492e-06
ALAabcpp	3.35852e-20	1	0	0	0	0	0	0	0	0	0	0	0	0	0	0	0	0	0	0	0	0	0	0	0	0	0	0	0	0	0	0	0	0	0	0	0	0	0	0	0	0	0	0	0	0	0	0	0
ALLabcpp	5.84555e-21	1	0	0	0	0	0	0	0	0	0	0	0	0	0	0	0	0	0	0	0	0	0	0	0	0	0	0	0	0	0	0	0	0	0	0	0	0	0	0	0	0	0	0	0	0	0	0	0
ALLTNt2rpp	0	1	0	0	0	0	0	0	0	0	0	0	0	0	0	0	0	0	0	0	0	0	0	0	0	0	0	0	0	0	0	0	0	0	0	0	0	0	0	0	0	0	0	0	0	0	0	0	0
ARBabcpp	4.06288e-20	1	0	0	0	0	0	0	0	0	0	0	0	0	0	0	0	0	0	0	0	0	0	0	0	0	0	0	0	0	0	0	0	0	0	0	0	0	0	0	0	0	0	0	0	0	0	0	0
ARGAGMt7pp	1.26692e-19	1	0	0	0	0	0	0	0	0	0	0	0	0	0	0	0	0	0	0	0	0	0	0	0	0	0	0	0	0	0	0	0	0	0	0	0	0	0	0	0	0	0	0	0	0	0	0	0
ASCBptspp	5.75537e-21	1	0	0	0	0	0	0	0	0	0	0	0	0	0	0	0	0	0	0	0	0	0	0	0	0	0	0	0	0	0	0	0	0	0	0	0	0	0	0	0	0	0	0	0	0	0	0	0
CYTK2	-1.10176e-19	1	0	0	0	0	0	0	0	0	0	0	0	0	0	0	0	0	0	0	0	0	0	0	0	0	0	0	0	0	0	0	0	0	0	0	0	0	0	0	0	0	0	0	0	0	0	0	0
ASNt2rpp	0	1	0	0	0	0	0	0	0	0	0	0	0	0	0	0	0	0	0	0	0	0	0	0	0	0	0	0	0	0	0	0	0	0	0	0	0	0	0	0	0	0	0	0	0	0	0	0	0
ASPabcpp	3.06277e-20	1	0	0	0	0	0	0	0	0	0	0	0	0	0	0	0	0	0	0	0	0	0	0	0	0	0	0	0	0	0	0	0	0	0	0	0	0	0	0	0	0	0	0	0	0	0	0	0
ASPt2pp	1.24423e-19	1	0	0	0	0	0	0	0	0	0	0	0	0	0	0	0	0	0	0	0	0	0	0	0	0	0	0	0	0	0	0	0	0	0	0	0	0	0	0	0	0	0	0	0	0	0	0	0
ECOAH8	0.0257086	0	1.78668e-15	5.34304e-17	2.79197e-14	3.00547e-14	1.45893e-14	2.27313e-14	4.71913e-15	8.77377e-15	2.53522e-15	1.90843e-15	1.31034e-14	3.01974e-15	-4.22626e-15	3.9127e-15	-1.59038e-14	-5.11502e-15	-3.68142e-15	-5.70696e-15	8.88341e-15	-1.12777e-14	-3.70579e-14	-1.55933e-14	-1.4439e-14	-8.88256e-14	-1.69059e-14	-5.37416e-15	-1.41663e-13	-1.37802e-13	-1.24438e-13	-1.28113e-13	-5.00914e-13	-1.69857e-13	8.77881e-14	2	2	9.74463e-13	-3.51437e-13	-3.81663e-13	2	2	2.7139e-12	9.24793e-13	1.00472e-12	4	4	1.48696e-14	1.93116e-14
GLCDpp	4.15816e-20	1	0	0	0	0	0	0	0	0	0	0	0	0	0	0	0	0	0	0	0	0	0	0	0	0	0	0	0	0	0	0	0	0	0	0	0	0	0	0	0	0	0	0	0	0	0	0	0
GUAtpp	0	1	0	0	0	0	0	0	0	0	0	0	0	0	0	0	0	0	0	0	0	0	0	0	0	0	0	0	0	0	0	0	0	0	0	0	0	0	0	0	0	0	0	0	0	0	0	0	0
ASPt2_2pp	6.22115e-20	1	0	0	0	0	0	0	0	0	0	0	0	0	0	0	0	0	0	0	0	0	0	0	0	0	0	0	0	0	0	0	0	0	0	0	0	0	0	0	0	0	0	0	0	0	0	0	0
HYD2pp	4.14452e-21	1	0	0	0	0	0	0	0	0	0	0	0	0	0	0	0	0	0	0	0	0	0	0	0	0	0	0	0	0	0	0	0	0	0	0	0	0	0	0	0	0	0	0	0	0	0	0	0
GK1	0.21439	0	-2.76125e-11	-4.67315e-12	0.00913242	0.0136986	0.945205	0.0136986	-6.11444e-10	0.0182648	0.0182648	-3.23854e-11	-0.00456621	4.46481e-10	-9.50905e-10	4.79445e-10	0.00913242	2.04122e-09	-7.65336e-10	-9.7652e-10	-0.00456621	-6.63596e-10	-5.92907e-10	-8.31498e-10	-1.46353e-09	0.0136986	6.961e-10	-5.54648e-10	0.0730594	0.0136987	0.881279	0.479452	0.0365297	0.0365297	0.0365297	0.0365299	0.0365296	0.0365298	0.0365294	0.0365295	0.0365291	0.0365297	0.0730593	0.0730597	0.0730593	0.0730569	0.0730588	0.0730594	3.93903e-08
HYXNtpp	-1.50845e-21	1	0	0	0	0	0	0	0	0	0	0	0	0	0	0	0	0	0	0	0	0	0	0	0	0	0	0	0	0	0	0	0	0	0	0	0	0	0	0	0	0	0	0	0	0	0	0	0
NACtpp	5.96483e-21	1	0	0	0	0	0	0	0	0	0	0	0	0	0	0	0	0	0	0	0	0	0	0	0	0	0	0	0	0	0	0	0	0	0	0	0	0	0	0	0	0	0	0	0	0	0	0	0
ASPt2_3pp	4.14743e-20	1	0	0	0	0	0	0	0	0	0	0	0	0	0	0	0	0	0	0	0	0	0	0	0	0	0	0	0	0	0	0	0	0	0	0	0	0	0	0	0	0	0	0	0	0	0	0	0
HIStex	-2.81269e-16	1	0	0	0	0	0	0	0	0	0	0	0	0	0	0	0	0	0	0	0	0	0	0	0	0	0	0	0	0	0	0	0	0	0	0	0	0	0	0	0	0	0	0	0	0	0	0	0
FE3DCITabcpp	4.94504e-20	1	0	0	0	0	0	0	0	0	0	0	0	0	0	0	0	0	0	0	0	0	0	0	0	0	0	0	0	0	0	0	0	0	0	0	0	0	0	0	0	0	0	0	0	0	0	0	0
HXAtex	-1.09324e-21	1	0	0	0	0	0	0	0	0	0	0	0	0	0	0	0	0	0	0	0	0	0	0	0	0	0	0	0	0	0	0	0	0	0	0	0	0	0	0	0	0	0	0	0	0	0	0	0
HACD1	0.18543	0	9.08071e-12	4.1967e-13	2.19142e-10	2.34981e-10	1.73184e-10	2.68648e-10	5.49127e-11	1.02673e-10	1.32821e-10	9.44206e-11	-1.77924e-09	1.42701e-10	8.55249e-11	6.97554e-11	2.91618e-10	9.68708e-11	6.89014e-11	-2.25905e-10	2.08652e-10	1.69626e-10	1.48624e-10	-2.82509e-10	9.94847e-11	6.12687e-10	2.14974e-10	7.29616e-11	1.76831e-09	-4.48274e-09	1.71795e-09	1.77185e-09	2	2	2	2	2	2	2	2	2	2	4	4	4	4	4	4	2.23746e-09
HYXNtex	-1.50844e-21	1	0	0	0	0	0	0	0	0	0	0	0	0	0	0	0	0	0	0	0	0	0	0	0	0	0	0	0	0	0	0	0	0	0	0	0	0	0	0	0	0	0	0	0	0	0	0	0
IDONtex	-5.85552e-21	1	0	0	0	0	0	0	0	0	0	0	0	0	0	0	0	0	0	0	0	0	0	0	0	0	0	0	0	0	0	0	0	0	0	0	0	0	0	0	0	0	0	0	0	0	0	0	0
ILEtex	-3.22799e-20	1	0	0	0	0	0	0	0	0	0	0	0	0	0	0	0	0	0	0	0	0	0	0	0	0	0	0	0	0	0	0	0	0	0	0	0	0	0	0	0	0	0	0	0	0	0	0	0
INSTtex	2.22349e-21	1	0	0	0	0	0	0	0	0	0	0	0	0	0	0	0	0	0	0	0	0	0	0	0	0	0	0	0	0	0	0	0	0	0	0	0	0	0	0	0	0	0	0	0	0	0	0	0
INStex	-7.54549e-22	1	0	0	0	0	0	0	0	0	0	0	0	0	0	0	0	0	0	0	0	0	0	0	0	0	0	0	0	0	0	0	0	0	0	0	0	0	0	0	0	0	0	0	0	0	0	0	0
Ktex	0.0647565	0	1.48373e-15	6.81686e-17	3.58462e-14	3.83692e-14	2.82466e-14	4.38471e-14	8.95043e-15	1.67743e-14	2.16277e-14	1.5395e-14	1.10846e-13	2.32466e-14	1.39219e-14	1.13602e-14	4.75243e-14	1.57847e-14	1.12048e-14	1.43066e-14	3.39538e-14	2.75935e-14	2.41698e-14	1.79336e-14	1.61784e-14	9.96545e-14	3.49366e-14	1.18608e-14	2.87432e-13	2.79057e-13	2.79399e-13	2.88074e-13	1.13329e-12	3.8658e-13	4.19902e-13	3.17758e-12	6.63864e-13	4.70721e-12	1.60295e-12	1.74148e-12	1.3202e-11	2.75499e-12	1.69819e-11	5.7825e-12	6.27981e-12	4.76392e-11	1.33188e-11	3.58816e-13	4.86851e-13
CPGNtonex	6.19191e-20	1	0	0	0	0	0	0	0	0	0	0	0	0	0	0	0	0	0	0	0	0	0	0	0	0	0	0	0	0	0	0	0	0	0	0	0	0	0	0	0	0	0	0	0	0	0	0	0
GLCRtex	-1.06647e-21	1	0	0	0	0	0	0	0	0	0	0	0	0	0	0	0	0	0	0	0	0	0	0	0	0	0	0	0	0	0	0	0	0	0	0	0	0	0	0	0	0	0	0	0	0	0	0	0
GLCNtex	-5.85552e-21	1	0	0	0	0	0	0	0	0	0	0	0	0	0	0	0	0	0	0	0	0	0	0	0	0	0	0	0	0	0	0	0	0	0	0	0	0	0	0	0	0	0	0	0	0	0	0	0
GLCURtex	-1.79244e-21	1	0	0	0	0	0	0	0	0	0	0	0	0	0	0	0	0	0	0	0	0	0	0	0	0	0	0	0	0	0	0	0	0	0	0	0	0	0	0	0	0	0	0	0	0	0	0	0
GLNtex	9.29997e-21	1	0	0	0	0	0	0	0	0	0	0	0	0	0	0	0	0	0	0	0	0	0	0	0	0	0	0	0	0	0	0	0	0	0	0	0	0	0	0	0	0	0	0	0	0	0	0	0
O2tex	21.3211	0	1	0.25	2.75	1	2.75	1	0.5	2	0.5	0.5	1	1.5	1.5	0.25	2.25	1	2.5	1	1.25	1	1.5	1	0.5	1	1.5	1	2.25	0.5	2.25	1.25	3	3	4	3	4	2	2	3	1.99999	3	3.99998	4	5.99999	3.99998	5.99998	9	12.5
EX_ppa_e	1.77167e-21	1	0	0	0	0	0	0	0	0	0	0	0	0	0	0	0	0	0	0	0	0	0	0	0	0	0	0	0	0	0	0	0	0	0	0	0	0	0	0	0	0	0	0	0	0	0	0	0
HACD2	0.18543	0	9.08071e-12	4.1967e-13	2.19142e-10	2.34981e-10	1.73184e-10	2.68648e-10	5.49127e-11	1.02673e-10	1.32821e-10	9.44206e-11	-1.77924e-09	1.42701e-10	8.55249e-11	6.97554e-11	2.91618e-10	9.68708e-11	6.89014e-11	-2.25905e-10	2.08652e-10	1.69626e-10	1.48624e-10	-2.82509e-10	9.94847e-11	6.12687e-10	2.14974e-10	7.29616e-11	1.76831e-09	-4.48274e-09	1.71795e-09	1.77185e-09	2	2	2	2	2	2	2	2	2	2	4	4	4	4	4	4	2.23746e-09
OCTAtex	6.26403e-21	1	0	0	0	0	0	0	0	0	0	0	0	0	0	0	0	0	0	0	0	0	0	0	0	0	0	0	0	0	0	0	0	0	0	0	0	0	0	0	0	0	0	0	0	0	0	0	0
D_LACtex	5.46602e-21	1	0	0	0	0	0	0	0	0	0	0	0	0	0	0	0	0	0	0	0	0	0	0	0	0	0	0	0	0	0	0	0	0	0	0	0	0	0	0	0	0	0	0	0	0	0	0	0
NTD8pp	6.42382e-21	1	0	0	0	0	0	0	0	0	0	0	0	0	0	0	0	0	0	0	0	0	0	0	0	0	0	0	0	0	0	0	0	0	0	0	0	0	0	0	0	0	0	0	0	0	0	0	0
ORNtex	-3.1734e-20	1	0	0	0	0	0	0	0	0	0	0	0	0	0	0	0	0	0	0	0	0	0	0	0	0	0	0	0	0	0	0	0	0	0	0	0	0	0	0	0	0	0	0	0	0	0	0	0
FRULYStex	6.52116e-21	1	0	0	0	0	0	0	0	0	0	0	0	0	0	0	0	0	0	0	0	0	0	0	0	0	0	0	0	0	0	0	0	0	0	0	0	0	0	0	0	0	0	0	0	0	0	0	0
MALTtexi	0	1	0	0	0	0	0	0	0	0	0	0	0	0	0	0	0	0	0	0	0	0	0	0	0	0	0	0	0	0	0	0	0	0	0	0	0	0	0	0	0	0	0	0	0	0	0	0	0
ECOAH5	0.18543	0	3.3955e-12	-2.01217e-13	3.33508e-10	5.35524e-10	3.90139e-10	2.06035e-10	1.37934e-10	7.52106e-11	2.18848e-10	6.27847e-11	-2.87431e-09	-5.21029e-11	-6.35125e-12	-3.40665e-11	4.9904e-10	-6.70164e-12	1.8328e-11	-3.17142e-10	2.071e-10	2.50992e-10	1.21943e-10	-4.23472e-10	2.19076e-10	1.09902e-09	-8.84748e-11	2.02943e-10	-7.5961e-10	-2.26587e-09	4.81167e-09	1.27852e-09	2	2	2	2	2	2	2	2	2	2	4	4	4	4	4	4	-1.50314e-09
DHFS	0.000221945	0	-2.18629e-12	3.01556e-13	2.73523e-10	9.30706e-11	2.33903e-10	1.34699e-11	-3.22709e-11	9.8995e-11	-2.20952e-10	-3.99457e-11	-1.11744e-09	7.35949e-11	-5.76646e-11	4.65986e-11	-1.2764e-10	1.45891e-10	-9.61781e-11	-2.40484e-11	-2.08857e-10	1.71044e-11	-9.01902e-11	2.06315e-10	1.68534e-10	1.10986e-09	2.15912e-11	8.33913e-11	-1.32743e-09	-2.31531e-09	-3.37031e-10	2.58465e-09	8.95824e-10	-2.7901e-09	1.95964e-09	-9.06555e-09	-2.97887e-09	6.41611e-09	-1.52757e-08	2.01375e-09	-4.11979e-08	3.16638e-08	-4.00818e-08	-1.95055e-08	2.51493e-08	3.43258e-07	2.36632e-08	-1.12665e-10	-3.58985e-09
CITt7pp	5.25615e-18	1	0	0	0	0	0	0	0	0	0	0	0	0	0	0	0	0	0	0	0	0	0	0	0	0	0	0	0	0	0	0	0	0	0	0	0	0	0	0	0	0	0	0	0	0	0	0	0
CRNt7pp	0	1	0	0	0	0	0	0	0	0	0	0	0	0	0	0	0	0	0	0	0	0	0	0	0	0	0	0	0	0	0	0	0	0	0	0	0	0	0	0	0	0	0	0	0	0	0	0	0
EX_ni2_e	-0.000107157	0	2.02831e-18	9.31439e-20	4.88679e-17	5.23719e-17	3.8568e-17	5.98557e-17	1.22293e-17	2.28979e-17	2.95519e-17	2.09929e-17	1.51301e-16	3.17368e-17	1.90146e-17	1.55198e-17	6.48996e-17	2.15484e-17	1.53035e-17	1.95397e-17	4.63588e-17	3.76917e-17	3.29953e-17	2.44919e-17	2.20815e-17	1.36012e-16	4.77114e-17	1.6191e-17	3.92614e-16	3.8098e-16	3.81498e-16	3.93332e-16	1.54719e-15	5.2772e-16	5.73462e-16	4.33804e-15	9.0654e-16	6.42797e-15	2.18847e-15	2.37753e-15	1.80293e-14	3.76193e-15	2.31854e-14	7.89232e-15	8.57536e-15	6.5042e-14	2.64722e-14	7.11973e-16	9.66692e-16
GLCtex_copy1	6.06917	0	0.25	0.0208333	0.854167	0.708333	0.8125	0.708333	0.291667	0.625	0.291667	0.291667	0.458333	0.5	0.5	0.145833	0.604167	0.708333	0.833333	0.666667	0.729167	0.916667	0.583333	0.291667	0.375	1.04167	0.916667	0.583333	0.854167	0.708333	0.8125	0.895833	4.08333	4.58333	4.58333	5.08333	5.08333	4.08333	4.58333	4.58333	5.08333	5.08333	7.875	8.875	8.875	9.875	9.875	9.5	7.375
EX_no_e	2.64099e-21	1	0	0	0	0	0	0	0	0	0	0	0	0	0	0	0	0	0	0	0	0	0	0	0	0	0	0	0	0	0	0	0	0	0	0	0	0	0	0	0	0	0	0	0	0	0	0	0
CHLabcpp	2.99964e-20	1	0	0	0	0	0	0	0	0	0	0	0	0	0	0	0	0	0	0	0	0	0	0	0	0	0	0	0	0	0	0	0	0	0	0	0	0	0	0	0	0	0	0	0	0	0	0	0
DGSNt2pp	9.26865e-21	1	0	0	0	0	0	0	0	0	0	0	0	0	0	0	0	0	0	0	0	0	0	0	0	0	0	0	0	0	0	0	0	0	0	0	0	0	0	0	0	0	0	0	0	0	0	0	0
FE3DCITtonex	6.61447e-20	1	0	0	0	0	0	0	0	0	0	0	0	0	0	0	0	0	0	0	0	0	0	0	0	0	0	0	0	0	0	0	0	0	0	0	0	0	0	0	0	0	0	0	0	0	0	0	0
DINSt2pp	9.32484e-21	1	0	0	0	0	0	0	0	0	0	0	0	0	0	0	0	0	0	0	0	0	0	0	0	0	0	0	0	0	0	0	0	0	0	0	0	0	0	0	0	0	0	0	0	0	0	0	0
DURIt2pp	9.12741e-21	1	0	0	0	0	0	0	0	0	0	0	0	0	0	0	0	0	0	0	0	0	0	0	0	0	0	0	0	0	0	0	0	0	0	0	0	0	0	0	0	0	0	0	0	0	0	0	0
FE2abcpp	3.06277e-20	1	0	0	0	0	0	0	0	0	0	0	0	0	0	0	0	0	0	0	0	0	0	0	0	0	0	0	0	0	0	0	0	0	0	0	0	0	0	0	0	0	0	0	0	0	0	0	0
FRUptspp	8.54099e-21	1	0	0	0	0	0	0	0	0	0	0	0	0	0	0	0	0	0	0	0	0	0	0	0	0	0	0	0	0	0	0	0	0	0	0	0	0	0	0	0	0	0	0	0	0	0	0	0
FUCtpp	0	1	0	0	0	0	0	0	0	0	0	0	0	0	0	0	0	0	0	0	0	0	0	0	0	0	0	0	0	0	0	0	0	0	0	0	0	0	0	0	0	0	0	0	0	0	0	0	0
EX_fad_e	5.73957e-22	1	0	0	0	0	0	0	0	0	0	0	0	0	0	0	0	0	0	0	0	0	0	0	0	0	0	0	0	0	0	0	0	0	0	0	0	0	0	0	0	0	0	0	0	0	0	0	0
GALCTt2rpp	-3.12206e-18	1	0	0	0	0	0	0	0	0	0	0	0	0	0	0	0	0	0	0	0	0	0	0	0	0	0	0	0	0	0	0	0	0	0	0	0	0	0	0	0	0	0	0	0	0	0	0	0
GALt2pp	1.10762e-20	1	0	0	0	0	0	0	0	0	0	0	0	0	0	0	0	0	0	0	0	0	0	0	0	0	0	0	0	0	0	0	0	0	0	0	0	0	0	0	0	0	0	0	0	0	0	0	0
ASPtex	6.56592e-20	1	0	0	0	0	0	0	0	0	0	0	0	0	0	0	0	0	0	0	0	0	0	0	0	0	0	0	0	0	0	0	0	0	0	0	0	0	0	0	0	0	0	0	0	0	0	0	0
ABUTt2pp	3.38646e-13	1	0	0	0	0	0	0	0	0	0	0	0	0	0	0	0	0	0	0	0	0	0	0	0	0	0	0	0	0	0	0	0	0	0	0	0	0	0	0	0	0	0	0	0	0	0	0	0
FUMt2_2pp	6.22115e-20	1	0	0	0	0	0	0	0	0	0	0	0	0	0	0	0	0	0	0	0	0	0	0	0	0	0	0	0	0	0	0	0	0	0	0	0	0	0	0	0	0	0	0	0	0	0	0	0
FUMt2_3pp	4.14743e-20	1	0	0	0	0	0	0	0	0	0	0	0	0	0	0	0	0	0	0	0	0	0	0	0	0	0	0	0	0	0	0	0	0	0	0	0	0	0	0	0	0	0	0	0	0	0	0	0
PHEtex	-1.37872e-20	1	0	0	0	0	0	0	0	0	0	0	0	0	0	0	0	0	0	0	0	0	0	0	0	0	0	0	0	0	0	0	0	0	0	0	0	0	0	0	0	0	0	0	0	0	0	0	0
FEENTERtonex	7.35602e-20	1	0	0	0	0	0	0	0	0	0	0	0	0	0	0	0	0	0	0	0	0	0	0	0	0	0	0	0	0	0	0	0	0	0	0	0	0	0	0	0	0	0	0	0	0	0	0	0
CSNt2pp	5.41059e-21	1	0	0	0	0	0	0	0	0	0	0	0	0	0	0	0	0	0	0	0	0	0	0	0	0	0	0	0	0	0	0	0	0	0	0	0	0	0	0	0	0	0	0	0	0	0	0	0
CYNTt2pp	-3.75503e-21	1	0	0	0	0	0	0	0	0	0	0	0	0	0	0	0	0	0	0	0	0	0	0	0	0	0	0	0	0	0	0	0	0	0	0	0	0	0	0	0	0	0	0	0	0	0	0	0
CYSabcpp	7.17806e-20	1	0	0	0	0	0	0	0	0	0	0	0	0	0	0	0	0	0	0	0	0	0	0	0	0	0	0	0	0	0	0	0	0	0	0	0	0	0	0	0	0	0	0	0	0	0	0	0
SBTptspp	6.066e-21	1	0	0	0	0	0	0	0	0	0	0	0	0	0	0	0	0	0	0	0	0	0	0	0	0	0	0	0	0	0	0	0	0	0	0	0	0	0	0	0	0	0	0	0	0	0	0	0
PItex	0.737383	0	-3.19013e-10	2.89768e-11	1	1	1	1	-7.8047e-10	5.03623e-09	1.24834e-09	3.93926e-09	-6.28083e-08	9.06359e-09	9.6535e-09	-1.65656e-09	-2.70724e-08	-1.85197e-09	3.22344e-09	1.09393e-08	-2.22438e-08	1.23856e-08	-2.97952e-09	8.2234e-09	7.8847e-09	3.82325e-08	-2.50286e-08	5.36887e-09	1	1	1	1	1	1	1	0.999998	1	1	1	1	1.00001	1	2	2	2.00001	2.00002	2	2	-2.71427e-07
TREHpp	4.60092e-21	1	0	0	0	0	0	0	0	0	0	0	0	0	0	0	0	0	0	0	0	0	0	0	0	0	0	0	0	0	0	0	0	0	0	0	0	0	0	0	0	0	0	0	0	0	0	0	0
CYTBDpp	6.34317e-20	1	0	0	0	0	0	0	0	0	0	0	0	0	0	0	0	0	0	0	0	0	0	0	0	0	0	0	0	0	0	0	0	0	0	0	0	0	0	0	0	0	0	0	0	0	0	0	0
CYTDt2pp_copy1	1.69245e-07	0	2.82025e-08	5.40078e-09	1.77446e-07	1.33224e-07	1.39468e-07	1.50463e-07	3.96263e-08	1.03537e-07	8.3178e-08	5.95971e-08	3.67648e-07	1.07697e-07	7.87331e-08	4.12726e-08	2.02807e-07	7.24663e-08	9.38457e-08	6.7916e-08	1.34075e-07	1.09043e-07	1.1035e-07	7.93852e-08	6.19823e-08	3.35775e-07	1.43831e-07	6.02451e-08	9.40765e-07	8.70424e-07	9.08453e-07	8.52211e-07	3.6004e-06	1.27758e-06	1.38282e-06	9.83718e-06	2.16362e-06	1.47001e-05	5.03905e-06	5.47126e-06	4.10176e-05	8.64707e-06	5.29482e-05	1.80946e-05	1.96495e-05	0.000148104	3.10709e-05	1.05855e-06	1.42492e-06
CYTDt2pp_copy2	-1.69245e-07	0	-2.82025e-08	-5.40078e-09	-1.77446e-07	-1.33224e-07	-1.39468e-07	-1.50463e-07	-3.96263e-08	-1.03537e-07	-8.3178e-08	-5.95971e-08	-3.67648e-07	-1.07697e-07	-7.87331e-08	-4.12726e-08	-2.02807e-07	-7.24663e-08	-9.38457e-08	-6.7916e-08	-1.34075e-07	-1.09043e-07	-1.1035e-07	-7.93852e-08	-6.19823e-08	-3.35775e-07	-1.43831e-07	-6.02451e-08	-9.40765e-07	-8.70424e-07	-9.08453e-07	-8.52211e-07	-3.6004e-06	-1.27758e-06	-1.38282e-06	-9.83718e-06	-2.16362e-06	-1.47001e-05	-5.03905e-06	-5.47126e-06	-4.10176e-05	-8.64707e-06	-5.29482e-05	-1.80946e-05	-1.96495e-05	-0.000148104	-3.10709e-05	-1.05855e-06	-1.42492e-06
DADNt2pp	9.35706e-21	1	0	0	0	0	0	0	0	0	0	0	0	0	0	0	0	0	0	0	0	0	0	0	0	0	0	0	0	0	0	0	0	0	0	0	0	0	0	0	0	0	0	0	0	0	0	0	0
DCYTt2pp	9.0864e-21	1	0	0	0	0	0	0	0	0	0	0	0	0	0	0	0	0	0	0	0	0	0	0	0	0	0	0	0	0	0	0	0	0	0	0	0	0	0	0	0	0	0	0	0	0	0	0	0
CYTBD2pp	6.40556e-20	1	0	0	0	0	0	0	0	0	0	0	0	0	0	0	0	0	0	0	0	0	0	0	0	0	0	0	0	0	0	0	0	0	0	0	0	0	0	0	0	0	0	0	0	0	0	0	0
ACGAMK	6.72841e-20	1	0	0	0	0	0	0	0	0	0	0	0	0	0	0	0	0	0	0	0	0	0	0	0	0	0	0	0	0	0	0	0	0	0	0	0	0	0	0	0	0	0	0	0	0	0	0	0
ACALDtpp	0	1	0	0	0	0	0	0	0	0	0	0	0	0	0	0	0	0	0	0	0	0	0	0	0	0	0	0	0	0	0	0	0	0	0	0	0	0	0	0	0	0	0	0	0	0	0	0	0
ACt2rpp	-4.64	0	-1	0	1.61487e-16	1.61487e-16	1.61487e-16	0	-8.07435e-17	0	0	0	0	0	0	-2.01859e-17	-2.52323e-18	0	0	0	8.07435e-17	0	-1.61487e-16	0	0	8.07435e-17	0	0	0	1.61487e-16	0	1.61487e-16	0	0	0	0	-6.45948e-16	0	-3.22974e-16	-6.45948e-16	-3.22974e-16	-6.45948e-16	0	0	-1.2919e-15	0	0	-6.45948e-16	-6.45948e-16
DDGLCNt2rpp	0	1	0	0	0	0	0	0	0	0	0	0	0	0	0	0	0	0	0	0	0	0	0	0	0	0	0	0	0	0	0	0	0	0	0	0	0	0	0	0	0	0	0	0	0	0	0	0	0
RMNtex	6.19576e-21	1	0	0	0	0	0	0	0	0	0	0	0	0	0	0	0	0	0	0	0	0	0	0	0	0	0	0	0	0	0	0	0	0	0	0	0	0	0	0	0	0	0	0	0	0	0	0	0
EX_meoh_e	6.63512e-07	0	3.04231e-22	1.41435e-23	7.37799e-21	7.97456e-21	5.85529e-21	8.94861e-21	1.8665e-21	3.43631e-21	4.47039e-21	3.20362e-21	2.27897e-20	4.83611e-21	2.88188e-21	2.36255e-21	9.847e-21	3.28144e-21	2.32937e-21	2.95744e-21	7.04882e-21	5.7175e-21	4.9995e-21	3.7193e-21	3.34491e-21	2.06984e-20	7.2499e-21	2.46316e-21	5.95545e-20	5.78255e-20	5.79168e-20	5.97276e-20	2.34978e-19	8.02421e-20	8.70737e-20	6.5699e-19	1.37515e-19	9.74837e-19	3.31839e-19	3.60351e-19	2.73522e-18	5.70435e-19	3.5119e-18	1.19859e-18	1.2997e-18	9.8577e-18	-5.92069e-17	-1.58578e-18	-2.15685e-18
EX_fe3dcit_e	8.66378e-22	1	0	0	0	0	0	0	0	0	0	0	0	0	0	0	0	0	0	0	0	0	0	0	0	0	0	0	0	0	0	0	0	0	0	0	0	0	0	0	0	0	0	0	0	0	0	0	0
EX_fe3hox_e	4.69829e-21	1	0	0	0	0	0	0	0	0	0	0	0	0	0	0	0	0	0	0	0	0	0	0	0	0	0	0	0	0	0	0	0	0	0	0	0	0	0	0	0	0	0	0	0	0	0	0	0
EX_fecrm_e	2.50755e-21	1	0	0	0	0	0	0	0	0	0	0	0	0	0	0	0	0	0	0	0	0	0	0	0	0	0	0	0	0	0	0	0	0	0	0	0	0	0	0	0	0	0	0	0	0	0	0	0
EX_feenter_e	2.43564e-21	1	0	0	0	0	0	0	0	0	0	0	0	0	0	0	0	0	0	0	0	0	0	0	0	0	0	0	0	0	0	0	0	0	0	0	0	0	0	0	0	0	0	0	0	0	0	0	0
EX_feoxam_e	4.69829e-21	1	0	0	0	0	0	0	0	0	0	0	0	0	0	0	0	0	0	0	0	0	0	0	0	0	0	0	0	0	0	0	0	0	0	0	0	0	0	0	0	0	0	0	0	0	0	0	0
MALTTRtexi	0	1	0	0	0	0	0	0	0	0	0	0	0	0	0	0	0	0	0	0	0	0	0	0	0	0	0	0	0	0	0	0	0	0	0	0	0	0	0	0	0	0	0	0	0	0	0	0	0
MALTTTRtexi	0	1	0	0	0	0	0	0	0	0	0	0	0	0	0	0	0	0	0	0	0	0	0	0	0	0	0	0	0	0	0	0	0	0	0	0	0	0	0	0	0	0	0	0	0	0	0	0	0
MALTPTtexi	0	1	0	0	0	0	0	0	0	0	0	0	0	0	0	0	0	0	0	0	0	0	0	0	0	0	0	0	0	0	0	0	0	0	0	0	0	0	0	0	0	0	0	0	0	0	0	0	0
METS	0.150147	0	1.41197e-14	6.09184e-16	3.17782e-13	3.40912e-13	2.14499e-13	3.32941e-13	6.83794e-14	1.27611e-13	1.94778e-13	1.38476e-13	9.97173e-13	2.09237e-13	1.1421e-13	9.29363e-14	3.88455e-13	1.29132e-13	8.02882e-14	1.00857e-13	1	1.94172e-13	5.84937e-14	4.32085e-14	3.74216e-14	2.30951e-13	7.50912e-14	2.74549e-14	6.0323e-13	5.84793e-13	4.47736e-13	4.63148e-13	1.83934e-12	6.33923e-13	3.43826e-14	1.71669e-13	4.78175e-14	2.43227e-13	3.54062e-12	3.84747e-12	2.91201e-11	6.08283e-12	-3.57836e-11	-1.21679e-11	-1.32149e-11	-1.00405e-10	-2.75636e-11	-7.20863e-13	-9.90761e-13
ASPO3	0.00075574	0	1.62872e-10	5.17751e-12	1.62748e-09	4.60951e-10	3.09252e-09	-1.67625e-09	9.47143e-11	-1.95653e-09	-1.94724e-09	-9.16878e-10	1.73191e-08	-3.22216e-09	-2.68798e-11	9.28903e-11	1.54509e-09	-1.25712e-09	-8.50574e-10	1.70999e-09	7.5056e-09	4.19171e-10	6.38704e-09	1.80103e-09	9.46609e-10	-5.03755e-09	9.36245e-09	6.77343e-10	5.2392e-08	1.71781e-08	-5.67565e-08	7.02278e-09	-9.91874e-08	-7.7779e-09	8.04302e-09	-2.74777e-07	2.75096e-08	-3.82552e-07	1.24208e-07	-3.36448e-07	7.50374e-07	-5.2184e-07	-2.35025e-06	3.10251e-07	-2.35389e-06	-4.34203e-06	-1.76309e-06	-3.21665e-08	-3.92941e-08
ASPO5	9.07352e-18	1	0	0	0	0	0	0	0	0	0	0	0	0	0	0	0	0	0	0	0	0	0	0	0	0	0	0	0	0	0	0	0	0	0	0	0	0	0	0	0	0	0	0	0	0	0	0	0
ASPO4	6.51216e-18	1	0	0	0	0	0	0	0	0	0	0	0	0	0	0	0	0	0	0	0	0	0	0	0	0	0	0	0	0	0	0	0	0	0	0	0	0	0	0	0	0	0	0	0	0	0	0	0
EX_3amp_e	6.82033e-22	1	0	0	0	0	0	0	0	0	0	0	0	0	0	0	0	0	0	0	0	0	0	0	0	0	0	0	0	0	0	0	0	0	0	0	0	0	0	0	0	0	0	0	0	0	0	0	0
EX_3gmp_e	6.92965e-22	1	0	0	0	0	0	0	0	0	0	0	0	0	0	0	0	0	0	0	0	0	0	0	0	0	0	0	0	0	0	0	0	0	0	0	0	0	0	0	0	0	0	0	0	0	0	0	0
EX_3ump_e	8.07332e-22	1	0	0	0	0	0	0	0	0	0	0	0	0	0	0	0	0	0	0	0	0	0	0	0	0	0	0	0	0	0	0	0	0	0	0	0	0	0	0	0	0	0	0	0	0	0	0	0
ASPO6	6.51297e-18	1	0	0	0	0	0	0	0	0	0	0	0	0	0	0	0	0	0	0	0	0	0	0	0	0	0	0	0	0	0	0	0	0	0	0	0	0	0	0	0	0	0	0	0	0	0	0	0
EX_cu2_e	-3.20818e-14	1	0	0	0	0	0	0	0	0	0	0	0	0	0	0	0	0	0	0	0	0	0	0	0	0	0	0	0	0	0	0	0	0	0	0	0	0	0	0	0	0	0	0	0	0	0	0	0
LCTStex	-5.69405e-22	1	0	0	0	0	0	0	0	0	0	0	0	0	0	0	0	0	0	0	0	0	0	0	0	0	0	0	0	0	0	0	0	0	0	0	0	0	0	0	0	0	0	0	0	0	0	0	0
LEUtex	-1.11216e-21	1	0	0	0	0	0	0	0	0	0	0	0	0	0	0	0	0	0	0	0	0	0	0	0	0	0	0	0	0	0	0	0	0	0	0	0	0	0	0	0	0	0	0	0	0	0	0	0
LYStex	-1.09739e-19	1	0	0	0	0	0	0	0	0	0	0	0	0	0	0	0	0	0	0	0	0	0	0	0	0	0	0	0	0	0	0	0	0	0	0	0	0	0	0	0	0	0	0	0	0	0	0	0
EX_glyc__R_e	3.25712e-21	1	0	0	0	0	0	0	0	0	0	0	0	0	0	0	0	0	0	0	0	0	0	0	0	0	0	0	0	0	0	0	0	0	0	0	0	0	0	0	0	0	0	0	0	0	0	0	0
EX_eca4colipa_e	2.96375e-21	1	0	0	0	0	0	0	0	0	0	0	0	0	0	0	0	0	0	0	0	0	0	0	0	0	0	0	0	0	0	0	0	0	0	0	0	0	0	0	0	0	0	0	0	0	0	0	0
GLYOX3	2.71334e-20	1	0	0	0	0	0	0	0	0	0	0	0	0	0	0	0	0	0	0	0	0	0	0	0	0	0	0	0	0	0	0	0	0	0	0	0	0	0	0	0	0	0	0	0	0	0	0	0
FDMO3	5.12651e-21	1	0	0	0	0	0	0	0	0	0	0	0	0	0	0	0	0	0	0	0	0	0	0	0	0	0	0	0	0	0	0	0	0	0	0	0	0	0	0	0	0	0	0	0	0	0	0	0
LYXtex	6.04108e-21	1	0	0	0	0	0	0	0	0	0	0	0	0	0	0	0	0	0	0	0	0	0	0	0	0	0	0	0	0	0	0	0	0	0	0	0	0	0	0	0	0	0	0	0	0	0	0	0
MANtex	-1.08614e-21	1	0	0	0	0	0	0	0	0	0	0	0	0	0	0	0	0	0	0	0	0	0	0	0	0	0	0	0	0	0	0	0	0	0	0	0	0	0	0	0	0	0	0	0	0	0	0	0
MAN6Ptex	-1.05784e-21	1	0	0	0	0	0	0	0	0	0	0	0	0	0	0	0	0	0	0	0	0	0	0	0	0	0	0	0	0	0	0	0	0	0	0	0	0	0	0	0	0	0	0	0	0	0	0	0
FDMO4	6.06151e-21	1	0	0	0	0	0	0	0	0	0	0	0	0	0	0	0	0	0	0	0	0	0	0	0	0	0	0	0	0	0	0	0	0	0	0	0	0	0	0	0	0	0	0	0	0	0	0	0
CYSabc2pp	1.96539e-20	1	0	0	0	0	0	0	0	0	0	0	0	0	0	0	0	0	0	0	0	0	0	0	0	0	0	0	0	0	0	0	0	0	0	0	0	0	0	0	0	0	0	0	0	0	0	0	0
BUTSO3abcpp	9.83255e-15	1	0	0	0	0	0	0	0	0	0	0	0	0	0	0	0	0	0	0	0	0	0	0	0	0	0	0	0	0	0	0	0	0	0	0	0	0	0	0	0	0	0	0	0	0	0	0	0
ETHSO3abcpp	-6.43571e-15	1	0	0	0	0	0	0	0	0	0	0	0	0	0	0	0	0	0	0	0	0	0	0	0	0	0	0	0	0	0	0	0	0	0	0	0	0	0	0	0	0	0	0	0	0	0	0	0
MELIBtex	-5.99584e-22	1	0	0	0	0	0	0	0	0	0	0	0	0	0	0	0	0	0	0	0	0	0	0	0	0	0	0	0	0	0	0	0	0	0	0	0	0	0	0	0	0	0	0	0	0	0	0	0
DMSOtex	-2.36863e-21	1	0	0	0	0	0	0	0	0	0	0	0	0	0	0	0	0	0	0	0	0	0	0	0	0	0	0	0	0	0	0	0	0	0	0	0	0	0	0	0	0	0	0	0	0	0	0	0
DURItex	-7.54928e-22	1	0	0	0	0	0	0	0	0	0	0	0	0	0	0	0	0	0	0	0	0	0	0	0	0	0	0	0	0	0	0	0	0	0	0	0	0	0	0	0	0	0	0	0	0	0	0	0
EX_mal__D_e	1.84459e-21	1	0	0	0	0	0	0	0	0	0	0	0	0	0	0	0	0	0	0	0	0	0	0	0	0	0	0	0	0	0	0	0	0	0	0	0	0	0	0	0	0	0	0	0	0	0	0	0
FRUtex	1.15047e-20	1	0	0	0	0	0	0	0	0	0	0	0	0	0	0	0	0	0	0	0	0	0	0	0	0	0	0	0	0	0	0	0	0	0	0	0	0	0	0	0	0	0	0	0	0	0	0	0
FUCtex	-2.28669e-21	1	0	0	0	0	0	0	0	0	0	0	0	0	0	0	0	0	0	0	0	0	0	0	0	0	0	0	0	0	0	0	0	0	0	0	0	0	0	0	0	0	0	0	0	0	0	0	0
EX_sel_e	0	1	0	0	0	0	0	0	0	0	0	0	0	0	0	0	0	0	0	0	0	0	0	0	0	0	0	0	0	0	0	0	0	0	0	0	0	0	0	0	0	0	0	0	0	0	0	0	0
EX_hg2_e	0	1	0	0	0	0	0	0	0	0	0	0	0	0	0	0	0	0	0	0	0	0	0	0	0	0	0	0	0	0	0	0	0	0	0	0	0	0	0	0	0	0	0	0	0	0	0	0	0
O16GLCT1	0	1	0	0	0	0	0	0	0	0	0	0	0	0	0	0	0	0	0	0	0	0	0	0	0	0	0	0	0	0	0	0	0	0	0	0	0	0	0	0	0	0	0	0	0	0	0	0	0
O16AP2pp	0	1	0	0	0	0	0	0	0	0	0	0	0	0	0	0	0	0	0	0	0	0	0	0	0	0	0	0	0	0	0	0	0	0	0	0	0	0	0	0	0	0	0	0	0	0	0	0	0
O16AP3pp	0	1	0	0	0	0	0	0	0	0	0	0	0	0	0	0	0	0	0	0	0	0	0	0	0	0	0	0	0	0	0	0	0	0	0	0	0	0	0	0	0	0	0	0	0	0	0	0	0
FUMtex	5.46739e-21	1	0	0	0	0	0	0	0	0	0	0	0	0	0	0	0	0	0	0	0	0	0	0	0	0	0	0	0	0	0	0	0	0	0	0	0	0	0	0	0	0	0	0	0	0	0	0	0
ACACT5r	0.18543	0	1.83478e-11	5.93256e-13	2.60187e-10	5.91871e-10	2.43587e-10	7.83698e-11	1.08169e-10	7.07572e-11	-7.62209e-11	2.00945e-10	-5.68335e-10	-5.59164e-11	2.0712e-10	1.72722e-10	4.22638e-10	2.29939e-10	1.47742e-10	-3.25158e-10	4.79148e-10	3.83965e-10	1.24696e-10	-1.6228e-10	-2.38343e-11	8.9466e-10	2.20206e-10	5.94908e-11	5.45311e-10	-7.15375e-09	4.70172e-09	3.75471e-09	2	2	2	2	2	2	2	2	2	2	4	4	4	4	4	4	1.67792e-09
O16A4Lpp	0	1	0	0	0	0	0	0	0	0	0	0	0	0	0	0	0	0	0	0	0	0	0	0	0	0	0	0	0	0	0	0	0	0	0	0	0	0	0	0	0	0	0	0	0	0	0	0	0
PRASCSi	0.358762	0	3.06151e-10	-1.54e-11	1	-1.71354e-08	1	1.86679e-08	1.33122e-11	-9.12877e-09	1.08422e-09	-2.77651e-10	3.37249e-08	5.88564e-09	9.88114e-10	3.59264e-09	2.49875e-08	8.58745e-09	-3.75308e-09	5.83343e-10	-4.96651e-10	6.53347e-09	8.87693e-10	-2.80582e-09	-5.27673e-09	4.22558e-08	4.61686e-09	1.27073e-09	1	5.49515e-08	1	-1.80406e-08	-4.26272e-07	2.70677e-09	6.54479e-09	-5.56371e-07	-2.75731e-07	-1.31173e-06	-8.27141e-07	-5.63588e-07	-4.56382e-06	-7.11126e-07	-6.43856e-06	2.47832e-07	-2.24617e-06	-1.0779e-05	-5.63381e-06	5.47881e-09	-2.26865e-08
MALTATr	0	1	0	0	0	0	0	0	0	0	0	0	0	0	0	0	0	0	0	0	0	0	0	0	0	0	0	0	0	0	0	0	0	0	0	0	0	0	0	0	0	0	0	0	0	0	0	0	0
DHBSH	1.7006e-20	1	0	0	0	0	0	0	0	0	0	0	0	0	0	0	0	0	0	0	0	0	0	0	0	0	0	0	0	0	0	0	0	0	0	0	0	0	0	0	0	0	0	0	0	0	0	0	0
MALDDH	5.06859e-21	1	0	0	0	0	0	0	0	0	0	0	0	0	0	0	0	0	0	0	0	0	0	0	0	0	0	0	0	0	0	0	0	0	0	0	0	0	0	0	0	0	0	0	0	0	0	0	0
FE2tex	0.00532833	0	-4.63758e-16	-1.95498e-17	-1.02131e-14	-1.09493e-14	-7.1997e-15	-1.11935e-14	-2.29399e-15	-4.28319e-15	-6.60234e-15	-4.6902e-15	-3.37948e-14	-7.08543e-15	-2.49638e-15	-2.00543e-15	-8.36719e-15	-2.79547e-15	-1.79726e-15	-2.17874e-15	-5.08709e-15	-4.17336e-15	2.8277e-16	2.19287e-16	2.68457e-16	1.63239e-15	1.10868e-15	2.83712e-16	9.79476e-15	9.542e-15	3.80713e-14	3.9194e-14	1.53108e-13	5.18635e-14	5.66425e-14	4.32704e-13	8.98361e-14	6.41618e-13	-6.8853e-14	-7.4784e-14	-5.64957e-13	-1.18217e-13	-3.77902e-12	-1.28673e-12	-1.39778e-12	-1.06003e-11	-1.94603e-12	-5.27062e-14	-7.13471e-14
NMNtex	-5.64596e-22	1	0	0	0	0	0	0	0	0	0	0	0	0	0	0	0	0	0	0	0	0	0	0	0	0	0	0	0	0	0	0	0	0	0	0	0	0	0	0	0	0	0	0	0	0	0	0	0
ENTERES	1.21898e-17	1	0	0	0	0	0	0	0	0	0	0	0	0	0	0	0	0	0	0	0	0	0	0	0	0	0	0	0	0	0	0	0	0	0	0	0	0	0	0	0	0	0	0	0	0	0	0	0
NO2tex	-7.13555e-21	1	0	0	0	0	0	0	0	0	0	0	0	0	0	0	0	0	0	0	0	0	0	0	0	0	0	0	0	0	0	0	0	0	0	0	0	0	0	0	0	0	0	0	0	0	0	0	0
TRSARr	-1.38029e-07	0	-2.44153e-08	-4.64852e-09	-1.55434e-07	-1.18323e-07	-1.24093e-07	-1.33492e-07	-3.48541e-08	-8.95148e-08	-7.30235e-08	-5.26738e-08	-3.26594e-07	-9.45471e-08	-6.89489e-08	-3.63717e-08	-1.77565e-07	-6.39109e-08	-8.1631e-08	-5.95049e-08	-1.17941e-07	-9.58624e-08	-9.6928e-08	-7.01069e-08	-5.48191e-08	-2.95442e-07	-1.26919e-07	-5.30954e-08	-8.284e-07	-7.76813e-07	-8.09943e-07	-7.67228e-07	-3.21063e-06	-1.12991e-06	-1.2236e-06	-8.89041e-06	-1.92031e-06	-1.30011e-05	-4.50207e-06	-4.83275e-06	-3.67013e-05	-7.63634e-06	-4.68401e-05	-1.59887e-05	-1.75386e-05	-0.000131226	-2.74595e-05	-9.31048e-07	-1.25404e-06
DHPS2	0.000221945	0	-2.18629e-12	3.01556e-13	2.73523e-10	9.30706e-11	2.33903e-10	1.34699e-11	-3.22709e-11	9.8995e-11	-2.20952e-10	-3.99457e-11	-1.11744e-09	7.35949e-11	-5.76646e-11	4.65986e-11	-1.2764e-10	1.45891e-10	-9.61781e-11	-2.40484e-11	-2.08857e-10	1.71044e-11	-9.01902e-11	2.06315e-10	1.68534e-10	1.10986e-09	2.15912e-11	8.33913e-11	-1.32743e-09	-2.31531e-09	-3.37031e-10	2.58465e-09	8.95824e-10	-2.7901e-09	1.95964e-09	-9.06555e-09	-2.97887e-09	6.41611e-09	-1.52757e-08	2.01375e-09	-4.11979e-08	3.16638e-08	-4.00818e-08	-1.95055e-08	2.51493e-08	3.43258e-07	2.36632e-08	-1.12665e-10	-3.58985e-09
FEOXAMUtex	5.98047e-20	1	0	0	0	0	0	0	0	0	0	0	0	0	0	0	0	0	0	0	0	0	0	0	0	0	0	0	0	0	0	0	0	0	0	0	0	0	0	0	0	0	0	0	0	0	0	0	0
ARBTNtpp	5.38575e-20	1	0	0	0	0	0	0	0	0	0	0	0	0	0	0	0	0	0	0	0	0	0	0	0	0	0	0	0	0	0	0	0	0	0	0	0	0	0	0	0	0	0	0	0	0	0	0	0
MTHFC	0.824815	0	7.86249e-10	-1.46188e-11	2	-2.02147e-08	2	3.16985e-08	2.17922e-09	-1.24079e-08	-4.14007e-09	-1.24936e-09	6.97919e-08	1.07971e-08	4.83065e-09	6.10824e-09	1	1.04902e-08	-5.8617e-09	4.79128e-09	6.40127e-09	1.54614e-08	5.40672e-09	-1.47248e-09	-6.32894e-09	6.7216e-08	9.48841e-09	4.60972e-09	2	5.20179e-08	2	-7.42961e-08	-1.04511e-06	-1.33787e-07	3.1341e-09	-1.73443e-06	-3.76687e-07	-2.88333e-06	-9.46062e-07	-5.64688e-07	-8.08844e-06	-1.74813e-06	-1.30383e-05	-5.93623e-07	-4.26438e-06	-1.33392e-05	-1.00512e-05	-4.54581e-08	-1.57889e-07
ARBTNtex	5.37403e-20	1	0	0	0	0	0	0	0	0	0	0	0	0	0	0	0	0	0	0	0	0	0	0	0	0	0	0	0	0	0	0	0	0	0	0	0	0	0	0	0	0	0	0	0	0	0	0	0
MTHFD	0.824815	0	7.86249e-10	-1.46188e-11	2	-2.02147e-08	2	3.16985e-08	2.17922e-09	-1.24079e-08	-4.14007e-09	-1.24936e-09	6.97919e-08	1.07971e-08	4.83065e-09	6.10824e-09	1	1.04902e-08	-5.8617e-09	4.79128e-09	6.40127e-09	1.54614e-08	5.40672e-09	-1.47248e-09	-6.32894e-09	6.7216e-08	9.48841e-09	4.60972e-09	2	5.20179e-08	2	-7.42961e-08	-1.04511e-06	-1.33787e-07	3.1341e-09	-1.73443e-06	-3.76687e-07	-2.88333e-06	-9.46062e-07	-5.64688e-07	-8.08844e-06	-1.74813e-06	-1.30383e-05	-5.93623e-07	-4.26438e-06	-1.33392e-05	-1.00512e-05	-4.54581e-08	-1.57889e-07
LYXI	2.17646e-21	1	0	0	0	0	0	0	0	0	0	0	0	0	0	0	0	0	0	0	0	0	0	0	0	0	0	0	0	0	0	0	0	0	0	0	0	0	0	0	0	0	0	0	0	0	0	0	0
BUTt2rpp	8.82441e-15	1	0	0	0	0	0	0	0	0	0	0	0	0	0	0	0	0	0	0	0	0	0	0	0	0	0	0	0	0	0	0	0	0	0	0	0	0	0	0	0	0	0	0	0	0	0	0	0
CADVtpp	2.11159e-21	1	0	0	0	0	0	0	0	0	0	0	0	0	0	0	0	0	0	0	0	0	0	0	0	0	0	0	0	0	0	0	0	0	0	0	0	0	0	0	0	0	0	0	0	0	0	0	0
QULNS	0.00075574	0	1.62872e-10	5.17751e-12	1.62748e-09	4.60951e-10	3.09252e-09	-1.67625e-09	9.47143e-11	-1.95653e-09	-1.94724e-09	-9.16878e-10	1.73191e-08	-3.22216e-09	-2.68798e-11	9.28903e-11	1.54509e-09	-1.25712e-09	-8.50574e-10	1.70999e-09	7.5056e-09	4.19171e-10	6.38704e-09	1.80103e-09	9.46609e-10	-5.03755e-09	9.36245e-09	6.77343e-10	5.2392e-08	1.71781e-08	-5.67565e-08	7.02278e-09	-9.91874e-08	-7.7779e-09	8.04302e-09	-2.74777e-07	2.75096e-08	-3.82552e-07	1.24208e-07	-3.36448e-07	7.50374e-07	-5.2184e-07	-2.35025e-06	3.10251e-07	-2.35389e-06	-4.34203e-06	-1.76309e-06	-3.21665e-08	-3.92941e-08
23CAMPtex	-6.1627e-22	1	0	0	0	0	0	0	0	0	0	0	0	0	0	0	0	0	0	0	0	0	0	0	0	0	0	0	0	0	0	0	0	0	0	0	0	0	0	0	0	0	0	0	0	0	0	0	0
23CCMPtex	-6.84509e-22	1	0	0	0	0	0	0	0	0	0	0	0	0	0	0	0	0	0	0	0	0	0	0	0	0	0	0	0	0	0	0	0	0	0	0	0	0	0	0	0	0	0	0	0	0	0	0	0
23CUMPtex	-7.15247e-22	1	0	0	0	0	0	0	0	0	0	0	0	0	0	0	0	0	0	0	0	0	0	0	0	0	0	0	0	0	0	0	0	0	0	0	0	0	0	0	0	0	0	0	0	0	0	0	0
23CGMPtex	-6.25034e-22	1	0	0	0	0	0	0	0	0	0	0	0	0	0	0	0	0	0	0	0	0	0	0	0	0	0	0	0	0	0	0	0	0	0	0	0	0	0	0	0	0	0	0	0	0	0	0	0
3AMPtex	2.79004e-21	1	0	0	0	0	0	0	0	0	0	0	0	0	0	0	0	0	0	0	0	0	0	0	0	0	0	0	0	0	0	0	0	0	0	0	0	0	0	0	0	0	0	0	0	0	0	0	0
3CMPtex	2.65146e-21	1	0	0	0	0	0	0	0	0	0	0	0	0	0	0	0	0	0	0	0	0	0	0	0	0	0	0	0	0	0	0	0	0	0	0	0	0	0	0	0	0	0	0	0	0	0	0	0
LADGMDH	2.09894e-20	1	0	0	0	0	0	0	0	0	0	0	0	0	0	0	0	0	0	0	0	0	0	0	0	0	0	0	0	0	0	0	0	0	0	0	0	0	0	0	0	0	0	0	0	0	0	0	0
ALKP	3.05869e-20	1	0	0	0	0	0	0	0	0	0	0	0	0	0	0	0	0	0	0	0	0	0	0	0	0	0	0	0	0	0	0	0	0	0	0	0	0	0	0	0	0	0	0	0	0	0	0	0
GDPtex	-4.84095e-21	1	0	0	0	0	0	0	0	0	0	0	0	0	0	0	0	0	0	0	0	0	0	0	0	0	0	0	0	0	0	0	0	0	0	0	0	0	0	0	0	0	0	0	0	0	0	0	0
EX_cobalt2_e	-8.2939e-06	0	4.64461e-20	2.15096e-21	1.12205e-18	1.20392e-18	8.84902e-19	1.37581e-18	2.81038e-19	5.25542e-19	6.78485e-19	4.8298e-19	3.47662e-18	7.29584e-19	4.37045e-19	3.56553e-19	1.49037e-18	4.94942e-19	3.51708e-19	4.49095e-19	1.06509e-18	8.65898e-19	7.58318e-19	5.62811e-19	5.07631e-19	3.12591e-18	1.09652e-18	3.72224e-19	9.02002e-18	8.75549e-18	8.7642e-18	9.03811e-18	3.55519e-17	1.21291e-17	1.31772e-17	9.96959e-17	2.0833e-17	1.47668e-16	5.02948e-17	5.46378e-17	4.14295e-16	8.64354e-17	5.32765e-16	1.81383e-16	1.97041e-16	1.49438e-15	-1.67321e-15	-4.47687e-17	-6.09198e-17
ALAGLUE	2.71907e-20	1	0	0	0	0	0	0	0	0	0	0	0	0	0	0	0	0	0	0	0	0	0	0	0	0	0	0	0	0	0	0	0	0	0	0	0	0	0	0	0	0	0	0	0	0	0	0	0
FEENTERtpp	5.74152e-20	1	0	0	0	0	0	0	0	0	0	0	0	0	0	0	0	0	0	0	0	0	0	0	0	0	0	0	0	0	0	0	0	0	0	0	0	0	0	0	0	0	0	0	0	0	0	0	0
TMAtex	-4.72315e-21	1	0	0	0	0	0	0	0	0	0	0	0	0	0	0	0	0	0	0	0	0	0	0	0	0	0	0	0	0	0	0	0	0	0	0	0	0	0	0	0	0	0	0	0	0	0	0	0
EX_pheme_e	1.80738e-22	1	0	0	0	0	0	0	0	0	0	0	0	0	0	0	0	0	0	0	0	0	0	0	0	0	0	0	0	0	0	0	0	0	0	0	0	0	0	0	0	0	0	0	0	0	0	0	0
TMAOtex	-2.36319e-21	1	0	0	0	0	0	0	0	0	0	0	0	0	0	0	0	0	0	0	0	0	0	0	0	0	0	0	0	0	0	0	0	0	0	0	0	0	0	0	0	0	0	0	0	0	0	0	0
TREtex	9.88956e-21	1	0	0	0	0	0	0	0	0	0	0	0	0	0	0	0	0	0	0	0	0	0	0	0	0	0	0	0	0	0	0	0	0	0	0	0	0	0	0	0	0	0	0	0	0	0	0	0
L_LACD3	3.08391e-20	1	0	0	0	0	0	0	0	0	0	0	0	0	0	0	0	0	0	0	0	0	0	0	0	0	0	0	0	0	0	0	0	0	0	0	0	0	0	0	0	0	0	0	0	0	0	0	0
FEENTERtex	5.78557e-20	1	0	0	0	0	0	0	0	0	0	0	0	0	0	0	0	0	0	0	0	0	0	0	0	0	0	0	0	0	0	0	0	0	0	0	0	0	0	0	0	0	0	0	0	0	0	0	0
FE3HOXUtpp	5.98047e-20	1	0	0	0	0	0	0	0	0	0	0	0	0	0	0	0	0	0	0	0	0	0	0	0	0	0	0	0	0	0	0	0	0	0	0	0	0	0	0	0	0	0	0	0	0	0	0	0
FEOXAMUtpp	5.9489e-20	1	0	0	0	0	0	0	0	0	0	0	0	0	0	0	0	0	0	0	0	0	0	0	0	0	0	0	0	0	0	0	0	0	0	0	0	0	0	0	0	0	0	0	0	0	0	0	0
FECRMUtpp	5.34441e-20	1	0	0	0	0	0	0	0	0	0	0	0	0	0	0	0	0	0	0	0	0	0	0	0	0	0	0	0	0	0	0	0	0	0	0	0	0	0	0	0	0	0	0	0	0	0	0	0
FE3HOXR2	1.01997e-20	1	0	0	0	0	0	0	0	0	0	0	0	0	0	0	0	0	0	0	0	0	0	0	0	0	0	0	0	0	0	0	0	0	0	0	0	0	0	0	0	0	0	0	0	0	0	0	0
L_LACD2	3.0986e-20	1	0	0	0	0	0	0	0	0	0	0	0	0	0	0	0	0	0	0	0	0	0	0	0	0	0	0	0	0	0	0	0	0	0	0	0	0	0	0	0	0	0	0	0	0	0	0	0
ACACT6r	0.108375	0	7.21892e-12	6.17124e-13	4.84616e-10	5.92019e-10	1.98099e-10	7.09975e-10	4.68616e-11	-5.46884e-12	-1.14865e-10	2.31512e-10	-1.67568e-09	3.60562e-10	1.86739e-10	8.1495e-11	2.46666e-10	3.0031e-11	1.84057e-11	-1.20638e-10	2.56921e-10	-6.88843e-11	2.11061e-10	-4.4285e-10	-4.84029e-11	1.62595e-09	-1.23063e-10	3.0767e-12	4.81676e-09	-7.51476e-09	2.02698e-09	3.94437e-09	2	2	2	2	2	2	2	2	2	2	4	4	4	4	4	-5.39896e-10	2.81472e-09
TRPtex	2.61365e-16	1	0	0	0	0	0	0	0	0	0	0	0	0	0	0	0	0	0	0	0	0	0	0	0	0	0	0	0	0	0	0	0	0	0	0	0	0	0	0	0	0	0	0	0	0	0	0	0
PTRCt2pp	1.09392e-19	1	0	0	0	0	0	0	0	0	0	0	0	0	0	0	0	0	0	0	0	0	0	0	0	0	0	0	0	0	0	0	0	0	0	0	0	0	0	0	0	0	0	0	0	0	0	0	0
GGGABAH	2.13209e-20	1	0	0	0	0	0	0	0	0	0	0	0	0	0	0	0	0	0	0	0	0	0	0	0	0	0	0	0	0	0	0	0	0	0	0	0	0	0	0	0	0	0	0	0	0	0	0	0
PNTOtex	-6.82711e-22	1	0	0	0	0	0	0	0	0	0	0	0	0	0	0	0	0	0	0	0	0	0	0	0	0	0	0	0	0	0	0	0	0	0	0	0	0	0	0	0	0	0	0	0	0	0	0	0
FRULYSK	9.3092e-21	1	0	0	0	0	0	0	0	0	0	0	0	0	0	0	0	0	0	0	0	0	0	0	0	0	0	0	0	0	0	0	0	0	0	0	0	0	0	0	0	0	0	0	0	0	0	0	0
FDMO6	4.85661e-21	1	0	0	0	0	0	0	0	0	0	0	0	0	0	0	0	0	0	0	0	0	0	0	0	0	0	0	0	0	0	0	0	0	0	0	0	0	0	0	0	0	0	0	0	0	0	0	0
TSULtex	-2.79314e-21	1	0	0	0	0	0	0	0	0	0	0	0	0	0	0	0	0	0	0	0	0	0	0	0	0	0	0	0	0	0	0	0	0	0	0	0	0	0	0	0	0	0	0	0	0	0	0	0
TYRtex	-1.37873e-20	1	0	0	0	0	0	0	0	0	0	0	0	0	0	0	0	0	0	0	0	0	0	0	0	0	0	0	0	0	0	0	0	0	0	0	0	0	0	0	0	0	0	0	0	0	0	0	0
URAtex	-2.1338e-21	1	0	0	0	0	0	0	0	0	0	0	0	0	0	0	0	0	0	0	0	0	0	0	0	0	0	0	0	0	0	0	0	0	0	0	0	0	0	0	0	0	0	0	0	0	0	0	0
UREAtex	-2.25091e-20	1	0	0	0	0	0	0	0	0	0	0	0	0	0	0	0	0	0	0	0	0	0	0	0	0	0	0	0	0	0	0	0	0	0	0	0	0	0	0	0	0	0	0	0	0	0	0	0
URItex	-1.37881e-20	1	0	0	0	0	0	0	0	0	0	0	0	0	0	0	0	0	0	0	0	0	0	0	0	0	0	0	0	0	0	0	0	0	0	0	0	0	0	0	0	0	0	0	0	0	0	0	0
SULFACabcpp	1.08737e-14	1	0	0	0	0	0	0	0	0	0	0	0	0	0	0	0	0	0	0	0	0	0	0	0	0	0	0	0	0	0	0	0	0	0	0	0	0	0	0	0	0	0	0	0	0	0	0	0
ETHSO3tex	-1.60679e-21	1	0	0	0	0	0	0	0	0	0	0	0	0	0	0	0	0	0	0	0	0	0	0	0	0	0	0	0	0	0	0	0	0	0	0	0	0	0	0	0	0	0	0	0	0	0	0	0
BUTSO3tex	-7.48912e-15	1	0	0	0	0	0	0	0	0	0	0	0	0	0	0	0	0	0	0	0	0	0	0	0	0	0	0	0	0	0	0	0	0	0	0	0	0	0	0	0	0	0	0	0	0	0	0	0
LIPOtex	0	1	0	0	0	0	0	0	0	0	0	0	0	0	0	0	0	0	0	0	0	0	0	0	0	0	0	0	0	0	0	0	0	0	0	0	0	0	0	0	0	0	0	0	0	0	0	0	0
CYANSTpp	4.24232e-21	1	0	0	0	0	0	0	0	0	0	0	0	0	0	0	0	0	0	0	0	0	0	0	0	0	0	0	0	0	0	0	0	0	0	0	0	0	0	0	0	0	0	0	0	0	0	0	0
VALtex	-1.40228e-20	1	0	0	0	0	0	0	0	0	0	0	0	0	0	0	0	0	0	0	0	0	0	0	0	0	0	0	0	0	0	0	0	0	0	0	0	0	0	0	0	0	0	0	0	0	0	0	0
XANtex	4.86951e-21	1	0	0	0	0	0	0	0	0	0	0	0	0	0	0	0	0	0	0	0	0	0	0	0	0	0	0	0	0	0	0	0	0	0	0	0	0	0	0	0	0	0	0	0	0	0	0	0
MCPST	0	1	0	0	0	0	0	0	0	0	0	0	0	0	0	0	0	0	0	0	0	0	0	0	0	0	0	0	0	0	0	0	0	0	0	0	0	0	0	0	0	0	0	0	0	0	0	0	0
XYLtex	-1.01037e-21	1	0	0	0	0	0	0	0	0	0	0	0	0	0	0	0	0	0	0	0	0	0	0	0	0	0	0	0	0	0	0	0	0	0	0	0	0	0	0	0	0	0	0	0	0	0	0	0
PPPNtex	3.71646e-20	1	0	0	0	0	0	0	0	0	0	0	0	0	0	0	0	0	0	0	0	0	0	0	0	0	0	0	0	0	0	0	0	0	0	0	0	0	0	0	0	0	0	0	0	0	0	0	0
ABUTtex	-3.70023e-16	1	0	0	0	0	0	0	0	0	0	0	0	0	0	0	0	0	0	0	0	0	0	0	0	0	0	0	0	0	0	0	0	0	0	0	0	0	0	0	0	0	0	0	0	0	0	0	0
FORtppi	9.53628e-19	1	0	0	0	0	0	0	0	0	0	0	0	0	0	0	0	0	0	0	0	0	0	0	0	0	0	0	0	0	0	0	0	0	0	0	0	0	0	0	0	0	0	0	0	0	0	0	0
PHEMEabcpp	1.80739e-22	1	0	0	0	0	0	0	0	0	0	0	0	0	0	0	0	0	0	0	0	0	0	0	0	0	0	0	0	0	0	0	0	0	0	0	0	0	0	0	0	0	0	0	0	0	0	0	0
METSOX1abcpp	6.3058e-21	1	0	0	0	0	0	0	0	0	0	0	0	0	0	0	0	0	0	0	0	0	0	0	0	0	0	0	0	0	0	0	0	0	0	0	0	0	0	0	0	0	0	0	0	0	0	0	0
PPTtex	-2.0312e-21	1	0	0	0	0	0	0	0	0	0	0	0	0	0	0	0	0	0	0	0	0	0	0	0	0	0	0	0	0	0	0	0	0	0	0	0	0	0	0	0	0	0	0	0	0	0	0	0
GALBDtex	6.10634e-21	1	0	0	0	0	0	0	0	0	0	0	0	0	0	0	0	0	0	0	0	0	0	0	0	0	0	0	0	0	0	0	0	0	0	0	0	0	0	0	0	0	0	0	0	0	0	0	0
LIPAHT2ex	0	1	0	0	0	0	0	0	0	0	0	0	0	0	0	0	0	0	0	0	0	0	0	0	0	0	0	0	0	0	0	0	0	0	0	0	0	0	0	0	0	0	0	0	0	0	0	0	0
DATPHs	-1.00679e-16	1	0	0	0	0	0	0	0	0	0	0	0	0	0	0	0	0	0	0	0	0	0	0	0	0	0	0	0	0	0	0	0	0	0	0	0	0	0	0	0	0	0	0	0	0	0	0	0
GLCTR1	2.2039e-15	1	0	0	0	0	0	0	0	0	0	0	0	0	0	0	0	0	0	0	0	0	0	0	0	0	0	0	0	0	0	0	0	0	0	0	0	0	0	0	0	0	0	0	0	0	0	0	0
LIPAabcpp	1.20392e-21	1	0	0	0	0	0	0	0	0	0	0	0	0	0	0	0	0	0	0	0	0	0	0	0	0	0	0	0	0	0	0	0	0	0	0	0	0	0	0	0	0	0	0	0	0	0	0	0
LIPAHTex	0	1	0	0	0	0	0	0	0	0	0	0	0	0	0	0	0	0	0	0	0	0	0	0	0	0	0	0	0	0	0	0	0	0	0	0	0	0	0	0	0	0	0	0	0	0	0	0	0
LIPACabcpp	0	1	0	0	0	0	0	0	0	0	0	0	0	0	0	0	0	0	0	0	0	0	0	0	0	0	0	0	0	0	0	0	0	0	0	0	0	0	0	0	0	0	0	0	0	0	0	0	0
ECAP1pp	-7.0362e-21	1	0	0	0	0	0	0	0	0	0	0	0	0	0	0	0	0	0	0	0	0	0	0	0	0	0	0	0	0	0	0	0	0	0	0	0	0	0	0	0	0	0	0	0	0	0	0	0
PTRCtex	6.8036e-17	1	0	0	0	0	0	0	0	0	0	0	0	0	0	0	0	0	0	0	0	0	0	0	0	0	0	0	0	0	0	0	0	0	0	0	0	0	0	0	0	0	0	0	0	0	0	0	0
UDCPDPpp	1.44365e-21	1	0	0	0	0	0	0	0	0	0	0	0	0	0	0	0	0	0	0	0	0	0	0	0	0	0	0	0	0	0	0	0	0	0	0	0	0	0	0	0	0	0	0	0	0	0	0	0
GGGABADr	-3.45875e-18	1	0	0	0	0	0	0	0	0	0	0	0	0	0	0	0	0	0	0	0	0	0	0	0	0	0	0	0	0	0	0	0	0	0	0	0	0	0	0	0	0	0	0	0	0	0	0	0
EX_mso3_e	1.68973e-21	1	0	0	0	0	0	0	0	0	0	0	0	0	0	0	0	0	0	0	0	0	0	0	0	0	0	0	0	0	0	0	0	0	0	0	0	0	0	0	0	0	0	0	0	0	0	0	0
EX_23camp_e	6.16272e-22	1	0	0	0	0	0	0	0	0	0	0	0	0	0	0	0	0	0	0	0	0	0	0	0	0	0	0	0	0	0	0	0	0	0	0	0	0	0	0	0	0	0	0	0	0	0	0	0
EX_23cgmp_e	6.25035e-22	1	0	0	0	0	0	0	0	0	0	0	0	0	0	0	0	0	0	0	0	0	0	0	0	0	0	0	0	0	0	0	0	0	0	0	0	0	0	0	0	0	0	0	0	0	0	0	0
EX_23cump_e	7.15248e-22	1	0	0	0	0	0	0	0	0	0	0	0	0	0	0	0	0	0	0	0	0	0	0	0	0	0	0	0	0	0	0	0	0	0	0	0	0	0	0	0	0	0	0	0	0	0	0	0
ECAP2pp	9.22024e-22	1	0	0	0	0	0	0	0	0	0	0	0	0	0	0	0	0	0	0	0	0	0	0	0	0	0	0	0	0	0	0	0	0	0	0	0	0	0	0	0	0	0	0	0	0	0	0	0
ECA4OALpp	2.93768e-21	1	0	0	0	0	0	0	0	0	0	0	0	0	0	0	0	0	0	0	0	0	0	0	0	0	0	0	0	0	0	0	0	0	0	0	0	0	0	0	0	0	0	0	0	0	0	0	0
FE3Ri	1.14355e-20	1	0	0	0	0	0	0	0	0	0	0	0	0	0	0	0	0	0	0	0	0	0	0	0	0	0	0	0	0	0	0	0	0	0	0	0	0	0	0	0	0	0	0	0	0	0	0	0
FE3HOXR3	1.10176e-20	1	0	0	0	0	0	0	0	0	0	0	0	0	0	0	0	0	0	0	0	0	0	0	0	0	0	0	0	0	0	0	0	0	0	0	0	0	0	0	0	0	0	0	0	0	0	0	0
FEENTERR1	8.18436e-21	1	0	0	0	0	0	0	0	0	0	0	0	0	0	0	0	0	0	0	0	0	0	0	0	0	0	0	0	0	0	0	0	0	0	0	0	0	0	0	0	0	0	0	0	0	0	0	0
NODOy	2.98398e-21	1	0	0	0	0	0	0	0	0	0	0	0	0	0	0	0	0	0	0	0	0	0	0	0	0	0	0	0	0	0	0	0	0	0	0	0	0	0	0	0	0	0	0	0	0	0	0	0
PYRtex	5.36213e-21	1	0	0	0	0	0	0	0	0	0	0	0	0	0	0	0	0	0	0	0	0	0	0	0	0	0	0	0	0	0	0	0	0	0	0	0	0	0	0	0	0	0	0	0	0	0	0	0
GALM2pp	6.10635e-21	1	0	0	0	0	0	0	0	0	0	0	0	0	0	0	0	0	0	0	0	0	0	0	0	0	0	0	0	0	0	0	0	0	0	0	0	0	0	0	0	0	0	0	0	0	0	0	0
CU1abcpp	0	1	0	0	0	0	0	0	0	0	0	0	0	0	0	0	0	0	0	0	0	0	0	0	0	0	0	0	0	0	0	0	0	0	0	0	0	0	0	0	0	0	0	0	0	0	0	0	0
HG2abcpp	0	1	0	0	0	0	0	0	0	0	0	0	0	0	0	0	0	0	0	0	0	0	0	0	0	0	0	0	0	0	0	0	0	0	0	0	0	0	0	0	0	0	0	0	0	0	0	0	0
FEENTERR3	1.04526e-20	1	0	0	0	0	0	0	0	0	0	0	0	0	0	0	0	0	0	0	0	0	0	0	0	0	0	0	0	0	0	0	0	0	0	0	0	0	0	0	0	0	0	0	0	0	0	0	0
SULFACtex	-7.18855e-20	1	0	0	0	0	0	0	0	0	0	0	0	0	0	0	0	0	0	0	0	0	0	0	0	0	0	0	0	0	0	0	0	0	0	0	0	0	0	0	0	0	0	0	0	0	0	0	0
EX_sulfac_e	2.06483e-21	1	0	0	0	0	0	0	0	0	0	0	0	0	0	0	0	0	0	0	0	0	0	0	0	0	0	0	0	0	0	0	0	0	0	0	0	0	0	0	0	0	0	0	0	0	0	0	0
EX_butso3_e	9.82928e-22	1	0	0	0	0	0	0	0	0	0	0	0	0	0	0	0	0	0	0	0	0	0	0	0	0	0	0	0	0	0	0	0	0	0	0	0	0	0	0	0	0	0	0	0	0	0	0	0
GLCTR3	2.2039e-15	1	0	0	0	0	0	0	0	0	0	0	0	0	0	0	0	0	0	0	0	0	0	0	0	0	0	0	0	0	0	0	0	0	0	0	0	0	0	0	0	0	0	0	0	0	0	0	0
HEPT4	-6.4397e-15	1	0	0	0	0	0	0	0	0	0	0	0	0	0	0	0	0	0	0	0	0	0	0	0	0	0	0	0	0	0	0	0	0	0	0	0	0	0	0	0	0	0	0	0	0	0	0	0
EX_ethso3_e	1.63737e-21	1	0	0	0	0	0	0	0	0	0	0	0	0	0	0	0	0	0	0	0	0	0	0	0	0	0	0	0	0	0	0	0	0	0	0	0	0	0	0	0	0	0	0	0	0	0	0	0
DSERtex	-1.89613e-21	1	0	0	0	0	0	0	0	0	0	0	0	0	0	0	0	0	0	0	0	0	0	0	0	0	0	0	0	0	0	0	0	0	0	0	0	0	0	0	0	0	0	0	0	0	0	0	0
LA4NTpp	0	1	0	0	0	0	0	0	0	0	0	0	0	0	0	0	0	0	0	0	0	0	0	0	0	0	0	0	0	0	0	0	0	0	0	0	0	0	0	0	0	0	0	0	0	0	0	0	0
NODOx	3.05793e-21	1	0	0	0	0	0	0	0	0	0	0	0	0	0	0	0	0	0	0	0	0	0	0	0	0	0	0	0	0	0	0	0	0	0	0	0	0	0	0	0	0	0	0	0	0	0	0	0
SERtex	-2.20287e-21	1	0	0	0	0	0	0	0	0	0	0	0	0	0	0	0	0	0	0	0	0	0	0	0	0	0	0	0	0	0	0	0	0	0	0	0	0	0	0	0	0	0	0	0	0	0	0	0
NOtex	-1.27256e-19	1	0	0	0	0	0	0	0	0	0	0	0	0	0	0	0	0	0	0	0	0	0	0	0	0	0	0	0	0	0	0	0	0	0	0	0	0	0	0	0	0	0	0	0	0	0	0	0
NOtpp	0	1	0	0	0	0	0	0	0	0	0	0	0	0	0	0	0	0	0	0	0	0	0	0	0	0	0	0	0	0	0	0	0	0	0	0	0	0	0	0	0	0	0	0	0	0	0	0	0
NHFRBO	2.43945e-21	1	0	0	0	0	0	0	0	0	0	0	0	0	0	0	0	0	0	0	0	0	0	0	0	0	0	0	0	0	0	0	0	0	0	0	0	0	0	0	0	0	0	0	0	0	0	0	0
N2Otpp	-2.56206e-21	1	0	0	0	0	0	0	0	0	0	0	0	0	0	0	0	0	0	0	0	0	0	0	0	0	0	0	0	0	0	0	0	0	0	0	0	0	0	0	0	0	0	0	0	0	0	0	0
N2Otex	-2.56286e-21	1	0	0	0	0	0	0	0	0	0	0	0	0	0	0	0	0	0	0	0	0	0	0	0	0	0	0	0	0	0	0	0	0	0	0	0	0	0	0	0	0	0	0	0	0	0	0	0
CRNt8pp	1.38781e-07	0	2.04318e-08	3.89019e-09	1.29557e-07	9.78935e-08	9.93048e-08	1.10036e-07	2.86005e-08	7.54408e-08	6.09111e-08	4.30262e-08	2.65484e-07	7.77594e-08	5.68341e-08	2.96648e-08	1.46867e-07	5.24802e-08	6.78263e-08	4.91692e-08	9.78456e-08	7.90653e-08	7.99522e-08	5.7292e-08	4.48164e-08	2.43609e-07	1.0403e-07	4.37782e-08	6.78123e-07	6.28406e-07	6.5334e-07	6.05454e-07	2.59805e-06	9.2672e-07	9.97913e-07	7.15207e-06	1.56463e-06	1.05852e-05	3.63341e-06	3.9399e-06	2.95891e-05	6.23e-06	3.81152e-05	1.30353e-05	1.41451e-05	0.00010672	2.23734e-05	7.7127e-07	1.02783e-06
CRNt2rpp	-1.38781e-07	0	-2.04318e-08	-3.89019e-09	-1.29557e-07	-9.78935e-08	-9.93048e-08	-1.10036e-07	-2.86005e-08	-7.54408e-08	-6.09111e-08	-4.30262e-08	-2.65484e-07	-7.77594e-08	-5.68341e-08	-2.96648e-08	-1.46867e-07	-5.24802e-08	-6.78263e-08	-4.91692e-08	-9.78456e-08	-7.90653e-08	-7.99522e-08	-5.7292e-08	-4.48164e-08	-2.43609e-07	-1.0403e-07	-4.37782e-08	-6.78123e-07	-6.28406e-07	-6.5334e-07	-6.05454e-07	-2.59805e-06	-9.2672e-07	-9.97913e-07	-7.15207e-06	-1.56463e-06	-1.05852e-05	-3.63341e-06	-3.9399e-06	-2.95891e-05	-6.23e-06	-3.81152e-05	-1.30353e-05	-1.41451e-05	-0.00010672	-2.23734e-05	-7.7127e-07	-1.02783e-06
CRNDt2rpp	1.38781e-07	0	2.04318e-08	3.89019e-09	1.29557e-07	9.78935e-08	9.93048e-08	1.10036e-07	2.86005e-08	7.54408e-08	6.09111e-08	4.30262e-08	2.65484e-07	7.77594e-08	5.68341e-08	2.96648e-08	1.46867e-07	5.24802e-08	6.78263e-08	4.91692e-08	9.78456e-08	7.90653e-08	7.99522e-08	5.7292e-08	4.48164e-08	2.43609e-07	1.0403e-07	4.37782e-08	6.78123e-07	6.28406e-07	6.5334e-07	6.05454e-07	2.59805e-06	9.2672e-07	9.97913e-07	7.15207e-06	1.56463e-06	1.05852e-05	3.63341e-06	3.9399e-06	2.95891e-05	6.23e-06	3.81152e-05	1.30353e-05	1.41451e-05	0.00010672	2.23734e-05	7.7127e-07	1.02783e-06
CTBTt2rpp	3.0749e-18	1	0	0	0	0	0	0	0	0	0	0	0	0	0	0	0	0	0	0	0	0	0	0	0	0	0	0	0	0	0	0	0	0	0	0	0	0	0	0	0	0	0	0	0	0	0	0	0
42A12BOOXpp	4.98778e-21	1	0	0	0	0	0	0	0	0	0	0	0	0	0	0	0	0	0	0	0	0	0	0	0	0	0	0	0	0	0	0	0	0	0	0	0	0	0	0	0	0	0	0	0	0	0	0	0
TYROXDApp	5.25085e-21	1	0	0	0	0	0	0	0	0	0	0	0	0	0	0	0	0	0	0	0	0	0	0	0	0	0	0	0	0	0	0	0	0	0	0	0	0	0	0	0	0	0	0	0	0	0	0	0
PACALDt2rpp	7.01997e-17	1	0	0	0	0	0	0	0	0	0	0	0	0	0	0	0	0	0	0	0	0	0	0	0	0	0	0	0	0	0	0	0	0	0	0	0	0	0	0	0	0	0	0	0	0	0	0	0
PEAMNtex	-6.44015e-22	1	0	0	0	0	0	0	0	0	0	0	0	0	0	0	0	0	0	0	0	0	0	0	0	0	0	0	0	0	0	0	0	0	0	0	0	0	0	0	0	0	0	0	0	0	0	0	0
PACALDtex	2.94707e-18	1	0	0	0	0	0	0	0	0	0	0	0	0	0	0	0	0	0	0	0	0	0	0	0	0	0	0	0	0	0	0	0	0	0	0	0	0	0	0	0	0	0	0	0	0	0	0	0
LIPOt2pp	0	1	0	0	0	0	0	0	0	0	0	0	0	0	0	0	0	0	0	0	0	0	0	0	0	0	0	0	0	0	0	0	0	0	0	0	0	0	0	0	0	0	0	0	0	0	0	0	0
AGM4PA	1.00754e-20	1	0	0	0	0	0	0	0	0	0	0	0	0	0	0	0	0	0	0	0	0	0	0	0	0	0	0	0	0	0	0	0	0	0	0	0	0	0	0	0	0	0	0	0	0	0	0	0
RNDR3b	1.22224e-19	1	0	0	0	0	0	0	0	0	0	0	0	0	0	0	0	0	0	0	0	0	0	0	0	0	0	0	0	0	0	0	0	0	0	0	0	0	0	0	0	0	0	0	0	0	0	0	0
RNDR4b	1.22006e-19	1	0	0	0	0	0	0	0	0	0	0	0	0	0	0	0	0	0	0	0	0	0	0	0	0	0	0	0	0	0	0	0	0	0	0	0	0	0	0	0	0	0	0	0	0	0	0	0
ACGAL1Ptex	-3.3305e-21	1	0	0	0	0	0	0	0	0	0	0	0	0	0	0	0	0	0	0	0	0	0	0	0	0	0	0	0	0	0	0	0	0	0	0	0	0	0	0	0	0	0	0	0	0	0	0	0
ACGALtex	-6.66772e-21	1	0	0	0	0	0	0	0	0	0	0	0	0	0	0	0	0	0	0	0	0	0	0	0	0	0	0	0	0	0	0	0	0	0	0	0	0	0	0	0	0	0	0	0	0	0	0	0
GLCUR1Ptex	2.38612e-21	1	0	0	0	0	0	0	0	0	0	0	0	0	0	0	0	0	0	0	0	0	0	0	0	0	0	0	0	0	0	0	0	0	0	0	0	0	0	0	0	0	0	0	0	0	0	0	0
UDPGLCURtex	-4.62155e-22	1	0	0	0	0	0	0	0	0	0	0	0	0	0	0	0	0	0	0	0	0	0	0	0	0	0	0	0	0	0	0	0	0	0	0	0	0	0	0	0	0	0	0	0	0	0	0	0
UDPGALPpp	6.60657e-21	1	0	0	0	0	0	0	0	0	0	0	0	0	0	0	0	0	0	0	0	0	0	0	0	0	0	0	0	0	0	0	0	0	0	0	0	0	0	0	0	0	0	0	0	0	0	0	0
UACGAMPpp	6.62538e-21	1	0	0	0	0	0	0	0	0	0	0	0	0	0	0	0	0	0	0	0	0	0	0	0	0	0	0	0	0	0	0	0	0	0	0	0	0	0	0	0	0	0	0	0	0	0	0	0
UACGALPpp	6.46955e-21	1	0	0	0	0	0	0	0	0	0	0	0	0	0	0	0	0	0	0	0	0	0	0	0	0	0	0	0	0	0	0	0	0	0	0	0	0	0	0	0	0	0	0	0	0	0	0	0
UGLCURPpp	6.39643e-21	1	0	0	0	0	0	0	0	0	0	0	0	0	0	0	0	0	0	0	0	0	0	0	0	0	0	0	0	0	0	0	0	0	0	0	0	0	0	0	0	0	0	0	0	0	0	0	0
FEROpp	1.14389e-18	1	0	0	0	0	0	0	0	0	0	0	0	0	0	0	0	0	0	0	0	0	0	0	0	0	0	0	0	0	0	0	0	0	0	0	0	0	0	0	0	0	0	0	0	0	0	0	0
ISETACabcpp	9.83255e-15	1	0	0	0	0	0	0	0	0	0	0	0	0	0	0	0	0	0	0	0	0	0	0	0	0	0	0	0	0	0	0	0	0	0	0	0	0	0	0	0	0	0	0	0	0	0	0	0
ISETACtex	-7.46848e-15	1	0	0	0	0	0	0	0	0	0	0	0	0	0	0	0	0	0	0	0	0	0	0	0	0	0	0	0	0	0	0	0	0	0	0	0	0	0	0	0	0	0	0	0	0	0	0	0
GUR1PPpp	8.78255e-21	1	0	0	0	0	0	0	0	0	0	0	0	0	0	0	0	0	0	0	0	0	0	0	0	0	0	0	0	0	0	0	0	0	0	0	0	0	0	0	0	0	0	0	0	0	0	0	0
UDPGtex	6.57922e-21	1	0	0	0	0	0	0	0	0	0	0	0	0	0	0	0	0	0	0	0	0	0	0	0	0	0	0	0	0	0	0	0	0	0	0	0	0	0	0	0	0	0	0	0	0	0	0	0
ACGAL1PPpp	6.66772e-21	1	0	0	0	0	0	0	0	0	0	0	0	0	0	0	0	0	0	0	0	0	0	0	0	0	0	0	0	0	0	0	0	0	0	0	0	0	0	0	0	0	0	0	0	0	0	0	0
UDPGALtex	6.60657e-21	1	0	0	0	0	0	0	0	0	0	0	0	0	0	0	0	0	0	0	0	0	0	0	0	0	0	0	0	0	0	0	0	0	0	0	0	0	0	0	0	0	0	0	0	0	0	0	0
ACGAM1Ptex	2.48814e-21	1	0	0	0	0	0	0	0	0	0	0	0	0	0	0	0	0	0	0	0	0	0	0	0	0	0	0	0	0	0	0	0	0	0	0	0	0	0	0	0	0	0	0	0	0	0	0	0
UACGAMtex	-3.9528e-22	1	0	0	0	0	0	0	0	0	0	0	0	0	0	0	0	0	0	0	0	0	0	0	0	0	0	0	0	0	0	0	0	0	0	0	0	0	0	0	0	0	0	0	0	0	0	0	0
UDPACGALtex	6.46955e-21	1	0	0	0	0	0	0	0	0	0	0	0	0	0	0	0	0	0	0	0	0	0	0	0	0	0	0	0	0	0	0	0	0	0	0	0	0	0	0	0	0	0	0	0	0	0	0	0
AM4PCP	6.60392e-21	1	0	0	0	0	0	0	0	0	0	0	0	0	0	0	0	0	0	0	0	0	0	0	0	0	0	0	0	0	0	0	0	0	0	0	0	0	0	0	0	0	0	0	0	0	0	0	0
AM3PA	2.3482e-20	1	0	0	0	0	0	0	0	0	0	0	0	0	0	0	0	0	0	0	0	0	0	0	0	0	0	0	0	0	0	0	0	0	0	0	0	0	0	0	0	0	0	0	0	0	0	0	0
UM4PCP	-1.73022e-15	1	0	0	0	0	0	0	0	0	0	0	0	0	0	0	0	0	0	0	0	0	0	0	0	0	0	0	0	0	0	0	0	0	0	0	0	0	0	0	0	0	0	0	0	0	0	0	0
CBLAT	0	1	0	0	0	0	0	0	0	0	0	0	0	0	0	0	0	0	0	0	0	0	0	0	0	0	0	0	0	0	0	0	0	0	0	0	0	0	0	0	0	0	0	0	0	0	0	0	0
NTRIR4pp	4.30756e-21	1	0	0	0	0	0	0	0	0	0	0	0	0	0	0	0	0	0	0	0	0	0	0	0	0	0	0	0	0	0	0	0	0	0	0	0	0	0	0	0	0	0	0	0	0	0	0	0
NTRIR3pp	4.29903e-21	1	0	0	0	0	0	0	0	0	0	0	0	0	0	0	0	0	0	0	0	0	0	0	0	0	0	0	0	0	0	0	0	0	0	0	0	0	0	0	0	0	0	0	0	0	0	0	0
INOSTt4pp	8.95286e-21	1	0	0	0	0	0	0	0	0	0	0	0	0	0	0	0	0	0	0	0	0	0	0	0	0	0	0	0	0	0	0	0	0	0	0	0	0	0	0	0	0	0	0	0	0	0	0	0
PHEMEtiex	1.80738e-22	1	0	0	0	0	0	0	0	0	0	0	0	0	0	0	0	0	0	0	0	0	0	0	0	0	0	0	0	0	0	0	0	0	0	0	0	0	0	0	0	0	0	0	0	0	0	0	0
AGM3PA	1.68781e-20	1	0	0	0	0	0	0	0	0	0	0	0	0	0	0	0	0	0	0	0	0	0	0	0	0	0	0	0	0	0	0	0	0	0	0	0	0	0	0	0	0	0	0	0	0	0	0	0
CYANtex	-2.87947e-21	1	0	0	0	0	0	0	0	0	0	0	0	0	0	0	0	0	0	0	0	0	0	0	0	0	0	0	0	0	0	0	0	0	0	0	0	0	0	0	0	0	0	0	0	0	0	0	0
SO3tex	-4.25714e-21	1	0	0	0	0	0	0	0	0	0	0	0	0	0	0	0	0	0	0	0	0	0	0	0	0	0	0	0	0	0	0	0	0	0	0	0	0	0	0	0	0	0	0	0	0	0	0	0
TCYNTtex	-4.25714e-21	1	0	0	0	0	0	0	0	0	0	0	0	0	0	0	0	0	0	0	0	0	0	0	0	0	0	0	0	0	0	0	0	0	0	0	0	0	0	0	0	0	0	0	0	0	0	0	0
ACANTHAT	0	1	0	0	0	0	0	0	0	0	0	0	0	0	0	0	0	0	0	0	0	0	0	0	0	0	0	0	0	0	0	0	0	0	0	0	0	0	0	0	0	0	0	0	0	0	0	0	0
METSOX2abcpp	6.20698e-21	1	0	0	0	0	0	0	0	0	0	0	0	0	0	0	0	0	0	0	0	0	0	0	0	0	0	0	0	0	0	0	0	0	0	0	0	0	0	0	0	0	0	0	0	0	0	0	0
METSOX1tex	6.3058e-21	1	0	0	0	0	0	0	0	0	0	0	0	0	0	0	0	0	0	0	0	0	0	0	0	0	0	0	0	0	0	0	0	0	0	0	0	0	0	0	0	0	0	0	0	0	0	0	0
METSOX2tex	6.20698e-21	1	0	0	0	0	0	0	0	0	0	0	0	0	0	0	0	0	0	0	0	0	0	0	0	0	0	0	0	0	0	0	0	0	0	0	0	0	0	0	0	0	0	0	0	0	0	0	0
3UMPtex	2.71987e-21	1	0	0	0	0	0	0	0	0	0	0	0	0	0	0	0	0	0	0	0	0	0	0	0	0	0	0	0	0	0	0	0	0	0	0	0	0	0	0	0	0	0	0	0	0	0	0	0
MSO3abcpp	-6.43784e-15	1	0	0	0	0	0	0	0	0	0	0	0	0	0	0	0	0	0	0	0	0	0	0	0	0	0	0	0	0	0	0	0	0	0	0	0	0	0	0	0	0	0	0	0	0	0	0	0
MSO3tex	-1.22901e-18	1	0	0	0	0	0	0	0	0	0	0	0	0	0	0	0	0	0	0	0	0	0	0	0	0	0	0	0	0	0	0	0	0	0	0	0	0	0	0	0	0	0	0	0	0	0	0	0
FECRMR1	8.77223e-21	1	0	0	0	0	0	0	0	0	0	0	0	0	0	0	0	0	0	0	0	0	0	0	0	0	0	0	0	0	0	0	0	0	0	0	0	0	0	0	0	0	0	0	0	0	0	0	0
FECRMR2	1.0554e-20	1	0	0	0	0	0	0	0	0	0	0	0	0	0	0	0	0	0	0	0	0	0	0	0	0	0	0	0	0	0	0	0	0	0	0	0	0	0	0	0	0	0	0	0	0	0	0	0
TDP	3.06277e-20	1	0	0	0	0	0	0	0	0	0	0	0	0	0	0	0	0	0	0	0	0	0	0	0	0	0	0	0	0	0	0	0	0	0	0	0	0	0	0	0	0	0	0	0	0	0	0	0
3PEPTabcpp	2.46233e-20	1	0	0	0	0	0	0	0	0	0	0	0	0	0	0	0	0	0	0	0	0	0	0	0	0	0	0	0	0	0	0	0	0	0	0	0	0	0	0	0	0	0	0	0	0	0	0	0
4PEPTabcpp	1.28856e-20	1	0	0	0	0	0	0	0	0	0	0	0	0	0	0	0	0	0	0	0	0	0	0	0	0	0	0	0	0	0	0	0	0	0	0	0	0	0	0	0	0	0	0	0	0	0	0	0
3GMPtex	2.8614e-21	1	0	0	0	0	0	0	0	0	0	0	0	0	0	0	0	0	0	0	0	0	0	0	0	0	0	0	0	0	0	0	0	0	0	0	0	0	0	0	0	0	0	0	0	0	0	0	0
FALDtpp	3.46805e-16	1	0	0	0	0	0	0	0	0	0	0	0	0	0	0	0	0	0	0	0	0	0	0	0	0	0	0	0	0	0	0	0	0	0	0	0	0	0	0	0	0	0	0	0	0	0	0	0
EX_tym_e	2.02793e-21	1	0	0	0	0	0	0	0	0	0	0	0	0	0	0	0	0	0	0	0	0	0	0	0	0	0	0	0	0	0	0	0	0	0	0	0	0	0	0	0	0	0	0	0	0	0	0	0
AGM3Pt2pp	2.29071e-20	1	0	0	0	0	0	0	0	0	0	0	0	0	0	0	0	0	0	0	0	0	0	0	0	0	0	0	0	0	0	0	0	0	0	0	0	0	0	0	0	0	0	0	0	0	0	0	0
SO4tex	0.272748	0	1.13259e-11	-3.49222e-13	4.82325e-10	2.3655e-10	-2.66664e-10	-7.18864e-11	-8.30071e-11	-6.6597e-11	-3.72668e-10	8.24814e-11	1	1.09434e-10	-2.30524e-10	-2.52243e-11	1.40371e-09	-8.91216e-12	5.66104e-12	-6.54391e-10	1	-2.25139e-10	-2.85861e-10	-4.34505e-10	3.87465e-10	3.41347e-09	5.89594e-10	8.42425e-11	7.68666e-09	2.0129e-09	4.93937e-09	6.67031e-09	-7.03615e-09	-5.72847e-09	9.42759e-09	-1.5228e-07	6.75398e-09	-2.38461e-08	-2.02095e-08	-1.76958e-08	-4.60136e-07	-3.29457e-08	2.79965e-07	-1.12159e-08	-2.21409e-07	-1.35174e-07	-2.43472e-07	-2.51922e-09	2.28141e-08
AGM4Pt2pp	3.16166e-20	1	0	0	0	0	0	0	0	0	0	0	0	0	0	0	0	0	0	0	0	0	0	0	0	0	0	0	0	0	0	0	0	0	0	0	0	0	0	0	0	0	0	0	0	0	0	0	0
AGMt2pp	3.24019e-20	1	0	0	0	0	0	0	0	0	0	0	0	0	0	0	0	0	0	0	0	0	0	0	0	0	0	0	0	0	0	0	0	0	0	0	0	0	0	0	0	0	0	0	0	0	0	0	0
FECRMexs	5.01292e-20	1	0	0	0	0	0	0	0	0	0	0	0	0	0	0	0	0	0	0	0	0	0	0	0	0	0	0	0	0	0	0	0	0	0	0	0	0	0	0	0	0	0	0	0	0	0	0	0
ARBTNR1	8.72755e-21	1	0	0	0	0	0	0	0	0	0	0	0	0	0	0	0	0	0	0	0	0	0	0	0	0	0	0	0	0	0	0	0	0	0	0	0	0	0	0	0	0	0	0	0	0	0	0	0
ARBTNR2	1.04893e-20	1	0	0	0	0	0	0	0	0	0	0	0	0	0	0	0	0	0	0	0	0	0	0	0	0	0	0	0	0	0	0	0	0	0	0	0	0	0	0	0	0	0	0	0	0	0	0	0
METSOXR1	3.47531e-15	1	0	0	0	0	0	0	0	0	0	0	0	0	0	0	0	0	0	0	0	0	0	0	0	0	0	0	0	0	0	0	0	0	0	0	0	0	0	0	0	0	0	0	0	0	0	0	0
METSOXR2	2.44865e-20	1	0	0	0	0	0	0	0	0	0	0	0	0	0	0	0	0	0	0	0	0	0	0	0	0	0	0	0	0	0	0	0	0	0	0	0	0	0	0	0	0	0	0	0	0	0	0	0
DAPAL	-8.61653e-17	1	0	0	0	0	0	0	0	0	0	0	0	0	0	0	0	0	0	0	0	0	0	0	0	0	0	0	0	0	0	0	0	0	0	0	0	0	0	0	0	0	0	0	0	0	0	0	0
AMPTASECG	-1.30303e-16	1	0	0	0	0	0	0	0	0	0	0	0	0	0	0	0	0	0	0	0	0	0	0	0	0	0	0	0	0	0	0	0	0	0	0	0	0	0	0	0	0	0	0	0	0	0	0	0
EX_imp_e	6.75061e-22	1	0	0	0	0	0	0	0	0	0	0	0	0	0	0	0	0	0	0	0	0	0	0	0	0	0	0	0	0	0	0	0	0	0	0	0	0	0	0	0	0	0	0	0	0	0	0	0
DOPAtex	-1.98015e-21	1	0	0	0	0	0	0	0	0	0	0	0	0	0	0	0	0	0	0	0	0	0	0	0	0	0	0	0	0	0	0	0	0	0	0	0	0	0	0	0	0	0	0	0	0	0	0	0
4HOXPACDtex	-5.25084e-21	1	0	0	0	0	0	0	0	0	0	0	0	0	0	0	0	0	0	0	0	0	0	0	0	0	0	0	0	0	0	0	0	0	0	0	0	0	0	0	0	0	0	0	0	0	0	0	0
ARBTNR3	1.13559e-20	1	0	0	0	0	0	0	0	0	0	0	0	0	0	0	0	0	0	0	0	0	0	0	0	0	0	0	0	0	0	0	0	0	0	0	0	0	0	0	0	0	0	0	0	0	0	0	0
ARBTNexs	5.04239e-20	1	0	0	0	0	0	0	0	0	0	0	0	0	0	0	0	0	0	0	0	0	0	0	0	0	0	0	0	0	0	0	0	0	0	0	0	0	0	0	0	0	0	0	0	0	0	0	0
FEOXAMexs	-2.92934e-17	1	0	0	0	0	0	0	0	0	0	0	0	0	0	0	0	0	0	0	0	0	0	0	0	0	0	0	0	0	0	0	0	0	0	0	0	0	0	0	0	0	0	0	0	0	0	0	0
LACZpp	6.03728e-21	1	0	0	0	0	0	0	0	0	0	0	0	0	0	0	0	0	0	0	0	0	0	0	0	0	0	0	0	0	0	0	0	0	0	0	0	0	0	0	0	0	0	0	0	0	0	0	0
SPMDtex	1.88035e-21	1	0	0	0	0	0	0	0	0	0	0	0	0	0	0	0	0	0	0	0	0	0	0	0	0	0	0	0	0	0	0	0	0	0	0	0	0	0	0	0	0	0	0	0	0	0	0	0
GPDDA1pp	5.59815e-21	1	0	0	0	0	0	0	0	0	0	0	0	0	0	0	0	0	0	0	0	0	0	0	0	0	0	0	0	0	0	0	0	0	0	0	0	0	0	0	0	0	0	0	0	0	0	0	0
GPDDA5pp	6.72936e-21	1	0	0	0	0	0	0	0	0	0	0	0	0	0	0	0	0	0	0	0	0	0	0	0	0	0	0	0	0	0	0	0	0	0	0	0	0	0	0	0	0	0	0	0	0	0	0	0
ETHAtex	5.31465e-22	1	0	0	0	0	0	0	0	0	0	0	0	0	0	0	0	0	0	0	0	0	0	0	0	0	0	0	0	0	0	0	0	0	0	0	0	0	0	0	0	0	0	0	0	0	0	0	0
G3PStex	-9.79371e-22	1	0	0	0	0	0	0	0	0	0	0	0	0	0	0	0	0	0	0	0	0	0	0	0	0	0	0	0	0	0	0	0	0	0	0	0	0	0	0	0	0	0	0	0	0	0	0	0
FEOXAMR1	8.52716e-21	1	0	0	0	0	0	0	0	0	0	0	0	0	0	0	0	0	0	0	0	0	0	0	0	0	0	0	0	0	0	0	0	0	0	0	0	0	0	0	0	0	0	0	0	0	0	0	0
FEOXAMR2	1.01997e-20	1	0	0	0	0	0	0	0	0	0	0	0	0	0	0	0	0	0	0	0	0	0	0	0	0	0	0	0	0	0	0	0	0	0	0	0	0	0	0	0	0	0	0	0	0	0	0	0
FEOXAMR3	1.10176e-20	1	0	0	0	0	0	0	0	0	0	0	0	0	0	0	0	0	0	0	0	0	0	0	0	0	0	0	0	0	0	0	0	0	0	0	0	0	0	0	0	0	0	0	0	0	0	0	0
PTHRpp	5.75855e-21	1	0	0	0	0	0	0	0	0	0	0	0	0	0	0	0	0	0	0	0	0	0	0	0	0	0	0	0	0	0	0	0	0	0	0	0	0	0	0	0	0	0	0	0	0	0	0	0
FEENTERR2	9.71375e-21	1	0	0	0	0	0	0	0	0	0	0	0	0	0	0	0	0	0	0	0	0	0	0	0	0	0	0	0	0	0	0	0	0	0	0	0	0	0	0	0	0	0	0	0	0	0	0	0
FLVR	2.8891e-20	1	0	0	0	0	0	0	0	0	0	0	0	0	0	0	0	0	0	0	0	0	0	0	0	0	0	0	0	0	0	0	0	0	0	0	0	0	0	0	0	0	0	0	0	0	0	0	0
SUCCtex	5.46756e-21	1	0	0	0	0	0	0	0	0	0	0	0	0	0	0	0	0	0	0	0	0	0	0	0	0	0	0	0	0	0	0	0	0	0	0	0	0	0	0	0	0	0	0	0	0	0	0	0
FE3HOXR1	8.52716e-21	1	0	0	0	0	0	0	0	0	0	0	0	0	0	0	0	0	0	0	0	0	0	0	0	0	0	0	0	0	0	0	0	0	0	0	0	0	0	0	0	0	0	0	0	0	0	0	0
FEENTERexs	5.54201e-20	1	0	0	0	0	0	0	0	0	0	0	0	0	0	0	0	0	0	0	0	0	0	0	0	0	0	0	0	0	0	0	0	0	0	0	0	0	0	0	0	0	0	0	0	0	0	0	0
SUCRtex	0	1	0	0	0	0	0	0	0	0	0	0	0	0	0	0	0	0	0	0	0	0	0	0	0	0	0	0	0	0	0	0	0	0	0	0	0	0	0	0	0	0	0	0	0	0	0	0	0
FE3HOXexs	-2.92934e-17	1	0	0	0	0	0	0	0	0	0	0	0	0	0	0	0	0	0	0	0	0	0	0	0	0	0	0	0	0	0	0	0	0	0	0	0	0	0	0	0	0	0	0	0	0	0	0	0
FECRMR3	1.14317e-20	1	0	0	0	0	0	0	0	0	0	0	0	0	0	0	0	0	0	0	0	0	0	0	0	0	0	0	0	0	0	0	0	0	0	0	0	0	0	0	0	0	0	0	0	0	0	0	0
FDMO2	5.51004e-21	1	0	0	0	0	0	0	0	0	0	0	0	0	0	0	0	0	0	0	0	0	0	0	0	0	0	0	0	0	0	0	0	0	0	0	0	0	0	0	0	0	0	0	0	0	0	0	0
LALGP	2.65535e-20	1	0	0	0	0	0	0	0	0	0	0	0	0	0	0	0	0	0	0	0	0	0	0	0	0	0	0	0	0	0	0	0	0	0	0	0	0	0	0	0	0	0	0	0	0	0	0	0
AGM4PApp	1.80407e-20	1	0	0	0	0	0	0	0	0	0	0	0	0	0	0	0	0	0	0	0	0	0	0	0	0	0	0	0	0	0	0	0	0	0	0	0	0	0	0	0	0	0	0	0	0	0	0	0
ARABDI	0	1	0	0	0	0	0	0	0	0	0	0	0	0	0	0	0	0	0	0	0	0	0	0	0	0	0	0	0	0	0	0	0	0	0	0	0	0	0	0	0	0	0	0	0	0	0	0	0
AGt3	0	1	0	0	0	0	0	0	0	0	0	0	0	0	0	0	0	0	0	0	0	0	0	0	0	0	0	0	0	0	0	0	0	0	0	0	0	0	0	0	0	0	0	0	0	0	0	0	0
CD2t3pp	2.32747e-19	1	0	0	0	0	0	0	0	0	0	0	0	0	0	0	0	0	0	0	0	0	0	0	0	0	0	0	0	0	0	0	0	0	0	0	0	0	0	0	0	0	0	0	0	0	0	0	0
ZNabcpp	3.06277e-20	1	0	0	0	0	0	0	0	0	0	0	0	0	0	0	0	0	0	0	0	0	0	0	0	0	0	0	0	0	0	0	0	0	0	0	0	0	0	0	0	0	0	0	0	0	0	0	0
SKMt2pp	6.16165e-21	1	0	0	0	0	0	0	0	0	0	0	0	0	0	0	0	0	0	0	0	0	0	0	0	0	0	0	0	0	0	0	0	0	0	0	0	0	0	0	0	0	0	0	0	0	0	0	0
FE2t2pp	1.24424e-19	1	0	0	0	0	0	0	0	0	0	0	0	0	0	0	0	0	0	0	0	0	0	0	0	0	0	0	0	0	0	0	0	0	0	0	0	0	0	0	0	0	0	0	0	0	0	0	0
GLYC2Ptex	-1.53739e-21	1	0	0	0	0	0	0	0	0	0	0	0	0	0	0	0	0	0	0	0	0	0	0	0	0	0	0	0	0	0	0	0	0	0	0	0	0	0	0	0	0	0	0	0	0	0	0	0
PSERtex	5.10389e-21	1	0	0	0	0	0	0	0	0	0	0	0	0	0	0	0	0	0	0	0	0	0	0	0	0	0	0	0	0	0	0	0	0	0	0	0	0	0	0	0	0	0	0	0	0	0	0	0
TARTRtex	-1.83979e-21	1	0	0	0	0	0	0	0	0	0	0	0	0	0	0	0	0	0	0	0	0	0	0	0	0	0	0	0	0	0	0	0	0	0	0	0	0	0	0	0	0	0	0	0	0	0	0	0
R5Ptex	5.9648e-21	1	0	0	0	0	0	0	0	0	0	0	0	0	0	0	0	0	0	0	0	0	0	0	0	0	0	0	0	0	0	0	0	0	0	0	0	0	0	0	0	0	0	0	0	0	0	0	0
THRPtex	5.75855e-21	1	0	0	0	0	0	0	0	0	0	0	0	0	0	0	0	0	0	0	0	0	0	0	0	0	0	0	0	0	0	0	0	0	0	0	0	0	0	0	0	0	0	0	0	0	0	0	0
TYRPtex	6.36134e-21	1	0	0	0	0	0	0	0	0	0	0	0	0	0	0	0	0	0	0	0	0	0	0	0	0	0	0	0	0	0	0	0	0	0	0	0	0	0	0	0	0	0	0	0	0	0	0	0
R5PPpp	5.9648e-21	1	0	0	0	0	0	0	0	0	0	0	0	0	0	0	0	0	0	0	0	0	0	0	0	0	0	0	0	0	0	0	0	0	0	0	0	0	0	0	0	0	0	0	0	0	0	0	0
PSP_Lpp	5.10389e-21	1	0	0	0	0	0	0	0	0	0	0	0	0	0	0	0	0	0	0	0	0	0	0	0	0	0	0	0	0	0	0	0	0	0	0	0	0	0	0	0	0	0	0	0	0	0	0	0
TYRPpp	6.36134e-21	1	0	0	0	0	0	0	0	0	0	0	0	0	0	0	0	0	0	0	0	0	0	0	0	0	0	0	0	0	0	0	0	0	0	0	0	0	0	0	0	0	0	0	0	0	0	0	0
R1PK	0.551236	0	2.31229e-10	-4.57713e-12	0.570776	0.356164	0.575342	0.356164	1.07681e-10	0.141553	0.141553	-3.95037e-10	0.214612	1.74496e-09	8.4322e-10	1.66716e-09	0.570776	4.49794e-09	-2.81781e-09	6.7341e-10	0.214612	4.45803e-09	3.9947e-09	-6.397e-10	-2.50397e-09	0.356164	7.29253e-09	1.13057e-09	0.56621	0.356164	0.579909	0.465753	0.283105	0.283105	0.283105	0.283104	0.283105	0.283104	0.283105	0.283105	0.283103	0.283104	0.566205	0.566211	0.566208	0.566203	0.566206	0.56621	-3.95856e-08
PAPSR2	0.108524	0	-3.10676e-11	-3.46726e-14	3.09747e-10	-1.18261e-09	-5.80967e-11	1.73642e-09	-3.30601e-10	-5.22415e-10	-9.30737e-11	6.56883e-10	0.4	-7.00363e-10	-2.01847e-11	1.48877e-11	2.33121e-09	3.2387e-11	4.01717e-10	-1.24456e-09	0.4	-1.03384e-09	8.59087e-10	5.38481e-10	7.9948e-10	-1.6439e-09	-8.07052e-10	9.54573e-11	4.30095e-09	1.14939e-08	2.42504e-09	3.00612e-09	-4.07544e-08	-3.19599e-10	5.50527e-09	-5.10996e-08	-1.88101e-08	2.17721e-10	-5.93027e-08	2.44158e-09	-1.311e-07	-1.07661e-07	1.97616e-07	-1.98119e-07	-7.72748e-08	5.78576e-08	-4.03398e-07	4.78388e-10	2.29576e-08
GRXR	0.108524	0	-3.10676e-11	-3.46726e-14	3.09747e-10	-1.18261e-09	-5.80967e-11	1.73642e-09	-3.30601e-10	-5.22415e-10	-9.30737e-11	6.56883e-10	0.4	-7.00363e-10	-2.01847e-11	1.48877e-11	2.33121e-09	3.2387e-11	4.01717e-10	-1.24456e-09	0.4	-1.03384e-09	8.59087e-10	5.38481e-10	7.9948e-10	-1.6439e-09	-8.07052e-10	9.54573e-11	4.30095e-09	1.14939e-08	2.42504e-09	3.00612e-09	-4.07544e-08	-3.19599e-10	5.50527e-09	-5.10996e-08	-1.88101e-08	2.17721e-10	-5.93027e-08	2.44158e-09	-1.311e-07	-1.07661e-07	1.97616e-07	-1.98119e-07	-7.72748e-08	5.78576e-08	-4.03398e-07	4.78388e-10	2.29576e-08
RNDR1b	1.22214e-19	1	0	0	0	0	0	0	0	0	0	0	0	0	0	0	0	0	0	0	0	0	0	0	0	0	0	0	0	0	0	0	0	0	0	0	0	0	0	0	0	0	0	0	0	0	0	0	0
R15BPK	0.551236	0	2.31229e-10	-4.57713e-12	0.570776	0.356164	0.575342	0.356164	1.07681e-10	0.141553	0.141553	-3.95037e-10	0.214612	1.74496e-09	8.4322e-10	1.66716e-09	0.570776	4.49794e-09	-2.81781e-09	6.7341e-10	0.214612	4.45803e-09	3.9947e-09	-6.397e-10	-2.50397e-09	0.356164	7.29253e-09	1.13057e-09	0.56621	0.356164	0.579909	0.465753	0.283105	0.283105	0.283105	0.283104	0.283105	0.283104	0.283105	0.283105	0.283103	0.283104	0.566205	0.566211	0.566208	0.566203	0.566206	0.56621	-3.95856e-08
Kabcpp	4.06296e-20	1	0	0	0	0	0	0	0	0	0	0	0	0	0	0	0	0	0	0	0	0	0	0	0	0	0	0	0	0	0	0	0	0	0	0	0	0	0	0	0	0	0	0	0	0	0	0	0
RNDR2b	1.22334e-19	1	0	0	0	0	0	0	0	0	0	0	0	0	0	0	0	0	0	0	0	0	0	0	0	0	0	0	0	0	0	0	0	0	0	0	0	0	0	0	0	0	0	0	0	0	0	0	0
TAURtex	-8.35345e-20	1	0	0	0	0	0	0	0	0	0	0	0	0	0	0	0	0	0	0	0	0	0	0	0	0	0	0	0	0	0	0	0	0	0	0	0	0	0	0	0	0	0	0	0	0	0	0	0
FACOAE181	0.0212723	0	7.12125e-16	2.04646e-17	1.07231e-14	1.13484e-14	2.96278e-14	4.55336e-14	9.15828e-15	1.72368e-14	7.80965e-15	5.54206e-15	3.97555e-14	8.37075e-15	1.17026e-15	9.01851e-16	3.68743e-15	1.25911e-15	5.02088e-15	6.53553e-15	1.56196e-14	1.26602e-14	-3.09147e-15	-2.28724e-15	-2.1668e-15	-1.33302e-14	-2.27006e-14	-7.42625e-15	-1.88654e-13	-1.83348e-13	7.29778e-15	7.59432e-15	3.04983e-14	1.0592e-14	-1.56156e-13	-1.18766e-12	2	-1.76014e-12	-1.11694e-12	-1.21325e-12	-9.2073e-12	2	-1.48374e-11	-5.04995e-12	-5.48563e-12	-4.16244e-11	4	1.73163e-14	2.32012e-14
FACOAE160	0.0365628	0	2.31224e-16	5.91301e-18	3.37043e-15	3.61378e-15	1.29743e-14	1.99614e-14	3.98875e-15	7.55607e-15	3.36893e-14	2.37609e-14	1.7218e-13	3.56173e-14	4.39447e-14	3.67146e-14	1.54101e-13	5.0714e-14	1.93408e-14	2.61734e-14	6.31974e-14	5.08805e-14	2.15108e-15	1.59316e-15	1.43913e-15	8.89243e-15	-1.94316e-14	-6.40481e-15	-1.61268e-13	-1.56507e-13	3.01179e-13	3.10455e-13	1.21868e-12	2	4.10694e-13	3.1154e-12	6.49876e-13	4.61699e-12	2	9.22385e-13	6.99766e-12	1.45947e-12	-5.98973e-12	4	-2.21453e-12	-1.68033e-11	-5.50927e-12	-1.47437e-13	-2.00615e-13
FACOAE140	0.0124452	0	-1.19081e-15	-5.07005e-17	-2.64421e-14	-2.83425e-14	-2.75706e-14	-2.77556e-14	-2.72517e-15	-1.06335e-14	-1.60148e-14	-1.13817e-14	-8.1963e-14	-1.72011e-14	-1.04954e-14	-8.56427e-15	-3.58034e-14	-1.18917e-14	-8.55252e-15	-1.09338e-14	-2.59546e-14	-2.10946e-14	-7.58189e-15	-5.61461e-15	-4.96044e-15	-3.05719e-14	-5.44956e-15	-2.02023e-15	-4.36086e-14	-4.22491e-14	-6.00101e-14	3.56011e-14	2	4.62827e-14	-3.68803e-14	-2.72368e-13	-5.78049e-14	2	-1.16376e-13	-1.26534e-13	-9.54143e-13	-1.13142e-12	4	2.44113e-12	2.6515e-12	2.01291e-11	3.28914e-12	8.66568e-14	1.18718e-13
LEUabcpp	3.04259e-20	1	0	0	0	0	0	0	0	0	0	0	0	0	0	0	0	0	0	0	0	0	0	0	0	0	0	0	0	0	0	0	0	0	0	0	0	0	0	0	0	0	0	0	0	0	0	0	0
L_LACt2rpp	0	1	0	0	0	0	0	0	0	0	0	0	0	0	0	0	0	0	0	0	0	0	0	0	0	0	0	0	0	0	0	0	0	0	0	0	0	0	0	0	0	0	0	0	0	0	0	0	0
MALt2_2pp	6.22115e-20	1	0	0	0	0	0	0	0	0	0	0	0	0	0	0	0	0	0	0	0	0	0	0	0	0	0	0	0	0	0	0	0	0	0	0	0	0	0	0	0	0	0	0	0	0	0	0	0
CPGNR1	8.71277e-21	1	0	0	0	0	0	0	0	0	0	0	0	0	0	0	0	0	0	0	0	0	0	0	0	0	0	0	0	0	0	0	0	0	0	0	0	0	0	0	0	0	0	0	0	0	0	0	0
CPGNR2	1.04681e-20	1	0	0	0	0	0	0	0	0	0	0	0	0	0	0	0	0	0	0	0	0	0	0	0	0	0	0	0	0	0	0	0	0	0	0	0	0	0	0	0	0	0	0	0	0	0	0	0
THRtex	-1.69882e-21	1	0	0	0	0	0	0	0	0	0	0	0	0	0	0	0	0	0	0	0	0	0	0	0	0	0	0	0	0	0	0	0	0	0	0	0	0	0	0	0	0	0	0	0	0	0	0	0
CPGNR3	1.1331e-20	1	0	0	0	0	0	0	0	0	0	0	0	0	0	0	0	0	0	0	0	0	0	0	0	0	0	0	0	0	0	0	0	0	0	0	0	0	0	0	0	0	0	0	0	0	0	0	0
CPGNUtpp	5.41752e-20	1	0	0	0	0	0	0	0	0	0	0	0	0	0	0	0	0	0	0	0	0	0	0	0	0	0	0	0	0	0	0	0	0	0	0	0	0	0	0	0	0	0	0	0	0	0	0	0
CPGNUtex	5.41177e-20	1	0	0	0	0	0	0	0	0	0	0	0	0	0	0	0	0	0	0	0	0	0	0	0	0	0	0	0	0	0	0	0	0	0	0	0	0	0	0	0	0	0	0	0	0	0	0	0
MALt2_3pp	4.14743e-20	1	0	0	0	0	0	0	0	0	0	0	0	0	0	0	0	0	0	0	0	0	0	0	0	0	0	0	0	0	0	0	0	0	0	0	0	0	0	0	0	0	0	0	0	0	0	0	0
MALTabcpp	0	1	0	0	0	0	0	0	0	0	0	0	0	0	0	0	0	0	0	0	0	0	0	0	0	0	0	0	0	0	0	0	0	0	0	0	0	0	0	0	0	0	0	0	0	0	0	0	0
MALTHXabcpp	0	1	0	0	0	0	0	0	0	0	0	0	0	0	0	0	0	0	0	0	0	0	0	0	0	0	0	0	0	0	0	0	0	0	0	0	0	0	0	0	0	0	0	0	0	0	0	0	0
MALTPTabcpp	0	1	0	0	0	0	0	0	0	0	0	0	0	0	0	0	0	0	0	0	0	0	0	0	0	0	0	0	0	0	0	0	0	0	0	0	0	0	0	0	0	0	0	0	0	0	0	0	0
AAMYL	0	1	0	0	0	0	0	0	0	0	0	0	0	0	0	0	0	0	0	0	0	0	0	0	0	0	0	0	0	0	0	0	0	0	0	0	0	0	0	0	0	0	0	0	0	0	0	0	0
AAMYLpp	0	1	0	0	0	0	0	0	0	0	0	0	0	0	0	0	0	0	0	0	0	0	0	0	0	0	0	0	0	0	0	0	0	0	0	0	0	0	0	0	0	0	0	0	0	0	0	0	0
MALTTRabcpp	0	1	0	0	0	0	0	0	0	0	0	0	0	0	0	0	0	0	0	0	0	0	0	0	0	0	0	0	0	0	0	0	0	0	0	0	0	0	0	0	0	0	0	0	0	0	0	0	0
THMDtex	-2.68222e-21	1	0	0	0	0	0	0	0	0	0	0	0	0	0	0	0	0	0	0	0	0	0	0	0	0	0	0	0	0	0	0	0	0	0	0	0	0	0	0	0	0	0	0	0	0	0	0	0
MALTTTRabcpp	0	1	0	0	0	0	0	0	0	0	0	0	0	0	0	0	0	0	0	0	0	0	0	0	0	0	0	0	0	0	0	0	0	0	0	0	0	0	0	0	0	0	0	0	0	0	0	0	0
MAN6Pt6_2pp	6.03399e-21	1	0	0	0	0	0	0	0	0	0	0	0	0	0	0	0	0	0	0	0	0	0	0	0	0	0	0	0	0	0	0	0	0	0	0	0	0	0	0	0	0	0	0	0	0	0	0	0
FACOAL80t2pp	6.26403e-21	1	0	0	0	0	0	0	0	0	0	0	0	0	0	0	0	0	0	0	0	0	0	0	0	0	0	0	0	0	0	0	0	0	0	0	0	0	0	0	0	0	0	0	0	0	0	0	0
PPGPPDP	4.31111e-20	1	0	0	0	0	0	0	0	0	0	0	0	0	0	0	0	0	0	0	0	0	0	0	0	0	0	0	0	0	0	0	0	0	0	0	0	0	0	0	0	0	0	0	0	0	0	0	0
CPGNabcpp	6.10236e-20	1	0	0	0	0	0	0	0	0	0	0	0	0	0	0	0	0	0	0	0	0	0	0	0	0	0	0	0	0	0	0	0	0	0	0	0	0	0	0	0	0	0	0	0	0	0	0	0
CPGNexs	5.0168e-20	1	0	0	0	0	0	0	0	0	0	0	0	0	0	0	0	0	0	0	0	0	0	0	0	0	0	0	0	0	0	0	0	0	0	0	0	0	0	0	0	0	0	0	0	0	0	0	0
MANGLYCptspp	6.21336e-21	1	0	0	0	0	0	0	0	0	0	0	0	0	0	0	0	0	0	0	0	0	0	0	0	0	0	0	0	0	0	0	0	0	0	0	0	0	0	0	0	0	0	0	0	0	0	0	0
MELIBt2pp	1.27712e-19	1	0	0	0	0	0	0	0	0	0	0	0	0	0	0	0	0	0	0	0	0	0	0	0	0	0	0	0	0	0	0	0	0	0	0	0	0	0	0	0	0	0	0	0	0	0	0	0
CBIuabcpp	0	1	0	0	0	0	0	0	0	0	0	0	0	0	0	0	0	0	0	0	0	0	0	0	0	0	0	0	0	0	0	0	0	0	0	0	0	0	0	0	0	0	0	0	0	0	0	0	0
METabcpp	5.14164e-20	1	0	0	0	0	0	0	0	0	0	0	0	0	0	0	0	0	0	0	0	0	0	0	0	0	0	0	0	0	0	0	0	0	0	0	0	0	0	0	0	0	0	0	0	0	0	0	0
CITtex	5.08444e-18	1	0	0	0	0	0	0	0	0	0	0	0	0	0	0	0	0	0	0	0	0	0	0	0	0	0	0	0	0	0	0	0	0	0	0	0	0	0	0	0	0	0	0	0	0	0	0	0
ACGAtex	-9.14828e-22	1	0	0	0	0	0	0	0	0	0	0	0	0	0	0	0	0	0	0	0	0	0	0	0	0	0	0	0	0	0	0	0	0	0	0	0	0	0	0	0	0	0	0	0	0	0	0	0
DDCAtexi	0	1	0	0	0	0	0	0	0	0	0	0	0	0	0	0	0	0	0	0	0	0	0	0	0	0	0	0	0	0	0	0	0	0	0	0	0	0	0	0	0	0	0	0	0	0	0	0	0
TTDCAtexi	0	1	0	0	0	0	0	0	0	0	0	0	0	0	0	0	0	0	0	0	0	0	0	0	0	0	0	0	0	0	0	0	0	0	0	0	0	0	0	0	0	0	0	0	0	0	0	0	0
HDCAtexi	0	1	0	0	0	0	0	0	0	0	0	0	0	0	0	0	0	0	0	0	0	0	0	0	0	0	0	0	0	0	0	0	0	0	0	0	0	0	0	0	0	0	0	0	0	0	0	0	0
GUACYC	-4.04954e-15	1	0	0	0	0	0	0	0	0	0	0	0	0	0	0	0	0	0	0	0	0	0	0	0	0	0	0	0	0	0	0	0	0	0	0	0	0	0	0	0	0	0	0	0	0	0	0	0
EX_fe3hox_un_e	4.69829e-21	1	0	0	0	0	0	0	0	0	0	0	0	0	0	0	0	0	0	0	0	0	0	0	0	0	0	0	0	0	0	0	0	0	0	0	0	0	0	0	0	0	0	0	0	0	0	0	0
GGPTRCS	2.14381e-20	1	0	0	0	0	0	0	0	0	0	0	0	0	0	0	0	0	0	0	0	0	0	0	0	0	0	0	0	0	0	0	0	0	0	0	0	0	0	0	0	0	0	0	0	0	0	0	0
EX_23dappa_e	2.02338e-21	1	0	0	0	0	0	0	0	0	0	0	0	0	0	0	0	0	0	0	0	0	0	0	0	0	0	0	0	0	0	0	0	0	0	0	0	0	0	0	0	0	0	0	0	0	0	0	0
RMNtpp	6.19576e-21	1	0	0	0	0	0	0	0	0	0	0	0	0	0	0	0	0	0	0	0	0	0	0	0	0	0	0	0	0	0	0	0	0	0	0	0	0	0	0	0	0	0	0	0	0	0	0	0
23PDE2pp	6.29036e-21	1	0	0	0	0	0	0	0	0	0	0	0	0	0	0	0	0	0	0	0	0	0	0	0	0	0	0	0	0	0	0	0	0	0	0	0	0	0	0	0	0	0	0	0	0	0	0	0
23PDE4pp	6.34512e-21	1	0	0	0	0	0	0	0	0	0	0	0	0	0	0	0	0	0	0	0	0	0	0	0	0	0	0	0	0	0	0	0	0	0	0	0	0	0	0	0	0	0	0	0	0	0	0	0
23PDE9pp	6.39626e-21	1	0	0	0	0	0	0	0	0	0	0	0	0	0	0	0	0	0	0	0	0	0	0	0	0	0	0	0	0	0	0	0	0	0	0	0	0	0	0	0	0	0	0	0	0	0	0	0
SERt4pp	2.0885e-19	1	0	0	0	0	0	0	0	0	0	0	0	0	0	0	0	0	0	0	0	0	0	0	0	0	0	0	0	0	0	0	0	0	0	0	0	0	0	0	0	0	0	0	0	0	0	0	0
METDtex	0	1	0	0	0	0	0	0	0	0	0	0	0	0	0	0	0	0	0	0	0	0	0	0	0	0	0	0	0	0	0	0	0	0	0	0	0	0	0	0	0	0	0	0	0	0	0	0	0
SUCCt2_3pp	4.14743e-20	1	0	0	0	0	0	0	0	0	0	0	0	0	0	0	0	0	0	0	0	0	0	0	0	0	0	0	0	0	0	0	0	0	0	0	0	0	0	0	0	0	0	0	0	0	0	0	0
MNLptspp	6.066e-21	1	0	0	0	0	0	0	0	0	0	0	0	0	0	0	0	0	0	0	0	0	0	0	0	0	0	0	0	0	0	0	0	0	0	0	0	0	0	0	0	0	0	0	0	0	0	0	0
NAt3_1p5pp	1.24423e-19	1	0	0	0	0	0	0	0	0	0	0	0	0	0	0	0	0	0	0	0	0	0	0	0	0	0	0	0	0	0	0	0	0	0	0	0	0	0	0	0	0	0	0	0	0	0	0	0
ATPHs	1.89716e-20	1	0	0	0	0	0	0	0	0	0	0	0	0	0	0	0	0	0	0	0	0	0	0	0	0	0	0	0	0	0	0	0	0	0	0	0	0	0	0	0	0	0	0	0	0	0	0	0
SARCOX	0	1	0	0	0	0	0	0	0	0	0	0	0	0	0	0	0	0	0	0	0	0	0	0	0	0	0	0	0	0	0	0	0	0	0	0	0	0	0	0	0	0	0	0	0	0	0	0	0
GTPHs	2.28535e-15	1	0	0	0	0	0	0	0	0	0	0	0	0	0	0	0	0	0	0	0	0	0	0	0	0	0	0	0	0	0	0	0	0	0	0	0	0	0	0	0	0	0	0	0	0	0	0	0
MN6PP	4.23263e-20	1	0	0	0	0	0	0	0	0	0	0	0	0	0	0	0	0	0	0	0	0	0	0	0	0	0	0	0	0	0	0	0	0	0	0	0	0	0	0	0	0	0	0	0	0	0	0	0
NAt3_2pp	1.24423e-19	1	0	0	0	0	0	0	0	0	0	0	0	0	0	0	0	0	0	0	0	0	0	0	0	0	0	0	0	0	0	0	0	0	0	0	0	0	0	0	0	0	0	0	0	0	0	0	0
NH4tpp	10.9142	0	1.84608e-09	-6.44276e-11	5	3	5	2	1	4	2	1	1	2	1	1	3	1	1	2	1	1	1	1	1	2	1	1	5	3	5	2	0.999997	1	1	0.999996	0.999999	-7.78787e-06	-3.84389e-06	-3.18389e-06	-2.39889e-05	-4.21691e-06	-3.56713e-05	1.98398e-06	-1.60535e-05	-5.56726e-05	-3.14754e-05	2	15
3KGK	0	1	0	0	0	0	0	0	0	0	0	0	0	0	0	0	0	0	0	0	0	0	0	0	0	0	0	0	0	0	0	0	0	0	0	0	0	0	0	0	0	0	0	0	0	0	0	0	0
METtex	-8.20791e-22	1	0	0	0	0	0	0	0	0	0	0	0	0	0	0	0	0	0	0	0	0	0	0	0	0	0	0	0	0	0	0	0	0	0	0	0	0	0	0	0	0	0	0	0	0	0	0	0
EX_cd2_e	3.79286e-21	1	0	0	0	0	0	0	0	0	0	0	0	0	0	0	0	0	0	0	0	0	0	0	0	0	0	0	0	0	0	0	0	0	0	0	0	0	0	0	0	0	0	0	0	0	0	0	0
F6PP	3.43576e-20	1	0	0	0	0	0	0	0	0	0	0	0	0	0	0	0	0	0	0	0	0	0	0	0	0	0	0	0	0	0	0	0	0	0	0	0	0	0	0	0	0	0	0	0	0	0	0	0
NMNPtpp	6.57552e-21	1	0	0	0	0	0	0	0	0	0	0	0	0	0	0	0	0	0	0	0	0	0	0	0	0	0	0	0	0	0	0	0	0	0	0	0	0	0	0	0	0	0	0	0	0	0	0	0
NO2t2rpp	0	1	0	0	0	0	0	0	0	0	0	0	0	0	0	0	0	0	0	0	0	0	0	0	0	0	0	0	0	0	0	0	0	0	0	0	0	0	0	0	0	0	0	0	0	0	0	0	0
NO3t7pp	4.78871e-21	1	0	0	0	0	0	0	0	0	0	0	0	0	0	0	0	0	0	0	0	0	0	0	0	0	0	0	0	0	0	0	0	0	0	0	0	0	0	0	0	0	0	0	0	0	0	0	0
ORNabcpp	2.91999e-20	1	0	0	0	0	0	0	0	0	0	0	0	0	0	0	0	0	0	0	0	0	0	0	0	0	0	0	0	0	0	0	0	0	0	0	0	0	0	0	0	0	0	0	0	0	0	0	0
PIuabcpp	4.06376e-20	1	0	0	0	0	0	0	0	0	0	0	0	0	0	0	0	0	0	0	0	0	0	0	0	0	0	0	0	0	0	0	0	0	0	0	0	0	0	0	0	0	0	0	0	0	0	0	0
PNTOt4pp	6.36336e-21	1	0	0	0	0	0	0	0	0	0	0	0	0	0	0	0	0	0	0	0	0	0	0	0	0	0	0	0	0	0	0	0	0	0	0	0	0	0	0	0	0	0	0	0	0	0	0	0
FRULYSDG	-1.46766e-16	1	0	0	0	0	0	0	0	0	0	0	0	0	0	0	0	0	0	0	0	0	0	0	0	0	0	0	0	0	0	0	0	0	0	0	0	0	0	0	0	0	0	0	0	0	0	0	0
METDabcpp	0	1	0	0	0	0	0	0	0	0	0	0	0	0	0	0	0	0	0	0	0	0	0	0	0	0	0	0	0	0	0	0	0	0	0	0	0	0	0	0	0	0	0	0	0	0	0	0	0
GDPMNH	6.84859e-20	1	0	0	0	0	0	0	0	0	0	0	0	0	0	0	0	0	0	0	0	0	0	0	0	0	0	0	0	0	0	0	0	0	0	0	0	0	0	0	0	0	0	0	0	0	0	0	0
FACOAL60t2pp	1.95546e-20	1	0	0	0	0	0	0	0	0	0	0	0	0	0	0	0	0	0	0	0	0	0	0	0	0	0	0	0	0	0	0	0	0	0	0	0	0	0	0	0	0	0	0	0	0	0	0	0
IDONt2rpp	0	1	0	0	0	0	0	0	0	0	0	0	0	0	0	0	0	0	0	0	0	0	0	0	0	0	0	0	0	0	0	0	0	0	0	0	0	0	0	0	0	0	0	0	0	0	0	0	0
ILEabcpp	2.97751e-20	1	0	0	0	0	0	0	0	0	0	0	0	0	0	0	0	0	0	0	0	0	0	0	0	0	0	0	0	0	0	0	0	0	0	0	0	0	0	0	0	0	0	0	0	0	0	0	0
INDOLEt2pp	2.39391e-07	0	1.91469e-08	3.58185e-09	1.297e-07	1.02234e-07	9.17269e-08	1.1509e-07	2.89276e-08	7.63002e-08	6.44111e-08	4.39725e-08	2.74902e-07	7.80453e-08	5.62231e-08	3.05717e-08	1.49339e-07	5.29246e-08	6.5437e-08	4.94506e-08	9.9026e-08	8.07329e-08	8.02335e-08	5.76993e-08	4.58699e-08	2.53715e-07	1.05705e-07	4.36622e-08	7.00488e-07	6.57985e-07	6.71639e-07	6.04243e-07	2.71136e-06	9.65749e-07	1.02806e-06	7.96617e-06	1.63056e-06	1.10635e-05	3.79768e-06	4.10602e-06	3.14244e-05	6.51012e-06	3.98412e-05	1.36257e-05	1.47617e-05	0.00011255	2.33836e-05	7.95158e-07	1.04946e-06
INSt2pp	1.2652e-19	1	0	0	0	0	0	0	0	0	0	0	0	0	0	0	0	0	0	0	0	0	0	0	0	0	0	0	0	0	0	0	0	0	0	0	0	0	0	0	0	0	0	0	0	0	0	0	0
PROabcpp	4.06288e-20	1	0	0	0	0	0	0	0	0	0	0	0	0	0	0	0	0	0	0	0	0	0	0	0	0	0	0	0	0	0	0	0	0	0	0	0	0	0	0	0	0	0	0	0	0	0	0	0
PROt2rpp	-0.000575597	0	5.52583e-13	3.14348e-14	1.2249e-11	-4.77399e-12	1.62778e-11	-1.04266e-11	-2.99103e-12	-9.56006e-12	1.49485e-11	-7.07318e-12	-1.31746e-11	-5.21299e-12	-7.67558e-12	2.60153e-12	1.08375e-11	2.58526e-14	3.31539e-13	-1.30464e-11	7.68693e-12	1.26713e-11	1.1095e-11	4.14341e-12	-1.93422e-12	-3.48854e-13	-4.01782e-12	4.11779e-12	-1.02123e-12	-3.33259e-11	3.12906e-11	3.23373e-11	-7.8708e-10	-1.78502e-10	2.41191e-10	1.45863e-09	2.28337e-10	3.24828e-09	-3.74085e-10	5.98522e-10	-3.08649e-09	-1.27911e-09	5.8356e-09	-4.0203e-09	-1.46669e-09	5.36798e-09	-6.91046e-09	1.87476e-13	4.15275e-11
MNLtex	6.066e-21	1	0	0	0	0	0	0	0	0	0	0	0	0	0	0	0	0	0	0	0	0	0	0	0	0	0	0	0	0	0	0	0	0	0	0	0	0	0	0	0	0	0	0	0	0	0	0	0
PROt4pp	0.000575597	0	-5.52583e-13	-3.14348e-14	-1.2249e-11	4.77399e-12	-1.62778e-11	1.04266e-11	2.99103e-12	9.56006e-12	-1.49485e-11	7.07318e-12	1.31746e-11	5.21299e-12	7.67558e-12	-2.60153e-12	-1.08375e-11	-2.58526e-14	-3.31539e-13	1.30464e-11	-7.68693e-12	-1.26713e-11	-1.1095e-11	-4.14341e-12	1.93422e-12	3.48854e-13	4.01782e-12	-4.11779e-12	1.02123e-12	3.33259e-11	-3.12906e-11	-3.23373e-11	7.8708e-10	1.78502e-10	-2.41191e-10	-1.45863e-09	-2.28337e-10	-3.24828e-09	3.74085e-10	-5.98522e-10	3.08649e-09	1.27911e-09	-5.8356e-09	4.0203e-09	1.46669e-09	-5.36798e-09	6.91046e-09	-1.87476e-13	-4.15275e-11
PTRCabcpp	2.91999e-20	1	0	0	0	0	0	0	0	0	0	0	0	0	0	0	0	0	0	0	0	0	0	0	0	0	0	0	0	0	0	0	0	0	0	0	0	0	0	0	0	0	0	0	0	0	0	0	0
LYXt2pp	6.04108e-21	1	0	0	0	0	0	0	0	0	0	0	0	0	0	0	0	0	0	0	0	0	0	0	0	0	0	0	0	0	0	0	0	0	0	0	0	0	0	0	0	0	0	0	0	0	0	0	0
GDPDPK	2.37316e-20	1	0	0	0	0	0	0	0	0	0	0	0	0	0	0	0	0	0	0	0	0	0	0	0	0	0	0	0	0	0	0	0	0	0	0	0	0	0	0	0	0	0	0	0	0	0	0	0
OCDCAtexi	0	1	0	0	0	0	0	0	0	0	0	0	0	0	0	0	0	0	0	0	0	0	0	0	0	0	0	0	0	0	0	0	0	0	0	0	0	0	0	0	0	0	0	0	0	0	0	0	0
OCDCEAtexi	0	1	0	0	0	0	0	0	0	0	0	0	0	0	0	0	0	0	0	0	0	0	0	0	0	0	0	0	0	0	0	0	0	0	0	0	0	0	0	0	0	0	0	0	0	0	0	0	0
ASNNpp	1.73217e-20	1	0	0	0	0	0	0	0	0	0	0	0	0	0	0	0	0	0	0	0	0	0	0	0	0	0	0	0	0	0	0	0	0	0	0	0	0	0	0	0	0	0	0	0	0	0	0	0
GLUNpp	4.55833e-21	1	0	0	0	0	0	0	0	0	0	0	0	0	0	0	0	0	0	0	0	0	0	0	0	0	0	0	0	0	0	0	0	0	0	0	0	0	0	0	0	0	0	0	0	0	0	0	0
G6Ptex	-1.05798e-21	1	0	0	0	0	0	0	0	0	0	0	0	0	0	0	0	0	0	0	0	0	0	0	0	0	0	0	0	0	0	0	0	0	0	0	0	0	0	0	0	0	0	0	0	0	0	0	0
NTD12	-2.1028e-15	1	0	0	0	0	0	0	0	0	0	0	0	0	0	0	0	0	0	0	0	0	0	0	0	0	0	0	0	0	0	0	0	0	0	0	0	0	0	0	0	0	0	0	0	0	0	0	0
TUNGSabcpp	0	1	0	0	0	0	0	0	0	0	0	0	0	0	0	0	0	0	0	0	0	0	0	0	0	0	0	0	0	0	0	0	0	0	0	0	0	0	0	0	0	0	0	0	0	0	0	0	0
NAtex	1.13687e-13	1	0	0	0	0	0	0	0	0	0	0	0	0	0	0	0	0	0	0	0	0	0	0	0	0	0	0	0	0	0	0	0	0	0	0	0	0	0	0	0	0	0	0	0	0	0	0	0
MOBDabcpp	2.32229e-06	0	-1.64833e-20	-7.60011e-22	-4.02278e-19	-4.29183e-19	-3.15381e-19	-4.91035e-19	-1.00003e-19	-1.87822e-19	-2.41522e-19	-1.716e-19	-1.23902e-18	-2.59437e-19	-1.55434e-19	-1.26903e-19	-5.3144e-19	-1.76451e-19	-1.25114e-19	-1.59963e-19	-3.79438e-19	-3.08543e-19	-2.70076e-19	-2.00387e-19	-1.80732e-19	-1.11386e-18	-3.90234e-19	-1.32515e-19	-3.21119e-18	-3.11955e-18	-3.12292e-18	-3.21781e-18	-1.2664e-17	-4.31795e-18	-4.69052e-18	-3.55245e-17	-7.4208e-18	-5.26527e-17	-1.79135e-17	-1.94657e-17	-1.47572e-16	-3.08068e-17	-1.89774e-16	-6.46385e-17	-7.0176e-17	-5.32315e-16	-6.89109e-16	-1.84861e-17	-2.51278e-17
MOBDtex	2.32229e-06	0	-1.64833e-20	-7.60011e-22	-4.02278e-19	-4.29183e-19	-3.15381e-19	-4.91035e-19	-1.00003e-19	-1.87822e-19	-2.41522e-19	-1.716e-19	-1.23902e-18	-2.59437e-19	-1.55434e-19	-1.26903e-19	-5.3144e-19	-1.76451e-19	-1.25114e-19	-1.59963e-19	-3.79438e-19	-3.08543e-19	-2.70076e-19	-2.00387e-19	-1.80732e-19	-1.11386e-18	-3.90234e-19	-1.32515e-19	-3.21119e-18	-3.11955e-18	-3.12292e-18	-3.21781e-18	-1.2664e-17	-4.31795e-18	-4.69052e-18	-3.55245e-17	-7.4208e-18	-5.26527e-17	-1.79135e-17	-1.94657e-17	-1.47572e-16	-3.08068e-17	-1.89774e-16	-6.46385e-17	-7.0176e-17	-5.32315e-16	-6.89109e-16	-1.84861e-17	-2.51278e-17
NI2uabcpp	3.06277e-20	1	0	0	0	0	0	0	0	0	0	0	0	0	0	0	0	0	0	0	0	0	0	0	0	0	0	0	0	0	0	0	0	0	0	0	0	0	0	0	0	0	0	0	0	0	0	0	0
FECRMtonex	6.19545e-20	1	0	0	0	0	0	0	0	0	0	0	0	0	0	0	0	0	0	0	0	0	0	0	0	0	0	0	0	0	0	0	0	0	0	0	0	0	0	0	0	0	0	0	0	0	0	0	0
ARBTNtonex	6.19446e-20	1	0	0	0	0	0	0	0	0	0	0	0	0	0	0	0	0	0	0	0	0	0	0	0	0	0	0	0	0	0	0	0	0	0	0	0	0	0	0	0	0	0	0	0	0	0	0	0
ADOCBLabcpp	0	1	0	0	0	0	0	0	0	0	0	0	0	0	0	0	0	0	0	0	0	0	0	0	0	0	0	0	0	0	0	0	0	0	0	0	0	0	0	0	0	0	0	0	0	0	0	0	0
EX_enter_e	2.43564e-21	1	0	0	0	0	0	0	0	0	0	0	0	0	0	0	0	0	0	0	0	0	0	0	0	0	0	0	0	0	0	0	0	0	0	0	0	0	0	0	0	0	0	0	0	0	0	0	0
EX_fecrm_un_e	2.50755e-21	1	0	0	0	0	0	0	0	0	0	0	0	0	0	0	0	0	0	0	0	0	0	0	0	0	0	0	0	0	0	0	0	0	0	0	0	0	0	0	0	0	0	0	0	0	0	0	0
EX_cgly_e	1.02919e-21	1	0	0	0	0	0	0	0	0	0	0	0	0	0	0	0	0	0	0	0	0	0	0	0	0	0	0	0	0	0	0	0	0	0	0	0	0	0	0	0	0	0	0	0	0	0	0	0
NI2tex	0.000107157	0	-2.02831e-18	-9.31439e-20	-4.88679e-17	-5.23719e-17	-3.8568e-17	-5.98557e-17	-1.22293e-17	-2.28979e-17	-2.95519e-17	-2.09929e-17	-1.51301e-16	-3.17368e-17	-1.90146e-17	-1.55198e-17	-6.48996e-17	-2.15484e-17	-1.53035e-17	-1.95397e-17	-4.63588e-17	-3.76917e-17	-3.29953e-17	-2.44919e-17	-2.20815e-17	-1.36012e-16	-4.77114e-17	-1.6191e-17	-3.92614e-16	-3.8098e-16	-3.81498e-16	-3.93332e-16	-1.54719e-15	-5.2772e-16	-5.73462e-16	-4.33804e-15	-9.0654e-16	-6.42797e-15	-2.18847e-15	-2.37753e-15	-1.80293e-14	-3.76193e-15	-2.31854e-14	-7.89232e-15	-8.57536e-15	-6.5042e-14	-2.64722e-14	-7.11973e-16	-9.66692e-16
NTD10pp	6.18072e-21	1	0	0	0	0	0	0	0	0	0	0	0	0	0	0	0	0	0	0	0	0	0	0	0	0	0	0	0	0	0	0	0	0	0	0	0	0	0	0	0	0	0	0	0	0	0	0	0
NTD1pp	6.42079e-21	1	0	0	0	0	0	0	0	0	0	0	0	0	0	0	0	0	0	0	0	0	0	0	0	0	0	0	0	0	0	0	0	0	0	0	0	0	0	0	0	0	0	0	0	0	0	0	0
EX_chtbs_e	0	1	0	0	0	0	0	0	0	0	0	0	0	0	0	0	0	0	0	0	0	0	0	0	0	0	0	0	0	0	0	0	0	0	0	0	0	0	0	0	0	0	0	0	0	0	0	0	0
EX_gmp_e	6.70923e-22	1	0	0	0	0	0	0	0	0	0	0	0	0	0	0	0	0	0	0	0	0	0	0	0	0	0	0	0	0	0	0	0	0	0	0	0	0	0	0	0	0	0	0	0	0	0	0	0
NTD2pp	2.11572e-20	1	0	0	0	0	0	0	0	0	0	0	0	0	0	0	0	0	0	0	0	0	0	0	0	0	0	0	0	0	0	0	0	0	0	0	0	0	0	0	0	0	0	0	0	0	0	0	0
NACtex	-1.00406e-21	1	0	0	0	0	0	0	0	0	0	0	0	0	0	0	0	0	0	0	0	0	0	0	0	0	0	0	0	0	0	0	0	0	0	0	0	0	0	0	0	0	0	0	0	0	0	0	0
NTD3pp	6.37892e-21	1	0	0	0	0	0	0	0	0	0	0	0	0	0	0	0	0	0	0	0	0	0	0	0	0	0	0	0	0	0	0	0	0	0	0	0	0	0	0	0	0	0	0	0	0	0	0	0
NTD4pp	6.31544e-21	1	0	0	0	0	0	0	0	0	0	0	0	0	0	0	0	0	0	0	0	0	0	0	0	0	0	0	0	0	0	0	0	0	0	0	0	0	0	0	0	0	0	0	0	0	0	0	0
NTD5pp	6.43907e-21	1	0	0	0	0	0	0	0	0	0	0	0	0	0	0	0	0	0	0	0	0	0	0	0	0	0	0	0	0	0	0	0	0	0	0	0	0	0	0	0	0	0	0	0	0	0	0	0
EX_h2o2_e	8.9025e-21	1	0	0	0	0	0	0	0	0	0	0	0	0	0	0	0	0	0	0	0	0	0	0	0	0	0	0	0	0	0	0	0	0	0	0	0	0	0	0	0	0	0	0	0	0	0	0	0
EX_ump_e	8.51001e-22	1	0	0	0	0	0	0	0	0	0	0	0	0	0	0	0	0	0	0	0	0	0	0	0	0	0	0	0	0	0	0	0	0	0	0	0	0	0	0	0	0	0	0	0	0	0	0	0
EX_pydam_e	7.80849e-22	1	0	0	0	0	0	0	0	0	0	0	0	0	0	0	0	0	0	0	0	0	0	0	0	0	0	0	0	0	0	0	0	0	0	0	0	0	0	0	0	0	0	0	0	0	0	0	0
CRNabcpp	4.06288e-20	1	0	0	0	0	0	0	0	0	0	0	0	0	0	0	0	0	0	0	0	0	0	0	0	0	0	0	0	0	0	0	0	0	0	0	0	0	0	0	0	0	0	0	0	0	0	0	0
CRNDabcpp	4.06288e-20	1	0	0	0	0	0	0	0	0	0	0	0	0	0	0	0	0	0	0	0	0	0	0	0	0	0	0	0	0	0	0	0	0	0	0	0	0	0	0	0	0	0	0	0	0	0	0	0
DNTPPA	0.000221945	0	-2.18629e-12	3.01556e-13	2.73523e-10	9.30706e-11	2.33903e-10	1.34699e-11	-3.22709e-11	9.8995e-11	-2.20952e-10	-3.99457e-11	-1.11744e-09	7.35949e-11	-5.76646e-11	4.65986e-11	-1.2764e-10	1.45891e-10	-9.61781e-11	-2.40484e-11	-2.08857e-10	1.71044e-11	-9.01902e-11	2.06315e-10	1.68534e-10	1.10986e-09	2.15912e-11	8.33913e-11	-1.32743e-09	-2.31531e-09	-3.37031e-10	2.58465e-09	8.95824e-10	-2.7901e-09	1.95964e-09	-9.06555e-09	-2.97887e-09	6.41611e-09	-1.52757e-08	2.01375e-09	-4.11979e-08	3.16638e-08	-4.00818e-08	-1.95055e-08	2.51493e-08	3.43258e-07	2.36632e-08	-1.12665e-10	-3.58985e-09
NTD6pp	6.49698e-21	1	0	0	0	0	0	0	0	0	0	0	0	0	0	0	0	0	0	0	0	0	0	0	0	0	0	0	0	0	0	0	0	0	0	0	0	0	0	0	0	0	0	0	0	0	0	0	0
NTD7pp	6.42113e-21	1	0	0	0	0	0	0	0	0	0	0	0	0	0	0	0	0	0	0	0	0	0	0	0	0	0	0	0	0	0	0	0	0	0	0	0	0	0	0	0	0	0	0	0	0	0	0	0
CTBTabcpp	4.06288e-20	1	0	0	0	0	0	0	0	0	0	0	0	0	0	0	0	0	0	0	0	0	0	0	0	0	0	0	0	0	0	0	0	0	0	0	0	0	0	0	0	0	0	0	0	0	0	0	0
NTD9pp	6.43384e-21	1	0	0	0	0	0	0	0	0	0	0	0	0	0	0	0	0	0	0	0	0	0	0	0	0	0	0	0	0	0	0	0	0	0	0	0	0	0	0	0	0	0	0	0	0	0	0	0
NH4tex	10.9142	0	1.84274e-09	-6.42984e-11	5	3	5	2	1	4	2	1	1	2	1	1	3	1	1	2	1	1	1	1	1	2	1	1	5	3	5	2	0.999997	1	1	0.999996	0.999999	-7.76159e-06	-3.85084e-06	-3.17999e-06	-2.41194e-05	-4.23744e-06	-3.55364e-05	1.99985e-06	-1.60645e-05	-5.53273e-05	-3.13618e-05	2	15
PEAMNOpp	6.24688e-21	1	0	0	0	0	0	0	0	0	0	0	0	0	0	0	0	0	0	0	0	0	0	0	0	0	0	0	0	0	0	0	0	0	0	0	0	0	0	0	0	0	0	0	0	0	0	0	0
GAL1PPpp	8.9493e-21	1	0	0	0	0	0	0	0	0	0	0	0	0	0	0	0	0	0	0	0	0	0	0	0	0	0	0	0	0	0	0	0	0	0	0	0	0	0	0	0	0	0	0	0	0	0	0	0
NTPP9	1.8946e-20	1	0	0	0	0	0	0	0	0	0	0	0	0	0	0	0	0	0	0	0	0	0	0	0	0	0	0	0	0	0	0	0	0	0	0	0	0	0	0	0	0	0	0	0	0	0	0	0
NTPP10	1.04716e-20	1	0	0	0	0	0	0	0	0	0	0	0	0	0	0	0	0	0	0	0	0	0	0	0	0	0	0	0	0	0	0	0	0	0	0	0	0	0	0	0	0	0	0	0	0	0	0	0
NTPP11	7.65306e-21	1	0	0	0	0	0	0	0	0	0	0	0	0	0	0	0	0	0	0	0	0	0	0	0	0	0	0	0	0	0	0	0	0	0	0	0	0	0	0	0	0	0	0	0	0	0	0	0
H2O2tex	-8.9025e-21	1	0	0	0	0	0	0	0	0	0	0	0	0	0	0	0	0	0	0	0	0	0	0	0	0	0	0	0	0	0	0	0	0	0	0	0	0	0	0	0	0	0	0	0	0	0	0	0
ARGDCpp	1.15467e-20	1	0	0	0	0	0	0	0	0	0	0	0	0	0	0	0	0	0	0	0	0	0	0	0	0	0	0	0	0	0	0	0	0	0	0	0	0	0	0	0	0	0	0	0	0	0	0	0
URIH	3.6011e-20	1	0	0	0	0	0	0	0	0	0	0	0	0	0	0	0	0	0	0	0	0	0	0	0	0	0	0	0	0	0	0	0	0	0	0	0	0	0	0	0	0	0	0	0	0	0	0	0
ALLPI	6.39109e-20	1	0	0	0	0	0	0	0	0	0	0	0	0	0	0	0	0	0	0	0	0	0	0	0	0	0	0	0	0	0	0	0	0	0	0	0	0	0	0	0	0	0	0	0	0	0	0	0
ALLK	-6.43976e-15	1	0	0	0	0	0	0	0	0	0	0	0	0	0	0	0	0	0	0	0	0	0	0	0	0	0	0	0	0	0	0	0	0	0	0	0	0	0	0	0	0	0	0	0	0	0	0	0
ALLULPE	0	1	0	0	0	0	0	0	0	0	0	0	0	0	0	0	0	0	0	0	0	0	0	0	0	0	0	0	0	0	0	0	0	0	0	0	0	0	0	0	0	0	0	0	0	0	0	0	0
ADEtex	-4.37273e-20	1	0	0	0	0	0	0	0	0	0	0	0	0	0	0	0	0	0	0	0	0	0	0	0	0	0	0	0	0	0	0	0	0	0	0	0	0	0	0	0	0	0	0	0	0	0	0	0
ADNtex	-1.37884e-20	1	0	0	0	0	0	0	0	0	0	0	0	0	0	0	0	0	0	0	0	0	0	0	0	0	0	0	0	0	0	0	0	0	0	0	0	0	0	0	0	0	0	0	0	0	0	0	0
NADPHQR2	3.12358e-20	1	0	0	0	0	0	0	0	0	0	0	0	0	0	0	0	0	0	0	0	0	0	0	0	0	0	0	0	0	0	0	0	0	0	0	0	0	0	0	0	0	0	0	0	0	0	0	0
NADPHQR3	3.10867e-20	1	0	0	0	0	0	0	0	0	0	0	0	0	0	0	0	0	0	0	0	0	0	0	0	0	0	0	0	0	0	0	0	0	0	0	0	0	0	0	0	0	0	0	0	0	0	0	0
NADPHQR4	3.10867e-20	1	0	0	0	0	0	0	0	0	0	0	0	0	0	0	0	0	0	0	0	0	0	0	0	0	0	0	0	0	0	0	0	0	0	0	0	0	0	0	0	0	0	0	0	0	0	0	0
GLBRAN2	2.3921e-07	0	1.91469e-08	3.58185e-09	1.297e-07	1.02234e-07	9.17269e-08	1.1509e-07	2.89276e-08	7.63002e-08	6.44111e-08	4.39725e-08	2.74902e-07	7.80453e-08	5.62231e-08	3.05717e-08	1.49339e-07	5.29246e-08	6.5437e-08	4.94506e-08	9.9026e-08	8.07329e-08	8.02335e-08	5.76993e-08	4.58699e-08	2.53715e-07	1.05705e-07	4.36622e-08	7.00488e-07	6.57985e-07	6.71639e-07	6.04243e-07	2.71136e-06	9.65749e-07	1.02806e-06	7.96617e-06	1.63056e-06	1.10635e-05	3.79768e-06	4.10602e-06	3.14244e-05	6.51012e-06	3.98412e-05	1.36257e-05	1.47617e-05	0.00011255	2.33836e-05	7.95158e-07	1.04946e-06
ASR	0	1	0	0	0	0	0	0	0	0	0	0	0	0	0	0	0	0	0	0	0	0	0	0	0	0	0	0	0	0	0	0	0	0	0	0	0	0	0	0	0	0	0	0	0	0	0	0	0
ASO3tex	0	1	0	0	0	0	0	0	0	0	0	0	0	0	0	0	0	0	0	0	0	0	0	0	0	0	0	0	0	0	0	0	0	0	0	0	0	0	0	0	0	0	0	0	0	0	0	0	0
AGMtex	2.24367e-16	1	0	0	0	0	0	0	0	0	0	0	0	0	0	0	0	0	0	0	0	0	0	0	0	0	0	0	0	0	0	0	0	0	0	0	0	0	0	0	0	0	0	0	0	0	0	0	0
ALAtex	-3.67321e-21	1	0	0	0	0	0	0	0	0	0	0	0	0	0	0	0	0	0	0	0	0	0	0	0	0	0	0	0	0	0	0	0	0	0	0	0	0	0	0	0	0	0	0	0	0	0	0	0
BALAtex	5.18546e-21	1	0	0	0	0	0	0	0	0	0	0	0	0	0	0	0	0	0	0	0	0	0	0	0	0	0	0	0	0	0	0	0	0	0	0	0	0	0	0	0	0	0	0	0	0	0	0	0
DALAtex	5.4669e-21	1	0	0	0	0	0	0	0	0	0	0	0	0	0	0	0	0	0	0	0	0	0	0	0	0	0	0	0	0	0	0	0	0	0	0	0	0	0	0	0	0	0	0	0	0	0	0	0
MANGLYCtex	6.21336e-21	1	0	0	0	0	0	0	0	0	0	0	0	0	0	0	0	0	0	0	0	0	0	0	0	0	0	0	0	0	0	0	0	0	0	0	0	0	0	0	0	0	0	0	0	0	0	0	0
EX_frulys_e	5.12786e-22	1	0	0	0	0	0	0	0	0	0	0	0	0	0	0	0	0	0	0	0	0	0	0	0	0	0	0	0	0	0	0	0	0	0	0	0	0	0	0	0	0	0	0	0	0	0	0	0
AMPtex	6.42113e-21	1	0	0	0	0	0	0	0	0	0	0	0	0	0	0	0	0	0	0	0	0	0	0	0	0	0	0	0	0	0	0	0	0	0	0	0	0	0	0	0	0	0	0	0	0	0	0	0
METOX1s	1.04668e-20	1	0	0	0	0	0	0	0	0	0	0	0	0	0	0	0	0	0	0	0	0	0	0	0	0	0	0	0	0	0	0	0	0	0	0	0	0	0	0	0	0	0	0	0	0	0	0	0
XTSNH	3.60108e-20	1	0	0	0	0	0	0	0	0	0	0	0	0	0	0	0	0	0	0	0	0	0	0	0	0	0	0	0	0	0	0	0	0	0	0	0	0	0	0	0	0	0	0	0	0	0	0	0
METOX2s	1.82795e-20	1	0	0	0	0	0	0	0	0	0	0	0	0	0	0	0	0	0	0	0	0	0	0	0	0	0	0	0	0	0	0	0	0	0	0	0	0	0	0	0	0	0	0	0	0	0	0	0
FRUURt2rpp	0	1	0	0	0	0	0	0	0	0	0	0	0	0	0	0	0	0	0	0	0	0	0	0	0	0	0	0	0	0	0	0	0	0	0	0	0	0	0	0	0	0	0	0	0	0	0	0	0
FRUURtex	-1.79244e-21	1	0	0	0	0	0	0	0	0	0	0	0	0	0	0	0	0	0	0	0	0	0	0	0	0	0	0	0	0	0	0	0	0	0	0	0	0	0	0	0	0	0	0	0	0	0	0	0
ARBtex	-1.51632e-18	1	0	0	0	0	0	0	0	0	0	0	0	0	0	0	0	0	0	0	0	0	0	0	0	0	0	0	0	0	0	0	0	0	0	0	0	0	0	0	0	0	0	0	0	0	0	0	0
ARGtex	-9.6038e-17	1	0	0	0	0	0	0	0	0	0	0	0	0	0	0	0	0	0	0	0	0	0	0	0	0	0	0	0	0	0	0	0	0	0	0	0	0	0	0	0	0	0	0	0	0	0	0	0
INSH	3.60108e-20	1	0	0	0	0	0	0	0	0	0	0	0	0	0	0	0	0	0	0	0	0	0	0	0	0	0	0	0	0	0	0	0	0	0	0	0	0	0	0	0	0	0	0	0	0	0	0	0
ASCBtex	5.75537e-21	1	0	0	0	0	0	0	0	0	0	0	0	0	0	0	0	0	0	0	0	0	0	0	0	0	0	0	0	0	0	0	0	0	0	0	0	0	0	0	0	0	0	0	0	0	0	0	0
FACOAL100t2pp	6.37232e-21	1	0	0	0	0	0	0	0	0	0	0	0	0	0	0	0	0	0	0	0	0	0	0	0	0	0	0	0	0	0	0	0	0	0	0	0	0	0	0	0	0	0	0	0	0	0	0	0
RIBabcpp	7.98569e-21	1	0	0	0	0	0	0	0	0	0	0	0	0	0	0	0	0	0	0	0	0	0	0	0	0	0	0	0	0	0	0	0	0	0	0	0	0	0	0	0	0	0	0	0	0	0	0	0
ECAtpp	2.0457e-21	1	0	0	0	0	0	0	0	0	0	0	0	0	0	0	0	0	0	0	0	0	0	0	0	0	0	0	0	0	0	0	0	0	0	0	0	0	0	0	0	0	0	0	0	0	0	0	0
O16AT	0	1	0	0	0	0	0	0	0	0	0	0	0	0	0	0	0	0	0	0	0	0	0	0	0	0	0	0	0	0	0	0	0	0	0	0	0	0	0	0	0	0	0	0	0	0	0	0	0
O16GALFT	0	1	0	0	0	0	0	0	0	0	0	0	0	0	0	0	0	0	0	0	0	0	0	0	0	0	0	0	0	0	0	0	0	0	0	0	0	0	0	0	0	0	0	0	0	0	0	0	0
O16GLCT2	0	1	0	0	0	0	0	0	0	0	0	0	0	0	0	0	0	0	0	0	0	0	0	0	0	0	0	0	0	0	0	0	0	0	0	0	0	0	0	0	0	0	0	0	0	0	0	0	0
O16AUNDtpp	0	1	0	0	0	0	0	0	0	0	0	0	0	0	0	0	0	0	0	0	0	0	0	0	0	0	0	0	0	0	0	0	0	0	0	0	0	0	0	0	0	0	0	0	0	0	0	0	0
O16AP1pp	0	1	0	0	0	0	0	0	0	0	0	0	0	0	0	0	0	0	0	0	0	0	0	0	0	0	0	0	0	0	0	0	0	0	0	0	0	0	0	0	0	0	0	0	0	0	0	0	0
GPDDA3pp	5.40112e-21	1	0	0	0	0	0	0	0	0	0	0	0	0	0	0	0	0	0	0	0	0	0	0	0	0	0	0	0	0	0	0	0	0	0	0	0	0	0	0	0	0	0	0	0	0	0	0	0
GPDDA4pp	1.30137e-20	1	0	0	0	0	0	0	0	0	0	0	0	0	0	0	0	0	0	0	0	0	0	0	0	0	0	0	0	0	0	0	0	0	0	0	0	0	0	0	0	0	0	0	0	0	0	0	0
GPDDA2pp	2.31247e-20	1	0	0	0	0	0	0	0	0	0	0	0	0	0	0	0	0	0	0	0	0	0	0	0	0	0	0	0	0	0	0	0	0	0	0	0	0	0	0	0	0	0	0	0	0	0	0	0
FACOAL120t2pp	9.59781e-20	1	0	0	0	0	0	0	0	0	0	0	0	0	0	0	0	0	0	0	0	0	0	0	0	0	0	0	0	0	0	0	0	0	0	0	0	0	0	0	0	0	0	0	0	0	0	0	0
GLYCAt2rpp	0	1	0	0	0	0	0	0	0	0	0	0	0	0	0	0	0	0	0	0	0	0	0	0	0	0	0	0	0	0	0	0	0	0	0	0	0	0	0	0	0	0	0	0	0	0	0	0	0
GLYCAtex	-3.69716e-21	1	0	0	0	0	0	0	0	0	0	0	0	0	0	0	0	0	0	0	0	0	0	0	0	0	0	0	0	0	0	0	0	0	0	0	0	0	0	0	0	0	0	0	0	0	0	0	0
FACOAL140t2pp	4.20813e-20	1	0	0	0	0	0	0	0	0	0	0	0	0	0	0	0	0	0	0	0	0	0	0	0	0	0	0	0	0	0	0	0	0	0	0	0	0	0	0	0	0	0	0	0	0	0	0	0
EX_enlipa_e	1.20392e-21	1	0	0	0	0	0	0	0	0	0	0	0	0	0	0	0	0	0	0	0	0	0	0	0	0	0	0	0	0	0	0	0	0	0	0	0	0	0	0	0	0	0	0	0	0	0	0	0
BUTtex	-1.19101e-21	1	0	0	0	0	0	0	0	0	0	0	0	0	0	0	0	0	0	0	0	0	0	0	0	0	0	0	0	0	0	0	0	0	0	0	0	0	0	0	0	0	0	0	0	0	0	0	0
EX_hacolipa_e	0	1	0	0	0	0	0	0	0	0	0	0	0	0	0	0	0	0	0	0	0	0	0	0	0	0	0	0	0	0	0	0	0	0	0	0	0	0	0	0	0	0	0	0	0	0	0	0	0
AGM4PCP	1.08491e-20	1	0	0	0	0	0	0	0	0	0	0	0	0	0	0	0	0	0	0	0	0	0	0	0	0	0	0	0	0	0	0	0	0	0	0	0	0	0	0	0	0	0	0	0	0	0	0	0
4PCP	1.91827e-20	1	0	0	0	0	0	0	0	0	0	0	0	0	0	0	0	0	0	0	0	0	0	0	0	0	0	0	0	0	0	0	0	0	0	0	0	0	0	0	0	0	0	0	0	0	0	0	0
FE3HOXtonex	5.98318e-20	1	0	0	0	0	0	0	0	0	0	0	0	0	0	0	0	0	0	0	0	0	0	0	0	0	0	0	0	0	0	0	0	0	0	0	0	0	0	0	0	0	0	0	0	0	0	0	0
CU2abcpp	3.06277e-20	1	0	0	0	0	0	0	0	0	0	0	0	0	0	0	0	0	0	0	0	0	0	0	0	0	0	0	0	0	0	0	0	0	0	0	0	0	0	0	0	0	0	0	0	0	0	0	0
COBALT2abcpp	3.06277e-20	1	0	0	0	0	0	0	0	0	0	0	0	0	0	0	0	0	0	0	0	0	0	0	0	0	0	0	0	0	0	0	0	0	0	0	0	0	0	0	0	0	0	0	0	0	0	0	0
NI2abcpp	3.06277e-20	1	0	0	0	0	0	0	0	0	0	0	0	0	0	0	0	0	0	0	0	0	0	0	0	0	0	0	0	0	0	0	0	0	0	0	0	0	0	0	0	0	0	0	0	0	0	0	0
MG2uabcpp	2.05236e-20	1	0	0	0	0	0	0	0	0	0	0	0	0	0	0	0	0	0	0	0	0	0	0	0	0	0	0	0	0	0	0	0	0	0	0	0	0	0	0	0	0	0	0	0	0	0	0	0
4PCPpp	1.02496e-20	1	0	0	0	0	0	0	0	0	0	0	0	0	0	0	0	0	0	0	0	0	0	0	0	0	0	0	0	0	0	0	0	0	0	0	0	0	0	0	0	0	0	0	0	0	0	0	0
HCYSMT2	1.02854e-14	1	0	0	0	0	0	0	0	0	0	0	0	0	0	0	0	0	0	0	0	0	0	0	0	0	0	0	0	0	0	0	0	0	0	0	0	0	0	0	0	0	0	0	0	0	0	0	0
FALDH2	-9.48258e-20	1	0	0	0	0	0	0	0	0	0	0	0	0	0	0	0	0	0	0	0	0	0	0	0	0	0	0	0	0	0	0	0	0	0	0	0	0	0	0	0	0	0	0	0	0	0	0	0
CHLtex	-1.85904e-21	1	0	0	0	0	0	0	0	0	0	0	0	0	0	0	0	0	0	0	0	0	0	0	0	0	0	0	0	0	0	0	0	0	0	0	0	0	0	0	0	0	0	0	0	0	0	0	0
GLYBabcpp	2.95068e-20	1	0	0	0	0	0	0	0	0	0	0	0	0	0	0	0	0	0	0	0	0	0	0	0	0	0	0	0	0	0	0	0	0	0	0	0	0	0	0	0	0	0	0	0	0	0	0	0
GLYC3Pt6pp	3.90385e-20	1	0	0	0	0	0	0	0	0	0	0	0	0	0	0	0	0	0	0	0	0	0	0	0	0	0	0	0	0	0	0	0	0	0	0	0	0	0	0	0	0	0	0	0	0	0	0	0
MMETtex	6.4302e-21	1	0	0	0	0	0	0	0	0	0	0	0	0	0	0	0	0	0	0	0	0	0	0	0	0	0	0	0	0	0	0	0	0	0	0	0	0	0	0	0	0	0	0	0	0	0	0	0
FE3tex	0	1	0	0	0	0	0	0	0	0	0	0	0	0	0	0	0	0	0	0	0	0	0	0	0	0	0	0	0	0	0	0	0	0	0	0	0	0	0	0	0	0	0	0	0	0	0	0	0
MG2tex	0.00287798	0	3.59541e-17	1.64758e-18	8.68401e-16	9.28838e-16	6.83526e-16	1.05982e-15	2.16656e-16	4.06006e-16	5.23331e-16	3.71729e-16	2.6779e-15	5.62579e-16	3.36723e-16	2.74789e-16	1.14973e-15	3.81921e-16	2.71039e-16	3.46248e-16	8.21226e-16	6.68176e-16	5.84271e-16	4.33907e-16	3.91356e-16	2.41033e-15	8.45171e-16	2.86904e-16	6.95357e-15	6.75139e-15	6.75948e-15	6.96888e-15	2.7419e-14	9.35262e-15	1.01581e-14	7.68734e-14	1.6064e-14	1.13917e-13	3.87726e-14	4.21232e-14	3.19524e-13	6.66491e-14	4.10651e-13	1.3983e-13	1.51923e-13	1.15219e-12	2.85266e-13	7.68979e-15	1.04308e-14
Zn2tex	0.000113129	0	1.52845e-18	7.05269e-20	3.6837e-17	3.94906e-17	2.91034e-17	4.51539e-17	9.22732e-18	1.72523e-17	2.22947e-17	1.58488e-17	1.14143e-16	2.39516e-17	1.4349e-17	1.1704e-17	4.89389e-17	1.62532e-17	1.15508e-17	1.47391e-17	3.49704e-17	2.8432e-17	2.48962e-17	1.84783e-17	1.66627e-17	1.02632e-16	3.60023e-17	1.222e-17	2.96136e-16	2.87426e-16	2.87751e-16	2.96762e-16	1.16713e-15	3.98218e-16	4.32666e-16	3.27269e-15	6.83895e-16	4.84904e-15	1.65109e-15	1.79375e-15	1.36015e-14	2.83765e-15	1.74917e-14	5.95548e-15	6.46974e-15	4.90707e-14	1.09331e-14	2.94961e-16	3.99982e-16
MMETt2pp	6.4302e-21	1	0	0	0	0	0	0	0	0	0	0	0	0	0	0	0	0	0	0	0	0	0	0	0	0	0	0	0	0	0	0	0	0	0	0	0	0	0	0	0	0	0	0	0	0	0	0	0
CD2tex	-3.79286e-21	1	0	0	0	0	0	0	0	0	0	0	0	0	0	0	0	0	0	0	0	0	0	0	0	0	0	0	0	0	0	0	0	0	0	0	0	0	0	0	0	0	0	0	0	0	0	0	0
GLYCLTt4pp	0.000575597	0	-5.52583e-13	-3.14348e-14	-1.2249e-11	4.77399e-12	-1.62778e-11	1.04266e-11	2.99103e-12	9.56006e-12	-1.49485e-11	7.07318e-12	1.31746e-11	5.21299e-12	7.67558e-12	-2.60153e-12	-1.08375e-11	-2.58526e-14	-3.31539e-13	1.30464e-11	-7.68693e-12	-1.26713e-11	-1.1095e-11	-4.14341e-12	1.93422e-12	3.48854e-13	4.01782e-12	-4.11779e-12	1.02123e-12	3.33259e-11	-3.12906e-11	-3.23373e-11	7.8708e-10	1.78502e-10	-2.41191e-10	-1.45863e-09	-2.28337e-10	-3.24828e-09	3.74085e-10	-5.98522e-10	3.08649e-09	1.27911e-09	-5.8356e-09	4.0203e-09	1.46669e-09	-5.36798e-09	6.91046e-09	-1.87476e-13	-4.15275e-11
GLYCtpp	-0.00262947	0	1.07797e-16	5.65229e-18	2.94555e-15	3.16039e-15	3.1407e-15	4.86522e-15	9.8783e-16	1.85058e-15	3.92566e-16	2.86789e-16	2.02126e-15	4.46602e-16	1.43713e-15	1.17841e-15	4.92961e-15	1.63448e-15	1.37465e-15	1.79029e-15	4.2756e-15	3.46248e-15	2.86903e-15	2.13098e-15	1.93039e-15	1.18846e-14	5.99626e-15	2.0095e-15	4.95185e-14	4.80694e-14	3.13199e-14	3.22948e-14	1.26957e-13	4.32832e-14	5.63002e-14	4.26234e-13	8.90141e-14	6.31668e-13	1.65219e-13	1.79451e-13	1.36099e-12	2.83944e-13	-1	-1	-1	-1	-1	-2.57305e-14	-3.50898e-14
H2Otpp	-48.8384	0	-1	-0.25	-13.25	-8.5	-12.75	-7.5	-2.5	-7.5	-3.5	-2.5	-5.5	-5	-4	-1.75	-8.25	-4.5	-6	-5	-6.75	-8	-5	-2.5	-2.5	-10.5	-8	-4	-13.25	-8.5	-12.75	-8.75	-19	-21	-23	-23	-25	-17	-19	-21	-21	-23	-34.4999	-38.5	-42.5	-42.4999	-46.4999	-43	-50.5
GLNabcpp	4.74165e-21	1	0	0	0	0	0	0	0	0	0	0	0	0	0	0	0	0	0	0	0	0	0	0	0	0	0	0	0	0	0	0	0	0	0	0	0	0	0	0	0	0	0	0	0	0	0	0	0
CO2tex	-22.4377	0	-1	-0.25	-0.25	0.5	0.25	0.5	-0.5	-1.5	0.5	0.5	-2.5	-1	-1	0.25	-1.25	-2.5	-4	-2	-3.75	-2	-2	-0.5	-0.5	-1.5	-2	-2	-0.25	0.5	0.25	-0.75	-16	-18	-18	-20	-20	-15	-17	-17	-19	-19	-29.5	-33.5	-33.5	-37.5	-37.5	-30	-11.5
GLUabcpp	4.06288e-20	1	0	0	0	0	0	0	0	0	0	0	0	0	0	0	0	0	0	0	0	0	0	0	0	0	0	0	0	0	0	0	0	0	0	0	0	0	0	0	0	0	0	0	0	0	0	0	0
GLUABUTt7pp	2.27374e-13	1	0	0	0	0	0	0	0	0	0	0	0	0	0	0	0	0	0	0	0	0	0	0	0	0	0	0	0	0	0	0	0	0	0	0	0	0	0	0	0	0	0	0	0	0	0	0	0
GLUt2rpp	-0.000575597	0	-1.10517e-12	-6.2872e-14	-2.44986e-11	9.54829e-12	-3.25576e-11	2.0851e-11	5.9818e-12	1.91193e-11	-2.98985e-11	1.41456e-11	2.63366e-11	1.04238e-11	1.53496e-11	-5.20456e-12	-2.16783e-11	-5.31026e-14	-6.63952e-13	2.60917e-11	-1.53759e-11	-2.53437e-11	-2.21915e-11	-8.28717e-12	3.86814e-12	6.9373e-13	8.03367e-12	-8.23576e-12	2.03834e-12	6.66536e-11	-6.25838e-11	-6.46772e-11	1.57417e-09	3.57016e-10	-4.82374e-10	-2.91712e-09	-4.56634e-10	-6.49627e-09	7.48285e-10	-1.19699e-09	6.17309e-09	2.55837e-09	-1.16702e-08	8.04094e-09	2.93401e-09	-1.07312e-08	1.38212e-08	-3.66588e-13	-8.30284e-11
HCINNMt2rpp	2.90216e-22	1	0	0	0	0	0	0	0	0	0	0	0	0	0	0	0	0	0	0	0	0	0	0	0	0	0	0	0	0	0	0	0	0	0	0	0	0	0	0	0	0	0	0	0	0	0	0	0
HISabcpp	4.06288e-20	1	0	0	0	0	0	0	0	0	0	0	0	0	0	0	0	0	0	0	0	0	0	0	0	0	0	0	0	0	0	0	0	0	0	0	0	0	0	0	0	0	0	0	0	0	0	0	0
HISt2rpp	0	1	0	0	0	0	0	0	0	0	0	0	0	0	0	0	0	0	0	0	0	0	0	0	0	0	0	0	0	0	0	0	0	0	0	0	0	0	0	0	0	0	0	0	0	0	0	0	0
CBIAT	0	1	0	0	0	0	0	0	0	0	0	0	0	0	0	0	0	0	0	0	0	0	0	0	0	0	0	0	0	0	0	0	0	0	0	0	0	0	0	0	0	0	0	0	0	0	0	0	0
GLUt4pp	0.000575597	0	1.10517e-12	6.2872e-14	2.44986e-11	-9.54829e-12	3.25576e-11	-2.0851e-11	-5.9818e-12	-1.91193e-11	2.98985e-11	-1.41456e-11	-2.63366e-11	-1.04238e-11	-1.53496e-11	5.20456e-12	2.16783e-11	5.31026e-14	6.63952e-13	-2.60917e-11	1.53759e-11	2.53437e-11	2.21915e-11	8.28717e-12	-3.86814e-12	-6.9373e-13	-8.03367e-12	8.23576e-12	-2.03834e-12	-6.66536e-11	6.25838e-11	6.46772e-11	-1.57417e-09	-3.57016e-10	4.82374e-10	2.91712e-09	4.56634e-10	6.49627e-09	-7.48285e-10	1.19699e-09	-6.17309e-09	-2.55837e-09	1.16702e-08	-8.04094e-09	-2.93401e-09	1.07312e-08	-1.38212e-08	3.66588e-13	8.30284e-11
GLYALDtpp	0	1	0	0	0	0	0	0	0	0	0	0	0	0	0	0	0	0	0	0	0	0	0	0	0	0	0	0	0	0	0	0	0	0	0	0	0	0	0	0	0	0	0	0	0	0	0	0	0
CRNtex	-3.8516e-21	1	0	0	0	0	0	0	0	0	0	0	0	0	0	0	0	0	0	0	0	0	0	0	0	0	0	0	0	0	0	0	0	0	0	0	0	0	0	0	0	0	0	0	0	0	0	0	0
EX_etha_e	2.88581e-21	1	0	0	0	0	0	0	0	0	0	0	0	0	0	0	0	0	0	0	0	0	0	0	0	0	0	0	0	0	0	0	0	0	0	0	0	0	0	0	0	0	0	0	0	0	0	0	0
ACGK	0.308936	0	-1.92571e-15	-8.93927e-17	7.68541e-14	1.78774e-13	2.99092e-14	-1.88945e-13	-1.68183e-14	1	6.70445e-17	-1.11741e-16	1.34089e-16	-4.24615e-16	-5.14008e-16	-5.58704e-17	-1.11741e-17	-2.01133e-16	-1.02802e-15	-2.01133e-16	3.24048e-16	-1.11741e-16	-4.46963e-16	-2.90526e-16	4.46963e-17	1.78785e-16	-2.68178e-16	-4.69311e-16	5.69878e-16	6.92793e-16	6.59271e-16	4.35789e-16	-1.47498e-15	-1.65376e-15	-1.96664e-15	-1.83255e-15	-2.14542e-15	-1.07271e-15	-1.2515e-15	-1.56437e-15	-1.43028e-15	-1.74316e-15	-2.14543e-15	-2.50299e-15	-3.12874e-15	-2.86057e-15	-3.48631e-15	-2.68178e-15	-2.12308e-15
LYSabcpp	2.86649e-20	1	0	0	0	0	0	0	0	0	0	0	0	0	0	0	0	0	0	0	0	0	0	0	0	0	0	0	0	0	0	0	0	0	0	0	0	0	0	0	0	0	0	0	0	0	0	0	0
COBALT2tex	8.2939e-06	0	-4.64461e-20	-2.15096e-21	-1.12205e-18	-1.20392e-18	-8.84902e-19	-1.37581e-18	-2.81038e-19	-5.25542e-19	-6.78485e-19	-4.8298e-19	-3.47662e-18	-7.29584e-19	-4.37045e-19	-3.56553e-19	-1.49037e-18	-4.94942e-19	-3.51708e-19	-4.49095e-19	-1.06509e-18	-8.65898e-19	-7.58318e-19	-5.62811e-19	-5.07631e-19	-3.12591e-18	-1.09652e-18	-3.72224e-19	-9.02002e-18	-8.75549e-18	-8.7642e-18	-9.03811e-18	-3.55519e-17	-1.21291e-17	-1.31772e-17	-9.96959e-17	-2.0833e-17	-1.47668e-16	-5.02948e-17	-5.46378e-17	-4.14295e-16	-8.64354e-17	-5.32765e-16	-1.81383e-16	-1.97041e-16	-1.49438e-15	1.67321e-15	4.47687e-17	6.09198e-17
LCTSt3ipp	1.22409e-19	1	0	0	0	0	0	0	0	0	0	0	0	0	0	0	0	0	0	0	0	0	0	0	0	0	0	0	0	0	0	0	0	0	0	0	0	0	0	0	0	0	0	0	0	0	0	0	0
PPK2	4.95589e-20	1	0	0	0	0	0	0	0	0	0	0	0	0	0	0	0	0	0	0	0	0	0	0	0	0	0	0	0	0	0	0	0	0	0	0	0	0	0	0	0	0	0	0	0	0	0	0	0
ARBt3ipp	6.22115e-20	1	0	0	0	0	0	0	0	0	0	0	0	0	0	0	0	0	0	0	0	0	0	0	0	0	0	0	0	0	0	0	0	0	0	0	0	0	0	0	0	0	0	0	0	0	0	0	0
14GLUCANabcpp	0	1	0	0	0	0	0	0	0	0	0	0	0	0	0	0	0	0	0	0	0	0	0	0	0	0	0	0	0	0	0	0	0	0	0	0	0	0	0	0	0	0	0	0	0	0	0	0	0
14GLUCANtexi	0	1	0	0	0	0	0	0	0	0	0	0	0	0	0	0	0	0	0	0	0	0	0	0	0	0	0	0	0	0	0	0	0	0	0	0	0	0	0	0	0	0	0	0	0	0	0	0	0
DINStex	-6.61264e-22	1	0	0	0	0	0	0	0	0	0	0	0	0	0	0	0	0	0	0	0	0	0	0	0	0	0	0	0	0	0	0	0	0	0	0	0	0	0	0	0	0	0	0	0	0	0	0	0
DHPTPE	0	1	0	0	0	0	0	0	0	0	0	0	0	0	0	0	0	0	0	0	0	0	0	0	0	0	0	0	0	0	0	0	0	0	0	0	0	0	0	0	0	0	0	0	0	0	0	0	0
PPDOy	-1.03321e-19	1	0	0	0	0	0	0	0	0	0	0	0	0	0	0	0	0	0	0	0	0	0	0	0	0	0	0	0	0	0	0	0	0	0	0	0	0	0	0	0	0	0	0	0	0	0	0	0
FALGTHLs	3.23147e-16	1	0	0	0	0	0	0	0	0	0	0	0	0	0	0	0	0	0	0	0	0	0	0	0	0	0	0	0	0	0	0	0	0	0	0	0	0	0	0	0	0	0	0	0	0	0	0	0
NTD12pp	6.47847e-21	1	0	0	0	0	0	0	0	0	0	0	0	0	0	0	0	0	0	0	0	0	0	0	0	0	0	0	0	0	0	0	0	0	0	0	0	0	0	0	0	0	0	0	0	0	0	0	0
PPA2	8.01748e-20	1	0	0	0	0	0	0	0	0	0	0	0	0	0	0	0	0	0	0	0	0	0	0	0	0	0	0	0	0	0	0	0	0	0	0	0	0	0	0	0	0	0	0	0	0	0	0	0
DIMPtex	6.47847e-21	1	0	0	0	0	0	0	0	0	0	0	0	0	0	0	0	0	0	0	0	0	0	0	0	0	0	0	0	0	0	0	0	0	0	0	0	0	0	0	0	0	0	0	0	0	0	0	0
EX_hdca_e	0	1	0	0	0	0	0	0	0	0	0	0	0	0	0	0	0	0	0	0	0	0	0	0	0	0	0	0	0	0	0	0	0	0	0	0	0	0	0	0	0	0	0	0	0	0	0	0	0
EX_glcr_e	1.18843e-21	1	0	0	0	0	0	0	0	0	0	0	0	0	0	0	0	0	0	0	0	0	0	0	0	0	0	0	0	0	0	0	0	0	0	0	0	0	0	0	0	0	0	0	0	0	0	0	0
GNK	1.41438e-19	1	0	0	0	0	0	0	0	0	0	0	0	0	0	0	0	0	0	0	0	0	0	0	0	0	0	0	0	0	0	0	0	0	0	0	0	0	0	0	0	0	0	0	0	0	0	0	0
HMBS	0.000147963	0	-9.66869e-19	-4.38252e-20	-2.31407e-17	-2.47582e-17	-1.82409e-17	-2.82918e-17	-5.77961e-18	-1.08008e-17	-1.39632e-17	-9.91126e-18	-7.14847e-17	-1.49804e-17	-8.98337e-18	-7.33163e-18	-3.06171e-17	-1.0176e-17	-7.22625e-18	-9.23761e-18	-2.18765e-17	-1.78177e-17	-1.55846e-17	-1.15687e-17	-1.04381e-17	-6.42788e-17	-2.25348e-17	-7.65034e-18	-1.85497e-16	-1.80029e-16	-1.80093e-16	-1.85766e-16	-7.30787e-16	-2.49281e-16	-2.70879e-16	-2.04943e-15	-4.28409e-16	-3.03678e-15	-1.03333e-15	-1.12258e-15	-8.51989e-15	-1.7775e-15	-1.09526e-14	-3.72914e-15	-4.05071e-15	-3.07222e-14	-2.42308e-14	-6.50453e-16	-8.83871e-16
3NTD7pp	9.20185e-21	1	0	0	0	0	0	0	0	0	0	0	0	0	0	0	0	0	0	0	0	0	0	0	0	0	0	0	0	0	0	0	0	0	0	0	0	0	0	0	0	0	0	0	0	0	0	0	0
DMStex	-4.73177e-21	1	0	0	0	0	0	0	0	0	0	0	0	0	0	0	0	0	0	0	0	0	0	0	0	0	0	0	0	0	0	0	0	0	0	0	0	0	0	0	0	0	0	0	0	0	0	0	0
3NTD4pp	8.99658e-21	1	0	0	0	0	0	0	0	0	0	0	0	0	0	0	0	0	0	0	0	0	0	0	0	0	0	0	0	0	0	0	0	0	0	0	0	0	0	0	0	0	0	0	0	0	0	0	0
3NTD2pp	9.01023e-21	1	0	0	0	0	0	0	0	0	0	0	0	0	0	0	0	0	0	0	0	0	0	0	0	0	0	0	0	0	0	0	0	0	0	0	0	0	0	0	0	0	0	0	0	0	0	0	0
3NTD9pp	9.25766e-21	1	0	0	0	0	0	0	0	0	0	0	0	0	0	0	0	0	0	0	0	0	0	0	0	0	0	0	0	0	0	0	0	0	0	0	0	0	0	0	0	0	0	0	0	0	0	0	0
RMK	6.10396e-21	1	0	0	0	0	0	0	0	0	0	0	0	0	0	0	0	0	0	0	0	0	0	0	0	0	0	0	0	0	0	0	0	0	0	0	0	0	0	0	0	0	0	0	0	0	0	0	0
FHL	0	1	0	0	0	0	0	0	0	0	0	0	0	0	0	0	0	0	0	0	0	0	0	0	0	0	0	0	0	0	0	0	0	0	0	0	0	0	0	0	0	0	0	0	0	0	0	0	0
HYPOE	5.83401e-20	1	0	0	0	0	0	0	0	0	0	0	0	0	0	0	0	0	0	0	0	0	0	0	0	0	0	0	0	0	0	0	0	0	0	0	0	0	0	0	0	0	0	0	0	0	0	0	0
MEPCT	0.000792565	0	2.77977e-17	9.14636e-19	4.77122e-16	5.1069e-16	-4.88795e-17	-7.08835e-17	-1.12567e-17	-2.35075e-17	3.53035e-16	2.50627e-16	1.80624e-15	3.78195e-16	2.88612e-16	2.37481e-16	9.94304e-16	3.29185e-16	3.61382e-16	4.78383e-16	1.14752e-15	9.27107e-16	1.31651e-15	9.78469e-16	8.92151e-16	5.49139e-15	2.39043e-15	7.9531e-16	1.36912e-14	1.92054e-14	1.65826e-14	1.70937e-14	6.71212e-14	2.28576e-14	3.08471e-14	1.66762e-13	4.87994e-14	3.46659e-13	1.09535e-13	1.18979e-13	6.23421e-13	1.88261e-13	1.04865e-12	3.56963e-13	3.87752e-13	1.93441e-12	8.09298e-13	2.17099e-14	2.95102e-14
GLUDy	-9.01553	0	-1.28814e-09	4.01065e-11	-3.5	-1	-2.5	-1	-1	-3	-1	-1	-1	-1	-1	-0.5	-2.5	-2	-1	-2	-2.5	-1	-1	-1	-1	-1.4739e-07	-1	-1	-3.5	-1	-2.5	-1.5	-0.999998	-1	-1	-0.999997	-0.999999	5.46987e-06	2.32464e-06	1.83074e-06	1.71056e-05	2.83538e-06	2.42564e-05	-8.41792e-07	1.03618e-05	3.10778e-05	2.12413e-05	6.27303e-08	-11
23PDE7pp	6.41181e-21	1	0	0	0	0	0	0	0	0	0	0	0	0	0	0	0	0	0	0	0	0	0	0	0	0	0	0	0	0	0	0	0	0	0	0	0	0	0	0	0	0	0	0	0	0	0	0	0
GALTptspp	6.18997e-21	1	0	0	0	0	0	0	0	0	0	0	0	0	0	0	0	0	0	0	0	0	0	0	0	0	0	0	0	0	0	0	0	0	0	0	0	0	0	0	0	0	0	0	0	0	0	0	0
GALURt2rpp	0	1	0	0	0	0	0	0	0	0	0	0	0	0	0	0	0	0	0	0	0	0	0	0	0	0	0	0	0	0	0	0	0	0	0	0	0	0	0	0	0	0	0	0	0	0	0	0	0
ZN2abcpp	3.06277e-20	1	0	0	0	0	0	0	0	0	0	0	0	0	0	0	0	0	0	0	0	0	0	0	0	0	0	0	0	0	0	0	0	0	0	0	0	0	0	0	0	0	0	0	0	0	0	0	0
CSNtex	-1.46764e-21	1	0	0	0	0	0	0	0	0	0	0	0	0	0	0	0	0	0	0	0	0	0	0	0	0	0	0	0	0	0	0	0	0	0	0	0	0	0	0	0	0	0	0	0	0	0	0	0
GLYCLTDy	5.58546e-20	1	0	0	0	0	0	0	0	0	0	0	0	0	0	0	0	0	0	0	0	0	0	0	0	0	0	0	0	0	0	0	0	0	0	0	0	0	0	0	0	0	0	0	0	0	0	0	0
LYSDC	3.1646e-15	1	0	0	0	0	0	0	0	0	0	0	0	0	0	0	0	0	0	0	0	0	0	0	0	0	0	0	0	0	0	0	0	0	0	0	0	0	0	0	0	0	0	0	0	0	0	0	0
DAAD	1.22517e-19	1	0	0	0	0	0	0	0	0	0	0	0	0	0	0	0	0	0	0	0	0	0	0	0	0	0	0	0	0	0	0	0	0	0	0	0	0	0	0	0	0	0	0	0	0	0	0	0
GLCNt2rpp	0	1	0	0	0	0	0	0	0	0	0	0	0	0	0	0	0	0	0	0	0	0	0	0	0	0	0	0	0	0	0	0	0	0	0	0	0	0	0	0	0	0	0	0	0	0	0	0	0
GLCptspp	12.1383	0	0.5	0.0416667	1.70833	1.41667	1.625	1.41667	0.583333	1.25	0.583333	0.583333	0.916667	1	1	0.291667	1.20833	1.41667	1.66667	1.33333	1.45833	1.83333	1.16667	0.583333	0.75	2.08333	1.83333	1.16667	1.70833	1.41667	1.625	1.79167	8.16667	9.16667	9.16667	10.1667	10.1667	8.16667	9.16667	9.16667	10.1667	10.1667	15.75	17.75	17.75	19.75	19.75	19	14.75
GLCRt2rpp	-1.64628e-21	1	0	0	0	0	0	0	0	0	0	0	0	0	0	0	0	0	0	0	0	0	0	0	0	0	0	0	0	0	0	0	0	0	0	0	0	0	0	0	0	0	0	0	0	0	0	0	0
GLCt2pp	2.96679e-19	1	0	0	0	0	0	0	0	0	0	0	0	0	0	0	0	0	0	0	0	0	0	0	0	0	0	0	0	0	0	0	0	0	0	0	0	0	0	0	0	0	0	0	0	0	0	0	0
UREAtpp	-2.19206e-20	1	0	0	0	0	0	0	0	0	0	0	0	0	0	0	0	0	0	0	0	0	0	0	0	0	0	0	0	0	0	0	0	0	0	0	0	0	0	0	0	0	0	0	0	0	0	0	0
XANt2pp	1.24423e-19	1	0	0	0	0	0	0	0	0	0	0	0	0	0	0	0	0	0	0	0	0	0	0	0	0	0	0	0	0	0	0	0	0	0	0	0	0	0	0	0	0	0	0	0	0	0	0	0
GLYC3Pabcpp	1.98915e-20	1	0	0	0	0	0	0	0	0	0	0	0	0	0	0	0	0	0	0	0	0	0	0	0	0	0	0	0	0	0	0	0	0	0	0	0	0	0	0	0	0	0	0	0	0	0	0	0
PPPNt2rpp	4.9663e-21	1	0	0	0	0	0	0	0	0	0	0	0	0	0	0	0	0	0	0	0	0	0	0	0	0	0	0	0	0	0	0	0	0	0	0	0	0	0	0	0	0	0	0	0	0	0	0	0
PTRCORNt7pp	0	1	0	0	0	0	0	0	0	0	0	0	0	0	0	0	0	0	0	0	0	0	0	0	0	0	0	0	0	0	0	0	0	0	0	0	0	0	0	0	0	0	0	0	0	0	0	0	0
GLCURt2rpp	0	1	0	0	0	0	0	0	0	0	0	0	0	0	0	0	0	0	0	0	0	0	0	0	0	0	0	0	0	0	0	0	0	0	0	0	0	0	0	0	0	0	0	0	0	0	0	0	0
ACMUMptspp	0	1	0	0	0	0	0	0	0	0	0	0	0	0	0	0	0	0	0	0	0	0	0	0	0	0	0	0	0	0	0	0	0	0	0	0	0	0	0	0	0	0	0	0	0	0	0	0	0
EX_h2o_e	48.8384	0	1	0.25	13.25	8.5	12.75	7.5	2.5	7.5	3.5	2.5	5.5	5	4	1.75	8.25	4.5	6	5	6.75	8	5	2.5	2.5	10.5	8	4	13.25	8.5	12.75	8.75	19	21	23	23	25	17	19	21	21	23	34.4999	38.5	42.5	42.4999	46.4999	43	50.5
EX_ala__D_e	2.82035e-21	1	0	0	0	0	0	0	0	0	0	0	0	0	0	0	0	0	0	0	0	0	0	0	0	0	0	0	0	0	0	0	0	0	0	0	0	0	0	0	0	0	0	0	0	0	0	0	0
HSTPT	0.107956	0	6.91976e-15	3.18217e-16	1.22584e-13	1.54817e-13	1.18609e-13	2.33982e-13	3.6705e-14	6.15667e-14	9.22486e-14	6.25982e-14	5.07334e-13	8.25419e-14	5.88488e-14	5.96188e-14	1	4.84813e-14	1.85234e-14	2.0894e-14	4.76015e-14	3.96253e-14	2.26612e-14	1.6701e-14	1.41768e-14	8.75877e-14	1.60074e-14	6.65442e-15	1.22709e-13	1.18655e-13	1.06869e-14	1.18827e-14	5.79728e-14	2.38325e-14	-1.15113e-13	-9.19972e-13	-1.85583e-13	-1.3693e-12	-9.44698e-13	-1.02547e-12	-7.81752e-12	-1.6252e-12	-1.46488e-11	-4.97983e-12	-5.408e-12	-4.11055e-11	-1.10066e-11	-2.85682e-13	-3.93953e-13
SPMDabcpp	5.01137e-20	1	0	0	0	0	0	0	0	0	0	0	0	0	0	0	0	0	0	0	0	0	0	0	0	0	0	0	0	0	0	0	0	0	0	0	0	0	0	0	0	0	0	0	0	0	0	0	0
CYNTtex	-3.98895e-21	1	0	0	0	0	0	0	0	0	0	0	0	0	0	0	0	0	0	0	0	0	0	0	0	0	0	0	0	0	0	0	0	0	0	0	0	0	0	0	0	0	0	0	0	0	0	0	0
HG2tex	0	1	0	0	0	0	0	0	0	0	0	0	0	0	0	0	0	0	0	0	0	0	0	0	0	0	0	0	0	0	0	0	0	0	0	0	0	0	0	0	0	0	0	0	0	0	0	0	0
NTPP5	1.53086e-20	1	0	0	0	0	0	0	0	0	0	0	0	0	0	0	0	0	0	0	0	0	0	0	0	0	0	0	0	0	0	0	0	0	0	0	0	0	0	0	0	0	0	0	0	0	0	0	0
THDPS	0.390581	0	-3.93566e-14	-1.71792e-15	-8.94633e-13	-9.60165e-13	-5.47675e-13	-8.50605e-13	-1.75321e-13	-3.26611e-13	-4.27974e-13	-3.04991e-13	-2.19417e-12	-4.61991e-13	-3.29765e-13	-2.68528e-13	-1.12232e-12	-3.73083e-13	-1.16206e-13	1	-3.10141e-13	-2.56699e-13	-3.77344e-13	-2.79776e-13	-2.50041e-13	-1.54061e-12	-3.31311e-13	-1.17003e-13	-2.69183e-12	-2.61105e-12	-1.66744e-12	-1.72334e-12	-6.82455e-12	-2.34508e-12	-1.38239e-12	-1.02364e-11	-2.16871e-12	-1.51395e-11	-6.1339e-12	-6.66707e-12	-5.03819e-11	-1.05353e-11	5.69907e-11	1.93648e-11	2.10273e-11	1.5994e-10	6.75234e-11	1.75939e-12	2
ACONMT	0	1	0	0	0	0	0	0	0	0	0	0	0	0	0	0	0	0	0	0	0	0	0	0	0	0	0	0	0	0	0	0	0	0	0	0	0	0	0	0	0	0	0	0	0	0	0	0	0
XTSNtex	3.97251e-15	1	0	0	0	0	0	0	0	0	0	0	0	0	0	0	0	0	0	0	0	0	0	0	0	0	0	0	0	0	0	0	0	0	0	0	0	0	0	0	0	0	0	0	0	0	0	0	0
ATPM	74.8791	0	5.5	1	-4.625	-6	-5.625	-3.75	2.5	2.25	-0.75	1.25	-1.5	4.75	5.75	0.625	0.125	2.25	11.5	2.25	-3.625	1.25	5	3.25	-0.5	-2	3	5.25	-6.375	-7.75	-7.375	-4.875	16.5	18.5	22	20.5	24	12	14	17.5	16	19.5	24	28	35	32.0001	39	30	23.75
CYStex	-1.36703e-21	1	0	0	0	0	0	0	0	0	0	0	0	0	0	0	0	0	0	0	0	0	0	0	0	0	0	0	0	0	0	0	0	0	0	0	0	0	0	0	0	0	0	0	0	0	0	0	0
NADPPPS	3.06277e-20	1	0	0	0	0	0	0	0	0	0	0	0	0	0	0	0	0	0	0	0	0	0	0	0	0	0	0	0	0	0	0	0	0	0	0	0	0	0	0	0	0	0	0	0	0	0	0	0
EX_mnl_e	1.02754e-21	1	0	0	0	0	0	0	0	0	0	0	0	0	0	0	0	0	0	0	0	0	0	0	0	0	0	0	0	0	0	0	0	0	0	0	0	0	0	0	0	0	0	0	0	0	0	0	0
THRD_L	0.328128	0	5.49566e-14	2.54086e-15	1.31607e-12	1.58182e-12	7.65961e-13	1.08501e-12	2.35551e-13	5.03444e-13	7.04281e-13	5.31483e-13	3.69851e-12	8.30026e-13	4.61956e-13	4.35191e-13	1.6314e-12	1	1.42522e-13	1.59527e-13	3.62431e-13	3.02193e-13	1.68447e-13	1.24061e-13	1.04696e-13	6.4704e-13	1.09352e-13	4.70208e-14	8.26801e-13	7.9887e-13	-6.50258e-14	-6.00952e-14	-1.45309e-13	-1.67243e-14	-1.14619e-12	-9.06833e-12	-1.84108e-12	-1.34865e-11	-8.4195e-12	-9.14005e-12	-6.96433e-11	-1.4483e-11	-1.26326e-10	-4.29482e-11	-4.66418e-11	-3.54471e-10	-9.33974e-11	-2.42879e-12	-3.34648e-12
EX_malt_e	0	1	0	0	0	0	0	0	0	0	0	0	0	0	0	0	0	0	0	0	0	0	0	0	0	0	0	0	0	0	0	0	0	0	0	0	0	0	0	0	0	0	0	0	0	0	0	0	0
NTD3	5.70376e-20	1	0	0	0	0	0	0	0	0	0	0	0	0	0	0	0	0	0	0	0	0	0	0	0	0	0	0	0	0	0	0	0	0	0	0	0	0	0	0	0	0	0	0	0	0	0	0	0
CYTDtex	1.47855e-21	1	0	0	0	0	0	0	0	0	0	0	0	0	0	0	0	0	0	0	0	0	0	0	0	0	0	0	0	0	0	0	0	0	0	0	0	0	0	0	0	0	0	0	0	0	0	0	0
GLYOX	2.71334e-20	1	0	0	0	0	0	0	0	0	0	0	0	0	0	0	0	0	0	0	0	0	0	0	0	0	0	0	0	0	0	0	0	0	0	0	0	0	0	0	0	0	0	0	0	0	0	0	0
DADNtex	-6.44408e-22	1	0	0	0	0	0	0	0	0	0	0	0	0	0	0	0	0	0	0	0	0	0	0	0	0	0	0	0	0	0	0	0	0	0	0	0	0	0	0	0	0	0	0	0	0	0	0	0
4PEPTtex	5.09442e-21	1	0	0	0	0	0	0	0	0	0	0	0	0	0	0	0	0	0	0	0	0	0	0	0	0	0	0	0	0	0	0	0	0	0	0	0	0	0	0	0	0	0	0	0	0	0	0	0
NAMNPP	1.33195e-20	1	0	0	0	0	0	0	0	0	0	0	0	0	0	0	0	0	0	0	0	0	0	0	0	0	0	0	0	0	0	0	0	0	0	0	0	0	0	0	0	0	0	0	0	0	0	0	0
EX_pnto__R_e	6.82712e-22	1	0	0	0	0	0	0	0	0	0	0	0	0	0	0	0	0	0	0	0	0	0	0	0	0	0	0	0	0	0	0	0	0	0	0	0	0	0	0	0	0	0	0	0	0	0	0	0
SELNPS	0	1	0	0	0	0	0	0	0	0	0	0	0	0	0	0	0	0	0	0	0	0	0	0	0	0	0	0	0	0	0	0	0	0	0	0	0	0	0	0	0	0	0	0	0	0	0	0	0
DHAtex	5.46498e-21	1	0	0	0	0	0	0	0	0	0	0	0	0	0	0	0	0	0	0	0	0	0	0	0	0	0	0	0	0	0	0	0	0	0	0	0	0	0	0	0	0	0	0	0	0	0	0	0
ETOHtex	5.46348e-21	1	0	0	0	0	0	0	0	0	0	0	0	0	0	0	0	0	0	0	0	0	0	0	0	0	0	0	0	0	0	0	0	0	0	0	0	0	0	0	0	0	0	0	0	0	0	0	0
MTRPOX	0	1	0	0	0	0	0	0	0	0	0	0	0	0	0	0	0	0	0	0	0	0	0	0	0	0	0	0	0	0	0	0	0	0	0	0	0	0	0	0	0	0	0	0	0	0	0	0	0
AGM4PCPpp	1.12855e-20	1	0	0	0	0	0	0	0	0	0	0	0	0	0	0	0	0	0	0	0	0	0	0	0	0	0	0	0	0	0	0	0	0	0	0	0	0	0	0	0	0	0	0	0	0	0	0	0
GTPDPDP	1.93795e-20	1	0	0	0	0	0	0	0	0	0	0	0	0	0	0	0	0	0	0	0	0	0	0	0	0	0	0	0	0	0	0	0	0	0	0	0	0	0	0	0	0	0	0	0	0	0	0	0
CRNCAR	-8.46063e-18	1	0	0	0	0	0	0	0	0	0	0	0	0	0	0	0	0	0	0	0	0	0	0	0	0	0	0	0	0	0	0	0	0	0	0	0	0	0	0	0	0	0	0	0	0	0	0	0
GALabcpp	8.70217e-21	1	0	0	0	0	0	0	0	0	0	0	0	0	0	0	0	0	0	0	0	0	0	0	0	0	0	0	0	0	0	0	0	0	0	0	0	0	0	0	0	0	0	0	0	0	0	0	0
GLYCLTt2rpp	-0.000575597	0	5.52583e-13	3.14348e-14	1.2249e-11	-4.77399e-12	1.62778e-11	-1.04266e-11	-2.99103e-12	-9.56006e-12	1.49485e-11	-7.07318e-12	-1.31746e-11	-5.21299e-12	-7.67558e-12	2.60153e-12	1.08375e-11	2.58526e-14	3.31539e-13	-1.30464e-11	7.68693e-12	1.26713e-11	1.1095e-11	4.14341e-12	-1.93422e-12	-3.48854e-13	-4.01782e-12	4.11779e-12	-1.02123e-12	-3.33259e-11	3.12906e-11	3.23373e-11	-7.8708e-10	-1.78502e-10	2.41191e-10	1.45863e-09	2.28337e-10	3.24828e-09	-3.74085e-10	5.98522e-10	-3.08649e-09	-1.27911e-09	5.8356e-09	-4.0203e-09	-1.46669e-09	5.36798e-09	-6.91046e-09	1.87476e-13	4.15275e-11
GUAt2pp	1.24423e-19	1	0	0	0	0	0	0	0	0	0	0	0	0	0	0	0	0	0	0	0	0	0	0	0	0	0	0	0	0	0	0	0	0	0	0	0	0	0	0	0	0	0	0	0	0	0	0	0
HPPPNt2rpp	6.86853e-21	1	0	0	0	0	0	0	0	0	0	0	0	0	0	0	0	0	0	0	0	0	0	0	0	0	0	0	0	0	0	0	0	0	0	0	0	0	0	0	0	0	0	0	0	0	0	0	0
RNDR2	1.2234e-19	1	0	0	0	0	0	0	0	0	0	0	0	0	0	0	0	0	0	0	0	0	0	0	0	0	0	0	0	0	0	0	0	0	0	0	0	0	0	0	0	0	0	0	0	0	0	0	0
EX_asn__L_e	2.16599e-21	1	0	0	0	0	0	0	0	0	0	0	0	0	0	0	0	0	0	0	0	0	0	0	0	0	0	0	0	0	0	0	0	0	0	0	0	0	0	0	0	0	0	0	0	0	0	0	0
ANHMK	7.33132e-20	1	0	0	0	0	0	0	0	0	0	0	0	0	0	0	0	0	0	0	0	0	0	0	0	0	0	0	0	0	0	0	0	0	0	0	0	0	0	0	0	0	0	0	0	0	0	0	0
DCAtex	6.37232e-21	1	0	0	0	0	0	0	0	0	0	0	0	0	0	0	0	0	0	0	0	0	0	0	0	0	0	0	0	0	0	0	0	0	0	0	0	0	0	0	0	0	0	0	0	0	0	0	0
DHFR	0.0179973	0	5.09199e-13	2.35402e-14	1.22923e-11	1.31807e-11	9.71201e-12	1.50656e-11	3.07949e-12	5.75785e-12	7.43619e-12	5.28635e-12	3.80653e-11	7.98957e-12	4.77648e-12	3.89534e-12	1.62845e-11	5.40969e-12	3.8521e-12	4.91477e-12	1.1662e-11	9.48111e-12	8.30008e-12	6.16057e-12	5.55545e-12	3.42139e-11	1.19944e-11	4.0714e-12	9.86587e-11	9.5762e-11	9.59122e-11	1	3.89061e-10	1.32732e-10	1.44206e-10	1.09066e-09	2.27922e-10	1.61599e-09	5.50965e-10	5.98552e-10	4.53853e-09	9.4689e-10	5.8426e-09	1.98917e-09	2.16088e-09	1.63894e-08	3.41719e-09	9.22373e-11	1.25041e-10
EX_cit_e	1.71065e-21	1	0	0	0	0	0	0	0	0	0	0	0	0	0	0	0	0	0	0	0	0	0	0	0	0	0	0	0	0	0	0	0	0	0	0	0	0	0	0	0	0	0	0	0	0	0	0	0
PRAIi	0.0513933	0	2.21739e-15	1.01575e-16	5.32966e-14	5.72985e-14	4.21517e-14	6.53498e-14	1.33691e-14	2.50136e-14	3.22981e-14	2.29463e-14	1.65224e-13	3.46705e-14	2.07812e-14	1.69551e-14	7.08912e-14	2.35472e-14	1.6721e-14	2.13394e-14	5.06467e-14	4.11865e-14	4.72079e-14	3.50563e-14	3.17258e-14	1	7.83109e-15	3.02516e-15	6.17212e-14	5.97735e-14	5.76775e-15	6.22182e-15	2.80371e-14	1.08519e-14	-5.88225e-14	-4.61165e-13	-9.41723e-14	-6.85341e-13	-4.73154e-13	-5.13742e-13	-3.90968e-12	-8.13721e-13	-7.32577e-12	-2.49153e-12	-2.70601e-12	-2.05546e-11	-5.50554e-12	-1.44567e-13	-1.98343e-13
EX_mal__L_e	2.54086e-21	1	0	0	0	0	0	0	0	0	0	0	0	0	0	0	0	0	0	0	0	0	0	0	0	0	0	0	0	0	0	0	0	0	0	0	0	0	0	0	0	0	0	0	0	0	0	0	0
NMNN	7.90855e-21	1	0	0	0	0	0	0	0	0	0	0	0	0	0	0	0	0	0	0	0	0	0	0	0	0	0	0	0	0	0	0	0	0	0	0	0	0	0	0	0	0	0	0	0	0	0	0	0
XAND	1.12495e-20	1	0	0	0	0	0	0	0	0	0	0	0	0	0	0	0	0	0	0	0	0	0	0	0	0	0	0	0	0	0	0	0	0	0	0	0	0	0	0	0	0	0	0	0	0	0	0	0
EX_no2_e	7.13555e-21	1	0	0	0	0	0	0	0	0	0	0	0	0	0	0	0	0	0	0	0	0	0	0	0	0	0	0	0	0	0	0	0	0	0	0	0	0	0	0	0	0	0	0	0	0	0	0	0
HACD3	0.18543	0	9.08071e-12	4.1967e-13	2.19142e-10	2.34981e-10	1.73184e-10	2.68648e-10	5.49127e-11	1.02673e-10	1.32821e-10	9.44206e-11	-1.77924e-09	1.42701e-10	8.55249e-11	6.97554e-11	2.91618e-10	9.68708e-11	6.89014e-11	-2.25905e-10	2.08652e-10	1.69626e-10	1.48624e-10	-2.82509e-10	9.94847e-11	6.12687e-10	2.14974e-10	7.29616e-11	1.76831e-09	-4.48274e-09	1.71795e-09	1.77185e-09	2	2	2	2	2	2	2	2	2	2	4	4	4	4	4	4	2.23746e-09
TYRTA	-0.147639	0	1.44022e-15	6.20478e-17	3.21768e-14	3.45454e-14	-2.09164e-14	-3.21466e-14	-6.16732e-15	-1.16927e-14	-3.62315e-14	-2.54587e-14	-1.85222e-13	-3.79528e-14	6.3514e-14	5.28397e-14	2.21697e-13	7.3047e-14	8.6349e-14	1.16423e-13	2.80655e-13	2.26147e-13	1.09573e-13	8.14602e-14	7.43198e-14	4.57464e-13	-1	-3.48981e-15	-9.58941e-14	-9.32111e-14	-1.35607e-12	-1.39755e-12	-5.4825e-12	-1.86533e-12	-7.08467e-13	-5.38431e-12	-1.12167e-12	-7.981e-12	-4.99077e-12	-5.42119e-12	-4.11385e-11	-8.57841e-12	1.07234e-11	3.65124e-12	3.96652e-12	3.008e-11	-4.0666e-11	-1.08775e-12	-1.4804e-12
SHKK	0.385666	0	-2.15341e-12	3.03201e-13	2.74316e-10	9.38313e-11	2.34275e-10	1.41661e-11	-3.21545e-11	9.91608e-11	-2.20455e-10	-3.96311e-11	-1.11535e-09	7.4059e-11	-5.75445e-11	4.67015e-11	-1.27221e-10	1.4609e-10	-9.61385e-11	-2.39228e-11	-2.08655e-10	1	-9.01292e-11	2.0636e-10	1.6847e-10	1	1	8.34803e-11	-1.32528e-09	-2.31346e-09	-3.331e-10	2.5868e-09	9.09493e-10	-2.78609e-09	1.95867e-09	-9.07909e-09	-2.97735e-09	6.41144e-09	-1.52974e-08	1.99806e-09	-4.13395e-08	3.16288e-08	-4.01363e-08	-1.95376e-08	2.51364e-08	3.43298e-07	2.36692e-08	-1.12058e-10	-3.59068e-09
DCYTtex	2.70748e-21	1	0	0	0	0	0	0	0	0	0	0	0	0	0	0	0	0	0	0	0	0	0	0	0	0	0	0	0	0	0	0	0	0	0	0	0	0	0	0	0	0	0	0	0	0	0	0	0
EX_gam_e	1.04835e-21	1	0	0	0	0	0	0	0	0	0	0	0	0	0	0	0	0	0	0	0	0	0	0	0	0	0	0	0	0	0	0	0	0	0	0	0	0	0	0	0	0	0	0	0	0	0	0	0
ACACtex	-1.59786e-21	1	0	0	0	0	0	0	0	0	0	0	0	0	0	0	0	0	0	0	0	0	0	0	0	0	0	0	0	0	0	0	0	0	0	0	0	0	0	0	0	0	0	0	0	0	0	0	0
ACNAMtex	6.43777e-21	1	0	0	0	0	0	0	0	0	0	0	0	0	0	0	0	0	0	0	0	0	0	0	0	0	0	0	0	0	0	0	0	0	0	0	0	0	0	0	0	0	0	0	0	0	0	0	0
ARBTNabcpp	6.11455e-20	1	0	0	0	0	0	0	0	0	0	0	0	0	0	0	0	0	0	0	0	0	0	0	0	0	0	0	0	0	0	0	0	0	0	0	0	0	0	0	0	0	0	0	0	0	0	0	0
EX_inost_e	1.2204e-21	1	0	0	0	0	0	0	0	0	0	0	0	0	0	0	0	0	0	0	0	0	0	0	0	0	0	0	0	0	0	0	0	0	0	0	0	0	0	0	0	0	0	0	0	0	0	0	0
EX_mobd_e	-2.32229e-06	0	1.64833e-20	7.60011e-22	4.02278e-19	4.29183e-19	3.15381e-19	4.91035e-19	1.00003e-19	1.87822e-19	2.41522e-19	1.716e-19	1.23902e-18	2.59437e-19	1.55434e-19	1.26903e-19	5.3144e-19	1.76451e-19	1.25114e-19	1.59963e-19	3.79438e-19	3.08543e-19	2.70076e-19	2.00387e-19	1.80732e-19	1.11386e-18	3.90234e-19	1.32515e-19	3.21119e-18	3.11955e-18	3.12292e-18	3.21781e-18	1.2664e-17	4.31795e-18	4.69052e-18	3.55245e-17	7.4208e-18	5.26527e-17	1.79135e-17	1.94657e-17	1.47572e-16	3.08068e-17	1.89774e-16	6.46385e-17	7.0176e-17	5.32315e-16	6.89109e-16	1.84861e-17	2.51278e-17
NNDMBRT	0	1	0	0	0	0	0	0	0	0	0	0	0	0	0	0	0	0	0	0	0	0	0	0	0	0	0	0	0	0	0	0	0	0	0	0	0	0	0	0	0	0	0	0	0	0	0	0	0
DGSNtex	2.84482e-21	1	0	0	0	0	0	0	0	0	0	0	0	0	0	0	0	0	0	0	0	0	0	0	0	0	0	0	0	0	0	0	0	0	0	0	0	0	0	0	0	0	0	0	0	0	0	0	0
THRA2	1.23454e-19	1	0	0	0	0	0	0	0	0	0	0	0	0	0	0	0	0	0	0	0	0	0	0	0	0	0	0	0	0	0	0	0	0	0	0	0	0	0	0	0	0	0	0	0	0	0	0	0
ASO3t8pp	0	1	0	0	0	0	0	0	0	0	0	0	0	0	0	0	0	0	0	0	0	0	0	0	0	0	0	0	0	0	0	0	0	0	0	0	0	0	0	0	0	0	0	0	0	0	0	0	0
H2Stex	-5.30958e-21	1	0	0	0	0	0	0	0	0	0	0	0	0	0	0	0	0	0	0	0	0	0	0	0	0	0	0	0	0	0	0	0	0	0	0	0	0	0	0	0	0	0	0	0	0	0	0	0
PPK	3.06066e-20	1	0	0	0	0	0	0	0	0	0	0	0	0	0	0	0	0	0	0	0	0	0	0	0	0	0	0	0	0	0	0	0	0	0	0	0	0	0	0	0	0	0	0	0	0	0	0	0
EX_so4_e	-0.272748	0	-1.13259e-11	3.49222e-13	-4.82325e-10	-2.3655e-10	2.66664e-10	7.18864e-11	8.30071e-11	6.6597e-11	3.72668e-10	-8.24814e-11	-1	-1.09434e-10	2.30524e-10	2.52243e-11	-1.40371e-09	8.91216e-12	-5.66104e-12	6.54391e-10	-1	2.25139e-10	2.85861e-10	4.34505e-10	-3.87465e-10	-3.41347e-09	-5.89594e-10	-8.42425e-11	-7.68666e-09	-2.0129e-09	-4.93937e-09	-6.67031e-09	7.03615e-09	5.72847e-09	-9.42759e-09	1.5228e-07	-6.75398e-09	2.38461e-08	2.02095e-08	1.76958e-08	4.60136e-07	3.29457e-08	-2.79965e-07	1.12159e-08	2.21409e-07	1.35174e-07	2.43472e-07	2.51922e-09	-2.28141e-08
SADH	9.46282e-21	1	0	0	0	0	0	0	0	0	0	0	0	0	0	0	0	0	0	0	0	0	0	0	0	0	0	0	0	0	0	0	0	0	0	0	0	0	0	0	0	0	0	0	0	0	0	0	0
GLUSy	3.068e-20	1	0	0	0	0	0	0	0	0	0	0	0	0	0	0	0	0	0	0	0	0	0	0	0	0	0	0	0	0	0	0	0	0	0	0	0	0	0	0	0	0	0	0	0	0	0	0	0
GUAPRT	3.05993e-20	1	0	0	0	0	0	0	0	0	0	0	0	0	0	0	0	0	0	0	0	0	0	0	0	0	0	0	0	0	0	0	0	0	0	0	0	0	0	0	0	0	0	0	0	0	0	0	0
EX_phe__L_e	7.42591e-22	1	0	0	0	0	0	0	0	0	0	0	0	0	0	0	0	0	0	0	0	0	0	0	0	0	0	0	0	0	0	0	0	0	0	0	0	0	0	0	0	0	0	0	0	0	0	0	0
EX_thr__L_e	1.69884e-21	1	0	0	0	0	0	0	0	0	0	0	0	0	0	0	0	0	0	0	0	0	0	0	0	0	0	0	0	0	0	0	0	0	0	0	0	0	0	0	0	0	0	0	0	0	0	0	0
EX_uri_e	8.87457e-22	1	0	0	0	0	0	0	0	0	0	0	0	0	0	0	0	0	0	0	0	0	0	0	0	0	0	0	0	0	0	0	0	0	0	0	0	0	0	0	0	0	0	0	0	0	0	0	0
OMCDC	0.491765	0	0	0	0	0	0	0	0	0	0	0	0	0	0	0	0	0	1	0	0	0	0	0	0	0	0	0	0	0	0	0	0	0	0	0	0	0	0	0	0	0	0	0	0	0	0	0	0
ABUTD	2.70425e-20	1	0	0	0	0	0	0	0	0	0	0	0	0	0	0	0	0	0	0	0	0	0	0	0	0	0	0	0	0	0	0	0	0	0	0	0	0	0	0	0	0	0	0	0	0	0	0	0
E4PD	-0.000147963	0	4.83282e-12	2.23351e-13	-6.83201e-10	1.25059e-10	-5.42857e-10	1.42963e-10	2.92223e-11	5.46381e-11	7.06061e-11	5.01933e-11	3.61428e-10	7.58597e-11	4.54445e-11	3.70637e-11	1.54947e-10	-2.94999e-10	3.65775e-11	4.66704e-11	1.10743e-10	9.00326e-11	7.8835e-11	-3.34309e-10	-3.06685e-10	-1.88712e-09	1.14005e-10	3.86965e-11	9.37751e-10	9.10218e-10	9.11194e-10	-5.45597e-09	3.69618e-09	1.26098e-09	1.37019e-09	1.03631e-08	2.16563e-09	1.53546e-08	5.22861e-09	5.68021e-09	4.30703e-08	-5.20676e-08	5.53927e-08	1.8859e-08	2.0487e-08	1.55385e-07	3.24128e-08	8.74891e-10	1.18604e-09
IG3PS	0.107956	0	6.91976e-15	3.18217e-16	1.22584e-13	1.54817e-13	1.18609e-13	2.33982e-13	3.6705e-14	6.15667e-14	9.22486e-14	6.25982e-14	5.07334e-13	8.25419e-14	5.88488e-14	5.96188e-14	1	4.84813e-14	1.85234e-14	2.0894e-14	4.76015e-14	3.96253e-14	2.26612e-14	1.6701e-14	1.41768e-14	8.75877e-14	1.60074e-14	6.65442e-15	1.22709e-13	1.18655e-13	1.06869e-14	1.18827e-14	5.79728e-14	2.38325e-14	-1.15113e-13	-9.19972e-13	-1.85583e-13	-1.3693e-12	-9.44698e-13	-1.02547e-12	-7.81752e-12	-1.6252e-12	-1.46488e-11	-4.97983e-12	-5.408e-12	-4.11055e-11	-1.10066e-11	-2.85682e-13	-3.93953e-13
PDH	11.2136	0	1	0.1	7.38881e-12	4.58683e-09	-2.32805e-09	1.04038e-09	-9.776e-11	1	2.28057e-10	9.70901e-10	-5.5817e-09	1	1	8.74152e-10	4.86287e-09	1.66468e-09	1	-4.02573e-09	-1.51372e-10	7.84166e-10	1	-2.19305e-09	-9.28184e-10	2.53721e-08	1.489e-09	1.85211e-10	-1	-1	-1	-1	14	16	16	18	18	14	16	16	18	18	28	32	32	36	36	28	6
MTHFR2	0.150147	0	1.41197e-14	6.09184e-16	3.17782e-13	3.40912e-13	2.14499e-13	3.32941e-13	6.83794e-14	1.27611e-13	1.94778e-13	1.38476e-13	9.97173e-13	2.09237e-13	1.1421e-13	9.29363e-14	3.88455e-13	1.29132e-13	8.02882e-14	1.00857e-13	1	1.94172e-13	5.84937e-14	4.32085e-14	3.74216e-14	2.30951e-13	7.50912e-14	2.74549e-14	6.0323e-13	5.84793e-13	4.47736e-13	4.63148e-13	1.83934e-12	6.33923e-13	3.43826e-14	1.71669e-13	4.78175e-14	2.43227e-13	3.54062e-12	3.84747e-12	2.91201e-11	6.08283e-12	-3.57836e-11	-1.21679e-11	-1.32149e-11	-1.00405e-10	-2.75636e-11	-7.20863e-13	-9.90761e-13
DMSOR2pp	4.13313e-21	1	0	0	0	0	0	0	0	0	0	0	0	0	0	0	0	0	0	0	0	0	0	0	0	0	0	0	0	0	0	0	0	0	0	0	0	0	0	0	0	0	0	0	0	0	0	0	0
H2St1pp	5.30957e-21	1	0	0	0	0	0	0	0	0	0	0	0	0	0	0	0	0	0	0	0	0	0	0	0	0	0	0	0	0	0	0	0	0	0	0	0	0	0	0	0	0	0	0	0	0	0	0	0
EX_nh4_e	-10.9142	0	-1.85057e-09	6.51406e-11	-5	-3	-5	-2	-1	-4	-2	-1	-1	-2	-1	-1	-3	-1	-1	-2	-1	-1	-1	-1	-1	-2	-1	-1	-5	-3	-5	-2	-0.999997	-1	-1	-0.999996	-0.999999	7.75922e-06	3.8537e-06	3.17164e-06	2.41154e-05	4.2557e-06	3.53956e-05	-1.98571e-06	1.60929e-05	5.59222e-05	3.15425e-05	-2	-15
DADK	-0.00110611	0	1.27657e-11	2.89131e-13	0.00913242	0.0136986	-0.0547945	0.0136986	7.37192e-11	0.0182648	0.0182648	5.62295e-11	-0.00456621	-1.37173e-10	4.31185e-11	-2.54238e-11	0.00913242	-4.3691e-11	-1.49274e-10	9.44479e-11	-0.00456621	1.05316e-10	3.81192e-10	1.20403e-10	7.70413e-11	0.0136986	3.71764e-10	1.18927e-10	0.0730594	0.0136986	-0.118721	-0.520548	0.0365297	0.0365297	0.0365297	0.0365297	0.0365297	0.0365297	0.0365297	0.0365297	0.0365297	0.0365296	0.0730591	0.0730594	0.0730593	0.0730596	0.0730593	0.0730594	-4.30592e-09
DUTPDP	3.54123e-16	1	0	0	0	0	0	0	0	0	0	0	0	0	0	0	0	0	0	0	0	0	0	0	0	0	0	0	0	0	0	0	0	0	0	0	0	0	0	0	0	0	0	0	0	0	0	0	0
EX_ddca_e	0	1	0	0	0	0	0	0	0	0	0	0	0	0	0	0	0	0	0	0	0	0	0	0	0	0	0	0	0	0	0	0	0	0	0	0	0	0	0	0	0	0	0	0	0	0	0	0	0
HYD3pp	4.14452e-21	1	0	0	0	0	0	0	0	0	0	0	0	0	0	0	0	0	0	0	0	0	0	0	0	0	0	0	0	0	0	0	0	0	0	0	0	0	0	0	0	0	0	0	0	0	0	0	0
NO3R1pp	8.43083e-21	1	0	0	0	0	0	0	0	0	0	0	0	0	0	0	0	0	0	0	0	0	0	0	0	0	0	0	0	0	0	0	0	0	0	0	0	0	0	0	0	0	0	0	0	0	0	0	0
NTP5	3.06271e-20	1	0	0	0	0	0	0	0	0	0	0	0	0	0	0	0	0	0	0	0	0	0	0	0	0	0	0	0	0	0	0	0	0	0	0	0	0	0	0	0	0	0	0	0	0	0	0	0
CELBpts	0	1	0	0	0	0	0	0	0	0	0	0	0	0	0	0	0	0	0	0	0	0	0	0	0	0	0	0	0	0	0	0	0	0	0	0	0	0	0	0	0	0	0	0	0	0	0	0	0
FORt2pp	1.4365e-19	1	0	0	0	0	0	0	0	0	0	0	0	0	0	0	0	0	0	0	0	0	0	0	0	0	0	0	0	0	0	0	0	0	0	0	0	0	0	0	0	0	0	0	0	0	0	0	0
EX_r5p_e	1.11844e-21	1	0	0	0	0	0	0	0	0	0	0	0	0	0	0	0	0	0	0	0	0	0	0	0	0	0	0	0	0	0	0	0	0	0	0	0	0	0	0	0	0	0	0	0	0	0	0	0
EX_glyc2p_e	1.53739e-21	1	0	0	0	0	0	0	0	0	0	0	0	0	0	0	0	0	0	0	0	0	0	0	0	0	0	0	0	0	0	0	0	0	0	0	0	0	0	0	0	0	0	0	0	0	0	0	0
MTAN	-1.62423e-16	1	0	0	0	0	0	0	0	0	0	0	0	0	0	0	0	0	0	0	0	0	0	0	0	0	0	0	0	0	0	0	0	0	0	0	0	0	0	0	0	0	0	0	0	0	0	0	0
DPR	0.000191091	0	1.93922e-11	9.65444e-13	6.94275e-10	8.73679e-10	1.30028e-10	-2.98977e-10	9.4085e-11	-1.27046e-10	-2.97368e-10	1.62672e-10	-2.03195e-09	2.87259e-10	-4.63747e-11	5.6757e-11	9.03573e-10	2.42156e-10	-5.76002e-11	-3.50346e-10	6.57331e-10	-2.05691e-10	-2.93851e-10	-3.31482e-10	2.61888e-10	3.1485e-09	4.77473e-10	3.25118e-11	4.42902e-09	-2.72714e-10	5.61526e-09	5.324e-09	-1.61282e-08	-3.03791e-09	6.24252e-09	-8.80832e-08	4.7003e-09	-4.48758e-08	-2.67718e-10	-4.57531e-08	-2.1062e-07	-5.21059e-08	5.09019e-08	-4.73869e-08	-1.44289e-07	-3.11997e-07	-9.08161e-08	6.79122e-10	1.51507e-08
EX_halipa_e	0	1	0	0	0	0	0	0	0	0	0	0	0	0	0	0	0	0	0	0	0	0	0	0	0	0	0	0	0	0	0	0	0	0	0	0	0	0	0	0	0	0	0	0	0	0	0	0	0
AACPS5	0.0212723	0	7.12125e-16	2.04646e-17	1.07231e-14	1.13484e-14	2.96278e-14	4.55336e-14	9.15828e-15	1.72368e-14	7.80965e-15	5.54206e-15	3.97555e-14	8.37075e-15	1.17026e-15	9.01851e-16	3.68743e-15	1.25911e-15	5.02088e-15	6.53553e-15	1.56196e-14	1.26602e-14	-3.09147e-15	-2.28724e-15	-2.1668e-15	-1.33302e-14	-2.27006e-14	-7.42625e-15	-1.88654e-13	-1.83348e-13	7.29778e-15	7.59432e-15	3.04983e-14	1.0592e-14	-1.56156e-13	-1.18766e-12	2	-1.76014e-12	-1.11694e-12	-1.21325e-12	-9.2073e-12	2	-1.48374e-11	-5.04995e-12	-5.48563e-12	-4.16244e-11	4	1.73163e-14	2.32012e-14
MANptspp	5.99468e-21	1	0	0	0	0	0	0	0	0	0	0	0	0	0	0	0	0	0	0	0	0	0	0	0	0	0	0	0	0	0	0	0	0	0	0	0	0	0	0	0	0	0	0	0	0	0	0	0
EX_cmp_e	7.40746e-22	1	0	0	0	0	0	0	0	0	0	0	0	0	0	0	0	0	0	0	0	0	0	0	0	0	0	0	0	0	0	0	0	0	0	0	0	0	0	0	0	0	0	0	0	0	0	0	0
NTD8	0.0166693	0	1.27655e-11	2.89165e-13	0.00913242	0.0136986	-0.0547945	0.0136986	7.37283e-11	0.0182648	0.0182648	5.62389e-11	-0.00456621	-1.37155e-10	4.31235e-11	-2.54197e-11	0.00913242	-4.36754e-11	-1.49261e-10	9.4453e-11	-0.00456621	1.05338e-10	3.8123e-10	1.20438e-10	7.70719e-11	0.0136986	3.71762e-10	1.18922e-10	0.0730594	0.0136986	-0.118721	0.479452	0.0365297	0.0365297	0.0365297	0.0365297	0.0365297	0.0365297	0.0365297	0.0365297	0.0365297	0.0365296	0.0730591	0.0730594	0.0730593	0.0730596	0.0730593	0.0730594	-4.30623e-09
GALCTD	5.21315e-21	1	0	0	0	0	0	0	0	0	0	0	0	0	0	0	0	0	0	0	0	0	0	0	0	0	0	0	0	0	0	0	0	0	0	0	0	0	0	0	0	0	0	0	0	0	0	0	0
EX_malthx_e	0	1	0	0	0	0	0	0	0	0	0	0	0	0	0	0	0	0	0	0	0	0	0	0	0	0	0	0	0	0	0	0	0	0	0	0	0	0	0	0	0	0	0	0	0	0	0	0	0
MLTG4	3.44185e-20	1	0	0	0	0	0	0	0	0	0	0	0	0	0	0	0	0	0	0	0	0	0	0	0	0	0	0	0	0	0	0	0	0	0	0	0	0	0	0	0	0	0	0	0	0	0	0	0
UDPGDC	0	1	0	0	0	0	0	0	0	0	0	0	0	0	0	0	0	0	0	0	0	0	0	0	0	0	0	0	0	0	0	0	0	0	0	0	0	0	0	0	0	0	0	0	0	0	0	0	0
PUNP4	0.0166693	0	1.27655e-11	2.89165e-13	0.00913242	0.0136986	-0.0547945	0.0136986	7.37283e-11	0.0182648	0.0182648	5.62389e-11	-0.00456621	-1.37155e-10	4.31235e-11	-2.54197e-11	0.00913242	-4.36754e-11	-1.49261e-10	9.4453e-11	-0.00456621	1.05338e-10	3.8123e-10	1.20438e-10	7.70719e-11	0.0136986	3.71762e-10	1.18922e-10	0.0730594	0.0136986	-0.118721	0.479452	0.0365297	0.0365297	0.0365297	0.0365297	0.0365297	0.0365297	0.0365297	0.0365297	0.0365297	0.0365296	0.0730591	0.0730594	0.0730593	0.0730596	0.0730593	0.0730594	-4.30623e-09
AMAOTr	6.63512e-07	0	3.04231e-22	1.41435e-23	7.37799e-21	7.97456e-21	5.85529e-21	8.94861e-21	1.8665e-21	3.43631e-21	4.47039e-21	3.20362e-21	2.27897e-20	4.83611e-21	2.88188e-21	2.36255e-21	9.847e-21	3.28144e-21	2.32937e-21	2.95744e-21	7.04882e-21	5.7175e-21	4.9995e-21	3.7193e-21	3.34491e-21	2.06984e-20	7.2499e-21	2.46316e-21	5.95545e-20	5.78255e-20	5.79168e-20	5.97276e-20	2.34978e-19	8.02421e-20	8.70737e-20	6.5699e-19	1.37515e-19	9.74837e-19	3.31839e-19	3.60351e-19	2.73522e-18	5.70435e-19	3.5119e-18	1.19859e-18	1.2997e-18	9.8577e-18	-5.92069e-17	-1.58578e-18	-2.15685e-18
EX_csn_e	1.46764e-21	1	0	0	0	0	0	0	0	0	0	0	0	0	0	0	0	0	0	0	0	0	0	0	0	0	0	0	0	0	0	0	0	0	0	0	0	0	0	0	0	0	0	0	0	0	0	0	0
EX_etoh_e	2.89475e-21	1	0	0	0	0	0	0	0	0	0	0	0	0	0	0	0	0	0	0	0	0	0	0	0	0	0	0	0	0	0	0	0	0	0	0	0	0	0	0	0	0	0	0	0	0	0	0	0
G6PP	3.44199e-20	1	0	0	0	0	0	0	0	0	0	0	0	0	0	0	0	0	0	0	0	0	0	0	0	0	0	0	0	0	0	0	0	0	0	0	0	0	0	0	0	0	0	0	0	0	0	0	0
MMCD	2.62607e-20	1	0	0	0	0	0	0	0	0	0	0	0	0	0	0	0	0	0	0	0	0	0	0	0	0	0	0	0	0	0	0	0	0	0	0	0	0	0	0	0	0	0	0	0	0	0	0	0
GLNS	1.34667	0	6.16258e-10	-2.95135e-11	2	1	2	3.76288e-08	9.56787e-11	-1.80433e-08	1.76256e-09	-6.44432e-10	6.49535e-08	1	2.1865e-09	7.16233e-09	1	1.74173e-08	-7.48462e-09	8.10353e-10	-9.61769e-10	1.30881e-08	1.83752e-09	-5.49354e-09	-1.02642e-08	1	9.26921e-09	2.59854e-09	2	1	2	-3.38371e-08	-8.36901e-07	6.84149e-09	2.44015e-08	-1.08019e-06	-5.4806e-07	-2.60195e-06	-1.68849e-06	-1.09191e-06	-9.13868e-06	-1.41183e-06	-1.30303e-05	4.54056e-07	-4.44861e-06	-2.08274e-05	-1.09692e-05	2	4
TYMtex	5.25084e-21	1	0	0	0	0	0	0	0	0	0	0	0	0	0	0	0	0	0	0	0	0	0	0	0	0	0	0	0	0	0	0	0	0	0	0	0	0	0	0	0	0	0	0	0	0	0	0	0
GTHS	0.0744519	0	-8.0515e-12	-1.31365e-12	-2.11353e-10	-6.36631e-10	-3.96127e-10	2.2788e-10	-1.76928e-10	6.06739e-11	-7.51847e-11	-7.9923e-11	1.173e-09	-1.77484e-10	-1.84012e-10	-8.1908e-11	5.00862e-10	-2.50819e-10	6.34321e-11	-3.03799e-10	-3.92986e-10	-1.91391e-11	8.41719e-12	-1.02697e-10	1.25727e-10	2.65737e-10	1.12625e-10	5.1905e-11	3.26007e-09	2.28754e-09	-6.74506e-10	1.34984e-09	9.096e-09	-2.68716e-09	3.18855e-09	-6.41574e-08	2.06222e-09	2.10546e-08	-1.99217e-08	2.80722e-08	-2.49397e-07	1.91939e-08	2.29099e-07	3.62165e-08	-7.71214e-08	1.77293e-07	-1.52643e-07	-3.19842e-09	7.66295e-09
EX_g3pe_e	1.12463e-21	1	0	0	0	0	0	0	0	0	0	0	0	0	0	0	0	0	0	0	0	0	0	0	0	0	0	0	0	0	0	0	0	0	0	0	0	0	0	0	0	0	0	0	0	0	0	0	0
EX_pacald_e	7.81377e-22	1	0	0	0	0	0	0	0	0	0	0	0	0	0	0	0	0	0	0	0	0	0	0	0	0	0	0	0	0	0	0	0	0	0	0	0	0	0	0	0	0	0	0	0	0	0	0	0
EX_his__L_e	1.09173e-21	1	0	0	0	0	0	0	0	0	0	0	0	0	0	0	0	0	0	0	0	0	0	0	0	0	0	0	0	0	0	0	0	0	0	0	0	0	0	0	0	0	0	0	0	0	0	0	0
EX_k_e	-0.0647565	0	-1.48373e-15	-6.81686e-17	-3.58462e-14	-3.83692e-14	-2.82466e-14	-4.38471e-14	-8.95043e-15	-1.67743e-14	-2.16277e-14	-1.5395e-14	-1.10846e-13	-2.32466e-14	-1.39219e-14	-1.13602e-14	-4.75243e-14	-1.57847e-14	-1.12048e-14	-1.43066e-14	-3.39538e-14	-2.75935e-14	-2.41698e-14	-1.79336e-14	-1.61784e-14	-9.96545e-14	-3.49366e-14	-1.18608e-14	-2.87432e-13	-2.79057e-13	-2.79399e-13	-2.88074e-13	-1.13329e-12	-3.8658e-13	-4.19902e-13	-3.17758e-12	-6.63864e-13	-4.70721e-12	-1.60295e-12	-1.74148e-12	-1.3202e-11	-2.75499e-12	-1.69819e-11	-5.7825e-12	-6.27981e-12	-4.76392e-11	-1.33188e-11	-3.58816e-13	-4.86851e-13
EX_na1_e	-1.81035e-13	1	0	0	0	0	0	0	0	0	0	0	0	0	0	0	0	0	0	0	0	0	0	0	0	0	0	0	0	0	0	0	0	0	0	0	0	0	0	0	0	0	0	0	0	0	0	0	0
ACACT1r	0.18543	0	8.21025e-12	-2.57318e-13	2.59887e-10	2.21552e-10	4.29862e-10	-1.99494e-11	1.33331e-10	1.48592e-10	-6.09553e-11	1.52627e-10	-1.89717e-09	2.78378e-10	1.447e-10	1.18266e-10	3.7729e-10	2.2236e-10	-3.40689e-11	-3.38102e-10	2.08911e-11	1.79734e-10	-4.18337e-11	-1.74842e-10	7.77614e-11	1.75012e-09	3.96451e-10	-8.45764e-12	1.19911e-10	-1.44052e-09	3.3588e-09	2.86477e-09	2	2	2	2	2	2	2	2	2	2	4	4	4	4	4	4	6.08453e-09
ARGORNt7pp	0	1	0	0	0	0	0	0	0	0	0	0	0	0	0	0	0	0	0	0	0	0	0	0	0	0	0	0	0	0	0	0	0	0	0	0	0	0	0	0	0	0	0	0	0	0	0	0	0
EX_dmso_e	2.36863e-21	1	0	0	0	0	0	0	0	0	0	0	0	0	0	0	0	0	0	0	0	0	0	0	0	0	0	0	0	0	0	0	0	0	0	0	0	0	0	0	0	0	0	0	0	0	0	0	0
CMPtex	6.31544e-21	1	0	0	0	0	0	0	0	0	0	0	0	0	0	0	0	0	0	0	0	0	0	0	0	0	0	0	0	0	0	0	0	0	0	0	0	0	0	0	0	0	0	0	0	0	0	0	0
DUMPtex	6.42079e-21	1	0	0	0	0	0	0	0	0	0	0	0	0	0	0	0	0	0	0	0	0	0	0	0	0	0	0	0	0	0	0	0	0	0	0	0	0	0	0	0	0	0	0	0	0	0	0	0
XMPtex	-7.18299e-22	1	0	0	0	0	0	0	0	0	0	0	0	0	0	0	0	0	0	0	0	0	0	0	0	0	0	0	0	0	0	0	0	0	0	0	0	0	0	0	0	0	0	0	0	0	0	0	0
3PEPTtex	-1.14601e-21	1	0	0	0	0	0	0	0	0	0	0	0	0	0	0	0	0	0	0	0	0	0	0	0	0	0	0	0	0	0	0	0	0	0	0	0	0	0	0	0	0	0	0	0	0	0	0	0
EX_12ppd__S_e	2.08551e-21	1	0	0	0	0	0	0	0	0	0	0	0	0	0	0	0	0	0	0	0	0	0	0	0	0	0	0	0	0	0	0	0	0	0	0	0	0	0	0	0	0	0	0	0	0	0	0	0
EX_pppn_e	7.38462e-22	1	0	0	0	0	0	0	0	0	0	0	0	0	0	0	0	0	0	0	0	0	0	0	0	0	0	0	0	0	0	0	0	0	0	0	0	0	0	0	0	0	0	0	0	0	0	0	0
ANHGMtex	-4.12807e-22	1	0	0	0	0	0	0	0	0	0	0	0	0	0	0	0	0	0	0	0	0	0	0	0	0	0	0	0	0	0	0	0	0	0	0	0	0	0	0	0	0	0	0	0	0	0	0	0
MALTptspp	0	1	0	0	0	0	0	0	0	0	0	0	0	0	0	0	0	0	0	0	0	0	0	0	0	0	0	0	0	0	0	0	0	0	0	0	0	0	0	0	0	0	0	0	0	0	0	0	0
UDPKAAT	0	1	0	0	0	0	0	0	0	0	0	0	0	0	0	0	0	0	0	0	0	0	0	0	0	0	0	0	0	0	0	0	0	0	0	0	0	0	0	0	0	0	0	0	0	0	0	0	0
ULA4NFT	0	1	0	0	0	0	0	0	0	0	0	0	0	0	0	0	0	0	0	0	0	0	0	0	0	0	0	0	0	0	0	0	0	0	0	0	0	0	0	0	0	0	0	0	0	0	0	0	0
EX_acgam1p_e	8.30878e-22	1	0	0	0	0	0	0	0	0	0	0	0	0	0	0	0	0	0	0	0	0	0	0	0	0	0	0	0	0	0	0	0	0	0	0	0	0	0	0	0	0	0	0	0	0	0	0	0
NTD11pp	6.43765e-21	1	0	0	0	0	0	0	0	0	0	0	0	0	0	0	0	0	0	0	0	0	0	0	0	0	0	0	0	0	0	0	0	0	0	0	0	0	0	0	0	0	0	0	0	0	0	0	0
EX_galt_e	8.82303e-22	1	0	0	0	0	0	0	0	0	0	0	0	0	0	0	0	0	0	0	0	0	0	0	0	0	0	0	0	0	0	0	0	0	0	0	0	0	0	0	0	0	0	0	0	0	0	0	0
DKGLCNR2x	0	1	0	0	0	0	0	0	0	0	0	0	0	0	0	0	0	0	0	0	0	0	0	0	0	0	0	0	0	0	0	0	0	0	0	0	0	0	0	0	0	0	0	0	0	0	0	0	0
ACGS	0.308936	0	-1.92571e-15	-8.93927e-17	7.68541e-14	1.78774e-13	2.99092e-14	-1.88945e-13	-1.68183e-14	1	6.70445e-17	-1.11741e-16	1.34089e-16	-4.24615e-16	-5.14008e-16	-5.58704e-17	-1.11741e-17	-2.01133e-16	-1.02802e-15	-2.01133e-16	3.24048e-16	-1.11741e-16	-4.46963e-16	-2.90526e-16	4.46963e-17	1.78785e-16	-2.68178e-16	-4.69311e-16	5.69878e-16	6.92793e-16	6.59271e-16	4.35789e-16	-1.47498e-15	-1.65376e-15	-1.96664e-15	-1.83255e-15	-2.14542e-15	-1.07271e-15	-1.2515e-15	-1.56437e-15	-1.43028e-15	-1.74316e-15	-2.14543e-15	-2.50299e-15	-3.12874e-15	-2.86057e-15	-3.48631e-15	-2.68178e-15	-2.12308e-15
PDE1	1.53062e-20	1	0	0	0	0	0	0	0	0	0	0	0	0	0	0	0	0	0	0	0	0	0	0	0	0	0	0	0	0	0	0	0	0	0	0	0	0	0	0	0	0	0	0	0	0	0	0	0
UPLA4FNT	0	1	0	0	0	0	0	0	0	0	0	0	0	0	0	0	0	0	0	0	0	0	0	0	0	0	0	0	0	0	0	0	0	0	0	0	0	0	0	0	0	0	0	0	0	0	0	0	0
UPLA4FNF	0	1	0	0	0	0	0	0	0	0	0	0	0	0	0	0	0	0	0	0	0	0	0	0	0	0	0	0	0	0	0	0	0	0	0	0	0	0	0	0	0	0	0	0	0	0	0	0	0
ULA4Ntppi	0	1	0	0	0	0	0	0	0	0	0	0	0	0	0	0	0	0	0	0	0	0	0	0	0	0	0	0	0	0	0	0	0	0	0	0	0	0	0	0	0	0	0	0	0	0	0	0	0
HEPT1	-6.46177e-15	1	0	0	0	0	0	0	0	0	0	0	0	0	0	0	0	0	0	0	0	0	0	0	0	0	0	0	0	0	0	0	0	0	0	0	0	0	0	0	0	0	0	0	0	0	0	0	0
FALDtex	6.64804e-22	1	0	0	0	0	0	0	0	0	0	0	0	0	0	0	0	0	0	0	0	0	0	0	0	0	0	0	0	0	0	0	0	0	0	0	0	0	0	0	0	0	0	0	0	0	0	0	0
MCITD	-1.47107e-16	1	0	0	0	0	0	0	0	0	0	0	0	0	0	0	0	0	0	0	0	0	0	0	0	0	0	0	0	0	0	0	0	0	0	0	0	0	0	0	0	0	0	0	0	0	0	0	0
CU2tex	0	1	0	0	0	0	0	0	0	0	0	0	0	0	0	0	0	0	0	0	0	0	0	0	0	0	0	0	0	0	0	0	0	0	0	0	0	0	0	0	0	0	0	0	0	0	0	0	0
EX_glcur1p_e	1.20183e-21	1	0	0	0	0	0	0	0	0	0	0	0	0	0	0	0	0	0	0	0	0	0	0	0	0	0	0	0	0	0	0	0	0	0	0	0	0	0	0	0	0	0	0	0	0	0	0	0
GLCATr	0	1	0	0	0	0	0	0	0	0	0	0	0	0	0	0	0	0	0	0	0	0	0	0	0	0	0	0	0	0	0	0	0	0	0	0	0	0	0	0	0	0	0	0	0	0	0	0	0
ALR2	4.24394e-21	1	0	0	0	0	0	0	0	0	0	0	0	0	0	0	0	0	0	0	0	0	0	0	0	0	0	0	0	0	0	0	0	0	0	0	0	0	0	0	0	0	0	0	0	0	0	0	0
AMALT2	3.08213e-21	1	0	0	0	0	0	0	0	0	0	0	0	0	0	0	0	0	0	0	0	0	0	0	0	0	0	0	0	0	0	0	0	0	0	0	0	0	0	0	0	0	0	0	0	0	0	0	0
MLTP1	0	1	0	0	0	0	0	0	0	0	0	0	0	0	0	0	0	0	0	0	0	0	0	0	0	0	0	0	0	0	0	0	0	0	0	0	0	0	0	0	0	0	0	0	0	0	0	0	0
HEPT2	-6.46177e-15	1	0	0	0	0	0	0	0	0	0	0	0	0	0	0	0	0	0	0	0	0	0	0	0	0	0	0	0	0	0	0	0	0	0	0	0	0	0	0	0	0	0	0	0	0	0	0	0
FECRMUtex	5.26368e-20	1	0	0	0	0	0	0	0	0	0	0	0	0	0	0	0	0	0	0	0	0	0	0	0	0	0	0	0	0	0	0	0	0	0	0	0	0	0	0	0	0	0	0	0	0	0	0	0
ALAALAr	0.0283287	0	-1.06045e-15	-4.89015e-17	-2.55811e-14	-2.7441e-14	-2.02202e-14	-3.13356e-14	-6.40783e-15	-1.19856e-14	-1.54964e-14	-1.10032e-14	-7.9205e-14	-1.66335e-14	-9.96234e-15	-8.12709e-15	-3.39766e-14	-1.12842e-14	-8.02186e-15	-1.02339e-14	-2.42814e-14	-1.97477e-14	-1.72852e-14	-1.28308e-14	-1.1572e-14	-7.12942e-14	-2.49941e-14	-8.48245e-15	-2.05612e-13	-1.99606e-13	-1.99794e-13	-2.06056e-13	-8.10366e-13	-2.76466e-13	-3.00476e-13	-2.2727e-12	-4.74874e-13	-3.36682e-12	-1.14654e-12	-1.24557e-12	-9.44551e-12	-1.97076e-12	-1.21457e-11	-4.1356e-12	-4.49223e-12	-3.40725e-11	-1.60526e-12	-4.44282e-14	2
EX_thrp_e	1.3106e-21	1	0	0	0	0	0	0	0	0	0	0	0	0	0	0	0	0	0	0	0	0	0	0	0	0	0	0	0	0	0	0	0	0	0	0	0	0	0	0	0	0	0	0	0	0	0	0	0
CLtex	0.00172679	0	2.0477e-17	9.33876e-19	4.93115e-16	5.2678e-16	3.88861e-16	6.00392e-16	1.23733e-16	2.30465e-16	2.9762e-16	2.1162e-16	1.5205e-15	3.19577e-16	1.91956e-16	1.56343e-16	6.53197e-16	2.16921e-16	1.54072e-16	1.96625e-16	4.66807e-16	3.79366e-16	3.32113e-16	2.46564e-16	2.22358e-16	1.36956e-15	4.8102e-16	1.63021e-16	3.95405e-15	3.83762e-15	3.84133e-15	3.9603e-15	1.55766e-14	5.31572e-15	5.77453e-15	4.36799e-14	9.12937e-15	6.47256e-14	2.20362e-14	2.39481e-14	1.81505e-13	3.78588e-14	2.33421e-13	7.9468e-14	8.63373e-14	6.54986e-13	7.18576e-14	1.95394e-15	2.63957e-15
CYSDtex	5.8426e-21	1	0	0	0	0	0	0	0	0	0	0	0	0	0	0	0	0	0	0	0	0	0	0	0	0	0	0	0	0	0	0	0	0	0	0	0	0	0	0	0	0	0	0	0	0	0	0	0
CYSDabcpp	5.8426e-21	1	0	0	0	0	0	0	0	0	0	0	0	0	0	0	0	0	0	0	0	0	0	0	0	0	0	0	0	0	0	0	0	0	0	0	0	0	0	0	0	0	0	0	0	0	0	0	0
HXAND	3.16113e-20	1	0	0	0	0	0	0	0	0	0	0	0	0	0	0	0	0	0	0	0	0	0	0	0	0	0	0	0	0	0	0	0	0	0	0	0	0	0	0	0	0	0	0	0	0	0	0	0
EX_fald_e	3.50304e-21	1	0	0	0	0	0	0	0	0	0	0	0	0	0	0	0	0	0	0	0	0	0	0	0	0	0	0	0	0	0	0	0	0	0	0	0	0	0	0	0	0	0	0	0	0	0	0	0
EX_pydxn_e	7.75174e-22	1	0	0	0	0	0	0	0	0	0	0	0	0	0	0	0	0	0	0	0	0	0	0	0	0	0	0	0	0	0	0	0	0	0	0	0	0	0	0	0	0	0	0	0	0	0	0	0
EX_acgal_e	6.68629e-21	1	0	0	0	0	0	0	0	0	0	0	0	0	0	0	0	0	0	0	0	0	0	0	0	0	0	0	0	0	0	0	0	0	0	0	0	0	0	0	0	0	0	0	0	0	0	0	0
EX_so2_e	0	1	0	0	0	0	0	0	0	0	0	0	0	0	0	0	0	0	0	0	0	0	0	0	0	0	0	0	0	0	0	0	0	0	0	0	0	0	0	0	0	0	0	0	0	0	0	0	0
EX_dms_e	4.73177e-21	1	0	0	0	0	0	0	0	0	0	0	0	0	0	0	0	0	0	0	0	0	0	0	0	0	0	0	0	0	0	0	0	0	0	0	0	0	0	0	0	0	0	0	0	0	0	0	0
GMPtex	6.43384e-21	1	0	0	0	0	0	0	0	0	0	0	0	0	0	0	0	0	0	0	0	0	0	0	0	0	0	0	0	0	0	0	0	0	0	0	0	0	0	0	0	0	0	0	0	0	0	0	0
IMPtex	6.43765e-21	1	0	0	0	0	0	0	0	0	0	0	0	0	0	0	0	0	0	0	0	0	0	0	0	0	0	0	0	0	0	0	0	0	0	0	0	0	0	0	0	0	0	0	0	0	0	0	0
G3PItex	9.95249e-21	1	0	0	0	0	0	0	0	0	0	0	0	0	0	0	0	0	0	0	0	0	0	0	0	0	0	0	0	0	0	0	0	0	0	0	0	0	0	0	0	0	0	0	0	0	0	0	0
CD2abcpp	3.45906e-20	1	0	0	0	0	0	0	0	0	0	0	0	0	0	0	0	0	0	0	0	0	0	0	0	0	0	0	0	0	0	0	0	0	0	0	0	0	0	0	0	0	0	0	0	0	0	0	0
G3PGtex	-9.84468e-22	1	0	0	0	0	0	0	0	0	0	0	0	0	0	0	0	0	0	0	0	0	0	0	0	0	0	0	0	0	0	0	0	0	0	0	0	0	0	0	0	0	0	0	0	0	0	0	0
G3PEtex	-1.12463e-21	1	0	0	0	0	0	0	0	0	0	0	0	0	0	0	0	0	0	0	0	0	0	0	0	0	0	0	0	0	0	0	0	0	0	0	0	0	0	0	0	0	0	0	0	0	0	0	0
G3PCtex	9.8121e-21	1	0	0	0	0	0	0	0	0	0	0	0	0	0	0	0	0	0	0	0	0	0	0	0	0	0	0	0	0	0	0	0	0	0	0	0	0	0	0	0	0	0	0	0	0	0	0	0
MOAT3C	-8.23317e-20	1	0	0	0	0	0	0	0	0	0	0	0	0	0	0	0	0	0	0	0	0	0	0	0	0	0	0	0	0	0	0	0	0	0	0	0	0	0	0	0	0	0	0	0	0	0	0	0
UMPtex	-1.152e-20	1	0	0	0	0	0	0	0	0	0	0	0	0	0	0	0	0	0	0	0	0	0	0	0	0	0	0	0	0	0	0	0	0	0	0	0	0	0	0	0	0	0	0	0	0	0	0	0
G1Ptex	-1.15261e-21	1	0	0	0	0	0	0	0	0	0	0	0	0	0	0	0	0	0	0	0	0	0	0	0	0	0	0	0	0	0	0	0	0	0	0	0	0	0	0	0	0	0	0	0	0	0	0	0
ADNK1	0.00132938	0	-2.44308e-11	-3.79451e-13	-0.00913242	-0.0136986	0.0547945	-0.0136986	3.90928e-11	-0.0182648	-0.0182648	2.21674e-10	0.00456621	2.14448e-10	-3.74861e-11	2.57753e-11	-0.00913242	1.82503e-11	1.56207e-10	1.22894e-10	0.00456621	-1.88413e-10	3.28133e-12	2.38494e-10	-1.81782e-10	-0.0136986	-4.9939e-10	-7.45943e-11	-0.0730594	-0.0136986	0.118721	0.520548	-0.0365297	-0.0365297	-0.0365297	-0.0365297	-0.0365297	-0.0365297	-0.0365297	-0.0365297	-0.0365298	-0.0365296	-0.0730591	-0.0730593	-0.0730593	-0.0730594	-0.0730591	-0.0730594	6.26021e-09
CUt3	0	1	0	0	0	0	0	0	0	0	0	0	0	0	0	0	0	0	0	0	0	0	0	0	0	0	0	0	0	0	0	0	0	0	0	0	0	0	0	0	0	0	0	0	0	0	0	0	0
ZN2t3pp	1.24423e-19	1	0	0	0	0	0	0	0	0	0	0	0	0	0	0	0	0	0	0	0	0	0	0	0	0	0	0	0	0	0	0	0	0	0	0	0	0	0	0	0	0	0	0	0	0	0	0	0
SKMtex	-9.21123e-22	1	0	0	0	0	0	0	0	0	0	0	0	0	0	0	0	0	0	0	0	0	0	0	0	0	0	0	0	0	0	0	0	0	0	0	0	0	0	0	0	0	0	0	0	0	0	0	0
MNt2pp	1.24423e-19	1	0	0	0	0	0	0	0	0	0	0	0	0	0	0	0	0	0	0	0	0	0	0	0	0	0	0	0	0	0	0	0	0	0	0	0	0	0	0	0	0	0	0	0	0	0	0	0
RHAT1	2.7128e-21	1	0	0	0	0	0	0	0	0	0	0	0	0	0	0	0	0	0	0	0	0	0	0	0	0	0	0	0	0	0	0	0	0	0	0	0	0	0	0	0	0	0	0	0	0	0	0	0
GLCabcpp	3.4558e-20	1	0	0	0	0	0	0	0	0	0	0	0	0	0	0	0	0	0	0	0	0	0	0	0	0	0	0	0	0	0	0	0	0	0	0	0	0	0	0	0	0	0	0	0	0	0	0	0
GALT1	2.2039e-15	1	0	0	0	0	0	0	0	0	0	0	0	0	0	0	0	0	0	0	0	0	0	0	0	0	0	0	0	0	0	0	0	0	0	0	0	0	0	0	0	0	0	0	0	0	0	0	0
MNtex	0.000229243	0	-5.27101e-18	-2.43629e-19	-1.27369e-16	-1.36511e-16	-1.0076e-16	-1.55958e-16	-3.18902e-17	-5.95885e-17	-7.70996e-17	-5.4786e-17	-3.94466e-16	-8.28047e-17	-4.95876e-17	-4.04332e-17	-1.69026e-16	-5.62101e-17	-3.99294e-17	-5.0938e-17	-1.20872e-16	-9.82956e-17	-8.6032e-17	-6.3881e-17	-5.75937e-17	-3.54708e-16	-1.24416e-16	-4.22328e-17	-1.0233e-15	-9.93077e-16	-9.94418e-16	-1.02597e-15	-4.03548e-15	-1.37639e-15	-1.49563e-15	-1.13115e-14	-2.36371e-15	-1.67588e-14	-5.70682e-15	-6.20075e-15	-4.70172e-14	-9.8101e-15	-6.04549e-14	-2.05824e-14	-2.23631e-14	-1.69605e-13	3.85144e-15	9.60671e-17	1.34853e-16
GAL1Ptex	-1.0542e-21	1	0	0	0	0	0	0	0	0	0	0	0	0	0	0	0	0	0	0	0	0	0	0	0	0	0	0	0	0	0	0	0	0	0	0	0	0	0	0	0	0	0	0	0	0	0	0	0
GLCTR2	3.2789e-21	1	0	0	0	0	0	0	0	0	0	0	0	0	0	0	0	0	0	0	0	0	0	0	0	0	0	0	0	0	0	0	0	0	0	0	0	0	0	0	0	0	0	0	0	0	0	0	0
G2PPpp	4.7566e-21	1	0	0	0	0	0	0	0	0	0	0	0	0	0	0	0	0	0	0	0	0	0	0	0	0	0	0	0	0	0	0	0	0	0	0	0	0	0	0	0	0	0	0	0	0	0	0	0
UDPGPpp	6.57922e-21	1	0	0	0	0	0	0	0	0	0	0	0	0	0	0	0	0	0	0	0	0	0	0	0	0	0	0	0	0	0	0	0	0	0	0	0	0	0	0	0	0	0	0	0	0	0	0	0
EX_acgal1p_e	3.3305e-21	1	0	0	0	0	0	0	0	0	0	0	0	0	0	0	0	0	0	0	0	0	0	0	0	0	0	0	0	0	0	0	0	0	0	0	0	0	0	0	0	0	0	0	0	0	0	0	0
EX_cyan_e	2.87947e-21	1	0	0	0	0	0	0	0	0	0	0	0	0	0	0	0	0	0	0	0	0	0	0	0	0	0	0	0	0	0	0	0	0	0	0	0	0	0	0	0	0	0	0	0	0	0	0	0
EX_tyrp_e	6.90057e-22	1	0	0	0	0	0	0	0	0	0	0	0	0	0	0	0	0	0	0	0	0	0	0	0	0	0	0	0	0	0	0	0	0	0	0	0	0	0	0	0	0	0	0	0	0	0	0	0
O2Stex	6.06637e-21	1	0	0	0	0	0	0	0	0	0	0	0	0	0	0	0	0	0	0	0	0	0	0	0	0	0	0	0	0	0	0	0	0	0	0	0	0	0	0	0	0	0	0	0	0	0	0	0
HEPK1	-5.37598e-15	1	0	0	0	0	0	0	0	0	0	0	0	0	0	0	0	0	0	0	0	0	0	0	0	0	0	0	0	0	0	0	0	0	0	0	0	0	0	0	0	0	0	0	0	0	0	0	0
HEPT3	1.00468e-14	1	0	0	0	0	0	0	0	0	0	0	0	0	0	0	0	0	0	0	0	0	0	0	0	0	0	0	0	0	0	0	0	0	0	0	0	0	0	0	0	0	0	0	0	0	0	0	0
HEPK2	2.84545e-21	1	0	0	0	0	0	0	0	0	0	0	0	0	0	0	0	0	0	0	0	0	0	0	0	0	0	0	0	0	0	0	0	0	0	0	0	0	0	0	0	0	0	0	0	0	0	0	0
ALDD3y	5.31203e-21	1	0	0	0	0	0	0	0	0	0	0	0	0	0	0	0	0	0	0	0	0	0	0	0	0	0	0	0	0	0	0	0	0	0	0	0	0	0	0	0	0	0	0	0	0	0	0	0
EX_uacgam_e	3.9528e-22	1	0	0	0	0	0	0	0	0	0	0	0	0	0	0	0	0	0	0	0	0	0	0	0	0	0	0	0	0	0	0	0	0	0	0	0	0	0	0	0	0	0	0	0	0	0	0	0
Kt3pp	6.22096e-20	1	0	0	0	0	0	0	0	0	0	0	0	0	0	0	0	0	0	0	0	0	0	0	0	0	0	0	0	0	0	0	0	0	0	0	0	0	0	0	0	0	0	0	0	0	0	0	0
EX_udpacgal_e	6.13424e-22	1	0	0	0	0	0	0	0	0	0	0	0	0	0	0	0	0	0	0	0	0	0	0	0	0	0	0	0	0	0	0	0	0	0	0	0	0	0	0	0	0	0	0	0	0	0	0	0
EX_udpg_e	4.55589e-22	1	0	0	0	0	0	0	0	0	0	0	0	0	0	0	0	0	0	0	0	0	0	0	0	0	0	0	0	0	0	0	0	0	0	0	0	0	0	0	0	0	0	0	0	0	0	0	0
EX_udpgal_e	4.39498e-22	1	0	0	0	0	0	0	0	0	0	0	0	0	0	0	0	0	0	0	0	0	0	0	0	0	0	0	0	0	0	0	0	0	0	0	0	0	0	0	0	0	0	0	0	0	0	0	0
EX_udpglcur_e	4.62156e-22	1	0	0	0	0	0	0	0	0	0	0	0	0	0	0	0	0	0	0	0	0	0	0	0	0	0	0	0	0	0	0	0	0	0	0	0	0	0	0	0	0	0	0	0	0	0	0	0
EX_14glucan_e	0	1	0	0	0	0	0	0	0	0	0	0	0	0	0	0	0	0	0	0	0	0	0	0	0	0	0	0	0	0	0	0	0	0	0	0	0	0	0	0	0	0	0	0	0	0	0	0	0
EX_pser__L_e	1.87565e-21	1	0	0	0	0	0	0	0	0	0	0	0	0	0	0	0	0	0	0	0	0	0	0	0	0	0	0	0	0	0	0	0	0	0	0	0	0	0	0	0	0	0	0	0	0	0	0	0
R5PP	3.6016e-20	1	0	0	0	0	0	0	0	0	0	0	0	0	0	0	0	0	0	0	0	0	0	0	0	0	0	0	0	0	0	0	0	0	0	0	0	0	0	0	0	0	0	0	0	0	0	0	0
EX_xmp_e	7.18301e-22	1	0	0	0	0	0	0	0	0	0	0	0	0	0	0	0	0	0	0	0	0	0	0	0	0	0	0	0	0	0	0	0	0	0	0	0	0	0	0	0	0	0	0	0	0	0	0	0
EX_damp_e	5.86013e-22	1	0	0	0	0	0	0	0	0	0	0	0	0	0	0	0	0	0	0	0	0	0	0	0	0	0	0	0	0	0	0	0	0	0	0	0	0	0	0	0	0	0	0	0	0	0	0	0
CYSSADS	0	1	0	0	0	0	0	0	0	0	0	0	0	0	0	0	0	0	0	0	0	0	0	0	0	0	0	0	0	0	0	0	0	0	0	0	0	0	0	0	0	0	0	0	0	0	0	0	0
EX_dimp_e	5.99761e-22	1	0	0	0	0	0	0	0	0	0	0	0	0	0	0	0	0	0	0	0	0	0	0	0	0	0	0	0	0	0	0	0	0	0	0	0	0	0	0	0	0	0	0	0	0	0	0	0
CPPPGO2	6.59072e-22	1	0	0	0	0	0	0	0	0	0	0	0	0	0	0	0	0	0	0	0	0	0	0	0	0	0	0	0	0	0	0	0	0	0	0	0	0	0	0	0	0	0	0	0	0	0	0	0
EX_isetac_e	1.73889e-21	1	0	0	0	0	0	0	0	0	0	0	0	0	0	0	0	0	0	0	0	0	0	0	0	0	0	0	0	0	0	0	0	0	0	0	0	0	0	0	0	0	0	0	0	0	0	0	0
AGM3PH	1.68781e-20	1	0	0	0	0	0	0	0	0	0	0	0	0	0	0	0	0	0	0	0	0	0	0	0	0	0	0	0	0	0	0	0	0	0	0	0	0	0	0	0	0	0	0	0	0	0	0	0
HOMt2pp	3.56003e-21	1	0	0	0	0	0	0	0	0	0	0	0	0	0	0	0	0	0	0	0	0	0	0	0	0	0	0	0	0	0	0	0	0	0	0	0	0	0	0	0	0	0	0	0	0	0	0	0
EX_aso3_e	0	1	0	0	0	0	0	0	0	0	0	0	0	0	0	0	0	0	0	0	0	0	0	0	0	0	0	0	0	0	0	0	0	0	0	0	0	0	0	0	0	0	0	0	0	0	0	0	0
EX_tcynt_e	4.25714e-21	1	0	0	0	0	0	0	0	0	0	0	0	0	0	0	0	0	0	0	0	0	0	0	0	0	0	0	0	0	0	0	0	0	0	0	0	0	0	0	0	0	0	0	0	0	0	0	0
EX_fe3dhbzs_e	0	1	0	0	0	0	0	0	0	0	0	0	0	0	0	0	0	0	0	0	0	0	0	0	0	0	0	0	0	0	0	0	0	0	0	0	0	0	0	0	0	0	0	0	0	0	0	0	0
AGM3PApp	1.55198e-20	1	0	0	0	0	0	0	0	0	0	0	0	0	0	0	0	0	0	0	0	0	0	0	0	0	0	0	0	0	0	0	0	0	0	0	0	0	0	0	0	0	0	0	0	0	0	0	0
PPPGO	1.05056e-20	1	0	0	0	0	0	0	0	0	0	0	0	0	0	0	0	0	0	0	0	0	0	0	0	0	0	0	0	0	0	0	0	0	0	0	0	0	0	0	0	0	0	0	0	0	0	0	0
EX_feoxam_un_e	4.69829e-21	1	0	0	0	0	0	0	0	0	0	0	0	0	0	0	0	0	0	0	0	0	0	0	0	0	0	0	0	0	0	0	0	0	0	0	0	0	0	0	0	0	0	0	0	0	0	0	0
HOMtex	-3.56003e-21	1	0	0	0	0	0	0	0	0	0	0	0	0	0	0	0	0	0	0	0	0	0	0	0	0	0	0	0	0	0	0	0	0	0	0	0	0	0	0	0	0	0	0	0	0	0	0	0
SO2tex	0	1	0	0	0	0	0	0	0	0	0	0	0	0	0	0	0	0	0	0	0	0	0	0	0	0	0	0	0	0	0	0	0	0	0	0	0	0	0	0	0	0	0	0	0	0	0	0	0
SO2tpp	0	1	0	0	0	0	0	0	0	0	0	0	0	0	0	0	0	0	0	0	0	0	0	0	0	0	0	0	0	0	0	0	0	0	0	0	0	0	0	0	0	0	0	0	0	0	0	0	0
LDH_D2	4.18158e-20	1	0	0	0	0	0	0	0	0	0	0	0	0	0	0	0	0	0	0	0	0	0	0	0	0	0	0	0	0	0	0	0	0	0	0	0	0	0	0	0	0	0	0	0	0	0	0	0
EX_g3pc_e	8.22395e-22	1	0	0	0	0	0	0	0	0	0	0	0	0	0	0	0	0	0	0	0	0	0	0	0	0	0	0	0	0	0	0	0	0	0	0	0	0	0	0	0	0	0	0	0	0	0	0	0
EX_g3pg_e	9.84469e-22	1	0	0	0	0	0	0	0	0	0	0	0	0	0	0	0	0	0	0	0	0	0	0	0	0	0	0	0	0	0	0	0	0	0	0	0	0	0	0	0	0	0	0	0	0	0	0	0
EX_g3pi_e	6.81467e-22	1	0	0	0	0	0	0	0	0	0	0	0	0	0	0	0	0	0	0	0	0	0	0	0	0	0	0	0	0	0	0	0	0	0	0	0	0	0	0	0	0	0	0	0	0	0	0	0
SHCHF	7.39816e-05	0	8.30186e-20	3.7202e-21	1.89412e-18	2.02213e-18	1.4697e-18	2.32027e-18	4.70783e-19	8.79918e-19	1.13014e-18	8.08585e-19	5.82818e-18	1.21478e-18	7.30872e-19	5.96107e-19	2.48844e-18	8.2373e-19	5.92096e-19	7.54072e-19	1.77911e-18	1.44694e-18	1.26948e-18	9.41033e-19	8.50483e-19	5.22918e-18	1.83196e-18	6.24527e-19	1.50739e-17	1.46068e-17	1.46276e-17	1.51471e-17	5.93009e-17	2.02427e-17	2.21139e-17	1.67042e-16	3.49052e-17	2.46976e-16	8.40193e-17	9.1208e-17	6.9314e-16	1.44517e-16	8.91033e-16	3.03107e-16	3.29581e-16	2.50104e-15	-8.3886e-15	-2.24651e-16	-3.05581e-16
SUCOAS	-2.70198	0	1.55553e-13	-0.1	1.99846e-12	-1.21514e-12	-1.15274e-12	-1.75238e-12	-3.36842e-13	-6.46094e-13	2.84078e-13	-1.1183e-12	1.46194e-12	3.21743e-13	6.26055e-13	1.48806e-12	2.12095e-12	7.06241e-13	-4.5719e-13	1	1	1.06595e-12	3.09569e-12	7.65776e-13	2.09147e-12	1.28751e-11	3.82117e-12	1.2812e-12	3.15453e-11	3.06249e-11	3.68539e-11	3.79963e-11	1.49254e-10	1.74787e-11	1.46865e-11	1.10873e-10	2.31974e-11	5.71896e-10	6.80969e-11	7.39793e-11	5.60849e-10	3.55518e-10	3.05358e-09	1.03945e-09	1.12914e-09	4.44022e-09	1.42e-09	1.5103e-11	2
SUCBZL	2.38422e-21	1	0	0	0	0	0	0	0	0	0	0	0	0	0	0	0	0	0	0	0	0	0	0	0	0	0	0	0	0	0	0	0	0	0	0	0	0	0	0	0	0	0	0	0	0	0	0	0
CYSDDS	-4.26325e-15	1	0	0	0	0	0	0	0	0	0	0	0	0	0	0	0	0	0	0	0	0	0	0	0	0	0	0	0	0	0	0	0	0	0	0	0	0	0	0	0	0	0	0	0	0	0	0	0
CYStpp	5.54183e-20	1	0	0	0	0	0	0	0	0	0	0	0	0	0	0	0	0	0	0	0	0	0	0	0	0	0	0	0	0	0	0	0	0	0	0	0	0	0	0	0	0	0	0	0	0	0	0	0
EX_g3ps_e	9.79372e-22	1	0	0	0	0	0	0	0	0	0	0	0	0	0	0	0	0	0	0	0	0	0	0	0	0	0	0	0	0	0	0	0	0	0	0	0	0	0	0	0	0	0	0	0	0	0	0	0
EX_peamn_e	6.44016e-22	1	0	0	0	0	0	0	0	0	0	0	0	0	0	0	0	0	0	0	0	0	0	0	0	0	0	0	0	0	0	0	0	0	0	0	0	0	0	0	0	0	0	0	0	0	0	0	0
EX_34dhpac_e	5.2182e-21	1	0	0	0	0	0	0	0	0	0	0	0	0	0	0	0	0	0	0	0	0	0	0	0	0	0	0	0	0	0	0	0	0	0	0	0	0	0	0	0	0	0	0	0	0	0	0	0
NTP1	3.06277e-20	1	0	0	0	0	0	0	0	0	0	0	0	0	0	0	0	0	0	0	0	0	0	0	0	0	0	0	0	0	0	0	0	0	0	0	0	0	0	0	0	0	0	0	0	0	0	0	0
DAMPtex	6.49698e-21	1	0	0	0	0	0	0	0	0	0	0	0	0	0	0	0	0	0	0	0	0	0	0	0	0	0	0	0	0	0	0	0	0	0	0	0	0	0	0	0	0	0	0	0	0	0	0	0
DCMPtex	-6.63444e-22	1	0	0	0	0	0	0	0	0	0	0	0	0	0	0	0	0	0	0	0	0	0	0	0	0	0	0	0	0	0	0	0	0	0	0	0	0	0	0	0	0	0	0	0	0	0	0	0
DGMPtex	-5.95906e-22	1	0	0	0	0	0	0	0	0	0	0	0	0	0	0	0	0	0	0	0	0	0	0	0	0	0	0	0	0	0	0	0	0	0	0	0	0	0	0	0	0	0	0	0	0	0	0	0
DTMPtex	6.43907e-21	1	0	0	0	0	0	0	0	0	0	0	0	0	0	0	0	0	0	0	0	0	0	0	0	0	0	0	0	0	0	0	0	0	0	0	0	0	0	0	0	0	0	0	0	0	0	0	0
ACSERtpp	3.47153e-21	1	0	0	0	0	0	0	0	0	0	0	0	0	0	0	0	0	0	0	0	0	0	0	0	0	0	0	0	0	0	0	0	0	0	0	0	0	0	0	0	0	0	0	0	0	0	0	0
ACSERtex	-3.47153e-21	1	0	0	0	0	0	0	0	0	0	0	0	0	0	0	0	0	0	0	0	0	0	0	0	0	0	0	0	0	0	0	0	0	0	0	0	0	0	0	0	0	0	0	0	0	0	0	0
LALDO3	4.91264e-20	1	0	0	0	0	0	0	0	0	0	0	0	0	0	0	0	0	0	0	0	0	0	0	0	0	0	0	0	0	0	0	0	0	0	0	0	0	0	0	0	0	0	0	0	0	0	0	0
NTP10	3.06182e-20	1	0	0	0	0	0	0	0	0	0	0	0	0	0	0	0	0	0	0	0	0	0	0	0	0	0	0	0	0	0	0	0	0	0	0	0	0	0	0	0	0	0	0	0	0	0	0	0
PRAIS	0.358836	0	3.06137e-10	-1.54007e-11	1	-1.71357e-08	1	1.86674e-08	1.32182e-11	-9.12895e-09	1.08395e-09	-2.77839e-10	3.37236e-08	5.88536e-09	9.87908e-10	3.59259e-09	2.49873e-08	8.58721e-09	-3.75316e-09	5.83099e-10	-4.97237e-10	6.53299e-09	8.87637e-10	-2.80586e-09	-5.27694e-09	4.22545e-08	4.61642e-09	1.27058e-09	1	5.4951e-08	1	-1.80414e-08	-4.26275e-07	2.70572e-09	6.5446e-09	-5.56373e-07	-2.75731e-07	-1.31174e-06	-8.27147e-07	-5.63595e-07	-4.56387e-06	-7.11136e-07	-6.43832e-06	2.47851e-07	-2.24615e-06	-1.07788e-05	-5.63372e-06	5.48125e-09	-2.26832e-08
GDMANE	0	1	0	0	0	0	0	0	0	0	0	0	0	0	0	0	0	0	0	0	0	0	0	0	0	0	0	0	0	0	0	0	0	0	0	0	0	0	0	0	0	0	0	0	0	0	0	0	0
GPDDA4	5.20003e-20	1	0	0	0	0	0	0	0	0	0	0	0	0	0	0	0	0	0	0	0	0	0	0	0	0	0	0	0	0	0	0	0	0	0	0	0	0	0	0	0	0	0	0	0	0	0	0	0
LPLIPAL2ATG120	0	1	0	0	0	0	0	0	0	0	0	0	0	0	0	0	0	0	0	0	0	0	0	0	0	0	0	0	0	0	0	0	0	0	0	0	0	0	0	0	0	0	0	0	0	0	0	0	0
PLIPA1E140pp	1.64666e-20	1	0	0	0	0	0	0	0	0	0	0	0	0	0	0	0	0	0	0	0	0	0	0	0	0	0	0	0	0	0	0	0	0	0	0	0	0	0	0	0	0	0	0	0	0	0	0	0
LPLIPAL2E140	4.49775e-21	1	0	0	0	0	0	0	0	0	0	0	0	0	0	0	0	0	0	0	0	0	0	0	0	0	0	0	0	0	0	0	0	0	0	0	0	0	0	0	0	0	0	0	0	0	0	0	0
PLIPA1E160pp	1.6579e-20	1	0	0	0	0	0	0	0	0	0	0	0	0	0	0	0	0	0	0	0	0	0	0	0	0	0	0	0	0	0	0	0	0	0	0	0	0	0	0	0	0	0	0	0	0	0	0	0
GALKr	0	1	0	0	0	0	0	0	0	0	0	0	0	0	0	0	0	0	0	0	0	0	0	0	0	0	0	0	0	0	0	0	0	0	0	0	0	0	0	0	0	0	0	0	0	0	0	0	0
PLIPA1E161pp	1.64542e-20	1	0	0	0	0	0	0	0	0	0	0	0	0	0	0	0	0	0	0	0	0	0	0	0	0	0	0	0	0	0	0	0	0	0	0	0	0	0	0	0	0	0	0	0	0	0	0	0
AACPS8	1.06547e-19	1	0	0	0	0	0	0	0	0	0	0	0	0	0	0	0	0	0	0	0	0	0	0	0	0	0	0	0	0	0	0	0	0	0	0	0	0	0	0	0	0	0	0	0	0	0	0	0
AACPS9	7.81993e-20	1	0	0	0	0	0	0	0	0	0	0	0	0	0	0	0	0	0	0	0	0	0	0	0	0	0	0	0	0	0	0	0	0	0	0	0	0	0	0	0	0	0	0	0	0	0	0	0
LPLIPAL2E180	4.51722e-21	1	0	0	0	0	0	0	0	0	0	0	0	0	0	0	0	0	0	0	0	0	0	0	0	0	0	0	0	0	0	0	0	0	0	0	0	0	0	0	0	0	0	0	0	0	0	0	0
LPLIPAL2G161	4.61472e-21	1	0	0	0	0	0	0	0	0	0	0	0	0	0	0	0	0	0	0	0	0	0	0	0	0	0	0	0	0	0	0	0	0	0	0	0	0	0	0	0	0	0	0	0	0	0	0	0
LPLIPAL2G181	4.61068e-21	1	0	0	0	0	0	0	0	0	0	0	0	0	0	0	0	0	0	0	0	0	0	0	0	0	0	0	0	0	0	0	0	0	0	0	0	0	0	0	0	0	0	0	0	0	0	0	0
2AGPE120tipp	2.51662e-20	1	0	0	0	0	0	0	0	0	0	0	0	0	0	0	0	0	0	0	0	0	0	0	0	0	0	0	0	0	0	0	0	0	0	0	0	0	0	0	0	0	0	0	0	0	0	0	0
HXCT	5.52649e-20	1	0	0	0	0	0	0	0	0	0	0	0	0	0	0	0	0	0	0	0	0	0	0	0	0	0	0	0	0	0	0	0	0	0	0	0	0	0	0	0	0	0	0	0	0	0	0	0
AACPS6	0.00443632	0	1.93925e-17	2.4374e-18	1.28637e-15	1.37425e-15	3.81914e-15	5.87988e-15	1.18009e-15	2.22345e-15	3.35722e-15	2.37117e-15	1.71589e-14	3.56082e-15	3.58836e-15	2.99022e-15	1.25396e-14	4.13082e-15	6.58787e-16	8.61428e-16	2.05962e-15	1.66901e-15	-1.46921e-15	-1.09314e-15	-1.00885e-15	-6.20232e-15	3.35849e-15	1.1225e-15	2.77482e-14	2.69487e-14	1.86826e-14	1.92662e-14	7.56809e-14	2.58002e-14	5.19682e-14	2	8.2201e-14	5.83758e-13	1.45888e-13	1.5848e-13	2	2.50739e-13	1.14947e-12	3.91305e-13	4.25074e-13	4	-7.09599e-13	-1.89415e-14	-2.5802e-14
2AGPEAT160	1.42273e-20	1	0	0	0	0	0	0	0	0	0	0	0	0	0	0	0	0	0	0	0	0	0	0	0	0	0	0	0	0	0	0	0	0	0	0	0	0	0	0	0	0	0	0	0	0	0	0	0
AACPS7	0.0770541	0	-5.54335e-17	-2.3975e-18	-1.25066e-15	-1.34929e-15	-9.99151e-16	-1.56133e-15	-3.15121e-16	-5.90774e-16	-7.61629e-16	-5.45336e-16	-3.93806e-15	-8.20511e-16	-4.91917e-16	-4.01136e-16	-1.67533e-15	-5.57173e-16	-3.95442e-16	-5.04097e-16	-1.20163e-15	-9.74641e-16	-8.55231e-16	-6.3256e-16	-5.70737e-16	-3.52532e-15	-1.23223e-15	-4.18106e-16	-1.01435e-14	-9.84651e-15	-9.85252e-15	-1.01575e-14	-4.00143e-14	-1.36417e-14	-1.48357e-14	-1.1236e-13	-2.34107e-14	-1.65955e-13	-5.6602e-14	-6.14673e-14	-4.66252e-13	-9.73978e-14	-6.00728e-13	-2.03801e-13	-2.21604e-13	-1.68238e-12	3.85997e-12	4	1.40607e-13
PANTS	0.000191091	0	1.93922e-11	9.65444e-13	6.94275e-10	8.73679e-10	1.30028e-10	-2.98977e-10	9.4085e-11	-1.27046e-10	-2.97368e-10	1.62672e-10	-2.03195e-09	2.87259e-10	-4.63747e-11	5.6757e-11	9.03573e-10	2.42156e-10	-5.76002e-11	-3.50346e-10	6.57331e-10	-2.05691e-10	-2.93851e-10	-3.31482e-10	2.61888e-10	3.1485e-09	4.77473e-10	3.25118e-11	4.42902e-09	-2.72714e-10	5.61526e-09	5.324e-09	-1.61282e-08	-3.03791e-09	6.24252e-09	-8.80832e-08	4.7003e-09	-4.48758e-08	-2.67718e-10	-4.57531e-08	-2.1062e-07	-5.21059e-08	5.09019e-08	-4.73869e-08	-1.44289e-07	-3.11997e-07	-9.08161e-08	6.79122e-10	1.51507e-08
G3PGabcpp	8.65004e-21	1	0	0	0	0	0	0	0	0	0	0	0	0	0	0	0	0	0	0	0	0	0	0	0	0	0	0	0	0	0	0	0	0	0	0	0	0	0	0	0	0	0	0	0	0	0	0	0
G3PIabcpp	3.22313e-21	1	0	0	0	0	0	0	0	0	0	0	0	0	0	0	0	0	0	0	0	0	0	0	0	0	0	0	0	0	0	0	0	0	0	0	0	0	0	0	0	0	0	0	0	0	0	0	0
DURADx	0	1	0	0	0	0	0	0	0	0	0	0	0	0	0	0	0	0	0	0	0	0	0	0	0	0	0	0	0	0	0	0	0	0	0	0	0	0	0	0	0	0	0	0	0	0	0	0	0
ECOAH7	0.0959303	0	9.8037e-12	-4.63395e-14	2.97951e-11	4.76831e-11	1.04424e-10	-2.56761e-10	7.02583e-11	-1.50557e-10	-1.06538e-10	1.28972e-10	9.64361e-10	-1.59591e-10	5.09184e-11	-3.17156e-11	4.09276e-10	-9.60766e-11	3.98739e-11	-1.32126e-10	2.95992e-10	2.29616e-10	-1.25257e-10	1.28712e-10	8.95053e-11	-5.56086e-10	4.10023e-10	-9.00323e-11	6.81685e-10	-1.88137e-09	-5.34233e-10	-6.98351e-11	4.24063e-09	2	2	2	2	1.68135e-08	2	2	2	2	-7.17653e-08	4	4	4	4	3.07788e-09	-2.68343e-09
G1PPpp	8.83997e-21	1	0	0	0	0	0	0	0	0	0	0	0	0	0	0	0	0	0	0	0	0	0	0	0	0	0	0	0	0	0	0	0	0	0	0	0	0	0	0	0	0	0	0	0	0	0	0	0
GALCTND	6.04189e-21	1	0	0	0	0	0	0	0	0	0	0	0	0	0	0	0	0	0	0	0	0	0	0	0	0	0	0	0	0	0	0	0	0	0	0	0	0	0	0	0	0	0	0	0	0	0	0	0
GCALDD	5.67583e-20	1	0	0	0	0	0	0	0	0	0	0	0	0	0	0	0	0	0	0	0	0	0	0	0	0	0	0	0	0	0	0	0	0	0	0	0	0	0	0	0	0	0	0	0	0	0	0	0
HISTP	0.107956	0	6.91976e-15	3.18217e-16	1.22584e-13	1.54817e-13	1.18609e-13	2.33982e-13	3.6705e-14	6.15667e-14	9.22486e-14	6.25982e-14	5.07334e-13	8.25419e-14	5.88488e-14	5.96188e-14	1	4.84813e-14	1.85234e-14	2.0894e-14	4.76015e-14	3.96253e-14	2.26612e-14	1.6701e-14	1.41768e-14	8.75877e-14	1.60074e-14	6.65442e-15	1.22709e-13	1.18655e-13	1.06869e-14	1.18827e-14	5.79728e-14	2.38325e-14	-1.15113e-13	-9.19972e-13	-1.85583e-13	-1.3693e-12	-9.44698e-13	-1.02547e-12	-7.81752e-12	-1.6252e-12	-1.46488e-11	-4.97983e-12	-5.408e-12	-4.11055e-11	-1.10066e-11	-2.85682e-13	-3.93953e-13
G3PSabcpp	4.16498e-21	1	0	0	0	0	0	0	0	0	0	0	0	0	0	0	0	0	0	0	0	0	0	0	0	0	0	0	0	0	0	0	0	0	0	0	0	0	0	0	0	0	0	0	0	0	0	0	0
QMO2	6.51233e-18	1	0	0	0	0	0	0	0	0	0	0	0	0	0	0	0	0	0	0	0	0	0	0	0	0	0	0	0	0	0	0	0	0	0	0	0	0	0	0	0	0	0	0	0	0	0	0	0
QMO3	0.00129518	0	3.66843e-17	1.69583e-18	8.83888e-16	9.48356e-16	6.99608e-16	1.08663e-15	2.21551e-16	4.14961e-16	5.36095e-16	3.80896e-16	2.74457e-15	5.75559e-16	3.4468e-16	2.81224e-16	1.17627e-15	3.90575e-16	2.77668e-16	3.54145e-16	8.40393e-16	6.83216e-16	5.98363e-16	4.44125e-16	4.0043e-16	2.46515e-15	8.65068e-16	2.93601e-16	7.11553e-15	6.9062e-15	6.91591e-15	7.1314e-15	2.80528e-14	9.56693e-15	1.03994e-14	7.86407e-14	1.64334e-14	1.1651e-13	3.96764e-14	4.31008e-14	3.26839e-13	6.81954e-14	4.20383e-13	1.43113e-13	1.55468e-13	1.17905e-12	1.35826e-14	4.13207e-16	5.31859e-16
LPLIPAL2E141	1.1294e-20	1	0	0	0	0	0	0	0	0	0	0	0	0	0	0	0	0	0	0	0	0	0	0	0	0	0	0	0	0	0	0	0	0	0	0	0	0	0	0	0	0	0	0	0	0	0	0	0
LPLIPAL2E161	4.52279e-21	1	0	0	0	0	0	0	0	0	0	0	0	0	0	0	0	0	0	0	0	0	0	0	0	0	0	0	0	0	0	0	0	0	0	0	0	0	0	0	0	0	0	0	0	0	0	0	0
LDH_D	0	1	0	0	0	0	0	0	0	0	0	0	0	0	0	0	0	0	0	0	0	0	0	0	0	0	0	0	0	0	0	0	0	0	0	0	0	0	0	0	0	0	0	0	0	0	0	0	0
AMALT4	3.08213e-21	1	0	0	0	0	0	0	0	0	0	0	0	0	0	0	0	0	0	0	0	0	0	0	0	0	0	0	0	0	0	0	0	0	0	0	0	0	0	0	0	0	0	0	0	0	0	0	0
NTD11	4.59456e-20	1	0	0	0	0	0	0	0	0	0	0	0	0	0	0	0	0	0	0	0	0	0	0	0	0	0	0	0	0	0	0	0	0	0	0	0	0	0	0	0	0	0	0	0	0	0	0	0
LPLIPAL2E181	4.51023e-21	1	0	0	0	0	0	0	0	0	0	0	0	0	0	0	0	0	0	0	0	0	0	0	0	0	0	0	0	0	0	0	0	0	0	0	0	0	0	0	0	0	0	0	0	0	0	0	0
YUMPS	0	1	0	0	0	0	0	0	0	0	0	0	0	0	0	0	0	0	0	0	0	0	0	0	0	0	0	0	0	0	0	0	0	0	0	0	0	0	0	0	0	0	0	0	0	0	0	0	0
LPLIPAL2G180	4.60702e-21	1	0	0	0	0	0	0	0	0	0	0	0	0	0	0	0	0	0	0	0	0	0	0	0	0	0	0	0	0	0	0	0	0	0	0	0	0	0	0	0	0	0	0	0	0	0	0	0
LPLIPAL2G141	1.04313e-20	1	0	0	0	0	0	0	0	0	0	0	0	0	0	0	0	0	0	0	0	0	0	0	0	0	0	0	0	0	0	0	0	0	0	0	0	0	0	0	0	0	0	0	0	0	0	0	0
2AGPA120tipp	1.61046e-20	1	0	0	0	0	0	0	0	0	0	0	0	0	0	0	0	0	0	0	0	0	0	0	0	0	0	0	0	0	0	0	0	0	0	0	0	0	0	0	0	0	0	0	0	0	0	0	0
2AGPG180tipp	1.8642e-20	1	0	0	0	0	0	0	0	0	0	0	0	0	0	0	0	0	0	0	0	0	0	0	0	0	0	0	0	0	0	0	0	0	0	0	0	0	0	0	0	0	0	0	0	0	0	0	0
IPDDI	-0.000202703	0	-3.69826e-11	5.13551e-13	-1.83763e-09	3.1717e-10	2.16534e-11	3.67617e-11	-5.5872e-11	1.38105e-10	1.78986e-10	-9.89618e-11	9.16836e-10	1.9212e-10	1.14945e-10	1.03175e-11	4.15609e-11	-7.93561e-10	1.51447e-11	1.18178e-10	2.807e-10	2.28205e-10	2.35702e-11	1.7288e-11	1.33769e-10	8.69403e-11	3.21063e-11	9.79461e-11	2.50879e-10	2.43157e-10	2.31164e-09	2.53172e-10	2.61114e-08	3.19877e-09	3.82332e-10	-1.61476e-07	-3.36654e-08	3.89598e-08	1.32663e-08	1.55037e-09	-1.83469e-07	6.35023e-08	1.50492e-08	5.13294e-09	5.19819e-08	3.94267e-07	-3.58301e-07	2.5036e-10	3.0064e-09
ORNDC	2.2222e-20	1	0	0	0	0	0	0	0	0	0	0	0	0	0	0	0	0	0	0	0	0	0	0	0	0	0	0	0	0	0	0	0	0	0	0	0	0	0	0	0	0	0	0	0	0	0	0	0
UPP3MT	7.39816e-05	0	8.30186e-20	3.7202e-21	1.89412e-18	2.02213e-18	1.4697e-18	2.32027e-18	4.70783e-19	8.79918e-19	1.13014e-18	8.08585e-19	5.82818e-18	1.21478e-18	7.30872e-19	5.96107e-19	2.48844e-18	8.2373e-19	5.92096e-19	7.54072e-19	1.77911e-18	1.44694e-18	1.26948e-18	9.41033e-19	8.50483e-19	5.22918e-18	1.83196e-18	6.24527e-19	1.50739e-17	1.46068e-17	1.46276e-17	1.51471e-17	5.93009e-17	2.02427e-17	2.21139e-17	1.67042e-16	3.49052e-17	2.46976e-16	8.40193e-17	9.1208e-17	6.9314e-16	1.44517e-16	8.91033e-16	3.03107e-16	3.29581e-16	2.50104e-15	-8.3886e-15	-2.24651e-16	-3.05581e-16
KAS15	4.51682e-20	1	0	0	0	0	0	0	0	0	0	0	0	0	0	0	0	0	0	0	0	0	0	0	0	0	0	0	0	0	0	0	0	0	0	0	0	0	0	0	0	0	0	0	0	0	0	0	0
ALAALAtex	-1.0271e-20	1	0	0	0	0	0	0	0	0	0	0	0	0	0	0	0	0	0	0	0	0	0	0	0	0	0	0	0	0	0	0	0	0	0	0	0	0	0	0	0	0	0	0	0	0	0	0	0
FACOAL181t2pp	4.62905e-20	1	0	0	0	0	0	0	0	0	0	0	0	0	0	0	0	0	0	0	0	0	0	0	0	0	0	0	0	0	0	0	0	0	0	0	0	0	0	0	0	0	0	0	0	0	0	0	0
T2DECAI	4.53511e-20	1	0	0	0	0	0	0	0	0	0	0	0	0	0	0	0	0	0	0	0	0	0	0	0	0	0	0	0	0	0	0	0	0	0	0	0	0	0	0	0	0	0	0	0	0	0	0	0
2AGPGAT180	1.4035e-20	1	0	0	0	0	0	0	0	0	0	0	0	0	0	0	0	0	0	0	0	0	0	0	0	0	0	0	0	0	0	0	0	0	0	0	0	0	0	0	0	0	0	0	0	0	0	0	0
2AGPGAT181	1.40613e-20	1	0	0	0	0	0	0	0	0	0	0	0	0	0	0	0	0	0	0	0	0	0	0	0	0	0	0	0	0	0	0	0	0	0	0	0	0	0	0	0	0	0	0	0	0	0	0	0
3OAS161	1.1908e-19	1	0	0	0	0	0	0	0	0	0	0	0	0	0	0	0	0	0	0	0	0	0	0	0	0	0	0	0	0	0	0	0	0	0	0	0	0	0	0	0	0	0	0	0	0	0	0	0
DHQS	0.385666	0	-2.15341e-12	3.03201e-13	2.74316e-10	9.38313e-11	2.34275e-10	1.41661e-11	-3.21545e-11	9.91608e-11	-2.20455e-10	-3.96311e-11	-1.11535e-09	7.4059e-11	-5.75445e-11	4.67015e-11	-1.27221e-10	1.4609e-10	-9.61385e-11	-2.39228e-11	-2.08655e-10	1	-9.01292e-11	2.0636e-10	1.6847e-10	1	1	8.34803e-11	-1.32528e-09	-2.31346e-09	-3.331e-10	2.5868e-09	9.09493e-10	-2.78609e-09	1.95867e-09	-9.07909e-09	-2.97735e-09	6.41144e-09	-1.52974e-08	1.99806e-09	-4.13395e-08	3.16288e-08	-4.01363e-08	-1.95376e-08	2.51364e-08	3.43298e-07	2.36692e-08	-1.12058e-10	-3.59068e-09
EAR141y	2.82947e-20	1	0	0	0	0	0	0	0	0	0	0	0	0	0	0	0	0	0	0	0	0	0	0	0	0	0	0	0	0	0	0	0	0	0	0	0	0	0	0	0	0	0	0	0	0	0	0	0
EAR161x	6.24774e-20	1	0	0	0	0	0	0	0	0	0	0	0	0	0	0	0	0	0	0	0	0	0	0	0	0	0	0	0	0	0	0	0	0	0	0	0	0	0	0	0	0	0	0	0	0	0	0	0
2AGPG141tipp	2.24151e-20	1	0	0	0	0	0	0	0	0	0	0	0	0	0	0	0	0	0	0	0	0	0	0	0	0	0	0	0	0	0	0	0	0	0	0	0	0	0	0	0	0	0	0	0	0	0	0	0
2AGPG161tipp	1.71035e-20	1	0	0	0	0	0	0	0	0	0	0	0	0	0	0	0	0	0	0	0	0	0	0	0	0	0	0	0	0	0	0	0	0	0	0	0	0	0	0	0	0	0	0	0	0	0	0	0
2AGPG181tipp	1.73462e-20	1	0	0	0	0	0	0	0	0	0	0	0	0	0	0	0	0	0	0	0	0	0	0	0	0	0	0	0	0	0	0	0	0	0	0	0	0	0	0	0	0	0	0	0	0	0	0	0
2AGPEAT140	1.41092e-20	1	0	0	0	0	0	0	0	0	0	0	0	0	0	0	0	0	0	0	0	0	0	0	0	0	0	0	0	0	0	0	0	0	0	0	0	0	0	0	0	0	0	0	0	0	0	0	0
2AGPEAT120	1.41325e-20	1	0	0	0	0	0	0	0	0	0	0	0	0	0	0	0	0	0	0	0	0	0	0	0	0	0	0	0	0	0	0	0	0	0	0	0	0	0	0	0	0	0	0	0	0	0	0	0
DASYN160	0.0182814	0	1.15612e-16	2.9565e-18	1.68522e-15	1.80689e-15	6.48715e-15	9.98068e-15	1.99437e-15	3.77804e-15	1.68446e-14	1.18804e-14	8.60901e-14	1.78087e-14	2.19724e-14	1.83573e-14	7.70507e-14	2.5357e-14	9.67039e-15	1.30867e-14	3.15987e-14	2.54403e-14	1.07554e-15	7.96581e-16	7.19567e-16	4.44621e-15	-9.7158e-15	-3.2024e-15	-8.06338e-14	-7.82533e-14	1.50589e-13	1.55228e-13	6.0934e-13	1	2.05347e-13	1.5577e-12	3.24938e-13	2.30849e-12	1	4.61193e-13	3.49883e-12	7.29733e-13	-2.99487e-12	2	-1.10726e-12	-8.40163e-12	-2.75464e-12	-7.37184e-14	-1.00307e-13
DASYN161	0.0168295	0	-1.03358e-16	-1.96805e-17	-1.04093e-14	-1.11466e-14	-2.18511e-14	-3.37206e-14	-6.78046e-15	-1.27727e-14	-3.30638e-15	-2.37175e-15	-1.6968e-14	-3.5991e-15	-1.15349e-14	-9.55963e-15	-4.00893e-14	-1.32343e-14	-7.14991e-15	-9.44212e-15	-2.26442e-14	-1.82942e-14	-3.62942e-15	-2.6851e-15	-2.39037e-15	-1.47504e-14	-1.62228e-14	-5.45547e-15	-1.33781e-13	-1.29914e-13	-1.24094e-13	-1.27912e-13	-5.02939e-13	-1.7141e-13	1	-1.66258e-12	-3.47139e-13	-2.46368e-12	-2.12987e-13	1	-1.75335e-12	-3.65987e-13	-3.66456e-12	-1.24773e-12	2	-1.02794e-11	2.75398e-12	7.32167e-14	9.99102e-14
DASYN181	0.0106361	0	3.56063e-16	1.02323e-17	5.36155e-15	5.67419e-15	1.48139e-14	2.27668e-14	4.57914e-15	8.61839e-15	3.90483e-15	2.77103e-15	1.98777e-14	4.18537e-15	5.85131e-16	4.50925e-16	1.84371e-15	6.29556e-16	2.51044e-15	3.26777e-15	7.80979e-15	6.3301e-15	-1.54574e-15	-1.14362e-15	-1.0834e-15	-6.66509e-15	-1.13503e-14	-3.71313e-15	-9.43269e-14	-9.16738e-14	3.64889e-15	3.79716e-15	1.52491e-14	5.296e-15	-7.80778e-14	-5.93829e-13	1	-8.80071e-13	-5.58468e-13	-6.06626e-13	-4.60365e-12	1	-7.41868e-12	-2.52497e-12	-2.74281e-12	-2.08122e-11	2	8.65813e-15	1.16006e-14
CDAPPA161	1.53082e-20	1	0	0	0	0	0	0	0	0	0	0	0	0	0	0	0	0	0	0	0	0	0	0	0	0	0	0	0	0	0	0	0	0	0	0	0	0	0	0	0	0	0	0	0	0	0	0	0
2AGPEAT161	1.44099e-20	1	0	0	0	0	0	0	0	0	0	0	0	0	0	0	0	0	0	0	0	0	0	0	0	0	0	0	0	0	0	0	0	0	0	0	0	0	0	0	0	0	0	0	0	0	0	0	0
2AGPEAT141	1.44415e-20	1	0	0	0	0	0	0	0	0	0	0	0	0	0	0	0	0	0	0	0	0	0	0	0	0	0	0	0	0	0	0	0	0	0	0	0	0	0	0	0	0	0	0	0	0	0	0	0
2AGPGAT160	1.38165e-20	1	0	0	0	0	0	0	0	0	0	0	0	0	0	0	0	0	0	0	0	0	0	0	0	0	0	0	0	0	0	0	0	0	0	0	0	0	0	0	0	0	0	0	0	0	0	0	0
PGSA180	0.00060361	0	-2.76999e-17	-1.55147e-18	-8.11192e-16	-8.67894e-16	-2.98523e-16	-4.68608e-16	-9.82608e-17	-1.81586e-16	-9.19912e-16	-6.51563e-16	-4.70612e-15	-9.80899e-16	-4.16734e-16	-3.41891e-16	-1.43039e-15	-4.74046e-16	-7.31519e-16	-9.72422e-16	-2.33499e-15	-1.88548e-15	-1.58808e-15	-1.18025e-15	-1.0745e-15	-6.61518e-15	-2.12574e-15	-7.10444e-16	-1.75663e-14	-1.70551e-14	-1.06581e-14	-1.09912e-14	-4.3184e-14	-1.47199e-14	-1.57156e-14	-1.19011e-13	-2.48519e-14	-1.76344e-13	-3.9117e-14	-4.24957e-14	1	-6.72237e-14	1.23385e-13	4.19673e-14	4.55798e-14	2	2.73855e-13	7.29238e-15	9.94409e-15
PGCD	1.53989	0	5.43058e-10	-1.64994e-11	1.5	-1.86345e-08	1.5	2.49413e-08	9.53666e-10	-1.09539e-08	-2.35011e-09	-5.21773e-10	1	8.48766e-09	2.28059e-09	0.5	0.5	9.25924e-09	-4.83746e-09	1.53733e-09	1.5	1.04128e-08	2.66361e-09	1	-5.41838e-09	6.01802e-08	7.49585e-09	3.03629e-09	1.5	5.44e-08	1.5	0.5	0.999999	1	1	0.999999	1	-2.23335e-06	-9.08046e-07	-5.57009e-07	-6.91783e-06	-1.21761e-06	-8.89079e-06	-2.7325e-07	-3.46911e-06	-1.27737e-05	-8.33865e-06	-2.15643e-08	-5.52412e-08
PSSA140	0.00452929	0	2.00395e-18	8.66044e-20	4.51768e-17	5.10982e-17	3.66736e-17	5.70556e-17	1.18049e-17	2.17867e-17	2.79773e-17	2.00255e-17	1.43994e-16	3.01458e-17	1.82359e-17	1.47685e-17	6.17811e-17	2.06143e-17	1.45091e-17	1.85735e-17	4.41716e-17	3.60051e-17	3.1383e-17	2.33293e-17	2.10542e-17	1.29639e-16	4.5628e-17	1.54636e-17	3.7493e-16	3.62589e-16	-2.55054e-15	-2.62893e-15	1	-3.5095e-15	1.9053e-18	1.77539e-18	2.07851e-18	1.03925e-18	1.21246e-18	1.51558e-18	1.38567e-18	1.68879e-18	2.07851e-18	2.42492e-18	3.03115e-18	2.77135e-18	3.37757e-18	2.59813e-18	2.05685e-18
2AGPGAT141	1.34142e-20	1	0	0	0	0	0	0	0	0	0	0	0	0	0	0	0	0	0	0	0	0	0	0	0	0	0	0	0	0	0	0	0	0	0	0	0	0	0	0	0	0	0	0	0	0	0	0	0
FACOAE180	0.00443632	0	6.13401e-18	1.97862e-18	1.0113e-15	1.09851e-15	3.61008e-15	5.56584e-15	1.11531e-15	2.10126e-15	3.20056e-15	2.25945e-15	1.63694e-14	3.39304e-15	3.48777e-15	2.90816e-15	1.21957e-14	4.01725e-15	5.78162e-16	7.58624e-16	1.81342e-15	1.46871e-15	-1.64224e-15	-1.22299e-15	-1.12574e-15	-6.92697e-15	3.10521e-15	1.03695e-15	2.56699e-14	2.49258e-14	1.66614e-14	1.71888e-14	6.75038e-14	2.30168e-14	4.89219e-14	2	7.73873e-14	5.49671e-13	1.34274e-13	1.4586e-13	2	2.30779e-13	1.02643e-12	3.49413e-13	3.79567e-13	4	-7.81595e-13	-2.08837e-14	-2.84356e-14
LPLIPAL2ATG140	0	1	0	0	0	0	0	0	0	0	0	0	0	0	0	0	0	0	0	0	0	0	0	0	0	0	0	0	0	0	0	0	0	0	0	0	0	0	0	0	0	0	0	0	0	0	0	0	0
LPLIPAL2ATG141	0	1	0	0	0	0	0	0	0	0	0	0	0	0	0	0	0	0	0	0	0	0	0	0	0	0	0	0	0	0	0	0	0	0	0	0	0	0	0	0	0	0	0	0	0	0	0	0	0
LPLIPAL2ATG160	0	1	0	0	0	0	0	0	0	0	0	0	0	0	0	0	0	0	0	0	0	0	0	0	0	0	0	0	0	0	0	0	0	0	0	0	0	0	0	0	0	0	0	0	0	0	0	0	0
LPLIPAL2ATG180	0	1	0	0	0	0	0	0	0	0	0	0	0	0	0	0	0	0	0	0	0	0	0	0	0	0	0	0	0	0	0	0	0	0	0	0	0	0	0	0	0	0	0	0	0	0	0	0	0
LPLIPAL2ATG161	0	1	0	0	0	0	0	0	0	0	0	0	0	0	0	0	0	0	0	0	0	0	0	0	0	0	0	0	0	0	0	0	0	0	0	0	0	0	0	0	0	0	0	0	0	0	0	0	0
LPLIPAL2ATG181	0	1	0	0	0	0	0	0	0	0	0	0	0	0	0	0	0	0	0	0	0	0	0	0	0	0	0	0	0	0	0	0	0	0	0	0	0	0	0	0	0	0	0	0	0	0	0	0	0
FACOAE100	8.85369e-20	1	0	0	0	0	0	0	0	0	0	0	0	0	0	0	0	0	0	0	0	0	0	0	0	0	0	0	0	0	0	0	0	0	0	0	0	0	0	0	0	0	0	0	0	0	0	0	0
FACOAE80	5.91015e-20	1	0	0	0	0	0	0	0	0	0	0	0	0	0	0	0	0	0	0	0	0	0	0	0	0	0	0	0	0	0	0	0	0	0	0	0	0	0	0	0	0	0	0	0	0	0	0	0
FACOAE60	7.45167e-20	1	0	0	0	0	0	0	0	0	0	0	0	0	0	0	0	0	0	0	0	0	0	0	0	0	0	0	0	0	0	0	0	0	0	0	0	0	0	0	0	0	0	0	0	0	0	0	0
CLPNS180pp	0.000107637	0	0	0	0	0	0	0	0	0	0	0	0	0	0	0	0	0	0	0	0	0	0	0	0	0	0	0	0	0	0	0	0	0	0	0	0	0	0	0	0	0	0	0	0	1	0	0	0
PLIPA1E120pp	2.20168e-20	1	0	0	0	0	0	0	0	0	0	0	0	0	0	0	0	0	0	0	0	0	0	0	0	0	0	0	0	0	0	0	0	0	0	0	0	0	0	0	0	0	0	0	0	0	0	0	0
CLPNS181pp	0.000516121	0	-1.86458e-17	-8.56712e-19	-4.51745e-16	-4.84029e-16	-3.56517e-16	-5.52938e-16	-1.12908e-16	-2.11474e-16	-2.72916e-16	-1.9418e-16	-1.39779e-15	-2.93112e-16	-1.7558e-16	-1.43163e-16	-5.99268e-16	-1.99089e-16	-1.41297e-16	-1.80316e-16	-4.28243e-16	-3.47894e-16	-3.04743e-16	-2.2612e-16	-2.03964e-16	-1.25656e-15	-4.40571e-16	-1.49534e-16	-3.6234e-15	-3.5181e-15	-3.52311e-15	-3.63255e-15	-1.42922e-14	-4.87517e-15	-5.29585e-15	-4.0063e-14	-8.369e-15	-5.9352e-14	-2.02135e-14	-2.19564e-14	-1.66454e-13	-3.47389e-14	-2.14125e-13	-7.29034e-14	-7.91817e-14	-6.00745e-13	1	2.65728e-15	3.6285e-15
EX_cys__L_e	1.36703e-21	1	0	0	0	0	0	0	0	0	0	0	0	0	0	0	0	0	0	0	0	0	0	0	0	0	0	0	0	0	0	0	0	0	0	0	0	0	0	0	0	0	0	0	0	0	0	0	0
PG161abcpp	0.00457966	0	4.22281e-16	2.16408e-17	1.13128e-14	1.21192e-14	7.41593e-15	1.15215e-14	2.36739e-15	4.41685e-15	6.15163e-15	4.37736e-15	3.15005e-14	6.62374e-15	4.54629e-15	3.71224e-15	1.5515e-14	5.1528e-15	1.55983e-15	1.82855e-15	4.2207e-15	3.48692e-15	3.30523e-15	2.44789e-15	2.16521e-15	1.33467e-14	-3.35438e-15	-1.01785e-15	-2.8455e-14	-2.76781e-14	-4.08856e-14	-4.20686e-14	-1.64354e-13	-5.56655e-14	-1.17829e-14	-9.24751e-14	-1.88719e-14	-1.37437e-13	-6.58665e-14	1	-5.45014e-13	-1.1329e-13	-2.43077e-13	-8.23065e-14	2	-6.82626e-13	-6.66837e-13	-1.72397e-14	-2.3815e-14
PGP120abcpp	1.3686e-20	1	0	0	0	0	0	0	0	0	0	0	0	0	0	0	0	0	0	0	0	0	0	0	0	0	0	0	0	0	0	0	0	0	0	0	0	0	0	0	0	0	0	0	0	0	0	0	0
MALtex	5.46723e-21	1	0	0	0	0	0	0	0	0	0	0	0	0	0	0	0	0	0	0	0	0	0	0	0	0	0	0	0	0	0	0	0	0	0	0	0	0	0	0	0	0	0	0	0	0	0	0	0
NO3tex	1.06223e-20	1	0	0	0	0	0	0	0	0	0	0	0	0	0	0	0	0	0	0	0	0	0	0	0	0	0	0	0	0	0	0	0	0	0	0	0	0	0	0	0	0	0	0	0	0	0	0	0
3OAS141	6.4134e-20	1	0	0	0	0	0	0	0	0	0	0	0	0	0	0	0	0	0	0	0	0	0	0	0	0	0	0	0	0	0	0	0	0	0	0	0	0	0	0	0	0	0	0	0	0	0	0	0
3OAR121	-8.34167e-20	1	0	0	0	0	0	0	0	0	0	0	0	0	0	0	0	0	0	0	0	0	0	0	0	0	0	0	0	0	0	0	0	0	0	0	0	0	0	0	0	0	0	0	0	0	0	0	0
CFAS160G	0	1	0	0	0	0	0	0	0	0	0	0	0	0	0	0	0	0	0	0	0	0	0	0	0	0	0	0	0	0	0	0	0	0	0	0	0	0	0	0	0	0	0	0	0	0	0	0	0
PGP161abcpp	1.19097e-19	1	0	0	0	0	0	0	0	0	0	0	0	0	0	0	0	0	0	0	0	0	0	0	0	0	0	0	0	0	0	0	0	0	0	0	0	0	0	0	0	0	0	0	0	0	0	0	0
PGP181abcpp	1.19096e-19	1	0	0	0	0	0	0	0	0	0	0	0	0	0	0	0	0	0	0	0	0	0	0	0	0	0	0	0	0	0	0	0	0	0	0	0	0	0	0	0	0	0	0	0	0	0	0	0
PA120abcpp	3.12453e-20	1	0	0	0	0	0	0	0	0	0	0	0	0	0	0	0	0	0	0	0	0	0	0	0	0	0	0	0	0	0	0	0	0	0	0	0	0	0	0	0	0	0	0	0	0	0	0	0
PLIPA1G120pp	2.14594e-20	1	0	0	0	0	0	0	0	0	0	0	0	0	0	0	0	0	0	0	0	0	0	0	0	0	0	0	0	0	0	0	0	0	0	0	0	0	0	0	0	0	0	0	0	0	0	0	0
URAt2pp	3.11633e-19	1	0	0	0	0	0	0	0	0	0	0	0	0	0	0	0	0	0	0	0	0	0	0	0	0	0	0	0	0	0	0	0	0	0	0	0	0	0	0	0	0	0	0	0	0	0	0	0
FACOAE141	1.63992e-19	1	0	0	0	0	0	0	0	0	0	0	0	0	0	0	0	0	0	0	0	0	0	0	0	0	0	0	0	0	0	0	0	0	0	0	0	0	0	0	0	0	0	0	0	0	0	0	0
CLPNS120pp	2.37693e-20	1	0	0	0	0	0	0	0	0	0	0	0	0	0	0	0	0	0	0	0	0	0	0	0	0	0	0	0	0	0	0	0	0	0	0	0	0	0	0	0	0	0	0	0	0	0	0	0
ALPATE160pp	0	1	0	0	0	0	0	0	0	0	0	0	0	0	0	0	0	0	0	0	0	0	0	0	0	0	0	0	0	0	0	0	0	0	0	0	0	0	0	0	0	0	0	0	0	0	0	0	0
FACOAE161	0.0336589	0	-2.06717e-16	-3.93609e-17	-2.08186e-14	-2.22932e-14	-4.37022e-14	-6.74413e-14	-1.35609e-14	-2.55454e-14	-6.61276e-15	-4.7435e-15	-3.39359e-14	-7.1982e-15	-2.30697e-14	-1.91193e-14	-8.01786e-14	-2.64687e-14	-1.42998e-14	-1.88842e-14	-4.52883e-14	-3.65884e-14	-7.25884e-15	-5.3702e-15	-4.78074e-15	-2.95008e-14	-3.24456e-14	-1.09109e-14	-2.67562e-13	-2.59828e-13	-2.48187e-13	-2.55823e-13	-1.00588e-12	-3.42819e-13	2	-3.32516e-12	-6.94277e-13	-4.92736e-12	-4.25973e-13	2	-3.50669e-12	-7.31974e-13	-7.32911e-12	-2.49545e-12	4	-2.05587e-11	5.50797e-12	1.46433e-13	1.9982e-13
EX_gsn_e	7.49436e-22	1	0	0	0	0	0	0	0	0	0	0	0	0	0	0	0	0	0	0	0	0	0	0	0	0	0	0	0	0	0	0	0	0	0	0	0	0	0	0	0	0	0	0	0	0	0	0	0
TTDCEAtexi	0	1	0	0	0	0	0	0	0	0	0	0	0	0	0	0	0	0	0	0	0	0	0	0	0	0	0	0	0	0	0	0	0	0	0	0	0	0	0	0	0	0	0	0	0	0	0	0	0
HDCEAtexi	0	1	0	0	0	0	0	0	0	0	0	0	0	0	0	0	0	0	0	0	0	0	0	0	0	0	0	0	0	0	0	0	0	0	0	0	0	0	0	0	0	0	0	0	0	0	0	0	0
ALPATG160pp	0	1	0	0	0	0	0	0	0	0	0	0	0	0	0	0	0	0	0	0	0	0	0	0	0	0	0	0	0	0	0	0	0	0	0	0	0	0	0	0	0	0	0	0	0	0	0	0	0
2AGPGAT120	1.29058e-20	1	0	0	0	0	0	0	0	0	0	0	0	0	0	0	0	0	0	0	0	0	0	0	0	0	0	0	0	0	0	0	0	0	0	0	0	0	0	0	0	0	0	0	0	0	0	0	0
LPLIPAL2ATE120	0	1	0	0	0	0	0	0	0	0	0	0	0	0	0	0	0	0	0	0	0	0	0	0	0	0	0	0	0	0	0	0	0	0	0	0	0	0	0	0	0	0	0	0	0	0	0	0	0
ALAALAD	3.06275e-20	1	0	0	0	0	0	0	0	0	0	0	0	0	0	0	0	0	0	0	0	0	0	0	0	0	0	0	0	0	0	0	0	0	0	0	0	0	0	0	0	0	0	0	0	0	0	0	0
2AGPEAT180	1.44204e-20	1	0	0	0	0	0	0	0	0	0	0	0	0	0	0	0	0	0	0	0	0	0	0	0	0	0	0	0	0	0	0	0	0	0	0	0	0	0	0	0	0	0	0	0	0	0	0	0
LPLIPAL2ATE140	0	1	0	0	0	0	0	0	0	0	0	0	0	0	0	0	0	0	0	0	0	0	0	0	0	0	0	0	0	0	0	0	0	0	0	0	0	0	0	0	0	0	0	0	0	0	0	0	0
EX_orot_e	1.6981e-21	1	0	0	0	0	0	0	0	0	0	0	0	0	0	0	0	0	0	0	0	0	0	0	0	0	0	0	0	0	0	0	0	0	0	0	0	0	0	0	0	0	0	0	0	0	0	0	0
LPLIPAL2ATE160	0	1	0	0	0	0	0	0	0	0	0	0	0	0	0	0	0	0	0	0	0	0	0	0	0	0	0	0	0	0	0	0	0	0	0	0	0	0	0	0	0	0	0	0	0	0	0	0	0
LPLIPAL2ATE180	0	1	0	0	0	0	0	0	0	0	0	0	0	0	0	0	0	0	0	0	0	0	0	0	0	0	0	0	0	0	0	0	0	0	0	0	0	0	0	0	0	0	0	0	0	0	0	0	0
LPLIPAL2ATE141	0	1	0	0	0	0	0	0	0	0	0	0	0	0	0	0	0	0	0	0	0	0	0	0	0	0	0	0	0	0	0	0	0	0	0	0	0	0	0	0	0	0	0	0	0	0	0	0	0
2AGPEAT181	1.43378e-20	1	0	0	0	0	0	0	0	0	0	0	0	0	0	0	0	0	0	0	0	0	0	0	0	0	0	0	0	0	0	0	0	0	0	0	0	0	0	0	0	0	0	0	0	0	0	0	0
2AGPGAT140	1.38262e-20	1	0	0	0	0	0	0	0	0	0	0	0	0	0	0	0	0	0	0	0	0	0	0	0	0	0	0	0	0	0	0	0	0	0	0	0	0	0	0	0	0	0	0	0	0	0	0	0
PLIPA1E181pp	1.67878e-20	1	0	0	0	0	0	0	0	0	0	0	0	0	0	0	0	0	0	0	0	0	0	0	0	0	0	0	0	0	0	0	0	0	0	0	0	0	0	0	0	0	0	0	0	0	0	0	0
PLIPA1G180pp	1.7617e-20	1	0	0	0	0	0	0	0	0	0	0	0	0	0	0	0	0	0	0	0	0	0	0	0	0	0	0	0	0	0	0	0	0	0	0	0	0	0	0	0	0	0	0	0	0	0	0	0
LPLIPAL2ATE161	0	1	0	0	0	0	0	0	0	0	0	0	0	0	0	0	0	0	0	0	0	0	0	0	0	0	0	0	0	0	0	0	0	0	0	0	0	0	0	0	0	0	0	0	0	0	0	0	0
LPLIPAL2ATE181	0	1	0	0	0	0	0	0	0	0	0	0	0	0	0	0	0	0	0	0	0	0	0	0	0	0	0	0	0	0	0	0	0	0	0	0	0	0	0	0	0	0	0	0	0	0	0	0	0
FACOAL141t2pp	1.30619e-19	1	0	0	0	0	0	0	0	0	0	0	0	0	0	0	0	0	0	0	0	0	0	0	0	0	0	0	0	0	0	0	0	0	0	0	0	0	0	0	0	0	0	0	0	0	0	0	0
FACOAL161t2pp	4.30184e-20	1	0	0	0	0	0	0	0	0	0	0	0	0	0	0	0	0	0	0	0	0	0	0	0	0	0	0	0	0	0	0	0	0	0	0	0	0	0	0	0	0	0	0	0	0	0	0	0
PA160abcpp	7.97623e-20	1	0	0	0	0	0	0	0	0	0	0	0	0	0	0	0	0	0	0	0	0	0	0	0	0	0	0	0	0	0	0	0	0	0	0	0	0	0	0	0	0	0	0	0	0	0	0	0
PLIPA1G181pp	1.73462e-20	1	0	0	0	0	0	0	0	0	0	0	0	0	0	0	0	0	0	0	0	0	0	0	0	0	0	0	0	0	0	0	0	0	0	0	0	0	0	0	0	0	0	0	0	0	0	0	0
ALAALAabcpp	1.86477e-20	1	0	0	0	0	0	0	0	0	0	0	0	0	0	0	0	0	0	0	0	0	0	0	0	0	0	0	0	0	0	0	0	0	0	0	0	0	0	0	0	0	0	0	0	0	0	0	0
HEXt2rpp	-7.51706e-20	1	0	0	0	0	0	0	0	0	0	0	0	0	0	0	0	0	0	0	0	0	0	0	0	0	0	0	0	0	0	0	0	0	0	0	0	0	0	0	0	0	0	0	0	0	0	0	0
G3PEabcpp	7.37828e-21	1	0	0	0	0	0	0	0	0	0	0	0	0	0	0	0	0	0	0	0	0	0	0	0	0	0	0	0	0	0	0	0	0	0	0	0	0	0	0	0	0	0	0	0	0	0	0	0
G3PCabcpp	4.21396e-21	1	0	0	0	0	0	0	0	0	0	0	0	0	0	0	0	0	0	0	0	0	0	0	0	0	0	0	0	0	0	0	0	0	0	0	0	0	0	0	0	0	0	0	0	0	0	0	0
2AGPGAT161	1.40477e-20	1	0	0	0	0	0	0	0	0	0	0	0	0	0	0	0	0	0	0	0	0	0	0	0	0	0	0	0	0	0	0	0	0	0	0	0	0	0	0	0	0	0	0	0	0	0	0	0
PA181abcpp	8.59767e-20	1	0	0	0	0	0	0	0	0	0	0	0	0	0	0	0	0	0	0	0	0	0	0	0	0	0	0	0	0	0	0	0	0	0	0	0	0	0	0	0	0	0	0	0	0	0	0	0
12DGR141tipp	2.82633e-20	1	0	0	0	0	0	0	0	0	0	0	0	0	0	0	0	0	0	0	0	0	0	0	0	0	0	0	0	0	0	0	0	0	0	0	0	0	0	0	0	0	0	0	0	0	0	0	0
AMPTASEPG	2.3481e-16	1	0	0	0	0	0	0	0	0	0	0	0	0	0	0	0	0	0	0	0	0	0	0	0	0	0	0	0	0	0	0	0	0	0	0	0	0	0	0	0	0	0	0	0	0	0	0	0
ADSL1r	0.268998	0	3.31243e-10	-1.18038e-11	1	-1.25881e-08	-5.49571e-09	1.70918e-08	6.66119e-10	-7.16175e-09	-9.80869e-10	-1.65719e-10	3.30442e-08	5.42144e-09	1.83376e-09	3.16954e-09	1	6.18939e-09	-3.14971e-09	1.94328e-09	2.38383e-09	7.63926e-09	2.10663e-09	-1.9748e-09	-3.89011e-09	3.62653e-08	3.73946e-09	2.05047e-09	1	3.68588e-08	3.3922e-08	-3.09684e-08	-5.02556e-07	-3.44592e-08	6.36496e-09	-7.36429e-07	-2.08216e-07	-1.40352e-06	-6.03929e-07	-3.64124e-07	-3.92828e-06	-8.40151e-07	-6.76538e-06	-1.01752e-07	-2.19596e-06	-7.40456e-06	-5.0814e-06	-1.06491e-08	-5.99074e-08
PROGLYabcpp	6.14371e-21	1	0	0	0	0	0	0	0	0	0	0	0	0	0	0	0	0	0	0	0	0	0	0	0	0	0	0	0	0	0	0	0	0	0	0	0	0	0	0	0	0	0	0	0	0	0	0	0
GTHRDabcpp	2.64186e-20	1	0	0	0	0	0	0	0	0	0	0	0	0	0	0	0	0	0	0	0	0	0	0	0	0	0	0	0	0	0	0	0	0	0	0	0	0	0	0	0	0	0	0	0	0	0	0	0
PGPP140pp	-6.68654e-16	1	0	0	0	0	0	0	0	0	0	0	0	0	0	0	0	0	0	0	0	0	0	0	0	0	0	0	0	0	0	0	0	0	0	0	0	0	0	0	0	0	0	0	0	0	0	0	0
PGPP141pp	1.39118e-20	1	0	0	0	0	0	0	0	0	0	0	0	0	0	0	0	0	0	0	0	0	0	0	0	0	0	0	0	0	0	0	0	0	0	0	0	0	0	0	0	0	0	0	0	0	0	0	0
PGPP160pp	-6.6224e-16	1	0	0	0	0	0	0	0	0	0	0	0	0	0	0	0	0	0	0	0	0	0	0	0	0	0	0	0	0	0	0	0	0	0	0	0	0	0	0	0	0	0	0	0	0	0	0	0
2AGPG140tipp	1.69986e-20	1	0	0	0	0	0	0	0	0	0	0	0	0	0	0	0	0	0	0	0	0	0	0	0	0	0	0	0	0	0	0	0	0	0	0	0	0	0	0	0	0	0	0	0	0	0	0	0
PGPP180pp	1.0149e-15	1	0	0	0	0	0	0	0	0	0	0	0	0	0	0	0	0	0	0	0	0	0	0	0	0	0	0	0	0	0	0	0	0	0	0	0	0	0	0	0	0	0	0	0	0	0	0	0
2AGPG160tipp	1.73374e-20	1	0	0	0	0	0	0	0	0	0	0	0	0	0	0	0	0	0	0	0	0	0	0	0	0	0	0	0	0	0	0	0	0	0	0	0	0	0	0	0	0	0	0	0	0	0	0	0
SERD_D	2.46274e-20	1	0	0	0	0	0	0	0	0	0	0	0	0	0	0	0	0	0	0	0	0	0	0	0	0	0	0	0	0	0	0	0	0	0	0	0	0	0	0	0	0	0	0	0	0	0	0	0
CLPNH141pp	2.24231e-20	1	0	0	0	0	0	0	0	0	0	0	0	0	0	0	0	0	0	0	0	0	0	0	0	0	0	0	0	0	0	0	0	0	0	0	0	0	0	0	0	0	0	0	0	0	0	0	0
CLPNH160pp	8.98984e-21	1	0	0	0	0	0	0	0	0	0	0	0	0	0	0	0	0	0	0	0	0	0	0	0	0	0	0	0	0	0	0	0	0	0	0	0	0	0	0	0	0	0	0	0	0	0	0	0
CLPNH161pp	8.89545e-21	1	0	0	0	0	0	0	0	0	0	0	0	0	0	0	0	0	0	0	0	0	0	0	0	0	0	0	0	0	0	0	0	0	0	0	0	0	0	0	0	0	0	0	0	0	0	0	0
AICART	0.466718	0	3.11802e-10	-1.50307e-11	1	-1.70083e-08	1	1.87266e-08	-1.8138e-11	-9.19699e-09	1.02179e-09	-3.24009e-10	3.46975e-08	6.08113e-09	8.44393e-10	3.52989e-09	1	8.31639e-09	-3.84843e-09	6.2551e-10	-6.27304e-10	6.75401e-09	1.03453e-09	-2.75915e-09	-5.34816e-09	4.22821e-08	3.88478e-09	1.22222e-09	1	5.03355e-08	1	-1.84671e-08	-4.24415e-07	5.86053e-10	9.89116e-09	-5.56479e-07	-2.63198e-07	-1.34624e-06	-8.136e-07	-5.75141e-07	-4.36191e-06	-7.26757e-07	-6.36271e-06	2.68903e-07	-2.21376e-06	-1.04553e-05	-5.70539e-06	6.04707e-09	-1.55985e-08
CLPNH181pp	8.99123e-21	1	0	0	0	0	0	0	0	0	0	0	0	0	0	0	0	0	0	0	0	0	0	0	0	0	0	0	0	0	0	0	0	0	0	0	0	0	0	0	0	0	0	0	0	0	0	0	0
D_LACt2pp	0	1	0	0	0	0	0	0	0	0	0	0	0	0	0	0	0	0	0	0	0	0	0	0	0	0	0	0	0	0	0	0	0	0	0	0	0	0	0	0	0	0	0	0	0	0	0	0	0
PLIPA1E180pp	1.68744e-20	1	0	0	0	0	0	0	0	0	0	0	0	0	0	0	0	0	0	0	0	0	0	0	0	0	0	0	0	0	0	0	0	0	0	0	0	0	0	0	0	0	0	0	0	0	0	0	0
RIBtex	-1.37792e-21	1	0	0	0	0	0	0	0	0	0	0	0	0	0	0	0	0	0	0	0	0	0	0	0	0	0	0	0	0	0	0	0	0	0	0	0	0	0	0	0	0	0	0	0	0	0	0	0
FLVRx	3.77156e-20	1	0	0	0	0	0	0	0	0	0	0	0	0	0	0	0	0	0	0	0	0	0	0	0	0	0	0	0	0	0	0	0	0	0	0	0	0	0	0	0	0	0	0	0	0	0	0	0
THMtex	-2.22317e-22	1	0	0	0	0	0	0	0	0	0	0	0	0	0	0	0	0	0	0	0	0	0	0	0	0	0	0	0	0	0	0	0	0	0	0	0	0	0	0	0	0	0	0	0	0	0	0	0
XYLUtex	-1.10079e-21	1	0	0	0	0	0	0	0	0	0	0	0	0	0	0	0	0	0	0	0	0	0	0	0	0	0	0	0	0	0	0	0	0	0	0	0	0	0	0	0	0	0	0	0	0	0	0	0
PLIPA1G140pp	1.69986e-20	1	0	0	0	0	0	0	0	0	0	0	0	0	0	0	0	0	0	0	0	0	0	0	0	0	0	0	0	0	0	0	0	0	0	0	0	0	0	0	0	0	0	0	0	0	0	0	0
PLIPA1G161pp	1.71035e-20	1	0	0	0	0	0	0	0	0	0	0	0	0	0	0	0	0	0	0	0	0	0	0	0	0	0	0	0	0	0	0	0	0	0	0	0	0	0	0	0	0	0	0	0	0	0	0	0
CLPNS160pp	0.000887108	0	0	0	0	0	0	0	0	0	0	0	0	0	0	0	0	0	1.05365e-20	1.5378e-20	3.96089e-20	3.37377e-20	0	0	0	0	0	0	0	0	-1.14689e-20	-1.18211e-20	6.84124e-19	2.40882e-19	2.38756e-19	1.87357e-18	4.03301e-19	2.95284e-18	9.26303e-19	1.03657e-18	8.08877e-18	1.73247e-18	1.06905e-17	1	0	0	0	0	0
CLPNS161pp	0.000816653	0	1.84872e-17	8.46801e-19	4.46575e-16	4.79286e-16	3.53166e-16	5.46798e-16	1.11762e-16	2.09315e-16	2.70242e-16	1.92012e-16	1.38197e-15	2.90026e-16	1.73766e-16	1.41859e-16	5.93154e-16	1.97043e-16	1.39857e-16	1.78488e-16	4.23854e-16	3.44575e-16	3.01491e-16	2.23833e-16	2.01882e-16	1.24313e-15	4.36068e-16	1.48013e-16	3.58848e-15	3.48303e-15	3.48718e-15	3.59514e-15	1.41462e-14	4.82488e-15	5.24204e-15	3.96546e-14	8.28391e-15	5.87716e-14	2.00067e-14	2.17333e-14	1.64813e-13	3.43783e-14	2.11943e-13	7.21552e-14	1	5.94522e-13	-8.6053e-14	-2.28107e-15	-3.11669e-15
EX_manglyc_e	8.12385e-22	1	0	0	0	0	0	0	0	0	0	0	0	0	0	0	0	0	0	0	0	0	0	0	0	0	0	0	0	0	0	0	0	0	0	0	0	0	0	0	0	0	0	0	0	0	0	0	0
ALLtex	5.84554e-21	1	0	0	0	0	0	0	0	0	0	0	0	0	0	0	0	0	0	0	0	0	0	0	0	0	0	0	0	0	0	0	0	0	0	0	0	0	0	0	0	0	0	0	0	0	0	0	0
PG160abcpp	0.00497476	0	-1.9836e-16	-1.15611e-17	-6.03087e-15	-6.44768e-15	-4.45912e-15	-6.89624e-15	-1.41442e-15	-2.63503e-15	-4.33228e-15	-3.06955e-15	-2.21342e-14	-4.63336e-15	-1.24527e-15	-9.94218e-16	-4.12676e-15	-1.38292e-15	9.42826e-16	1.43567e-15	3.57781e-15	2.82437e-15	5.62884e-15	4.19074e-15	3.87543e-15	2.38237e-14	2.86753e-15	9.00726e-16	2.41075e-14	2.34482e-14	1.68636e-14	1.73211e-14	6.7679e-14	2.28569e-14	-1.17808e-15	-6.87739e-15	-1.70344e-15	-1.06036e-14	1	1.92427e-13	1.46122e-12	3.04662e-13	7.04375e-13	2	2.60129e-13	1.97633e-12	2.02963e-14	2.09039e-16	4.81409e-16
FRUpts2pp	2.96374e-21	1	0	0	0	0	0	0	0	0	0	0	0	0	0	0	0	0	0	0	0	0	0	0	0	0	0	0	0	0	0	0	0	0	0	0	0	0	0	0	0	0	0	0	0	0	0	0	0
PGP140abcpp	1.19096e-19	1	0	0	0	0	0	0	0	0	0	0	0	0	0	0	0	0	0	0	0	0	0	0	0	0	0	0	0	0	0	0	0	0	0	0	0	0	0	0	0	0	0	0	0	0	0	0	0
PAPA120pp	3.43471e-20	1	0	0	0	0	0	0	0	0	0	0	0	0	0	0	0	0	0	0	0	0	0	0	0	0	0	0	0	0	0	0	0	0	0	0	0	0	0	0	0	0	0	0	0	0	0	0	0
PAPA140pp	3.05632e-20	1	0	0	0	0	0	0	0	0	0	0	0	0	0	0	0	0	0	0	0	0	0	0	0	0	0	0	0	0	0	0	0	0	0	0	0	0	0	0	0	0	0	0	0	0	0	0	0
GGPTRCO	1.46224e-14	1	0	0	0	0	0	0	0	0	0	0	0	0	0	0	0	0	0	0	0	0	0	0	0	0	0	0	0	0	0	0	0	0	0	0	0	0	0	0	0	0	0	0	0	0	0	0	0
EX_metsox_R__L_e	7.48188e-22	1	0	0	0	0	0	0	0	0	0	0	0	0	0	0	0	0	0	0	0	0	0	0	0	0	0	0	0	0	0	0	0	0	0	0	0	0	0	0	0	0	0	0	0	0	0	0	0
PAPA141pp	3.36102e-20	1	0	0	0	0	0	0	0	0	0	0	0	0	0	0	0	0	0	0	0	0	0	0	0	0	0	0	0	0	0	0	0	0	0	0	0	0	0	0	0	0	0	0	0	0	0	0	0
34dhpactex	-5.2182e-21	1	0	0	0	0	0	0	0	0	0	0	0	0	0	0	0	0	0	0	0	0	0	0	0	0	0	0	0	0	0	0	0	0	0	0	0	0	0	0	0	0	0	0	0	0	0	0	0
PAPA160pp	3.01297e-20	1	0	0	0	0	0	0	0	0	0	0	0	0	0	0	0	0	0	0	0	0	0	0	0	0	0	0	0	0	0	0	0	0	0	0	0	0	0	0	0	0	0	0	0	0	0	0	0
G6Pt6_2pp	6.03645e-21	1	0	0	0	0	0	0	0	0	0	0	0	0	0	0	0	0	0	0	0	0	0	0	0	0	0	0	0	0	0	0	0	0	0	0	0	0	0	0	0	0	0	0	0	0	0	0	0
PAPA161pp	3.11435e-20	1	0	0	0	0	0	0	0	0	0	0	0	0	0	0	0	0	0	0	0	0	0	0	0	0	0	0	0	0	0	0	0	0	0	0	0	0	0	0	0	0	0	0	0	0	0	0	0
MALTHXtexi	0	1	0	0	0	0	0	0	0	0	0	0	0	0	0	0	0	0	0	0	0	0	0	0	0	0	0	0	0	0	0	0	0	0	0	0	0	0	0	0	0	0	0	0	0	0	0	0	0
12PPDStpp	0	1	0	0	0	0	0	0	0	0	0	0	0	0	0	0	0	0	0	0	0	0	0	0	0	0	0	0	0	0	0	0	0	0	0	0	0	0	0	0	0	0	0	0	0	0	0	0	0
PAPA180pp	3.02894e-20	1	0	0	0	0	0	0	0	0	0	0	0	0	0	0	0	0	0	0	0	0	0	0	0	0	0	0	0	0	0	0	0	0	0	0	0	0	0	0	0	0	0	0	0	0	0	0	0
PROtex	-1.51852e-16	1	0	0	0	0	0	0	0	0	0	0	0	0	0	0	0	0	0	0	0	0	0	0	0	0	0	0	0	0	0	0	0	0	0	0	0	0	0	0	0	0	0	0	0	0	0	0	0
HPYRI	-1.38029e-07	0	-2.44153e-08	-4.64852e-09	-1.55434e-07	-1.18323e-07	-1.24093e-07	-1.33492e-07	-3.48541e-08	-8.95148e-08	-7.30235e-08	-5.26738e-08	-3.26594e-07	-9.45471e-08	-6.89489e-08	-3.63717e-08	-1.77565e-07	-6.39109e-08	-8.1631e-08	-5.95049e-08	-1.17941e-07	-9.58624e-08	-9.6928e-08	-7.01069e-08	-5.48191e-08	-2.95442e-07	-1.26919e-07	-5.30954e-08	-8.284e-07	-7.76813e-07	-8.09943e-07	-7.67228e-07	-3.21063e-06	-1.12991e-06	-1.2236e-06	-8.89041e-06	-1.92031e-06	-1.30011e-05	-4.50207e-06	-4.83275e-06	-3.67013e-05	-7.63634e-06	-4.68401e-05	-1.59887e-05	-1.75386e-05	-0.000131226	-2.74595e-05	-9.31048e-07	-1.25404e-06
FE3HOXUtex	5.9489e-20	1	0	0	0	0	0	0	0	0	0	0	0	0	0	0	0	0	0	0	0	0	0	0	0	0	0	0	0	0	0	0	0	0	0	0	0	0	0	0	0	0	0	0	0	0	0	0	0
HYD1pp	4.14716e-21	1	0	0	0	0	0	0	0	0	0	0	0	0	0	0	0	0	0	0	0	0	0	0	0	0	0	0	0	0	0	0	0	0	0	0	0	0	0	0	0	0	0	0	0	0	0	0	0
EX_cl_e	-0.00172679	0	-2.0477e-17	-9.33876e-19	-4.93115e-16	-5.2678e-16	-3.88861e-16	-6.00392e-16	-1.23733e-16	-2.30465e-16	-2.9762e-16	-2.1162e-16	-1.5205e-15	-3.19577e-16	-1.91956e-16	-1.56343e-16	-6.53197e-16	-2.16921e-16	-1.54072e-16	-1.96625e-16	-4.66807e-16	-3.79366e-16	-3.32113e-16	-2.46564e-16	-2.22358e-16	-1.36956e-15	-4.8102e-16	-1.63021e-16	-3.95405e-15	-3.83762e-15	-3.84133e-15	-3.9603e-15	-1.55766e-14	-5.31572e-15	-5.77453e-15	-4.36799e-14	-9.12937e-15	-6.47256e-14	-2.20362e-14	-2.39481e-14	-1.81505e-13	-3.78588e-14	-2.33421e-13	-7.9468e-14	-8.63373e-14	-6.54986e-13	-7.18576e-14	-1.95394e-15	-2.63957e-15
FE3DHBZStonex	0	1	0	0	0	0	0	0	0	0	0	0	0	0	0	0	0	0	0	0	0	0	0	0	0	0	0	0	0	0	0	0	0	0	0	0	0	0	0	0	0	0	0	0	0	0	0	0	0
AACTOOR	6.38338e-20	1	0	0	0	0	0	0	0	0	0	0	0	0	0	0	0	0	0	0	0	0	0	0	0	0	0	0	0	0	0	0	0	0	0	0	0	0	0	0	0	0	0	0	0	0	0	0	0
H2tpp	0	1	0	0	0	0	0	0	0	0	0	0	0	0	0	0	0	0	0	0	0	0	0	0	0	0	0	0	0	0	0	0	0	0	0	0	0	0	0	0	0	0	0	0	0	0	0	0	0
23DAPPAtex	4.94951e-21	1	0	0	0	0	0	0	0	0	0	0	0	0	0	0	0	0	0	0	0	0	0	0	0	0	0	0	0	0	0	0	0	0	0	0	0	0	0	0	0	0	0	0	0	0	0	0	0
ECAP3pp	3.12645e-21	1	0	0	0	0	0	0	0	0	0	0	0	0	0	0	0	0	0	0	0	0	0	0	0	0	0	0	0	0	0	0	0	0	0	0	0	0	0	0	0	0	0	0	0	0	0	0	0
FEOXAMtonex	5.98318e-20	1	0	0	0	0	0	0	0	0	0	0	0	0	0	0	0	0	0	0	0	0	0	0	0	0	0	0	0	0	0	0	0	0	0	0	0	0	0	0	0	0	0	0	0	0	0	0	0
TPRDCOAS	0	1	0	0	0	0	0	0	0	0	0	0	0	0	0	0	0	0	0	0	0	0	0	0	0	0	0	0	0	0	0	0	0	0	0	0	0	0	0	0	0	0	0	0	0	0	0	0	0
ACGAM1PPpp	9.11352e-21	1	0	0	0	0	0	0	0	0	0	0	0	0	0	0	0	0	0	0	0	0	0	0	0	0	0	0	0	0	0	0	0	0	0	0	0	0	0	0	0	0	0	0	0	0	0	0	0
EX_dgmp_e	5.95907e-22	1	0	0	0	0	0	0	0	0	0	0	0	0	0	0	0	0	0	0	0	0	0	0	0	0	0	0	0	0	0	0	0	0	0	0	0	0	0	0	0	0	0	0	0	0	0	0	0
GAMptspp	6.02286e-21	1	0	0	0	0	0	0	0	0	0	0	0	0	0	0	0	0	0	0	0	0	0	0	0	0	0	0	0	0	0	0	0	0	0	0	0	0	0	0	0	0	0	0	0	0	0	0	0
GSNt2pp	1.47031e-19	1	0	0	0	0	0	0	0	0	0	0	0	0	0	0	0	0	0	0	0	0	0	0	0	0	0	0	0	0	0	0	0	0	0	0	0	0	0	0	0	0	0	0	0	0	0	0	0
EX_4hoxpacd_e	5.26921e-21	1	0	0	0	0	0	0	0	0	0	0	0	0	0	0	0	0	0	0	0	0	0	0	0	0	0	0	0	0	0	0	0	0	0	0	0	0	0	0	0	0	0	0	0	0	0	0	0
FMNRx	5.19479e-20	1	0	0	0	0	0	0	0	0	0	0	0	0	0	0	0	0	0	0	0	0	0	0	0	0	0	0	0	0	0	0	0	0	0	0	0	0	0	0	0	0	0	0	0	0	0	0	0
EX_3hpppn_e	7.72163e-22	1	0	0	0	0	0	0	0	0	0	0	0	0	0	0	0	0	0	0	0	0	0	0	0	0	0	0	0	0	0	0	0	0	0	0	0	0	0	0	0	0	0	0	0	0	0	0	0
EX_man6p_e	1.05785e-21	1	0	0	0	0	0	0	0	0	0	0	0	0	0	0	0	0	0	0	0	0	0	0	0	0	0	0	0	0	0	0	0	0	0	0	0	0	0	0	0	0	0	0	0	0	0	0	0
GSNtex	-7.49433e-22	1	0	0	0	0	0	0	0	0	0	0	0	0	0	0	0	0	0	0	0	0	0	0	0	0	0	0	0	0	0	0	0	0	0	0	0	0	0	0	0	0	0	0	0	0	0	0	0
SBTtex	6.066e-21	1	0	0	0	0	0	0	0	0	0	0	0	0	0	0	0	0	0	0	0	0	0	0	0	0	0	0	0	0	0	0	0	0	0	0	0	0	0	0	0	0	0	0	0	0	0	0	0
FORtex	-6.18438e-22	1	0	0	0	0	0	0	0	0	0	0	0	0	0	0	0	0	0	0	0	0	0	0	0	0	0	0	0	0	0	0	0	0	0	0	0	0	0	0	0	0	0	0	0	0	0	0	0
EX_tsul_e	2.79314e-21	1	0	0	0	0	0	0	0	0	0	0	0	0	0	0	0	0	0	0	0	0	0	0	0	0	0	0	0	0	0	0	0	0	0	0	0	0	0	0	0	0	0	0	0	0	0	0	0
PHEt2rpp	0	1	0	0	0	0	0	0	0	0	0	0	0	0	0	0	0	0	0	0	0	0	0	0	0	0	0	0	0	0	0	0	0	0	0	0	0	0	0	0	0	0	0	0	0	0	0	0	0
DHBS	1.39222e-20	1	0	0	0	0	0	0	0	0	0	0	0	0	0	0	0	0	0	0	0	0	0	0	0	0	0	0	0	0	0	0	0	0	0	0	0	0	0	0	0	0	0	0	0	0	0	0	0
THIORDXi	1.04668e-20	1	0	0	0	0	0	0	0	0	0	0	0	0	0	0	0	0	0	0	0	0	0	0	0	0	0	0	0	0	0	0	0	0	0	0	0	0	0	0	0	0	0	0	0	0	0	0	0
EX_n2o_e	2.48209e-21	1	0	0	0	0	0	0	0	0	0	0	0	0	0	0	0	0	0	0	0	0	0	0	0	0	0	0	0	0	0	0	0	0	0	0	0	0	0	0	0	0	0	0	0	0	0	0	0
PPPGO3	7.39816e-05	0	-8.62256e-20	-3.98207e-21	-2.07725e-18	-2.22688e-18	-1.64088e-18	-2.54521e-18	-5.20249e-19	-9.74222e-19	-1.25744e-18	-8.93895e-19	-6.43655e-18	-1.34828e-18	-8.09281e-19	-6.5987e-19	-2.75585e-18	-9.1649e-19	-6.5139e-19	-8.29857e-19	-1.9718e-18	-1.6033e-18	-1.40204e-18	-1.04076e-18	-9.38991e-19	-5.78394e-18	-2.0274e-18	-6.88718e-19	-1.6689e-17	-1.61923e-17	-1.62061e-17	-1.67226e-17	-6.5813e-17	-2.24456e-17	-2.43657e-17	-1.84414e-16	-3.85427e-17	-2.73185e-16	-9.29779e-17	-1.01092e-16	-7.6597e-16	-1.59898e-16	-9.85681e-16	-3.35493e-16	-3.64648e-16	-2.76391e-15	-9.48671e-15	-2.543e-16	-3.45766e-16
PFK	4.12529	0	2.21084e-10	0.00333333	1.51667	1.23333	1.55	1.23333	-0.0333333	0.5	0.566667	0.566667	0.433333	0.6	0.6	0.283333	0.916667	0.433333	-0.0666667	0.466667	1.21667	1.66667	0.533333	0.566667	0.5	1.76667	1.66667	-0.0666667	1.51667	1.23333	1.55	1.48333	1.13333	1.13333	1.13333	1.13333	1.13333	1.13333	1.13333	1.13333	1.13333	1.13333	1.7	1.7	1.7	1.69999	1.7	3.6	5.5
PDX5POi	4.15491e-20	1	0	0	0	0	0	0	0	0	0	0	0	0	0	0	0	0	0	0	0	0	0	0	0	0	0	0	0	0	0	0	0	0	0	0	0	0	0	0	0	0	0	0	0	0	0	0	0
PDX5PO2	7.39816e-05	0	-7.09702e-20	-3.1967e-21	-1.66757e-18	-1.76268e-18	-1.32798e-18	-2.03129e-18	-4.13371e-19	-7.85025e-19	-1.00994e-18	-7.23434e-19	-5.15215e-18	-1.08682e-18	-6.46235e-19	-5.31603e-19	-2.22623e-18	-7.39835e-19	-5.2382e-19	-6.71336e-19	-1.59314e-18	-1.28181e-18	-1.12573e-18	-8.35545e-19	-7.54765e-19	-4.65181e-18	-1.6284e-18	-5.54569e-19	-1.34388e-17	-1.30016e-17	-1.30759e-17	-1.34597e-17	-5.29641e-17	-1.80049e-17	-1.96072e-17	-1.47968e-16	-3.10568e-17	-2.20025e-16	-7.4954e-17	-8.14847e-17	-6.15197e-16	-1.28482e-16	-7.92019e-16	-2.69656e-16	-2.92819e-16	-2.22315e-15	-9.37394e-15	-2.51236e-16	-3.41648e-16
MDDCP1pp	6.81452e-21	1	0	0	0	0	0	0	0	0	0	0	0	0	0	0	0	0	0	0	0	0	0	0	0	0	0	0	0	0	0	0	0	0	0	0	0	0	0	0	0	0	0	0	0	0	0	0	0
GUI2	2.2449e-15	1	0	0	0	0	0	0	0	0	0	0	0	0	0	0	0	0	0	0	0	0	0	0	0	0	0	0	0	0	0	0	0	0	0	0	0	0	0	0	0	0	0	0	0	0	0	0	0
OMBZLM	-9.48257e-20	1	0	0	0	0	0	0	0	0	0	0	0	0	0	0	0	0	0	0	0	0	0	0	0	0	0	0	0	0	0	0	0	0	0	0	0	0	0	0	0	0	0	0	0	0	0	0	0
PLIPA1A181pp	1.05418e-20	1	0	0	0	0	0	0	0	0	0	0	0	0	0	0	0	0	0	0	0	0	0	0	0	0	0	0	0	0	0	0	0	0	0	0	0	0	0	0	0	0	0	0	0	0	0	0	0
PGM	-18.7016	0	-1	-0.1	-4.64955e-09	-1	2.60962e-09	-1	-1	-2	-1	-1	-7.57338e-09	-2	-2	-1.27219e-09	-9.91055e-09	-2	-3	-2	-5.33675e-09	-2	-2	-2.09675e-10	-1	-2	-2	-2	-1.48194e-07	-1	9.69782e-08	-1	-14	-16	-16	-18	-18	-14	-16	-16	-18	-18	-28	-32	-32	-36	-36	-30	-19
LPLIPAL2A141	1.71566e-20	1	0	0	0	0	0	0	0	0	0	0	0	0	0	0	0	0	0	0	0	0	0	0	0	0	0	0	0	0	0	0	0	0	0	0	0	0	0	0	0	0	0	0	0	0	0	0	0
HG2t3pp	0	1	0	0	0	0	0	0	0	0	0	0	0	0	0	0	0	0	0	0	0	0	0	0	0	0	0	0	0	0	0	0	0	0	0	0	0	0	0	0	0	0	0	0	0	0	0	0	0
CYTBO3_4pp	42.6395	0	2	0.5	5.5	2	5.5	2	1	4	1	1	2	3	3	0.5	4.5	2	5	2	2.5	2	3	2	1	2	3	2	4.5	1	4.5	2.5	6	6	8	5.99999	8	3.99999	4	6	3.99997	6	7.99996	8	12	7.99995	12	18	25
EX_maltttr_e	0	1	0	0	0	0	0	0	0	0	0	0	0	0	0	0	0	0	0	0	0	0	0	0	0	0	0	0	0	0	0	0	0	0	0	0	0	0	0	0	0	0	0	0	0	0	0	0	0
GLYCK	5.67095e-20	1	0	0	0	0	0	0	0	0	0	0	0	0	0	0	0	0	0	0	0	0	0	0	0	0	0	0	0	0	0	0	0	0	0	0	0	0	0	0	0	0	0	0	0	0	0	0	0
MLTG5	3.44185e-20	1	0	0	0	0	0	0	0	0	0	0	0	0	0	0	0	0	0	0	0	0	0	0	0	0	0	0	0	0	0	0	0	0	0	0	0	0	0	0	0	0	0	0	0	0	0	0	0
GPDDA3	-4.15117e-15	1	0	0	0	0	0	0	0	0	0	0	0	0	0	0	0	0	0	0	0	0	0	0	0	0	0	0	0	0	0	0	0	0	0	0	0	0	0	0	0	0	0	0	0	0	0	0	0
EAR141x	3.67519e-20	1	0	0	0	0	0	0	0	0	0	0	0	0	0	0	0	0	0	0	0	0	0	0	0	0	0	0	0	0	0	0	0	0	0	0	0	0	0	0	0	0	0	0	0	0	0	0	0
EAR181x	4.17652e-20	1	0	0	0	0	0	0	0	0	0	0	0	0	0	0	0	0	0	0	0	0	0	0	0	0	0	0	0	0	0	0	0	0	0	0	0	0	0	0	0	0	0	0	0	0	0	0	0
TPI	9.53516	0	0.5	0.0583333	0.791667	0.583333	0.875	0.583333	0.416667	0.75	0.416667	0.416667	0.0833334	1	1	0.208333	0.291667	0.583333	1.33333	0.666667	0.0416667	1.16667	0.833333	0.416667	0.25	0.916667	1.16667	0.833333	0.791667	0.583333	0.875	0.708333	6.83333	7.83333	7.83333	8.83333	8.83333	5.83333	6.83333	6.83333	7.83333	7.83333	12.25	14.25	14.25	16.25	16.25	15	8.25
EAR181y	3.05998e-20	1	0	0	0	0	0	0	0	0	0	0	0	0	0	0	0	0	0	0	0	0	0	0	0	0	0	0	0	0	0	0	0	0	0	0	0	0	0	0	0	0	0	0	0	0	0	0	0
G3PAT141	2.30734e-20	1	0	0	0	0	0	0	0	0	0	0	0	0	0	0	0	0	0	0	0	0	0	0	0	0	0	0	0	0	0	0	0	0	0	0	0	0	0	0	0	0	0	0	0	0	0	0	0
2DOXG6PP	0	1	0	0	0	0	0	0	0	0	0	0	0	0	0	0	0	0	0	0	0	0	0	0	0	0	0	0	0	0	0	0	0	0	0	0	0	0	0	0	0	0	0	0	0	0	0	0	0
OXAMTC	8.2297e-21	1	0	0	0	0	0	0	0	0	0	0	0	0	0	0	0	0	0	0	0	0	0	0	0	0	0	0	0	0	0	0	0	0	0	0	0	0	0	0	0	0	0	0	0	0	0	0	0
UDCPPtppi	-1.13675e-19	1	0	0	0	0	0	0	0	0	0	0	0	0	0	0	0	0	0	0	0	0	0	0	0	0	0	0	0	0	0	0	0	0	0	0	0	0	0	0	0	0	0	0	0	0	0	0	0
AGMH	3.37268e-20	1	0	0	0	0	0	0	0	0	0	0	0	0	0	0	0	0	0	0	0	0	0	0	0	0	0	0	0	0	0	0	0	0	0	0	0	0	0	0	0	0	0	0	0	0	0	0	0
G3PAT181	0.00709076	0	-2.10877e-15	-4.40547e-16	-1.64543e-14	-4.12225e-15	-1.43326e-14	-1.67643e-14	-3.2862e-15	-7.92582e-15	-5.67212e-15	-4.78418e-15	-3.00155e-14	-8.43579e-15	-8.82276e-15	-1.70494e-15	-2.21225e-14	-8.24996e-15	-6.16253e-15	-2.47877e-15	-1.99805e-15	-3.44187e-15	-1.10222e-14	-4.99229e-15	-3.03728e-15	-1.91703e-14	-1.36113e-14	-4.43602e-15	-9.90429e-14	-9.54455e-14	-3.37355e-15	-5.3488e-14	-3.40686e-14	-8.24748e-14	-1.74375e-13	-7.21299e-13	0.666667	-1.06091e-12	-1.09051e-13	-4.13853e-13	-3.08848e-12	0.666667	-4.61329e-12	-2.55675e-12	-1.71725e-12	-1.2926e-11	1.33333	-1.67022e-13	-1.58403e-13
DASYN140	0.0062226	0	-7.89805e-16	-3.43716e-17	-1.79449e-14	-1.92429e-14	-1.26646e-14	-1.96673e-14	-4.03101e-15	-7.52894e-15	-7.19322e-15	-5.13164e-15	-3.68525e-14	-7.78916e-15	-4.03455e-15	-3.23026e-15	-1.34643e-14	-4.50624e-15	-4.72747e-15	-5.9582e-15	-1.40843e-14	-1.14749e-14	-4.63143e-15	-3.42688e-15	-3.01509e-15	-1.86016e-14	-3.91217e-15	-1.44176e-15	-3.13539e-14	-3.03714e-14	8.07167e-15	8.22871e-15	1	1.01316e-14	-3.25918e-14	-2.4225e-13	-5.1202e-14	1	-1.11732e-13	-1.2145e-13	-9.17392e-13	-1.91874e-13	2	1.05206e-12	1.14267e-12	8.67759e-12	1.35503e-12	3.53096e-14	4.86071e-14
MPTG	0.0141644	0	-5.30225e-16	-2.44508e-17	-1.27905e-14	-1.37205e-14	-1.01101e-14	-1.56678e-14	-3.20392e-15	-5.99278e-15	-7.74821e-15	-5.50161e-15	-3.96025e-14	-8.31676e-15	-4.98117e-15	-4.06355e-15	-1.69883e-14	-5.64208e-15	-4.01093e-15	-5.11695e-15	-1.21407e-14	-9.87386e-15	-8.64259e-15	-6.41538e-15	-5.786e-15	-3.56471e-14	-1.2497e-14	-4.24122e-15	-1.02806e-13	-9.98032e-14	-9.9897e-14	-1.03028e-13	-4.05183e-13	-1.38233e-13	-1.50238e-13	-1.13635e-12	-2.37437e-13	-1.68341e-12	-5.7327e-13	-6.22786e-13	-4.72276e-12	-9.8538e-13	-6.07283e-12	-2.0678e-12	-2.24612e-12	-1.70363e-11	-8.02629e-13	-2.22141e-14	1
DASYN180	0.00221816	0	1.04352e-17	1.27016e-18	6.8194e-16	7.27633e-16	1.93918e-15	2.98859e-15	5.99409e-16	1.13058e-15	1.7019e-15	1.20231e-15	8.70072e-15	1.8042e-15	1.8086e-15	1.50664e-15	6.3221e-15	2.08292e-15	3.41002e-16	4.45936e-16	1.06709e-15	8.6264e-16	-7.08706e-16	-5.27848e-16	-4.87388e-16	-2.99539e-15	1.71569e-15	5.73532e-16	1.4174e-14	1.37648e-14	9.64395e-15	9.93883e-15	3.90747e-14	1.33134e-14	2.64252e-14	1	4.18049e-14	2.96861e-13	7.46395e-14	8.10787e-14	1	1.28282e-13	5.9269e-13	2.01765e-13	2.19175e-13	2	-3.44294e-13	-9.18778e-15	-1.2517e-14
MPTG2	2.36822e-20	1	0	0	0	0	0	0	0	0	0	0	0	0	0	0	0	0	0	0	0	0	0	0	0	0	0	0	0	0	0	0	0	0	0	0	0	0	0	0	0	0	0	0	0	0	0	0	0
DASYN141	7.59685e-20	1	0	0	0	0	0	0	0	0	0	0	0	0	0	0	0	0	0	0	0	0	0	0	0	0	0	0	0	0	0	0	0	0	0	0	0	0	0	0	0	0	0	0	0	0	0	0	0
RPI	-2.24318	0	-4.08476e-10	0.0166667	-0.916667	-0.833333	-0.75	-0.833333	-0.166667	-0.5	-0.166667	-0.166667	-0.833333	-2.63798e-09	-1.41508e-09	-0.0833333	-0.916667	-0.833333	-0.333333	-0.666667	-1.41667	-0.666667	-0.333333	-0.166667	-0.5	-1.16667	-0.666667	-0.333333	-0.916667	-0.833333	-0.75	-1.08333	-0.333333	-0.333333	-0.333333	-0.333332	-0.333333	-0.333332	-0.333333	-0.333333	-0.333329	-0.333332	-0.499993	-0.5	-0.499996	-0.499988	-0.499994	1.81997e-08	-2.5
MCTP1App	0.0141644	0	-5.30225e-16	-2.44508e-17	-1.27905e-14	-1.37205e-14	-1.01101e-14	-1.56678e-14	-3.20392e-15	-5.99278e-15	-7.74821e-15	-5.50161e-15	-3.96025e-14	-8.31676e-15	-4.98117e-15	-4.06355e-15	-1.69883e-14	-5.64208e-15	-4.01093e-15	-5.11695e-15	-1.21407e-14	-9.87386e-15	-8.64259e-15	-6.41538e-15	-5.786e-15	-3.56471e-14	-1.2497e-14	-4.24122e-15	-1.02806e-13	-9.98032e-14	-9.9897e-14	-1.03028e-13	-4.05183e-13	-1.38233e-13	-1.50238e-13	-1.13635e-12	-2.37437e-13	-1.68341e-12	-5.7327e-13	-6.22786e-13	-4.72276e-12	-9.8538e-13	-6.07283e-12	-2.0678e-12	-2.24612e-12	-1.70363e-11	-8.02629e-13	-2.22141e-14	1
MCTP2App	3.70244e-20	1	0	0	0	0	0	0	0	0	0	0	0	0	0	0	0	0	0	0	0	0	0	0	0	0	0	0	0	0	0	0	0	0	0	0	0	0	0	0	0	0	0	0	0	0	0	0	0
CDAPPA160	1.53082e-20	1	0	0	0	0	0	0	0	0	0	0	0	0	0	0	0	0	0	0	0	0	0	0	0	0	0	0	0	0	0	0	0	0	0	0	0	0	0	0	0	0	0	0	0	0	0	0	0
CDAPPA141	1.92619e-20	1	0	0	0	0	0	0	0	0	0	0	0	0	0	0	0	0	0	0	0	0	0	0	0	0	0	0	0	0	0	0	0	0	0	0	0	0	0	0	0	0	0	0	0	0	0	0	0
MCTP1Bpp	1.43899e-20	1	0	0	0	0	0	0	0	0	0	0	0	0	0	0	0	0	0	0	0	0	0	0	0	0	0	0	0	0	0	0	0	0	0	0	0	0	0	0	0	0	0	0	0	0	0	0	0
PERD	-0.000147963	0	2.18629e-12	-3.01556e-13	-2.73523e-10	-9.30705e-11	-2.33903e-10	-1.34699e-11	3.22709e-11	-9.8995e-11	2.20952e-10	3.99459e-11	1.11744e-09	-7.35947e-11	5.76647e-11	-4.65985e-11	1.2764e-10	-1.45891e-10	9.61781e-11	2.40485e-11	2.08857e-10	-1.71043e-11	9.01904e-11	-2.06315e-10	-1.68534e-10	-1.10985e-09	-2.15911e-11	-8.33913e-11	1.32743e-09	2.31531e-09	3.37031e-10	-2.58465e-09	-8.95824e-10	2.7901e-09	-1.95964e-09	9.06555e-09	2.97887e-09	-6.41612e-09	1.52757e-08	-2.01375e-09	4.11979e-08	-3.16638e-08	4.00818e-08	1.95055e-08	-2.51493e-08	-3.43258e-07	-2.36633e-08	1.12663e-10	3.58985e-09
MELIBt3ipp	1.21298e-19	1	0	0	0	0	0	0	0	0	0	0	0	0	0	0	0	0	0	0	0	0	0	0	0	0	0	0	0	0	0	0	0	0	0	0	0	0	0	0	0	0	0	0	0	0	0	0	0
PGSA141	-8.25446e-15	1	0	0	0	0	0	0	0	0	0	0	0	0	0	0	0	0	0	0	0	0	0	0	0	0	0	0	0	0	0	0	0	0	0	0	0	0	0	0	0	0	0	0	0	0	0	0	0
EX_alaala_e	1.28204e-21	1	0	0	0	0	0	0	0	0	0	0	0	0	0	0	0	0	0	0	0	0	0	0	0	0	0	0	0	0	0	0	0	0	0	0	0	0	0	0	0	0	0	0	0	0	0	0	0
EX_dtmp_e	6.29704e-22	1	0	0	0	0	0	0	0	0	0	0	0	0	0	0	0	0	0	0	0	0	0	0	0	0	0	0	0	0	0	0	0	0	0	0	0	0	0	0	0	0	0	0	0	0	0	0	0
[truncated: 889 more rows]
[truncated: 34 more columns]

## Sheet: Glucose anaerobic (0.77 per h)
	__FBA_SOLUTIONS__	zero_flux	Succinate flux (energy)	Energy (w ethanol)	Biomass|RNA|atp_c	Biomass|RNA|ctp_c	Biomass|RNA|gtp_c	Biomass|RNA|utp_c	Biomass|Protein|ala__L_c	Biomass|Protein|arg__L_c	Biomass|Protein|asn__L_c	Biomass|Protein|asp__L_c	Biomass|Protein|cys__L_c	Biomass|Protein|gln__L_c	Biomass|Protein|glu__L_c	Biomass|Protein|gly_c	Biomass|Protein|his__L_c	Biomass|Protein|ile__L_c	Biomass|Protein|leu__L_c	Biomass|Protein|lys__L_c	Biomass|Protein|met__L_c	Biomass|Protein|phe__L_c	Biomass|Protein|pro__L_c	Biomass|Protein|ser__L_c	Biomass|Protein|thr__L_c	Biomass|Protein|trp__L_c	Biomass|Protein|tyr__L_c	Biomass|Protein|val__L_c	Biomass|DNA|datp_c	Biomass|DNA|dctp_c	Biomass|DNA|dgtp_c	Biomass|DNA|dttp_c	Biomass|Cell_wall|pe140_p	Biomass|Cell_wall|pe160_p	Biomass|Cell_wall|pe161_p	Biomass|Cell_wall|pe180_p	Biomass|Cell_wall|pe181_p	Biomass|Cell_wall|pg140_p	Biomass|Cell_wall|pg160_p	Biomass|Cell_wall|pg161_p	Biomass|Cell_wall|pg180_p	Biomass|Cell_wall|pg181_p	Biomass|Cell_wall|clpn140_p	Biomass|Cell_wall|clpn160_p	Biomass|Cell_wall|clpn161_p	Biomass|Cell_wall|clpn180_p	Biomass|Cell_wall|clpn181_p	Biomass|Cell_wall|kdo2lipid4_c	Biomass|Cell_wall|murein5px4p_p
[truncated: 2,792 more rows]
[truncated: 34 more columns]

[truncated: 17 more sheets: Glucose anaerobic (0.39 per h), Lactose, Arabinose, Mannitol, G6P, Pyruvate, Fumarate, Lactate, Glycerol, Acetate, Fructose, Galactose, Maltose, Mannose, Melibiose, Sorbitol, Succinate]
