# Supplementary material for: Functional decomposition of metabolism allows a system-level quantification of fluxes and protein allocation towards specific metabolic functions
Source: Nat Commun. 2023 Jul 13;14:4161. doi: 10.1038/s41467-023-39724-7 (PMC10345195; doi:10.1038/s41467-023-39724-7)
Supplement: Supplementary file 8 — Supplementary Dataset 5 [file 41467_2023_39724_MOESM8_ESM.xlsx]

## Sheet: Fig3A_heatmap
Reaction ID	Threshold=1.5	Threshold=1	Mixed function	met	Energy-Fermentation	Energy-Respiration	his	arg	atp	gtp	leu	lys	ile	trp	phe	tyr	ctp	utp	pro	cys	val	thr	asn	ala	gly	ser	asp	gln	glu	Sum
GLU5K	Proline biosynthesis	Proline biosynthesis	2.42695e-13	8.0248e-15	1.09301e-14	3.53861e-15	8.07258e-15	8.12151e-15	8.02872e-15	7.98527e-15	8.71114e-15	8.17965e-15	8.18417e-15	0	8.10992e-15	4.83115e-17	7.99103e-15	8.07211e-15	1	8.08651e-15	2.55355e-16	0	8.07394e-15	8.26804e-15	8.14478e-15	0	8.11785e-15	8.22708e-15	8.32496e-15	1
G5SADs	Proline biosynthesis	Proline biosynthesis	2.42695e-13	8.0248e-15	1.09301e-14	3.53861e-15	8.07258e-15	8.12151e-15	8.02872e-15	7.98527e-15	8.71114e-15	8.17965e-15	8.18417e-15	0	8.10992e-15	4.83115e-17	7.99103e-15	8.07211e-15	1	8.08651e-15	2.55355e-16	0	8.07394e-15	8.26804e-15	8.14478e-15	0	8.11785e-15	8.22708e-15	8.32496e-15	1
G5SD	Proline biosynthesis	Proline biosynthesis	2.42695e-13	8.0248e-15	1.09301e-14	3.53861e-15	8.07258e-15	8.12151e-15	8.02872e-15	7.98527e-15	8.71114e-15	8.17965e-15	8.18417e-15	0	8.10992e-15	4.83115e-17	7.99103e-15	8.07211e-15	1	8.08651e-15	2.55355e-16	0	8.07394e-15	8.26804e-15	8.14478e-15	0	8.11785e-15	8.22708e-15	8.32496e-15	1
P5CR	Proline biosynthesis	Proline biosynthesis	2.42695e-13	8.0248e-15	1.09301e-14	3.53861e-15	8.07258e-15	8.12151e-15	8.02872e-15	7.98527e-15	8.71114e-15	8.17965e-15	8.18417e-15	0	8.10992e-15	4.83115e-17	7.99103e-15	8.07211e-15	1	8.08651e-15	2.55355e-16	0	8.07394e-15	8.26804e-15	8.14478e-15	0	8.11785e-15	8.22708e-15	8.32496e-15	1
TRPAS2	Tryptophan biosynthesis	Tryptophan biosynthesis	7.69917e-12	1.47746e-13	2.00195e-13	6.40869e-14	1.48913e-13	1.50362e-13	1.47403e-13	1.46836e-13	1.59998e-13	1.50413e-13	1.50341e-13	1	1.4933e-13	2.24854e-14	1.47517e-13	1.47886e-13	1.97668e-13	1.48626e-13	2.62351e-14	1.95242e-13	1.48508e-13	1.51779e-13	1.49429e-13	1.97411e-13	1.49601e-13	1.50838e-13	1.53138e-13	1
ANS	Tryptophan biosynthesis	Tryptophan biosynthesis	9.6072e-12	1.47746e-13	2.00195e-13	6.40869e-14	1.48913e-13	1.50362e-13	1.47403e-13	1.46836e-13	1.59998e-13	1.50413e-13	1.50341e-13	1	1.4933e-13	2.24854e-14	1.47517e-13	1.47886e-13	1.97668e-13	1.48626e-13	2.62351e-14	1.95242e-13	1.48508e-13	1.51779e-13	1.49429e-13	1.97411e-13	1.49601e-13	1.50838e-13	1.53138e-13	1
PRAIi	Tryptophan biosynthesis	Tryptophan biosynthesis	9.60743e-12	1.47746e-13	2.00195e-13	6.40869e-14	1.48913e-13	1.50362e-13	1.47403e-13	1.46836e-13	1.59998e-13	1.50413e-13	1.50341e-13	1	1.4933e-13	2.24854e-14	1.47517e-13	1.47886e-13	1.97668e-13	1.48626e-13	2.62351e-14	1.95242e-13	1.48508e-13	1.51779e-13	1.49429e-13	1.97411e-13	1.49601e-13	1.50838e-13	1.53138e-13	1
IGPS	Tryptophan biosynthesis	Tryptophan biosynthesis	1.07394e-11	1.47746e-13	2.00195e-13	6.40869e-14	1.48913e-13	1.50362e-13	1.47403e-13	1.46836e-13	1.59998e-13	1.50413e-13	1.50341e-13	1	1.4933e-13	2.24854e-14	1.47517e-13	1.47886e-13	1.97668e-13	1.48626e-13	2.62351e-14	1.95242e-13	1.48508e-13	1.51779e-13	1.49429e-13	1.97411e-13	1.49601e-13	1.50838e-13	1.53138e-13	1
ANPRT	Tryptophan biosynthesis	Tryptophan biosynthesis	1.03967e-11	1.47746e-13	2.00195e-13	6.40869e-14	1.48913e-13	1.50362e-13	1.47403e-13	1.46836e-13	1.59998e-13	1.50413e-13	1.50341e-13	1	1.4933e-13	2.24854e-14	1.47517e-13	1.47886e-13	1.97668e-13	1.48626e-13	2.62351e-14	1.95242e-13	1.48508e-13	1.51779e-13	1.49429e-13	1.97411e-13	1.49601e-13	1.50838e-13	1.53138e-13	1
TRPS3	Tryptophan biosynthesis	Tryptophan biosynthesis	1.0269e-11	1.47746e-13	2.00195e-13	6.40869e-14	1.48913e-13	1.50362e-13	1.47403e-13	1.46836e-13	1.59998e-13	1.50413e-13	1.50341e-13	1	1.4933e-13	2.24854e-14	1.47517e-13	1.47886e-13	1.97668e-13	1.48626e-13	2.62351e-14	1.95242e-13	1.48508e-13	1.51779e-13	1.49429e-13	1.97411e-13	1.49601e-13	1.50838e-13	1.53138e-13	1
PPND	Tyr/Phe biosynthesis	Tyrosine biosynthesis	9.65805e-12	0	0	0	0	2.44671e-14	0	2.53635e-14	0	0	0	0	0	0.999499	0	2.53235e-14	0	5.79985e-14	1.05352e-14	0	5.79913e-14	2.43731e-14	0	0	5.7778e-14	5.74775e-14	0	0.999499
TYRTA	Tyr/Phe biosynthesis	Tyrosine biosynthesis	9.65805e-12	0	0	0	0	2.44671e-14	0	2.53635e-14	0	0	0	0	0	0.999499	0	2.53235e-14	0	5.79985e-14	1.05352e-14	0	5.79913e-14	2.43731e-14	0	0	5.7778e-14	5.74775e-14	0	0.999499
PPNDH	Tyr/Phe biosynthesis	Phenylalanine biosynthesis	3.33067e-16	0	0	0	0	0	0	0	0	0	0	0	1	0	0	2.27256e-18	0	0	0	0	0	2.27256e-18	0	0	0	0	0	1
PHETA1	Tyr/Phe biosynthesis	Phenylalanine biosynthesis	3.33067e-16	0	0	0	0	0	0	0	0	0	0	0	1	0	0	2.27256e-18	0	0	0	0	0	2.27256e-18	0	0	0	0	0	1
CHORM	Tyr/Phe biosynthesis	Chorismate biosynthesis	1.11157e-11	1.88789e-13	4.87262e-13	1.31165e-13	1.83121e-13	3.51744e-13	3.00662e-13	3.44697e-13	2.13818e-13	1.942e-13	1.86041e-13	0	0.557935	0.441843	3.00123e-13	3.47311e-13	1.65838e-15	3.63186e-13	0	0	3.62578e-13	3.54778e-13	1.84228e-13	1.10894e-15	3.6503e-13	3.67692e-13	1.91875e-13	0.999778
PSCVT	Tyr/Phe biosynthesis	Chorismate biosynthesis	5.39925e-09	0	0	2.54922e-11	0	7.94322e-11	1.011e-10	1.08752e-10	0	0	1.24295e-10	0.133259	0.483157	0.382625	3.21916e-11	4.27197e-12	0	0	9.64748e-11	1.38159e-10	0	0	5.48479e-11	1.54856e-10	0	4.29361e-11	0	0.999041
CHORS	Tyr/Phe biosynthesis	Chorismate biosynthesis	5.39925e-09	0	0	2.54922e-11	0	7.94322e-11	1.011e-10	1.08752e-10	0	0	1.24295e-10	0.133259	0.483157	0.382625	3.21916e-11	4.27197e-12	0	0	9.64748e-11	1.38159e-10	0	0	5.48479e-11	1.54856e-10	0	4.29361e-11	0	0.999041
SHKK	Tyr/Phe biosynthesis	Chorismate biosynthesis	5.39925e-09	0	0	2.54922e-11	0	7.94322e-11	1.011e-10	1.08752e-10	0	0	1.24295e-10	0.133259	0.483157	0.382625	3.21916e-11	4.27197e-12	0	0	9.64748e-11	1.38159e-10	0	0	5.48479e-11	1.54856e-10	0	4.29361e-11	0	0.999041
DHQTi	Tyr/Phe biosynthesis	Chorismate biosynthesis	5.39925e-09	0	0	2.54922e-11	0	7.94322e-11	1.011e-10	1.08752e-10	0	0	1.24295e-10	0.133259	0.483157	0.382625	3.21916e-11	4.27197e-12	0	0	9.64748e-11	1.38159e-10	0	0	5.48479e-11	1.54856e-10	0	4.29361e-11	0	0.999041
DDPA	Tyr/Phe biosynthesis	Chorismate biosynthesis	5.39925e-09	0	0	2.54922e-11	0	7.94322e-11	1.011e-10	1.08752e-10	0	0	1.24295e-10	0.133259	0.483157	0.382625	3.21916e-11	4.27197e-12	0	0	9.64748e-11	1.38159e-10	0	0	5.48479e-11	1.54856e-10	0	4.29361e-11	0	0.999041
SHK3Dr	Tyr/Phe biosynthesis	Chorismate biosynthesis	5.39925e-09	0	0	2.54922e-11	0	7.94322e-11	1.011e-10	1.08752e-10	0	0	1.24295e-10	0.133259	0.483157	0.382625	3.21916e-11	4.27197e-12	0	0	9.64748e-11	1.38159e-10	0	0	5.48479e-11	1.54856e-10	0	4.29361e-11	0	0.999041
DHQS	Tyr/Phe biosynthesis	Chorismate biosynthesis	5.39925e-09	0	0	2.54922e-11	0	7.94322e-11	1.011e-10	1.08752e-10	0	0	1.24295e-10	0.133259	0.483157	0.382625	3.21916e-11	4.27197e-12	0	0	9.64748e-11	1.38159e-10	0	0	5.48479e-11	1.54856e-10	0	4.29361e-11	0	0.999041
ASNS2	Asparagine biosynthesis	Asparagine biosynthesis	6.59395e-12	5.82477e-14	3.99166e-13	1.29277e-13	8.98301e-14	1.70558e-13	3.20834e-13	1.92196e-13	8.29614e-14	6.3664e-14	9.27198e-14	3.65149e-14	6.13431e-14	1.91146e-14	3.31076e-13	1.65019e-13	4.12144e-14	1.33174e-13	2.66786e-14	3.62942e-14	1	1.73718e-13	9.09049e-14	4.06746e-14	1.3512e-13	1.37685e-13	9.84583e-14	1
ALATA_L	Ala/Val biosynthesis	Ala/Val biosynthesis	0.000994239	0	0	0	0	0	0	0	0	0	0	0	0	0	0	0	0	0	0.253812	0	0	0.664532	0	0	0	0	0	0.919338
VALTA	Ala/Val biosynthesis	Ala/Val biosynthesis	0.000564327	0	0	0	0	0	0	0	0	0	0	0	0	0	0	0	0	0	0.576375	0	0	0.377268	0	0	0	0	0	0.954207
KARA1	Leu/Val biosynthesis	Leu/Val biosynthesis	6.42792e-09	1.05617e-10	9.68268e-11	4.76574e-11	8.20527e-11	0	4.46755e-11	7.27044e-11	0.524463	0	8.70253e-11	2.00548e-10	0	6.78238e-11	1.80521e-10	0	0	0	0.475333	1.07756e-10	0	3.72553e-11	5.23743e-11	0	3.35845e-11	1.85034e-12	0	0.999796
ACLS	Leu/Val biosynthesis	Leu/Val biosynthesis	6.42792e-09	1.05617e-10	9.68268e-11	4.76574e-11	8.20527e-11	0	4.46755e-11	7.27044e-11	0.524463	0	8.70253e-11	2.00548e-10	0	6.78238e-11	1.80521e-10	0	0	0	0.475333	1.07756e-10	0	3.72553e-11	5.23743e-11	0	3.35845e-11	1.85034e-12	0	0.999796
DHAD1	Leu/Val biosynthesis	Leu/Val biosynthesis	6.42792e-09	1.05617e-10	9.68268e-11	4.76574e-11	8.20527e-11	0	4.46755e-11	7.27044e-11	0.524463	0	8.70253e-11	2.00548e-10	0	6.78238e-11	1.80521e-10	0	0	0	0.475333	1.07756e-10	0	3.72553e-11	5.23743e-11	0	3.35845e-11	1.85034e-12	0	0.999796
LEUTAi	Leu/Val biosynthesis	Leu/Val biosynthesis	0	0	0	0	0	0	0	0	1	0	0	0	0	0	0	0	0	0	0	0	0	0	0	0	0	0	0	1
IPMD	Leu/Val biosynthesis	Leu/Val biosynthesis	0	0	0	0	0	0	0	0	1	0	0	0	0	0	0	0	0	0	0	0	0	0	0	0	0	0	0	1
IPPS	Leu/Val biosynthesis	Leu/Val biosynthesis	0	0	0	0	0	0	0	0	1	0	0	0	0	0	0	0	0	0	0	0	0	0	0	0	0	0	0	1
OMCDC	Leu/Val biosynthesis	Leu/Val biosynthesis	0	0	0	0	0	0	0	0	1	0	0	0	0	0	0	0	0	0	0	0	0	0	0	0	0	0	0	1
IPPMIb	Leu/Val biosynthesis	Leu/Val biosynthesis	0	0	0	0	0	0	0	0	1	0	0	0	0	0	0	0	0	0	0	0	0	0	0	0	0	0	0	1
IPPMIa	Leu/Val biosynthesis	Leu/Val biosynthesis	0	0	0	0	0	0	0	0	1	0	0	0	0	0	0	0	0	0	0	0	0	0	0	0	0	0	0	1
ILETA	Branched AA biosynthesis	Isoleucine biosynthesis	1.87903e-11	1.65597e-13	7.77132e-13	2.51088e-13	5.36739e-13	4.73997e-13	5.70095e-13	4.17915e-13	2.13598e-13	1.76117e-13	1	1.01343e-13	1.71609e-13	4.91776e-14	6.37854e-13	3.84576e-13	1.10471e-13	5.21087e-13	6.38688e-14	1.00914e-13	5.07203e-13	4.18849e-13	6.00728e-13	1.09422e-13	5.42717e-13	5.65594e-13	5.33183e-13	1
ACHBS	Branched AA biosynthesis	Isoleucine biosynthesis	1.87903e-11	1.65597e-13	7.77132e-13	2.51088e-13	5.36739e-13	4.73997e-13	5.70095e-13	4.17915e-13	2.13598e-13	1.76117e-13	1	1.01343e-13	1.71609e-13	4.91776e-14	6.37854e-13	3.84576e-13	1.10471e-13	5.21087e-13	6.38688e-14	1.00914e-13	5.07203e-13	4.18849e-13	6.00728e-13	1.09422e-13	5.42717e-13	5.65594e-13	5.33183e-13	1
THRD_L	Branched AA biosynthesis	Isoleucine biosynthesis	1.87903e-11	1.65597e-13	7.77132e-13	2.51088e-13	5.36739e-13	4.73997e-13	5.70095e-13	4.17915e-13	2.13598e-13	1.76117e-13	1	1.01343e-13	1.71609e-13	4.91776e-14	6.37854e-13	3.84576e-13	1.10471e-13	5.21087e-13	6.38688e-14	1.00914e-13	5.07203e-13	4.18849e-13	6.00728e-13	1.09422e-13	5.42717e-13	5.65594e-13	5.33183e-13	1
DHAD2	Branched AA biosynthesis	Isoleucine biosynthesis	1.87903e-11	1.65597e-13	7.77132e-13	2.51088e-13	5.36739e-13	4.73997e-13	5.70095e-13	4.17915e-13	2.13598e-13	1.76117e-13	1	1.01343e-13	1.71609e-13	4.91776e-14	6.37854e-13	3.84576e-13	1.10471e-13	5.21087e-13	6.38688e-14	1.00914e-13	5.07203e-13	4.18849e-13	6.00728e-13	1.09422e-13	5.42717e-13	5.65594e-13	5.33183e-13	1
KARA2	Branched AA biosynthesis	Isoleucine biosynthesis	1.87903e-11	1.65597e-13	7.77132e-13	2.51088e-13	5.36739e-13	4.73997e-13	5.70095e-13	4.17915e-13	2.13598e-13	1.76117e-13	1	1.01343e-13	1.71609e-13	4.91776e-14	6.37854e-13	3.84576e-13	1.10471e-13	5.21087e-13	6.38688e-14	1.00914e-13	5.07203e-13	4.18849e-13	6.00728e-13	1.09422e-13	5.42717e-13	5.65594e-13	5.33183e-13	1
ASPK	Branched AA biosynthesis	Ile/Met/Thr biosynthesis	9.80926e-12	0.12652	0	0	0	0	0	0	7.54455e-14	0.305702	0.276905	0	1.10097e-13	0	0	0	0	0	0	0.266904	0	0	0	0	0	0	0	0.976031
ASAD	Branched AA biosynthesis	Ile/Met/Thr biosynthesis	9.85201e-12	0.12652	0	0	0	0	0	0	7.54455e-14	0.305702	0.276905	0	1.10097e-13	0	0	0	0	0	0	0.266904	0	0	0	0	0	0	0	0.976031
HSDy	Branched AA biosynthesis	Ile/Met/Thr biosynthesis	1.48829e-11	0.188725	5.23466e-13	1.85235e-13	3.33511e-13	3.80464e-13	4.21928e-13	3.5266e-13	2.43801e-13	2.16174e-13	0.413049	6.95156e-14	2.12877e-13	0	4.49418e-13	3.40388e-13	7.62477e-14	3.55507e-13	0	0.398132	3.49598e-13	3.59647e-13	3.60612e-13	7.54782e-14	3.65883e-13	3.76839e-13	3.37525e-13	0.999906
HSK	Branched AA biosynthesis	Ile/Met/Thr biosynthesis	1.9152e-11	0	0	0	0	0	0	0	0	0	0.509195	0	0	0	0	0	0	0	0	0.490805	0	0	0	0	0	0	0	1
THRS	Branched AA biosynthesis	Ile/Met/Thr biosynthesis	1.9152e-11	0	0	0	0	0	0	0	0	0	0.509195	0	0	0	0	0	0	0	0	0.490805	0	0	0	0	0	0	0	1
CBMKr	Arginine biosynthesis	Arginine biosynthesis	8.26849e-09	0	2.98458e-11	7.15143e-11	1.65129e-10	0.520385	3.55199e-10	0	0	0	0	0	0	0	0.222876	0.195906	0	0	0	0	0	1.68283e-10	0	0	0	0	1.69902e-10	0.939167
AGPR	Arginine biosynthesis	Arginine biosynthesis	2.93432e-13	1.57258e-16	0	0	0	1	3.53599e-14	1.73325e-14	0	0	0	2.9742e-17	0	0	7.65672e-14	0	0	2.00656e-17	0	4.57586e-17	5.12831e-17	0	0	0	0	0	0	1
ARGSL	Arginine biosynthesis	Arginine biosynthesis	2.93432e-13	1.57258e-16	0	0	0	1	3.53599e-14	1.73325e-14	0	0	0	2.9742e-17	0	0	7.65672e-14	0	0	2.00656e-17	0	4.57586e-17	5.12831e-17	0	0	0	0	0	0	1
ARGSS	Arginine biosynthesis	Arginine biosynthesis	2.93432e-13	1.57258e-16	0	0	0	1	3.53599e-14	1.73325e-14	0	0	0	2.9742e-17	0	0	7.65672e-14	0	0	2.00656e-17	0	4.57586e-17	5.12831e-17	0	0	0	0	0	0	1
OCBT	Arginine biosynthesis	Arginine biosynthesis	2.93432e-13	1.57258e-16	0	0	0	1	3.53599e-14	1.73325e-14	0	0	0	2.9742e-17	0	0	7.65672e-14	0	0	2.00656e-17	0	4.57586e-17	5.12831e-17	0	0	0	0	0	0	1
ACODA	Arginine biosynthesis	Arginine biosynthesis	2.93432e-13	1.57258e-16	0	0	0	1	3.53599e-14	1.73325e-14	0	0	0	2.9742e-17	0	0	7.65672e-14	0	0	2.00656e-17	0	4.57586e-17	5.12831e-17	0	0	0	0	0	0	1
ACGK	Arginine biosynthesis	Arginine biosynthesis	2.93432e-13	1.57258e-16	0	0	0	1	3.53599e-14	1.73325e-14	0	0	0	2.9742e-17	0	0	7.65672e-14	0	0	2.00656e-17	0	4.57586e-17	5.12831e-17	0	0	0	0	0	0	1
ACOTA	Arginine biosynthesis	Arginine biosynthesis	2.93432e-13	1.57258e-16	0	0	0	1	3.53599e-14	1.73325e-14	0	0	0	2.9742e-17	0	0	7.65672e-14	0	0	2.00656e-17	0	4.57586e-17	5.12831e-17	0	0	0	0	0	0	1
ACGS	Arginine biosynthesis	Arginine biosynthesis	2.93432e-13	1.57258e-16	0	0	0	1	3.53599e-14	1.73325e-14	0	0	0	2.9742e-17	0	0	7.65672e-14	0	0	2.00656e-17	0	4.57586e-17	5.12831e-17	0	0	0	0	0	0	1
ADSS	Histidine/Purine biosynthesis	11	3.2752e-07	1.32861e-09	5.71368e-09	0	0.401326	0	0.528401	0	0	2.61696e-09	7.54993e-09	6.92866e-09	5.2918e-09	2.05138e-09	0	7.38975e-09	1.68526e-09	5.67902e-09	3.3974e-09	0	0	1.44484e-09	5.33689e-09	0	0	4.50633e-09	2.58175e-09	0.929728
ADSL1r	Histidine/Purine biosynthesis	11	3.2752e-07	1.32861e-09	5.71368e-09	0	0.401326	0	0.528401	0	0	2.61696e-09	7.54993e-09	6.92866e-09	5.2918e-09	2.05138e-09	0	7.38975e-09	1.68526e-09	5.67902e-09	3.3974e-09	0	0	1.44484e-09	5.33689e-09	0	0	4.50633e-09	2.58175e-09	0.929728
IGPDH	Histidine/Purine biosynthesis	Histidine biosynthesis	7.92766e-12	6.61067e-14	2.97415e-13	9.55796e-14	1	1.76185e-13	1.61399e-13	1.96695e-13	8.43786e-14	7.01112e-14	1.47357e-13	4.16969e-14	6.83953e-14	2.18806e-14	1.89749e-13	2.52073e-13	4.51714e-14	2.17258e-13	2.7473e-14	4.15337e-14	2.01926e-13	1.98379e-13	2.50137e-13	4.47724e-14	1.94287e-13	1.70956e-13	2.06448e-13	1
PRMICI	Histidine/Purine biosynthesis	Histidine biosynthesis	7.93798e-12	6.61067e-14	2.97415e-13	9.55796e-14	1	1.76185e-13	1.61399e-13	1.96695e-13	8.43786e-14	7.01112e-14	1.47357e-13	4.16969e-14	6.83953e-14	2.18806e-14	1.89749e-13	2.52073e-13	4.51714e-14	2.17258e-13	2.7473e-14	4.15337e-14	2.01926e-13	1.98379e-13	2.50137e-13	4.47724e-14	1.94287e-13	1.70956e-13	2.06448e-13	1
IG3PS	Histidine/Purine biosynthesis	Histidine biosynthesis	8.00848e-12	6.61067e-14	2.97415e-13	9.55796e-14	1	1.76185e-13	1.61399e-13	1.96695e-13	8.43786e-14	7.01112e-14	1.47357e-13	4.16969e-14	6.83953e-14	2.18806e-14	1.89749e-13	2.52073e-13	4.51714e-14	2.17258e-13	2.7473e-14	4.15337e-14	2.01926e-13	1.98379e-13	2.50137e-13	4.47724e-14	1.94287e-13	1.70956e-13	2.06448e-13	1
HISTD	Histidine/Purine biosynthesis	Histidine biosynthesis	7.96185e-12	6.61067e-14	2.97415e-13	9.55796e-14	1	1.76185e-13	1.61399e-13	1.96695e-13	8.43786e-14	7.01112e-14	1.47357e-13	4.16969e-14	6.83953e-14	2.18806e-14	1.89749e-13	2.52073e-13	4.51714e-14	2.17258e-13	2.7473e-14	4.15337e-14	2.01926e-13	1.98379e-13	2.50137e-13	4.47724e-14	1.94287e-13	1.70956e-13	2.06448e-13	1
ATPPRT	Histidine/Purine biosynthesis	Histidine biosynthesis	7.97917e-12	6.61067e-14	2.97415e-13	9.55796e-14	1	1.76185e-13	1.61399e-13	1.96695e-13	8.43786e-14	7.01112e-14	1.47357e-13	4.16969e-14	6.83953e-14	2.18806e-14	1.89749e-13	2.52073e-13	4.51714e-14	2.17258e-13	2.7473e-14	4.15337e-14	2.01926e-13	1.98379e-13	2.50137e-13	4.47724e-14	1.94287e-13	1.70956e-13	2.06448e-13	1
PRATPP	Histidine/Purine biosynthesis	Histidine biosynthesis	7.98561e-12	6.61067e-14	2.97415e-13	9.55796e-14	1	1.76185e-13	1.61399e-13	1.96695e-13	8.43786e-14	7.01112e-14	1.47357e-13	4.16969e-14	6.83953e-14	2.18806e-14	1.89749e-13	2.52073e-13	4.51714e-14	2.17258e-13	2.7473e-14	4.15337e-14	2.01926e-13	1.98379e-13	2.50137e-13	4.47724e-14	1.94287e-13	1.70956e-13	2.06448e-13	1
PRAMPC	Histidine/Purine biosynthesis	Histidine biosynthesis	7.77778e-12	6.61067e-14	2.97415e-13	9.55796e-14	1	1.76185e-13	1.61399e-13	1.96695e-13	8.43786e-14	7.01112e-14	1.47357e-13	4.16969e-14	6.83953e-14	2.18806e-14	1.89749e-13	2.52073e-13	4.51714e-14	2.17258e-13	2.7473e-14	4.15337e-14	2.01926e-13	1.98379e-13	2.50137e-13	4.47724e-14	1.94287e-13	1.70956e-13	2.06448e-13	1
HSTPT	Histidine/Purine biosynthesis	Histidine biosynthesis	7.69529e-12	6.61067e-14	2.97415e-13	9.55796e-14	1	1.76185e-13	1.61399e-13	1.96695e-13	8.43786e-14	7.01112e-14	1.47357e-13	4.16969e-14	6.83953e-14	2.18806e-14	1.89749e-13	2.52073e-13	4.51714e-14	2.17258e-13	2.7473e-14	4.15337e-14	2.01926e-13	1.98379e-13	2.50137e-13	4.47724e-14	1.94287e-13	1.70956e-13	2.06448e-13	1
HISTP	Histidine/Purine biosynthesis	Histidine biosynthesis	7.68063e-12	6.61067e-14	2.97415e-13	9.55796e-14	1	1.76185e-13	1.61399e-13	1.96695e-13	8.43786e-14	7.01112e-14	1.47357e-13	4.16969e-14	6.83953e-14	2.18806e-14	1.89749e-13	2.52073e-13	4.51714e-14	2.17258e-13	2.7473e-14	4.15337e-14	2.01926e-13	1.98379e-13	2.50137e-13	4.47724e-14	1.94287e-13	1.70956e-13	2.06448e-13	1
DAPDC	Lysine biosynthesis	Lysine biosynthesis	0	0	0	0	0	0	0	0	0	1	0	0	0	0	0	0	0	0	0	0	0	0	0	0	0	0	0	1
SDPDS	Lysine biosynthesis	Lysine biosynthesis	1.39933e-11	0	0	0	0	0	0	0	0	0.92747	0	0	0	0	0	0	0	0	0	0	0	0	0	0	0	0	0	0.92747
DAPE	Lysine biosynthesis	Lysine biosynthesis	1.39933e-11	0	0	0	0	0	0	0	0	0.92747	0	0	0	0	0	0	0	0	0	0	0	0	0	0	0	0	0	0.92747
DHDPRy	Lysine biosynthesis	Lysine biosynthesis	1.39933e-11	0	0	0	0	0	0	0	0	0.92747	0	0	0	0	0	0	0	0	0	0	0	0	0	0	0	0	0	0.92747
DHDPS	Lysine biosynthesis	Lysine biosynthesis	1.39933e-11	0	0	0	0	0	0	0	0	0.92747	0	0	0	0	0	0	0	0	0	0	0	0	0	0	0	0	0	0.92747
SDPTA	Lysine biosynthesis	Lysine biosynthesis	1.39933e-11	0	0	0	0	0	0	0	0	0.92747	0	0	0	0	0	0	0	0	0	0	0	0	0	0	0	0	0	0.92747
THDPS	Lysine biosynthesis	Lysine biosynthesis	1.39933e-11	0	0	0	0	0	0	0	0	0.92747	0	0	0	0	0	0	0	0	0	0	0	0	0	0	0	0	0	0.92747
METS	Sulfur-containing AA biosynthesis	Sulfur-containing AA biosynthesis	1.225e-11	0.998513	4.36342e-13	1.31559e-13	2.79299e-13	2.62566e-13	3.00832e-13	2.5576e-13	2.62962e-13	2.43331e-13	2.82201e-13	7.90513e-14	2.40973e-13	7.38e-14	3.00421e-13	2.57893e-13	8.38337e-14	3.07029e-13	8.14975e-14	7.88267e-14	3.06551e-13	2.6572e-13	2.80355e-13	8.32845e-14	3.09019e-13	3.11586e-13	2.88075e-13	0.998513
MTHFR2	Sulfur-containing AA biosynthesis	Sulfur-containing AA biosynthesis	1.225e-11	0.998513	4.36342e-13	1.31559e-13	2.79299e-13	2.62566e-13	3.00832e-13	2.5576e-13	2.62962e-13	2.43331e-13	2.82201e-13	7.90513e-14	2.40973e-13	7.38e-14	3.00421e-13	2.57893e-13	8.38337e-14	3.07029e-13	8.14975e-14	7.88267e-14	3.06551e-13	2.6572e-13	2.80355e-13	8.32845e-14	3.09019e-13	3.11586e-13	2.88075e-13	0.998513
HSST	Sulfur-containing AA biosynthesis	Sulfur-containing AA biosynthesis	1.12933e-11	0.999502	0	0	0	0	0	0	0	0	0	0	0	0	0	0	0	0	0	0	0	0	0	0	0	0	0	0.999502
CYSTL	Sulfur-containing AA biosynthesis	Sulfur-containing AA biosynthesis	1.14498e-11	0.999502	0	0	0	0	0	0	0	0	0	0	0	0	0	0	0	0	0	0	0	0	0	0	0	0	0	0.999502
SHSL1	Sulfur-containing AA biosynthesis	Sulfur-containing AA biosynthesis	1.14579e-11	0.999502	0	0	0	0	0	0	0	0	0	0	0	0	0	0	0	0	0	0	0	0	0	0	0	0	0	0.999502
SO4tex	Sulfur-containing AA biosynthesis	Sulfur-containing AA biosynthesis	2.22085e-08	0.54968	1.92676e-10	0	5.556e-10	0	2.51357e-10	0	1.02069e-11	0	0	6.43192e-10	0	3.18989e-10	1.14754e-10	0	0	0.169498	1.37661e-10	4.49304e-10	0	0	0	0	1.01326e-10	8.97114e-11	0	0.719178
EX_so4_e	Sulfur-containing AA biosynthesis	Sulfur-containing AA biosynthesis	2.22085e-08	0.54968	1.92676e-10	0	5.556e-10	0	2.51357e-10	0	1.02069e-11	0	0	6.43192e-10	0	3.18989e-10	1.14754e-10	0	0	0.169498	1.37661e-10	4.49304e-10	0	0	0	0	1.01326e-10	8.97114e-11	0	0.719178
SO4t2pp	Sulfur-containing AA biosynthesis	Sulfur-containing AA biosynthesis	2.22085e-08	0.54968	1.92676e-10	0	5.556e-10	0	2.51357e-10	0	1.02069e-11	0	0	6.43192e-10	0	3.18989e-10	1.14754e-10	0	0	0.169498	1.37661e-10	4.49304e-10	0	0	0	0	1.01326e-10	8.97114e-11	0	0.719178
GTHOr	Sulfur-containing AA biosynthesis	Sulfur-containing AA biosynthesis	7.89552e-08	0.552595	0	3.4708e-10	2.89698e-09	0	7.94449e-10	0	1.90956e-09	0	0	0	0	0	0	1.84456e-09	8.13075e-10	0.170397	0	1.84744e-09	0	0	0	8.11626e-10	1.85366e-09	0	0	0.722993
PAPSR2	Sulfur-containing AA biosynthesis	Sulfur-containing AA biosynthesis	7.77068e-08	0.552595	0	0	2.31901e-09	0	4.0569e-10	0	1.82035e-09	0	9.79242e-11	0	0	0	0	1.86089e-09	1.70349e-09	0.170397	3.92036e-10	2.32998e-09	0	0	6.2136e-11	1.43602e-09	2.02811e-09	0	0	0.722993
GRXR	Sulfur-containing AA biosynthesis	Sulfur-containing AA biosynthesis	7.77068e-08	0.552595	0	0	2.31901e-09	0	4.0569e-10	0	1.82035e-09	0	9.79242e-11	0	0	0	0	1.86089e-09	1.70349e-09	0.170397	3.92036e-10	2.32998e-09	0	0	6.2136e-11	1.43602e-09	2.02811e-09	0	0	0.722993
SULR	Sulfur-containing AA biosynthesis	Sulfur-containing AA biosynthesis	2.23218e-08	0.552595	1.92932e-10	0	5.58735e-10	0	2.52356e-10	0	1.04767e-11	0	0	6.46856e-10	0	3.20901e-10	1.14825e-10	0	0	0.170397	1.38603e-10	4.51939e-10	0	0	0	0	1.01816e-10	9.01366e-11	0	0.722993
SADT2	Sulfur-containing AA biosynthesis	Sulfur-containing AA biosynthesis	2.23218e-08	0.552595	1.92932e-10	0	5.58735e-10	0	2.52356e-10	0	1.04767e-11	0	0	6.46856e-10	0	3.20901e-10	1.14825e-10	0	0	0.170397	1.38603e-10	4.51939e-10	0	0	0	0	1.01816e-10	9.01366e-11	0	0.722993
SERAT	Sulfur-containing AA biosynthesis	Sulfur-containing AA biosynthesis	2.23218e-08	0.552595	1.92932e-10	0	5.58735e-10	0	2.52356e-10	0	1.04767e-11	0	0	6.46856e-10	0	3.20901e-10	1.14825e-10	0	0	0.170397	1.38603e-10	4.51939e-10	0	0	0	0	1.01816e-10	9.01366e-11	0	0.722993
CYSS	Sulfur-containing AA biosynthesis	Sulfur-containing AA biosynthesis	2.23218e-08	0.552595	1.92932e-10	0	5.58735e-10	0	2.52356e-10	0	1.04767e-11	0	0	6.46856e-10	0	3.20901e-10	1.14825e-10	0	0	0.170397	1.38603e-10	4.51939e-10	0	0	0	0	1.01816e-10	9.01366e-11	0	0.722993
BPNT	Sulfur-containing AA biosynthesis	Sulfur-containing AA biosynthesis	2.23218e-08	0.552595	1.92932e-10	0	5.58735e-10	0	2.52356e-10	0	1.04767e-11	0	0	6.46856e-10	0	3.20901e-10	1.14825e-10	0	0	0.170397	1.38603e-10	4.51939e-10	0	0	0	0	1.01816e-10	9.01366e-11	0	0.722993
ADSK	Sulfur-containing AA biosynthesis	Sulfur-containing AA biosynthesis	2.23218e-08	0.552595	1.92932e-10	0	5.58735e-10	0	2.52356e-10	0	1.04767e-11	0	0	6.46856e-10	0	3.20901e-10	1.14825e-10	0	0	0.170397	1.38603e-10	4.51939e-10	0	0	0	0	1.01816e-10	9.01366e-11	0	0.722993
TRDR	Sulfur-containing AA biosynthesis	Sulfur-containing AA biosynthesis	4.61614e-08	0.552595	1.20958e-09	0	0	8.66233e-10	1.51779e-10	0	0	1.31398e-09	0	1.59696e-09	9.26176e-10	1.26646e-09	1.15443e-09	0	0	0.170397	0	0	0	8.88632e-10	0	0	0	1.11315e-09	0	0.722993
PAPSR	Sulfur-containing AA biosynthesis	Sulfur-containing AA biosynthesis	4.6161e-08	0.552595	1.20958e-09	0	0	8.66233e-10	1.51779e-10	0	0	1.31398e-09	0	1.59696e-09	9.26176e-10	1.26646e-09	1.15443e-09	0	0	0.170397	0	0	0	8.88632e-10	0	0	0	1.11315e-09	0	0.722993
CTPS2	Pyrimidine biosynthesis	Pyrimidine biosynthesis	2.28527e-08	2.41099e-10	1.90465e-10	2.12112e-10	5.06285e-10	2.36102e-10	6.78521e-10	0	3.84451e-10	0	2.10723e-10	0	7.40944e-12	1.55337e-11	0.878269	2.15621e-10	2.18872e-10	0	0	2.54279e-10	0	3.91617e-10	0	0	0	3.34415e-11	6.72619e-10	0.878269
NDPK2	Pyrimidine biosynthesis	Pyrimidine biosynthesis	9.11374e-09	2.64613e-11	1.45769e-10	1.48455e-10	3.42956e-10	3.20828e-11	3.39771e-10	0	5.48413e-11	0	3.23443e-11	2.84647e-11	3.00159e-11	3.11633e-11	0.365367	0.321154	3.38614e-11	0	3.98494e-11	2.82113e-11	2.80639e-11	3.55787e-11	3.02603e-11	3.32416e-11	3.07929e-11	3.37378e-11	3.52864e-10	0.686521
UMPK	Pyrimidine biosynthesis	Pyrimidine biosynthesis	1.50881e-08	1.30837e-10	1.25987e-11	1.69588e-10	3.91194e-10	1.11152e-10	5.51558e-10	0	1.00254e-10	0	6.53221e-11	0	0	0	0.420648	0.369746	1.06933e-10	0	0	2.26514e-11	4.35442e-12	1.85207e-10	0	0	0	4.08374e-11	4.39396e-10	0.790394
DHORTS	Pyrimidine biosynthesis	Pyrimidine biosynthesis	1.70352e-08	1.44397e-10	1.36198e-11	1.87235e-10	4.32059e-10	1.22542e-10	6.0867e-10	0	1.10395e-10	0	7.18646e-11	0	0	0	0.464698	0.408465	1.17952e-10	0	0	2.50441e-11	4.53994e-12	2.04155e-10	0	0	0	4.46441e-11	4.85302e-10	0.873163
ASPCT	Pyrimidine biosynthesis	Pyrimidine biosynthesis	1.70352e-08	1.44397e-10	1.36198e-11	1.87235e-10	4.32059e-10	1.22542e-10	6.0867e-10	0	1.10395e-10	0	7.18646e-11	0	0	0	0.464698	0.408465	1.17952e-10	0	0	2.50441e-11	4.53994e-12	2.04155e-10	0	0	0	4.46441e-11	4.85302e-10	0.873163
DHORD2	Pyrimidine biosynthesis	Pyrimidine biosynthesis	1.70352e-08	1.44397e-10	1.36198e-11	1.87235e-10	4.32059e-10	1.22542e-10	6.0867e-10	0	1.10395e-10	0	7.18646e-11	0	0	0	0.464698	0.408465	1.17952e-10	0	0	2.50441e-11	4.53994e-12	2.04155e-10	0	0	0	4.46441e-11	4.85302e-10	0.873163
OMPDC	Pyrimidine biosynthesis	Pyrimidine biosynthesis	1.70352e-08	1.44397e-10	1.36198e-11	1.87235e-10	4.32059e-10	1.22542e-10	6.0867e-10	0	1.10395e-10	0	7.18646e-11	0	0	0	0.464698	0.408465	1.17952e-10	0	0	2.50441e-11	4.53994e-12	2.04155e-10	0	0	0	4.46441e-11	4.85302e-10	0.873163
ORPT	Pyrimidine biosynthesis	Pyrimidine biosynthesis	1.70352e-08	1.44397e-10	1.36198e-11	1.87235e-10	4.32059e-10	1.22542e-10	6.0867e-10	0	1.10395e-10	0	7.18646e-11	0	0	0	0.464698	0.408465	1.17952e-10	0	0	2.50441e-11	4.53994e-12	2.04155e-10	0	0	0	4.46441e-11	4.85302e-10	0.873163
GK1	Phosphate utilization	Purine biosynthesis	0.0114109	0	0	0	0.00452006	0.02587	0.00595128	0.775824	0	0	3.07075e-09	0.00322772	0	4.70943e-10	0.0083099	0.00730433	0	0	0	0	0.0197883	0	9.95617e-10	0	0	4.57691e-10	0	0.862206
IMPD	Phosphate utilization	Purine biosynthesis	1.10047e-07	0	0	0	1.80467e-09	0	1.47492e-10	0.905467	0	0	3.64099e-09	1.73893e-09	0	3.29662e-10	0	1.0147e-09	0	1.2256e-10	0	0	2.31802e-09	0	9.95089e-10	0	0	2.30598e-10	0	0.905467
GMPS	Phosphate utilization	Purine biosynthesis	1.10047e-07	0	0	0	1.80467e-09	0	1.47492e-10	0.905467	0	0	3.64099e-09	1.73893e-09	0	3.29662e-10	0	1.0147e-09	0	1.2256e-10	0	0	2.31802e-09	0	9.95089e-10	0	0	2.30598e-10	0	0.905467
HCO3E	Phosphate utilization	Purine biosynthesis	2.0699e-07	0	3.32159e-09	0	6.02675e-09	0	0.326142	0.410789	0	5.21122e-10	6.26263e-09	4.98727e-09	2.88891e-09	1.31634e-09	0	4.99879e-09	5.12054e-10	3.68202e-09	1.25094e-09	0	5.55438e-10	0	3.66973e-09	0	0	3.1213e-09	7.3499e-10	0.736931
GARFT	Phosphate utilization	Purine biosynthesis	0.00165062	3.01445e-09	6.01691e-09	5.75141e-11	3.67152e-09	0	0.396028	0.498813	0	4.22124e-09	1.79578e-09	3.50665e-09	4.55707e-09	2.14144e-09	0	4.23134e-09	2.55414e-09	4.60736e-09	4.16567e-09	0	0	3.4408e-09	3.38803e-09	8.62015e-10	0	3.21336e-09	4.35542e-09	0.896492
PRAGSr	Phosphate utilization	Purine biosynthesis	2.40575e-07	0	3.95856e-09	0	7.51743e-09	0	0.39611	0.498917	0	5.8865e-10	7.85234e-09	6.05177e-09	3.39247e-09	1.89842e-09	0	6.05032e-09	5.32313e-10	4.34475e-09	1.57815e-09	0	7.13827e-10	2.14927e-11	4.53474e-09	0	0	3.66719e-09	1.04265e-09	0.895027
PRFGS	Phosphate utilization	Purine biosynthesis	2.40576e-07	0	3.95856e-09	0	7.51743e-09	0	0.39611	0.498917	0	5.8865e-10	7.85234e-09	6.05177e-09	3.39247e-09	1.89842e-09	0	6.05032e-09	5.32313e-10	4.34475e-09	1.57815e-09	0	7.13827e-10	2.14927e-11	4.53474e-09	0	0	3.66719e-09	1.04265e-09	0.895027
GLUPRT	Phosphate utilization	Purine biosynthesis	2.40575e-07	0	3.95856e-09	0	7.51743e-09	0	0.39611	0.498917	0	5.8865e-10	7.85234e-09	6.05177e-09	3.39247e-09	1.89842e-09	0	6.05032e-09	5.32313e-10	4.34475e-09	1.57815e-09	0	7.13827e-10	2.14927e-11	4.53474e-09	0	0	3.66719e-09	1.04265e-09	0.895027
PRAIS	Phosphate utilization	Purine biosynthesis	2.40576e-07	0	3.95856e-09	0	7.51743e-09	0	0.39611	0.498917	0	5.8865e-10	7.85234e-09	6.05177e-09	3.39247e-09	1.89842e-09	0	6.05032e-09	5.32313e-10	4.34475e-09	1.57815e-09	0	7.13827e-10	2.14927e-11	4.53474e-09	0	0	3.66719e-09	1.04265e-09	0.895027
AIRC2	Phosphate utilization	Purine biosynthesis	2.52865e-07	0	3.95956e-09	0	7.51904e-09	0	0.396192	0.499019	0	5.89018e-10	7.85417e-09	6.05321e-09	3.39341e-09	1.899e-09	0	6.05172e-09	5.32456e-10	4.34582e-09	1.57866e-09	0	7.14149e-10	2.16501e-11	4.53573e-09	0	0	3.66812e-09	1.04308e-09	0.895212
AIRC3	Phosphate utilization	Purine biosynthesis	2.52865e-07	0	3.95956e-09	0	7.51904e-09	0	0.396192	0.499019	0	5.89018e-10	7.85417e-09	6.05321e-09	3.39341e-09	1.899e-09	0	6.05172e-09	5.32456e-10	4.34582e-09	1.57866e-09	0	7.14149e-10	2.16501e-11	4.53573e-09	0	0	3.66812e-09	1.04308e-09	0.895212
ADSL2r	Phosphate utilization	Purine biosynthesis	2.52865e-07	0	3.95956e-09	0	7.51904e-09	0	0.396192	0.499019	0	5.89018e-10	7.85417e-09	6.05321e-09	3.39341e-09	1.899e-09	0	6.05172e-09	5.32456e-10	4.34582e-09	1.57866e-09	0	7.14149e-10	2.16501e-11	4.53573e-09	0	0	3.66812e-09	1.04308e-09	0.895212
PRASCSi	Phosphate utilization	Purine biosynthesis	2.52865e-07	0	3.95956e-09	0	7.51904e-09	0	0.396192	0.499019	0	5.89018e-10	7.85417e-09	6.05321e-09	3.39341e-09	1.899e-09	0	6.05172e-09	5.32456e-10	4.34582e-09	1.57866e-09	0	7.14149e-10	2.16501e-11	4.53573e-09	0	0	3.66812e-09	1.04308e-09	0.895212
MTHFC	Phosphate utilization	Purine biosynthesis	0.000358855	1.16291e-09	4.42067e-09	0	0.130815	0	0.344471	0.433875	0	2.10316e-09	4.17096e-09	4.18591e-09	3.49106e-09	1.69663e-09	0	4.46724e-09	1.40985e-09	3.90969e-09	2.48958e-09	0	0	1.54073e-09	3.35248e-09	0	0	2.92533e-09	2.21684e-09	0.909519
MTHFD	Phosphate utilization	Purine biosynthesis	0.000358855	1.16291e-09	4.42067e-09	0	0.130815	0	0.344471	0.433875	0	2.10316e-09	4.17096e-09	4.18591e-09	3.49106e-09	1.69663e-09	0	4.46724e-09	1.40985e-09	3.90969e-09	2.48958e-09	0	0	1.54073e-09	3.35248e-09	0	0	2.92533e-09	2.21684e-09	0.909519
IMPC	Phosphate utilization	Purine biosynthesis	1.93807e-07	0	3.00541e-09	0	0.231308	0	0.304549	0.383592	0	6.48577e-10	5.89403e-09	4.73023e-09	2.64456e-09	1.32199e-09	0	4.68899e-09	4.63497e-10	3.32505e-09	1.31213e-09	0	4.85228e-10	3.96222e-11	3.49755e-09	0	0	2.69487e-09	6.67729e-10	0.91945
AICART	Phosphate utilization	Purine biosynthesis	1.93363e-07	0	3.09986e-09	0	0.231308	0	0.304549	0.383592	0	4.85502e-10	5.84687e-09	4.65595e-09	2.69654e-09	1.22828e-09	0	4.66653e-09	4.76995e-10	3.43693e-09	1.16718e-09	0	5.1735e-10	0	3.42568e-09	0	0	2.91331e-09	6.85187e-10	0.91945
GHMT2r	Phosphate utilization	Phosphate metabolism	1.38433e-07	0.0797701	2.66795e-09	0	0.05744	0	0.226883	0.285768	0	9.05561e-10	3.32652e-09	3.09852e-09	2.12513e-09	1.15373e-09	0	3.10424e-09	6.59136e-10	2.49315e-09	1.48478e-09	0	0	6.52804e-10	0.240996	0	0	1.99021e-09	1.12468e-09	0.890858
PGCD	Phosphate utilization	Phosphate metabolism	6.39804e-08	0.146041	1.63635e-09	0	0.0350532	0	0.138457	0.174392	0	3.61651e-10	1.97301e-09	2.0085e-09	1.26003e-09	7.18318e-10	0	1.88374e-09	3.72229e-10	0.0300219	8.78811e-10	0	0	3.61346e-10	0.147069	0.187942	0	1.23241e-09	5.60891e-10	0.858976
PSERT	Phosphate utilization	Phosphate metabolism	6.39804e-08	0.146041	1.63635e-09	0	0.0350532	0	0.138457	0.174392	0	3.61651e-10	1.97301e-09	2.0085e-09	1.26003e-09	7.18318e-10	0	1.88374e-09	3.72229e-10	0.0300219	8.78811e-10	0	0	3.61346e-10	0.147069	0.187942	0	1.23241e-09	5.60891e-10	0.858976
PSP_L	Phosphate utilization	Phosphate metabolism	6.39804e-08	0.146041	1.63635e-09	0	0.0350532	0	0.138457	0.174392	0	3.61651e-10	1.97301e-09	2.0085e-09	1.26003e-09	7.18318e-10	0	1.88374e-09	3.72229e-10	0.0300219	8.78811e-10	0	0	3.61346e-10	0.147069	0.187942	0	1.23241e-09	5.60891e-10	0.858976
ADK3	Phosphate utilization	Phosphate metabolism	0.10296	0	1.18499e-09	1.90083e-10	0.0387937	0.222031	0.0510773	0.0836341	0	4.43986e-10	4.43458e-10	0.0277021	4.40573e-10	1.93286e-09	0.0713203	0.0626899	1.93667e-09	0	7.51072e-10	0	0.169834	1.49332e-10	4.40794e-10	7.42965e-10	0	0	4.51898e-10	0.830042
PPA	Phosphate utilization	Phosphate metabolism	2.64073e-08	0.0482646	1.08609e-09	0	0.0695079	0.0994548	0.0915166	0.172903	0	2.01054e-11	1.31007e-09	0.0165449	2.56251e-10	1.64702e-09	0.0851911	0.0748822	1.07864e-09	0.0148828	2.12386e-10	0	0.0760741	0	7.35616e-10	0	0	0	0	0.749222
PPM	Phosphate utilization	Phosphate metabolism	4.36925e-08	0.0583461	1.92806e-09	0	0.111737	0.0792998	0.147118	0.186783	0	4.63798e-10	2.73209e-09	0.0331928	1.49894e-09	1.90986e-09	0.0854562	0.0751152	1.69888e-09	0.0179915	8.64868e-10	0	0.0606573	2.52893e-10	1.29241e-09	0	0	8.74139e-10	6.59748e-10	0.855697
R1PK	Phosphate utilization	Phosphate metabolism	4.3625e-08	0.0583697	1.94636e-09	0	0.111783	0.0793319	0.147177	0.186859	0	4.42541e-10	2.67744e-09	0.0332062	1.50697e-09	1.9522e-09	0.0854908	0.0751456	1.55946e-09	0.0179988	9.14114e-10	0	0.0606819	1.13977e-10	1.36987e-09	0	0	7.07791e-10	5.79326e-10	0.856044
R15BPK	Phosphate utilization	Phosphate metabolism	4.3625e-08	0.0583697	1.94636e-09	0	0.111783	0.0793319	0.147177	0.186859	0	4.42541e-10	2.67744e-09	0.0332062	1.50697e-09	1.9522e-09	0.0854908	0.0751456	1.55946e-09	0.0179988	9.14114e-10	0	0.0606819	1.13977e-10	1.36987e-09	0	0	7.07791e-10	5.79326e-10	0.856044
ADK1	Phosphate utilization	Phosphate metabolism	3.45391e-08	0.0918319	1.9844e-09	0	0.0988364	0.124811	0.130132	0.166239	0	5.91118e-10	2.29555e-09	0.0155723	1.08514e-09	1.65063e-09	0.0400917	0.0352402	9.12356e-10	0.0283172	6.53395e-10	0	0.0954697	1.51954e-11	1.65233e-09	0	0	7.5025e-10	8.72926e-11	0.826542
NDPK1	Phosphate utilization	Phosphate metabolism	3.60555e-08	0.128904	1.74142e-09	0	0.114767	0.0837426	0.151107	0.186534	0	2.72355e-10	2.69887e-09	0.0104483	1.3345e-09	1.33214e-09	0.0268996	0.0236445	9.01793e-10	0.0397486	9.90903e-10	0	0.0640557	5.33246e-11	1.65034e-09	0	0	1.11301e-09	3.60067e-10	0.829852
GLNS	Phosphate utilization	Phosphate metabolism	1.20191e-07	0	2.12333e-09	0	0.0801648	0	0.211096	0.265884	0	2.17983e-10	4.24388e-09	0.0381632	1.81099e-09	1.0157e-09	0.0982526	3.24974e-09	2.93627e-10	2.22981e-09	8.6002e-10	0	3.09286e-10	4.14543e-11	2.40898e-09	0	0	0.166033	6.14904e-10	0.859593
PIt2rpp	Phosphate utilization	Phosphate metabolism	1.46153e-07	0	0	1.27422e-09	0	2.10999e-09	0.192761	0.24279	2.14973e-09	5.37413e-09	0	2.66469e-09	3.12986e-09	0	0.179438	0.157724	0	0	3.24512e-09	3.3819e-09	4.00056e-10	0	0	3.22754e-09	1.78998e-09	2.7483e-09	4.95805e-09	0.772713
EX_pi_e	Phosphate utilization	Phosphate metabolism	1.46152e-07	0	0	1.27422e-09	0	2.10999e-09	0.192761	0.24279	2.14973e-09	5.37413e-09	0	2.66469e-09	3.12986e-09	0	0.179438	0.157724	0	0	3.24512e-09	3.3819e-09	4.00056e-10	0	0	3.22754e-09	1.78998e-09	2.7483e-09	4.95805e-09	0.772713
PItex	Phosphate utilization	Phosphate metabolism	1.46152e-07	0	0	1.27422e-09	0	2.10999e-09	0.192761	0.24279	2.14973e-09	5.37413e-09	0	2.66469e-09	3.12986e-09	0	0.179438	0.157724	0	0	3.24512e-09	3.3819e-09	4.00056e-10	0	0	3.22754e-09	1.78998e-09	2.7483e-09	4.95805e-09	0.772713
PTAr	Fermentation to acetate	Fermentation to acetate	0.235329	0	0.764671	1.82283e-12	0	0	0	7.87753e-12	0	3.92438e-11	5.8359e-13	0	7.00933e-12	0	0	1.3274e-12	1.02729e-11	0	0	0	1.45589e-11	8.01806e-12	2.02172e-12	2.08041e-11	0	0	1.44234e-11	1
ACKr	Fermentation to acetate	Fermentation to acetate	0.235329	0	0.764671	1.82283e-12	0	0	0	7.87753e-12	0	3.92438e-11	5.8359e-13	0	7.00933e-12	0	0	1.3274e-12	1.02729e-11	0	0	0	1.45589e-11	8.01806e-12	2.02172e-12	2.08041e-11	0	0	1.44234e-11	1
ACt2rpp	Fermentation to acetate	Fermentation to acetate	5.77316e-15	0	1	0	5.87064e-20	0	0	0	0	0	0	0	0	0	0	0	7.4894e-18	0	0	0	0	1.01533e-17	1.97047e-18	0	0	0	0	1
EX_ac_e	Fermentation to acetate	Fermentation to acetate	0	0	1	0	5.87064e-20	0	0	0	0	0	0	0	0	0	0	0	7.4894e-18	0	0	0	0	1.01533e-17	1.97047e-18	0	0	0	0	1
ACtex	Fermentation to acetate	Fermentation to acetate	0	0	1	0	5.87064e-20	0	0	0	0	0	0	0	0	0	0	0	7.4894e-18	0	0	0	0	1.01533e-17	1.97047e-18	0	0	0	0	1
TKT2	Pentose phosphate and NT salvage pathways	Pentose phosphate and NT salvage pathways	0.606186	0.044854	0	0	0	0.0326212	0	0	0.0346177	0.0510014	0.0577463	0	0	0	0	0	0.0151485	0.00813595	0.0313749	0.0333965	0.00831745	0.0205365	0.00797116	0.0101865	0.0117934	1.06799e-11	0	0.973888
RPI	Pentose phosphate and NT salvage pathways	Pentose phosphate and NT salvage pathways	0.325163	0.0514908	4.59489e-10	0	0.023991	0.037448	0.0315874	0.0325519	0.0397399	0.0585478	0.0662907	0.014536	0.0301162	0.0238498	0.026731	0.0234963	0.0173899	0.00933978	0.0360173	0.038338	0.00954814	0.0235752	0.00915061	0.0116937	0.0135384	1.42994e-10	1.29925e-10	0.954131
G6PDH2r	Pentose phosphate and NT salvage pathways	Pentose phosphate and NT salvage pathways	0.404429	0.0593283	1.20414e-10	0	0.00753892	0.043148	0.00992602	0.00416741	0.0457888	0.0674595	0.0763809	0.00239265	0.0173501	0.01374	0.00615997	0.00541455	0.0200368	0.0107614	0.0414995	0.0441735	0.0110015	0.0271636	0.0105434	0.0134736	0.0155991	6.4983e-11	0	0.957477
PGL	Pentose phosphate and NT salvage pathways	Pentose phosphate and NT salvage pathways	0.404429	0.0593283	1.25486e-10	0	0.00753892	0.043148	0.00992602	0.00416741	0.0457888	0.0674595	0.0763809	0.00239265	0.0173501	0.01374	0.00615997	0.00541455	0.0200368	0.0107614	0.0414995	0.0441735	0.0110015	0.0271636	0.0105434	0.0134736	0.0155991	6.61341e-11	0	0.957477
GND	Pentose phosphate and NT salvage pathways	Pentose phosphate and NT salvage pathways	0.404429	0.0593283	1.25486e-10	0	0.00753892	0.043148	0.00992602	0.00416741	0.0457888	0.0674595	0.0763809	0.00239265	0.0173501	0.01374	0.00615997	0.00541455	0.0200368	0.0107614	0.0414995	0.0441735	0.0110015	0.0271636	0.0105434	0.0134736	0.0155991	6.61341e-11	0	0.957477
RPE	Pentose phosphate and NT salvage pathways	Pentose phosphate and NT salvage pathways	0.519549	0.0531339	0	0	0	0.038643	0	0	0.0410081	0.0604161	0.0684061	0	0.0077693	0.00615271	0	0	0.0179448	0.00963782	0.0371666	0.0395614	0.00985283	0.0243275	0.00944262	0.0120669	0.0139704	0	0	0.969049
TKT1	Pentose phosphate and NT salvage pathways	Pentose phosphate and NT salvage pathways	0.477192	0.0529739	0	0	0	0.0385266	0	0	0.0408846	0.0602342	0.0682001	0.00213638	0.0309836	0.0245367	0	0	0.0178908	0.00960879	0.0370547	0.0394422	0.00982315	0.0242542	0.00941418	0.0120305	0.0139283	1.00737e-11	0	0.969115
DHAPT	Pentose phosphate and NT salvage pathways	Pentose phosphate and NT salvage pathways	0.771204	0	0.087976	0.0717268	0	0	0	0	0.0248641	0	0	0	0	0	0	0	0	0	0.0140843	0	0	0.00921894	0	0	0	0	0	0.979075
F6PA	Pentose phosphate and NT salvage pathways	Pentose phosphate and NT salvage pathways	0.771204	0	0.087976	0.0717268	0	0	0	0	0.0248641	0	0	0	0	0	0	0	0	0	0.0140843	0	0	0.00921894	0	0	0	0	0	0.979075
VPAMTr	Pentose phosphate and NT salvage pathways	Pentose phosphate and NT salvage pathways	0.810843	0	0	0	7.32181e-12	0	0	0	0	0	0	0	1.06609e-11	0	5.2674e-11	3.30015e-11	0	4.22854e-11	0	2.93026e-11	0	0.168682	0	9.7225e-12	0	1.38777e-11	1.41214e-11	0.979525
GLYCL	Pentose phosphate and NT salvage pathways	Pentose phosphate and NT salvage pathways	0.90832	0.0216665	3.5137e-10	2.10253e-11	0.0156014	0	0.0205414	0.0258727	0	2.25676e-10	1.15265e-10	2.0246e-10	2.46493e-10	1.0633e-10	0	2.1068e-10	1.43578e-10	2.29442e-10	2.30215e-10	0	0	2.16658e-10	0	5.57187e-11	0	1.68078e-10	2.09762e-10	0.992002
NDPK8	Pentose phosphate and NT salvage pathways	Pentose phosphate and NT salvage pathways	0.97479	0.000767364	0	0	0	0	0	0.010996	8.2284e-11	0	1.60697e-11	0	0	0	0	0	0	0.000236623	0	0	0	0	1.29079e-11	0	0	3.43794e-11	0	0.98679
PUNP2	Pentose phosphate and NT salvage pathways	Pentose phosphate and NT salvage pathways	0.97479	0.000767364	0	0	0	0	0	0.010996	8.2284e-11	0	1.60697e-11	0	0	0	0	0	0	0.000236623	0	0	0	0	1.29079e-11	0	0	3.43794e-11	0	0.98679
NTD6	Pentose phosphate and NT salvage pathways	Pentose phosphate and NT salvage pathways	0.97479	0.000767364	0	0	0	0	0	0.010996	8.2284e-11	0	1.60697e-11	0	0	0	0	0	0	0.000236623	0	0	0	0	1.29079e-11	0	0	3.43794e-11	0	0.98679
DADK	Pentose phosphate and NT salvage pathways	Pentose phosphate and NT salvage pathways	0.97479	0.000767364	0	0	0	0	0	0.010996	8.2284e-11	0	1.60697e-11	0	0	0	0	0	0	0.000236623	0	0	0	0	1.29079e-11	0	0	3.43794e-11	0	0.98679
PUNP1	Pentose phosphate and NT salvage pathways	Pentose phosphate and NT salvage pathways	0.969791	0.000912356	0	0	0	0	0	0.0130737	1.35544e-10	0	0	0	0	0	0	0	0	0.000281333	0	0	0	0	0	0	0	1.36454e-10	0	0.984058
ADNK1	Pentose phosphate and NT salvage pathways	Pentose phosphate and NT salvage pathways	0.969791	0.000912356	0	0	0	0	0	0.0130737	1.02375e-10	5.93305e-11	7.98089e-12	0	0	0	0	0	9.41054e-13	0.000281333	0	0	0	3.03983e-11	1.5559e-11	9.1987e-11	9.89873e-11	6.39022e-11	0	0.984058
PRPPS	Pentose phosphate and NT salvage pathways	Pentose phosphate and NT salvage pathways	0.561674	0	1.09059e-09	0	0.0490393	0	0.064567	0.0804595	0	4.55593e-10	9.3711e-10	0.0350184	5.77957e-10	9.38146e-10	0.0901563	0.0792465	6.95323e-10	0	3.29891e-10	0	0	9.23809e-11	8.184e-10	0	0	3.34408e-10	2.10152e-10	0.960161
RNTR2c2	Pentose phosphate and NT salvage pathways	Pentose phosphate and NT salvage pathways	0.387377	0	7.88227e-10	1.24823e-10	0.0131149	0.0750616	0.0172676	0	0	4.55204e-10	0	0.00936522	2.61153e-10	7.29804e-10	0.0241111	0.0211935	1.09133e-09	0	7.0517e-10	3.24236e-10	0.0574155	5.72389e-10	0	4.636e-10	2.50898e-10	0	2.17374e-10	0.604906
GSNK	Pentose phosphate and NT salvage pathways	Pentose phosphate and NT salvage pathways	0.613644	0	7.65192e-10	1.21129e-10	0.0127364	0.072895	0.0167692	0	0	4.42019e-10	0	0.00909489	2.53571e-10	7.08701e-10	0.0234152	0.0205817	1.05981e-09	0	6.84728e-10	3.14904e-10	0.0557582	5.5573e-10	0	4.50287e-10	2.43432e-10	0	2.10983e-10	0.824895
PUNP3	Pentose phosphate and NT salvage pathways	Pentose phosphate and NT salvage pathways	0.613644	0	7.65192e-10	1.21129e-10	0.0127364	0.072895	0.0167692	0	0	4.42019e-10	0	0.00909489	2.53571e-10	7.08701e-10	0.0234152	0.0205817	1.05981e-09	0	6.84728e-10	3.14904e-10	0.0557582	5.5573e-10	0	4.50287e-10	2.43432e-10	0	2.10983e-10	0.824895
PUNP4	Pentose phosphate and NT salvage pathways	Pentose phosphate and NT salvage pathways	0.613644	0	7.65192e-10	1.21129e-10	0.0127364	0.072895	0.0167692	0	0	4.42019e-10	0	0.00909489	2.53571e-10	7.08701e-10	0.0234152	0.0205817	1.05981e-09	0	6.84728e-10	3.14904e-10	0.0557582	5.5573e-10	0	4.50287e-10	2.43432e-10	0	2.10983e-10	0.824895
NDPK5	Pentose phosphate and NT salvage pathways	Pentose phosphate and NT salvage pathways	0.613644	0	7.65192e-10	1.21129e-10	0.0127364	0.072895	0.0167692	0	0	4.42019e-10	0	0.00909489	2.53571e-10	7.08701e-10	0.0234152	0.0205817	1.05981e-09	0	6.84728e-10	3.14904e-10	0.0557582	5.5573e-10	0	4.50287e-10	2.43432e-10	0	2.10983e-10	0.824895
DGK1	Pentose phosphate and NT salvage pathways	Pentose phosphate and NT salvage pathways	0.613644	0	7.65192e-10	1.21129e-10	0.0127364	0.072895	0.0167692	0	0	4.42019e-10	0	0.00909489	2.53571e-10	7.08701e-10	0.0234152	0.0205817	1.05981e-09	0	6.84728e-10	3.14904e-10	0.0557582	5.5573e-10	0	4.50287e-10	2.43432e-10	0	2.10983e-10	0.824895
NTD8	Pentose phosphate and NT salvage pathways	Pentose phosphate and NT salvage pathways	0.613644	0	7.65192e-10	1.21129e-10	0.0127364	0.072895	0.0167692	0	0	4.42019e-10	0	0.00909489	2.53571e-10	7.08701e-10	0.0234152	0.0205817	1.05981e-09	0	6.84728e-10	3.14904e-10	0.0557582	5.5573e-10	0	4.50287e-10	2.43432e-10	0	2.10983e-10	0.824895
RNTR1c2	Pentose phosphate and NT salvage pathways	Pentose phosphate and NT salvage pathways	0.679869	0.00561981	0	0	0	0	0	0.0805296	6.02556e-10	0	1.17644e-10	0	0	0	0	0	0	0.00173292	0	0	0	0	9.45148e-11	0	0	2.51744e-10	0	0.767751
E4PD	Pentose phosphate and NT salvage pathways	Pentose phosphate and NT salvage pathways	0.500004	0	0	0	0	0	2.18766e-07	2.18942e-07	0	0	2.18064e-07	2.18487e-07	0	0	0	0	0	0	0	2.18515e-07	0	0	0	2.17962e-07	0	0	0	0.500005
OHPBAT	Pentose phosphate and NT salvage pathways	Pentose phosphate and NT salvage pathways	0.500003	0	0	2.20281e-08	0	6.88971e-08	8.75843e-08	9.43365e-08	0	0	1.07843e-07	1.28497e-07	7.18e-09	7.1776e-09	2.77421e-08	3.52918e-09	0	0	8.37303e-08	1.20082e-07	0	0	4.7548e-08	1.34513e-07	0	3.70701e-08	0	0.500004
PERD	Pentose phosphate and NT salvage pathways	Pentose phosphate and NT salvage pathways	0.500003	0	0	2.20281e-08	0	6.88971e-08	8.75843e-08	9.43365e-08	0	0	1.07843e-07	1.28497e-07	7.18e-09	7.1776e-09	2.77421e-08	3.52918e-09	0	0	8.37303e-08	1.20082e-07	0	0	4.7548e-08	1.34513e-07	0	3.70701e-08	0	0.500004
SUCOAS	Core metabolism	TCA cycle	0.285784	0	0	0.714216	0	4.39648e-14	0	4.54568e-14	4.95218e-14	0	0	0	0	0	3.54139e-14	4.4891e-14	0	0	0	0	0	4.32896e-14	0	0	8.2533e-14	0	0	1
AKGDH	Core metabolism	TCA cycle	0	0	0	1	0	0	2.43335e-18	0	0	0	0	0	0	0	0	0	3.684e-18	0	0	0	0	0	9.69266e-19	0	0	0	0	1
ICDHyr	Core metabolism	TCA cycle	5.90495e-09	0	0	0.693043	4.91246e-11	0.0660298	0	0	1.19002e-10	0	5.7047e-11	1.50995e-10	0	0	6.38506e-11	0	0.0459939	5.31566e-11	0	0	1.21209e-11	0	1.59336e-11	0	0	0.0477891	0.0809453	0.933802
CS	Core metabolism	TCA cycle	6.02743e-09	0	0	0.693043	4.38698e-11	0.0660298	0	0	1.3801e-10	0	6.18413e-11	1.60428e-10	0	0	4.98936e-11	0	0.0459939	5.41364e-11	0	0	1.31026e-11	0	2.52915e-11	0	0	0.0477891	0.0809453	0.933802
ACONTb	Core metabolism	TCA cycle	6.02743e-09	0	0	0.693043	4.38698e-11	0.0660298	0	0	1.3801e-10	0	6.18413e-11	1.60428e-10	0	0	4.98936e-11	0	0.0459939	5.41364e-11	0	0	1.31026e-11	0	2.52915e-11	0	0	0.0477891	0.0809453	0.933802
ACONTa	Core metabolism	TCA cycle	6.02743e-09	0	0	0.693043	4.38698e-11	0.0660298	0	0	1.3801e-10	0	6.18413e-11	1.60428e-10	0	0	4.98936e-11	0	0.0459939	5.41364e-11	0	0	1.31026e-11	0	2.52915e-11	0	0	0.0477891	0.0809453	0.933802
MDH	Core metabolism	TCA cycle	3.9387e-08	7.27245e-11	7.06795e-10	0.77587	0.0258314	0.0739212	0.068021	0.0428376	0	2.27511e-10	1.17176e-09	9.55654e-10	6.56346e-10	2.85496e-10	0	1.0058e-09	1.50169e-10	7.36928e-10	3.32743e-10	0	0	9.88496e-11	7.47564e-10	0	0	5.98427e-10	2.49499e-10	0.986482
FUM	Core metabolism	TCA cycle	3.91779e-08	6.70039e-11	7.07997e-10	0.77587	0.0258314	0.0739212	0.068021	0.0428376	0	2.18826e-10	1.15989e-09	9.65047e-10	6.31505e-10	2.94344e-10	0	9.94903e-10	1.53408e-10	7.38383e-10	3.53719e-10	0	5.99533e-12	9.51899e-11	7.33137e-10	0	0	6.0478e-10	2.55488e-10	0.986482
ASPTA	Core metabolism	Mid-glycolysis and ammonia uptake	5.93886e-08	0.0503315	1.30678e-09	0	0.0362422	0.103714	0.0954357	0.0601025	0	0.121613	0.110157	1.31733e-09	8.95462e-10	8.94061e-10	0.0444196	0.0390445	6.60996e-10	1.24089e-09	6.1481e-10	0.106179	0.0793319	2.00667e-10	1.04782e-09	0	0.112485	6.23026e-10	3.48745e-10	0.959056
PPC	Core metabolism	Mid-glycolysis and ammonia uptake	1.12522e-08	0.0431039	2.19958e-10	2.91188e-11	1.45608e-10	0.0888205	7.63574e-11	0	3.53287e-11	0.104149	0.0943384	2.43094e-10	0	3.23765e-10	0.038041	0.0334377	0.061869	2.23423e-10	4.25352e-11	0.0909314	0.0679398	0	5.96739e-11	1.90406e-10	0.0963326	0.0642838	0.108884	0.892131
PFK_3	Core metabolism	Mid-glycolysis and ammonia uptake	0.0627286	0.0540237	1.54144e-10	0	0.0176822	0.0433722	0.0392452	0.0477553	0.00920536	0.054248	0.0522089	0.0177976	0.069761	0.0552456	0.0284831	0.0250364	0.0281973	0.00735578	0.00834304	0.044403	0.0287525	0.00546096	0.0275554	0.0352135	0.0407684	0.0251125	0.0425357	0.870491
FBA3	Core metabolism	Mid-glycolysis and ammonia uptake	0.0627286	0.0540237	1.54144e-10	0	0.0176822	0.0433722	0.0392452	0.0477553	0.00920536	0.054248	0.0522089	0.0177976	0.069761	0.0552456	0.0284831	0.0250364	0.0281973	0.00735578	0.00834304	0.044403	0.0287525	0.00546096	0.0275554	0.0352135	0.0407684	0.0251125	0.0425357	0.870491
FBA	Core metabolism	Mid-glycolysis and ammonia uptake	0.0382108	0.041699	2.34509e-10	0.0247087	0.0226225	0.0353119	0.0492817	0.0634365	0	0.0386457	0.0325049	0.020756	0.0709957	0.0562233	0.0373053	0.032791	0.0262367	0.00457965	0	0.0361511	0.0306119	0	0.0293374	0.0374907	0.0434049	0.0306684	0.0519462	0.85492
PFK	Core metabolism	Mid-glycolysis and ammonia uptake	0.0382108	0.041699	2.34509e-10	0.0247087	0.0226225	0.0353119	0.0492817	0.0634365	0	0.0386457	0.0325049	0.020756	0.0709957	0.0562233	0.0373053	0.032791	0.0262367	0.00457965	0	0.0361511	0.0306119	0	0.0293374	0.0374907	0.0434049	0.0306684	0.0519462	0.85492
GLUDy	Core metabolism	Mid-glycolysis and ammonia uptake	2.26567e-08	0.0415738	6.62962e-10	0	0.0299361	0.102801	0.0551809	0.0496447	0.0545465	0.0803619	0.0727917	8.40202e-10	0.0206685	0.0163679	0.0146763	0.0129003	0.0238691	0.00512786	0.0494368	0.0350814	0.0262113	0.0647179	0.02512	0.0321012	0.0371652	0.0248008	0.0420076	0.917089
NH4tpp	Core metabolism	Mid-glycolysis and ammonia uptake	2.85455e-08	0.0137366	7.84829e-10	0	0.0296739	0.113223	0.0651163	0.0820165	0.0450573	0.0663817	0.0300642	0.00941768	0.0170729	0.0135205	0.0363693	0.0213122	0.0197167	0.00423579	0.0408365	0.0289785	0.0433028	0.0534593	0.0415	0.0265167	0.0306998	0.0409726	0.0346998	0.907881
NH4tex	Core metabolism	Mid-glycolysis and ammonia uptake	2.85798e-08	0.0137366	7.8341e-10	0	0.0296739	0.113223	0.0651163	0.0820165	0.0450573	0.0663817	0.0300642	0.00941768	0.0170729	0.0135205	0.0363693	0.0213122	0.0197167	0.00423579	0.0408365	0.0289785	0.0433028	0.0534593	0.0415	0.0265167	0.0306998	0.0409726	0.0346998	0.907881
EX_nh4_e	Core metabolism	Mid-glycolysis and ammonia uptake	2.8566e-08	0.0137366	7.86737e-10	0	0.0296739	0.113223	0.0651163	0.0820165	0.0450573	0.0663817	0.0300643	0.00941768	0.0170729	0.0135205	0.0363693	0.0213122	0.0197167	0.00423579	0.0408365	0.0289785	0.0433028	0.0534593	0.0415	0.0265167	0.0306998	0.0409726	0.0346998	0.907881
PGI	Core metabolism	Glycolysis and respiration	0.286202	0	0.19148	0.245321	0.00408379	0	0.0112425	0.0203171	0.0270584	0	0	0.00671606	0.0128161	0.0101494	0.0100104	0.00879909	0.00296014	0	0.00613092	0	0.0016253	0.00401301	0.00155763	0.00199052	0.00230453	0.0184541	0.0312575	0.90449
TALA	Core metabolism	Glycolysis and respiration	0.356471	0	1.74353e-10	0.121675	0.0202548	0	0.0426692	0.0604616	0	0	0	0.015428	0.0349609	0.0276865	0.034755	0.0305493	0.00807496	0	0	4.52659e-11	0.0177346	0	0.0169963	0.0217198	0.0251461	0.0251704	0.0426337	0.902387
EX_h_e	Core metabolism	Glycolysis and respiration	0.0333254	0	0.300247	0	0.020957	0.0599722	0.0367903	0.0463388	0.0318214	0.0234408	0.0212326	0.00665116	0.0120576	0.00954873	0.0171237	0.00752578	0.0139248	0	0.0288405	0.0204658	0.0305823	0.0377552	0.029309	0.0187272	0.0433629	0.0289366	0.0490129	0.92795
Htex	Core metabolism	Glycolysis and respiration	0.0333254	0	0.300247	0	0.020957	0.0599722	0.0367903	0.0463388	0.0318214	0.0234408	0.0212326	0.00665116	0.0120576	0.00954873	0.0171237	0.00752578	0.0139248	0	0.0288405	0.0204658	0.0305823	0.0377552	0.029309	0.0187272	0.0433629	0.0289366	0.0490129	0.92795
PDH	Core metabolism	Glycolysis and respiration	0.0128588	0	0.405819	0.283598	4.59148e-11	0.0270198	9.18547e-14	0	0.0430103	0	4.77737e-11	1.14045e-10	1.27798e-11	1.92174e-11	5.30803e-11	1.05827e-11	0.018821	0	7.21977e-12	0	4.71344e-12	0	3.46292e-11	0	2.84523e-11	0.0195556	0.0331233	0.843805
H2Otpp	Core metabolism	Glycolysis and respiration	4.87481e-09	0.0207211	0.0950071	0.165984	0.0182364	0.0474425	0.0385626	0.0467383	0.0604154	0.0370868	0.0302339	0.0110493	0.0305231	0.024172	0.0230284	0.0178604	0.0220311	0.00520629	0.036504	0.01619	0.016935	0.0298672	0.0162299	0.0148146	0.0171517	0.022891	0.0310183	0.895901
H2Otex	Core metabolism	Glycolysis and respiration	4.87062e-09	0.0207211	0.0950071	0.165984	0.0182364	0.0474425	0.0385626	0.0467383	0.0604154	0.0370868	0.0302339	0.0110493	0.0305231	0.024172	0.0230284	0.0178604	0.0220311	0.00520629	0.036504	0.01619	0.016935	0.0298672	0.0162299	0.0148146	0.0171517	0.022891	0.0310183	0.895901
EX_h2o_e	Core metabolism	Glycolysis and respiration	4.87062e-09	0.0207211	0.0950071	0.165984	0.0182364	0.0474425	0.0385626	0.0467383	0.0604154	0.0370868	0.0302339	0.0110493	0.0305231	0.024172	0.0230284	0.0178604	0.0220311	0.00520629	0.036504	0.01619	0.016935	0.0298672	0.0162299	0.0148146	0.0171517	0.022891	0.0310183	0.895901
GLCtex_copy1	Core metabolism	Glycolysis and respiration	1.41693e-10	0.0180123	0.19113	0.111306	0.0107467	0.031814	0.0200044	0.0239673	0.0675223	0.0397915	0.0382958	0.00882076	0.0281438	0.0222878	0.0154424	0.0135737	0.0206831	0.00349124	0.042838	0.0195421	0.0113563	0.0280397	0.0108835	0.0139082	0.0161022	0.0184203	0.0312004	0.857323
EX_glc__D_e	Core metabolism	Glycolysis and respiration	1.40819e-10	0.0180123	0.19113	0.111306	0.0107467	0.031814	0.0200044	0.0239673	0.0675223	0.0397915	0.0382958	0.00882076	0.0281438	0.0222878	0.0154424	0.0135737	0.0206831	0.00349124	0.042838	0.0195421	0.0113563	0.0280397	0.0108835	0.0139082	0.0161022	0.0184203	0.0312004	0.857323
GLCptspp	Core metabolism	Glycolysis and respiration	1.41088e-10	0.0180123	0.19113	0.111306	0.0107467	0.031814	0.0200044	0.0239673	0.0675223	0.0397915	0.0382958	0.00882076	0.0281438	0.0222878	0.0154424	0.0135737	0.0206831	0.00349124	0.042838	0.0195421	0.0113563	0.0280397	0.0108835	0.0139082	0.0161022	0.0184203	0.0312004	0.857323
GLCtex_copy2	Core metabolism	Glycolysis and respiration	1.41071e-10	0.0180123	0.19113	0.111306	0.0107467	0.031814	0.0200044	0.0239673	0.0675223	0.0397915	0.0382958	0.00882076	0.0281438	0.0222878	0.0154424	0.0135737	0.0206831	0.00349124	0.042838	0.0195421	0.0113563	0.0280397	0.0108835	0.0139082	0.0161022	0.0184203	0.0312004	0.857323
TPI	Core metabolism	Glycolysis and respiration	2.53304e-05	0.000655112	0.243301	0.198363	0.00330209	0.0242988	0.0118008	0.0164281	0.0687626	0.0253265	0.0200732	0.00494053	0.0227983	0.0180546	0.0080943	0.00711481	0.0188062	0.000404019	0.0389508	0.00829209	0.0103258	0.0254953	0.0098959	0.0126461	0.0146411	0.0234483	0.0397169	0.875961
ENO	Core metabolism	Glycolysis and respiration	3.87427e-05	3.95512e-11	0.248093	0.173374	6.0151e-11	0.0330366	3.13116e-11	0	0.0788817	0.0387381	0.0350889	0.00549583	0.0199263	0.0157802	0.00707463	0.00621853	0.023012	1.87087e-11	0.0476616	0.0169109	0.012635	0.031197	3.37438e-11	3.14511e-12	0.0179153	0.0239102	0.0404992	0.875488
PGM	Core metabolism	Glycolysis and respiration	3.87428e-05	4.27804e-11	0.248093	0.173374	5.72059e-11	0.0330366	3.53362e-11	0	0.0788817	0.0387381	0.0350889	0.00549583	0.0199263	0.0157802	0.00707463	0.00621853	0.023012	1.87203e-11	0.0476616	0.0169109	0.012635	0.031197	3.08098e-11	3.24456e-12	0.0179153	0.0239102	0.0404992	0.875488
PGK	Core metabolism	Glycolysis and respiration	2.03424e-09	0.0111102	0.229233	0.160194	0.0026667	0.0305251	0.0105332	0.013267	0.0728849	0.0357931	0.0324214	0.00507803	0.0184115	0.0145805	0.0065368	0.00574578	0.0212626	0.00228395	0.0440383	0.0156253	0.0116745	0.0288253	0.0111884	0.0142979	0.0165534	0.0220925	0.0374203	0.874244
GAPD	Core metabolism	Glycolysis and respiration	2.06916e-09	0.0111102	0.229233	0.160194	0.0026667	0.0305251	0.0105332	0.013267	0.0728849	0.0357931	0.0324214	0.00507803	0.0184115	0.0145805	0.0065368	0.00574578	0.0212626	0.00228395	0.0440383	0.0156253	0.0116745	0.0288253	0.0111884	0.0142979	0.0165534	0.0220925	0.0374203	0.874244
ATPM	Core metabolism	Glycolysis and respiration	0.113182	0	0.284112	0.360991	0.000150233	0.00773853	0	0	0.0629599	0.00907407	0.00821928	0	0.00259309	0.00492849	0	0	0.0119786	0	0.0260501	0	0	0.0162392	0.00315158	0.0104714	0.00466279	0.0118238	0.0242435	0.962569
CO2tpp	Core metabolism	Glycolysis and respiration	0.0493017	0.0232193	0.19163	0.334792	0.00557317	0.0191384	0.00146757	0	0.081239	0.0299218	0.0338789	0.00318379	0.0153913	0.0121888	0	0	0.0177748	0.00477325	0.0368144	0.00653108	0	0.0120485	0	0.00597626	0	0.00923428	0.015641	0.909719
EX_co2_e	Core metabolism	Glycolysis and respiration	0.0493017	0.0232193	0.19163	0.334792	0.00557317	0.0191384	0.00146757	0	0.081239	0.0299218	0.0338789	0.00318379	0.0153913	0.0121888	0	0	0.0177748	0.00477325	0.0368144	0.00653108	0	0.0120485	0	0.00597626	0	0.00923428	0.015641	0.909719
CO2tex	Core metabolism	Glycolysis and respiration	0.0493017	0.0232193	0.19163	0.334792	0.00557317	0.0191384	0.00146757	0	0.081239	0.0299218	0.0338789	0.00318379	0.0153913	0.0121888	0	0	0.0177748	0.00477325	0.0368144	0.00653108	0	0.0120485	0	0.00597626	0	0.00923428	0.015641	0.909719
FRD2	Core metabolism	Glycolysis and respiration	0.000252554	0.0104464	0.258644	0.271121	0.0135398	0.0344415	0.0217886	0.0274436	0.0685302	0.0201927	0.0182906	0.00286478	0.0103869	0.0123384	0.00368774	0.00324149	0.017993	0.00257698	0.0248442	0.008815	0.00658618	0.0162619	0.00631197	0.0161323	0.0093386	0.0186953	0.0316661	0.936432
NADH17pp	Core metabolism	Glycolysis and respiration	3.59391e-05	0.0104475	0.258672	0.271151	0.0135413	0.0344452	0.0217909	0.0274466	0.0685376	0.0201949	0.0182926	0.00286509	0.010388	0.0123398	0.00368814	0.00324184	0.0179949	0.00257726	0.0248469	0.00881596	0.00658689	0.0162636	0.00631265	0.0161341	0.00933962	0.0186973	0.0316695	0.936316
FRD3	Core metabolism	Glycolysis and respiration	3.59422e-05	0.0104486	0.2587	0.27118	0.0135427	0.034449	0.0217933	0.0274495	0.068545	0.0201971	0.0182945	0.0028654	0.0103891	0.0123411	0.00368854	0.00324219	0.0179969	0.00257754	0.0248496	0.00881691	0.0065876	0.0162654	0.00631333	0.0161358	0.00934063	0.0186993	0.031673	0.936418
NADH18pp	Core metabolism	Glycolysis and respiration	3.59422e-05	0.0104486	0.2587	0.27118	0.0135427	0.034449	0.0217933	0.0274495	0.068545	0.0201971	0.0182945	0.0028654	0.0103891	0.0123411	0.00368854	0.00324219	0.0179969	0.00257754	0.0248496	0.00881691	0.0065876	0.0162654	0.00631333	0.0161358	0.00934063	0.0186993	0.031673	0.936418
SUCDi	Core metabolism	Glycolysis and respiration	0.000113479	0.00821881	0.203491	0.426616	0.0106526	0.0270973	0.0171424	0.0215916	0.053917	0.0158869	0.0143903	0.0022539	0.00817199	0.00970742	0.00290138	0.00255028	0.0141562	0.00202747	0.0195465	0.00693532	0.00518176	0.0127942	0.00496602	0.0126923	0.00734726	0.0147087	0.0249137	0.949972
NADH16pp	Core metabolism	Glycolysis and respiration	7.9341e-05	0.00920055	0.227798	0.358181	0.0119251	0.030334	0.0191901	0.0241707	0.0603574	0.0177846	0.0161093	0.00252313	0.00914813	0.010867	0.00324795	0.00285491	0.0158471	0.00226965	0.0218813	0.00776374	0.00580072	0.0143225	0.00555921	0.0142084	0.00822489	0.0164657	0.0278896	0.944004
ATPS4rpp	Core metabolism	Glycolysis and respiration	0.000529523	0.0094721	0.234522	0.374606	0.0111078	0.0278834	0.0171907	0.0216524	0.0603634	0.0170017	0.0154001	0.00222651	0.00874542	0.010655	0.0038215	0.00377894	0.015538	0.00233664	0.0209181	0.00685105	0.00426566	0.0126388	0.00408807	0.0135829	0.00604832	0.0153372	0.0259783	0.94654
CYTBO3_4pp	Core metabolism	Glycolysis and respiration	9.09788e-05	0.00878901	0.217609	0.380178	0.0113917	0.0289772	0.0183317	0.0230895	0.0576576	0.0169891	0.0153887	0.00241027	0.00873893	0.0103809	0.00620533	0.00545443	0.0151383	0.00216813	0.0209026	0.00741646	0.00554125	0.0136818	0.00531055	0.0135729	0.00785699	0.0157292	0.0266421	0.945642
O2tpp	Core metabolism	Glycolysis and respiration	3.02346e-05	0.00878924	0.217615	0.380188	0.011392	0.028978	0.0183322	0.0230902	0.0576591	0.0169895	0.0153891	0.00241033	0.00873917	0.0103812	0.0062055	0.00545457	0.0151387	0.00216819	0.0209031	0.00741666	0.0055414	0.0136822	0.00531069	0.0135732	0.0078572	0.0157296	0.0266428	0.945607
O2tex	Core metabolism	Glycolysis and respiration	3.02346e-05	0.00878924	0.217615	0.380188	0.011392	0.028978	0.0183322	0.0230902	0.0576591	0.0169895	0.0153891	0.00241033	0.00873917	0.0103812	0.0062055	0.00545457	0.0151387	0.00216819	0.0209031	0.00741666	0.0055414	0.0136822	0.00531069	0.0135732	0.0078572	0.0157296	0.0266428	0.945607
EX_o2_e	Core metabolism	Glycolysis and respiration	3.02346e-05	0.00878924	0.217615	0.380188	0.011392	0.028978	0.0183322	0.0230902	0.0576591	0.0169895	0.0153891	0.00241033	0.00873917	0.0103812	0.0062055	0.00545457	0.0151387	0.00216819	0.0209031	0.00741666	0.0055414	0.0136822	0.00531069	0.0135732	0.0078572	0.0157296	0.0266428	0.945607

## Sheet: All_active reactions
Reaction ID	Threshold=1.5	Threshold=1	__MIX_FUNCTIONS__	Sink_Cell_wall|kdo2lipid4_c	Sink_Others|btn_c	Sink_Cell_wall|murein5px4p_p	Sink_Protein|met__L_c	Sink_Cell_wall|pe181_p	Sink_Cell_wall|pe160_p	Sink_Cell_wall|pe161_p	Sink_Others|2ohph_c	Energy-Fermentation	Energy-Respiration	Sink_Protein|his__L_c	Sink_Protein|arg__L_c	Sink_Others|sheme_c	Sink_RNA|atp_c	Sink_RNA|gtp_c	Sink_Cell_wall|pe180_p	Sink_Others|thmpp_c	Sink_DNA|dttp_c	Sink_Protein|leu__L_c	Sink_Cell_wall|pe140_p	Sink_Others|coa_c	Sink_Others|ca2_c	Sink_Protein|lys__L_c	Sink_Protein|ile__L_c	Sink_Protein|trp__L_c	Sink_Others|pheme_c	Sink_Others|gthrd_c	Sink_Protein|phe__L_c	Sink_Protein|tyr__L_c	Sink_Others|fe3_c	Sink_RNA|ctp_c	Sink_RNA|utp_c	Sink_Others|4fe4s_c	Sink_Protein|pro__L_c	Sink_Others|fad_c	Sink_Others|ribflv_c	Sink_Others|10fthf_c	Sink_Others|mlthf_c	Sink_Others|thf_c	Sink_Cell_wall|pg160_p	Sink_Cell_wall|clpn160_p	Sink_Cell_wall|pg161_p	Sink_Cell_wall|clpn161_p	Sink_Cell_wall|pg181_p	Sink_Cell_wall|clpn181_p	Sink_Others|nad_c
NI2tex	1	1	1.32914e-09	0	1.24257e-13	0	0	0	0	0	0	0	0	0	0	1.11931e-13	0	0	0	1.1859e-13	0	0	0	2.50658e-14	1.24256e-13	0	0	0	1.74126e-13	1.24726e-13	0	0	6.75679e-14	0	0	1.24251e-13	0	2.50659e-14	1.11933e-13	0	1.96744e-13	1.18589e-13	0	0	0	0	0	0	1.96744e-13
EX_ni2_e	1	1	1.78428e-10	0	1.24257e-13	0	0	0	0	0	0	0	0	0	0	1.11931e-13	0	0	0	1.1859e-13	0	0	0	2.50658e-14	1.24256e-13	0	0	0	1.74126e-13	1.24726e-13	0	0	6.75679e-14	0	0	1.24251e-13	0	2.50659e-14	1.11933e-13	0	1.96744e-13	1.18589e-13	0	0	0	0	0	0	1.96744e-13
NI2tpp	1	1	6.7959e-12	0	1.24257e-13	0	0	0	0	0	0	0	0	0	0	1.11931e-13	0	0	0	1.1859e-13	0	0	0	2.50658e-14	1.24256e-13	0	0	0	1.74126e-13	1.24726e-13	0	0	6.75679e-14	0	0	1.24251e-13	0	2.50659e-14	1.11933e-13	0	1.96744e-13	1.18589e-13	0	0	0	0	0	0	1.96744e-13
COBALT2tpp	2	2	2.04803e-12	1.0398e-13	0	1.04039e-13	0	0	0	0	9.52365e-14	0	0	0	0	0	0	0	0	3.45357e-19	0	0	0	5.6738e-14	0	0	0	0	0	0	0	0	1.67948e-19	0	0	0	0	5.67348e-14	3.50158e-19	9.5234e-14	1.77473e-19	2.2784e-19	0	0	0	0	0	1.04122e-13	1.27998e-18
EX_cobalt2_e	2	2	2.04803e-12	1.0398e-13	0	1.04039e-13	0	0	0	0	9.52365e-14	0	0	0	0	0	0	0	0	3.45357e-19	0	0	0	5.6738e-14	0	0	0	0	0	0	0	0	1.67948e-19	0	0	0	0	5.67348e-14	3.50158e-19	9.5234e-14	1.77473e-19	2.2784e-19	0	0	0	0	0	1.04122e-13	1.27998e-18
COBALT2tex	2	2	2.04803e-12	1.0398e-13	0	1.04039e-13	0	0	0	0	9.52365e-14	0	0	0	0	0	0	0	0	3.45357e-19	0	0	0	5.6738e-14	0	0	0	0	0	0	0	0	1.67948e-19	0	0	0	0	5.67348e-14	3.50158e-19	9.5234e-14	1.77473e-19	2.2784e-19	0	0	0	0	0	1.04122e-13	1.27998e-18
Zn2tex	3	3	2.23607e-09	5.02258e-14	0	5.00799e-14	4.63445e-14	4.68014e-14	4.68399e-14	4.68499e-14	0	6.26897e-14	2.02148e-14	4.67011e-14	4.7113e-14	0	4.62833e-14	4.6057e-14	4.67072e-14	0	4.66288e-14	5.02108e-14	4.67281e-14	0	0	4.71965e-14	4.7142e-14	4.66249e-14	0	0	4.68311e-14	4.69615e-14	0	4.61878e-14	4.64209e-14	0	4.73574e-14	0	0	0	0	0	4.67111e-14	4.67003e-14	4.6717e-14	4.67037e-14	4.67073e-14	4.98793e-14	0
EX_zn2_e	3	3	4.79975e-10	5.02258e-14	0	5.00799e-14	4.63445e-14	4.68014e-14	4.68399e-14	4.68499e-14	0	6.26897e-14	2.02148e-14	4.67011e-14	4.7113e-14	0	4.62833e-14	4.6057e-14	4.67072e-14	0	4.66288e-14	5.02108e-14	4.67281e-14	0	0	4.71965e-14	4.7142e-14	4.66249e-14	0	0	4.68311e-14	4.69615e-14	0	4.61878e-14	4.64209e-14	0	4.73574e-14	0	0	0	0	0	4.67111e-14	4.67003e-14	4.6717e-14	4.67037e-14	4.67073e-14	4.98793e-14	0
ZN2tpp	3	3	4.52849e-12	5.02258e-14	0	5.00799e-14	4.63445e-14	4.68014e-14	4.68399e-14	4.68499e-14	0	6.26897e-14	2.02148e-14	4.67011e-14	4.7113e-14	0	4.62833e-14	4.6057e-14	4.67072e-14	0	4.66288e-14	5.02108e-14	4.67281e-14	0	0	4.71965e-14	4.7142e-14	4.66249e-14	0	0	4.68311e-14	4.69615e-14	0	4.61878e-14	4.64209e-14	0	4.73574e-14	0	0	0	0	0	4.67111e-14	4.67003e-14	4.6717e-14	4.67037e-14	4.67073e-14	4.98793e-14	0
MN2tpp	4	4	7.02061e-12	8.0726e-15	1.03291e-13	8.33224e-15	0	0	0	0	8.12743e-14	0	0	0	0	1.07597e-13	0	0	0	1.13823e-13	0	0	0	1.39811e-13	1.03279e-13	0	0	0	1.01027e-13	1.1655e-13	0	0	1.63213e-13	0	0	1.03294e-13	0	1.398e-13	1.076e-13	8.12812e-14	8.71952e-14	1.13822e-13	0	0	0	0	0	8.67116e-15	8.71999e-14
EX_mn2_e	4	4	9.84258e-10	8.0726e-15	1.03291e-13	8.33224e-15	0	0	0	0	8.12743e-14	0	0	0	0	1.07597e-13	0	0	0	1.13823e-13	0	0	0	1.39811e-13	1.03279e-13	0	0	0	1.01027e-13	1.1655e-13	0	0	1.63213e-13	0	0	1.03294e-13	0	1.398e-13	1.076e-13	8.12812e-14	8.71952e-14	1.13822e-13	0	0	0	0	0	8.67116e-15	8.71999e-14
MNtex	4	4	4.66495e-10	8.0726e-15	1.03291e-13	8.33224e-15	0	0	0	0	8.12743e-14	0	0	0	0	1.07597e-13	0	0	0	1.13823e-13	0	0	0	1.39811e-13	1.03279e-13	0	0	0	1.01027e-13	1.1655e-13	0	0	1.63213e-13	0	0	1.03294e-13	0	1.398e-13	1.076e-13	8.12812e-14	8.71952e-14	1.13822e-13	0	0	0	0	0	8.67116e-15	8.71999e-14
Kt2pp	5	5	8.36164e-12	1.06739e-13	7.54172e-14	1.0649e-13	7.86098e-14	7.93667e-14	7.94373e-14	7.94316e-14	2.65268e-14	1.06314e-13	3.41342e-14	7.9228e-14	8.00258e-14	0	7.86816e-14	7.80923e-14	7.92257e-14	0	7.9075e-14	8.50902e-14	7.92659e-14	0	7.54139e-14	8.00323e-14	7.99827e-14	7.90898e-14	0	0	7.94007e-14	7.96128e-14	0	7.83982e-14	7.87497e-14	7.54124e-14	8.03189e-14	0	0	2.6543e-14	0	0	7.92248e-14	7.92153e-14	7.92354e-14	7.91956e-14	7.92202e-14	1.06153e-13	0
Ktex	5	5	1.03739e-11	1.06739e-13	7.54172e-14	1.0649e-13	7.86098e-14	7.93667e-14	7.94373e-14	7.94316e-14	2.65268e-14	1.06314e-13	3.41342e-14	7.9228e-14	8.00258e-14	0	7.86816e-14	7.80923e-14	7.92257e-14	0	7.9075e-14	8.50902e-14	7.92659e-14	0	7.54139e-14	8.00323e-14	7.99827e-14	7.90898e-14	0	0	7.94007e-14	7.96128e-14	0	7.83982e-14	7.87497e-14	7.54124e-14	8.03189e-14	0	0	2.6543e-14	0	0	7.92248e-14	7.92153e-14	7.92354e-14	7.91956e-14	7.92202e-14	1.06153e-13	0
EX_k_e	5	5	1.0161e-11	1.06739e-13	7.54172e-14	1.0649e-13	7.86098e-14	7.93667e-14	7.94373e-14	7.94316e-14	2.65268e-14	1.06314e-13	3.41342e-14	7.9228e-14	8.00258e-14	0	7.86816e-14	7.80923e-14	7.92257e-14	0	7.9075e-14	8.50902e-14	7.92659e-14	0	7.54139e-14	8.00323e-14	7.99827e-14	7.90898e-14	0	0	7.94007e-14	7.96128e-14	0	7.83982e-14	7.87497e-14	7.54124e-14	8.03189e-14	0	0	2.6543e-14	0	0	7.92248e-14	7.92153e-14	7.92354e-14	7.91956e-14	7.92202e-14	1.06153e-13	0
EX_mobd_e	6	6	5.36626e-12	0	0	0	0	0	0	0	0	0	0	0	0	1.61401e-13	0	0	0	1.71001e-13	0	0	0	2.12069e-14	0	0	0	0	1.51269e-13	1.80048e-13	0	0	6.43585e-14	0	0	0	0	2.12129e-14	1.61402e-13	0	5.65052e-14	1.71e-13	0	0	0	0	0	0	5.65032e-14
MOBDabcpp	6	6	5.36626e-12	0	0	0	0	0	0	0	0	0	0	0	0	1.61401e-13	0	0	0	1.71001e-13	0	0	0	2.12069e-14	0	0	0	0	1.51269e-13	1.80048e-13	0	0	6.43585e-14	0	0	0	0	2.12129e-14	1.61402e-13	0	5.65052e-14	1.71e-13	0	0	0	0	0	0	5.65032e-14
MOBDtex	6	6	5.36626e-12	0	0	0	0	0	0	0	0	0	0	0	0	1.61401e-13	0	0	0	1.71001e-13	0	0	0	2.12069e-14	0	0	0	0	1.51269e-13	1.80048e-13	0	0	6.43585e-14	0	0	0	0	2.12129e-14	1.61402e-13	0	5.65052e-14	1.71e-13	0	0	0	0	0	0	5.65032e-14
EX_cl_e	7	7	4.48697e-12	2.17976e-14	1.80702e-14	2.16516e-14	4.05293e-14	4.09302e-14	4.09629e-14	4.09644e-14	8.16938e-14	5.5023e-14	1.75363e-14	4.08367e-14	4.1232e-14	0	4.05902e-14	4.03162e-14	4.08408e-14	0	4.07668e-14	4.38775e-14	4.08569e-14	0	1.8074e-14	4.12488e-14	4.12198e-14	4.07612e-14	0	0	4.09373e-14	4.11063e-14	0	4.03642e-14	4.04377e-14	1.80651e-14	4.13879e-14	0	0	8.17019e-14	0	0	4.08433e-14	4.08253e-14	4.08618e-14	4.08316e-14	4.08251e-14	2.14775e-14	0
CLtex	7	7	1.60949e-11	2.17976e-14	1.80702e-14	2.16516e-14	4.05293e-14	4.09302e-14	4.09629e-14	4.09644e-14	8.16938e-14	5.5023e-14	1.75363e-14	4.08367e-14	4.1232e-14	0	4.05902e-14	4.03162e-14	4.08408e-14	0	4.07668e-14	4.38775e-14	4.08569e-14	0	1.8074e-14	4.12488e-14	4.12198e-14	4.07612e-14	0	0	4.09373e-14	4.11063e-14	0	4.03642e-14	4.04377e-14	1.80651e-14	4.13879e-14	0	0	8.17019e-14	0	0	4.08433e-14	4.08253e-14	4.08618e-14	4.08316e-14	4.08251e-14	2.14775e-14	0
CLt3_2pp	7	7	4.51972e-12	2.17976e-14	1.80702e-14	2.16516e-14	4.05293e-14	4.09302e-14	4.09629e-14	4.09644e-14	8.16938e-14	5.5023e-14	1.75363e-14	4.08367e-14	4.1232e-14	0	4.05902e-14	4.03162e-14	4.08408e-14	0	4.07668e-14	4.38775e-14	4.08569e-14	0	1.8074e-14	4.12488e-14	4.12198e-14	4.07612e-14	0	0	4.09373e-14	4.11063e-14	0	4.03642e-14	4.04377e-14	1.80651e-14	4.13879e-14	0	0	8.17019e-14	0	0	4.08433e-14	4.08253e-14	4.08618e-14	4.08316e-14	4.08251e-14	2.14775e-14	0
EX_mg2_e	8	8	6.09153e-11	5.14709e-14	1.55406e-14	5.13366e-14	4.27805e-14	4.32124e-14	4.32427e-14	4.32366e-14	9.46298e-14	5.79666e-14	1.8563e-14	4.31274e-14	4.35825e-14	0	4.28889e-14	4.25198e-14	4.31261e-14	0	4.30421e-14	4.63129e-14	4.31513e-14	0	1.55349e-14	4.35824e-14	4.3544e-14	4.30422e-14	0	0	4.32616e-14	4.33352e-14	0	4.2703e-14	4.28285e-14	1.55293e-14	4.36871e-14	0	0	9.46361e-14	0	0	4.31182e-14	4.3101e-14	4.31239e-14	4.31095e-14	4.31226e-14	5.1158e-14	0
MG2tex	8	8	4.28597e-11	5.14709e-14	1.55406e-14	5.13366e-14	4.27805e-14	4.32124e-14	4.32427e-14	4.32366e-14	9.46298e-14	5.79666e-14	1.8563e-14	4.31274e-14	4.35825e-14	0	4.28889e-14	4.25198e-14	4.31261e-14	0	4.30421e-14	4.63129e-14	4.31513e-14	0	1.55349e-14	4.35824e-14	4.3544e-14	4.30422e-14	0	0	4.32616e-14	4.33352e-14	0	4.2703e-14	4.28285e-14	1.55293e-14	4.36871e-14	0	0	9.46361e-14	0	0	4.31182e-14	4.3101e-14	4.31239e-14	4.31095e-14	4.31226e-14	5.1158e-14	0
MG2t3_2pp	8	8	4.28597e-11	5.14709e-14	1.55406e-14	5.13366e-14	4.27805e-14	4.32124e-14	4.32427e-14	4.32366e-14	9.46298e-14	5.79666e-14	1.8563e-14	4.31274e-14	4.35825e-14	0	4.28889e-14	4.25198e-14	4.31261e-14	0	4.30421e-14	4.63129e-14	4.31513e-14	0	1.55349e-14	4.35824e-14	4.3544e-14	4.30422e-14	0	0	4.32616e-14	4.33352e-14	0	4.2703e-14	4.28285e-14	1.55293e-14	4.36871e-14	0	0	9.46361e-14	0	0	4.31182e-14	4.3101e-14	4.31239e-14	4.31095e-14	4.31226e-14	5.1158e-14	0
GLUt2rpp	9	9	4.47071e-07	1.22686e-11	6.12144e-09	2.04317e-09	4.00492e-09	6.14175e-09	0	1.02658e-08	0	8.90899e-09	3.54182e-09	4.06586e-09	0	6.12126e-09	6.04971e-09	1.01265e-08	8.18254e-09	0	1.99734e-09	5.67252e-10	0	4.06373e-09	0.999999	0	3.0272e-11	0	2.00662e-09	0	8.20447e-09	0	0	0	0	6.12123e-09	8.29651e-09	0	1.6408e-08	4.06397e-09	0	0	0	0	6.12714e-09	0	0	0	0
GLUt4pp	9	9	4.47071e-07	1.22686e-11	6.12144e-09	2.04317e-09	4.00492e-09	6.14175e-09	0	1.02658e-08	0	8.90899e-09	3.54182e-09	4.06586e-09	0	6.12126e-09	6.04971e-09	1.01265e-08	8.18254e-09	0	1.99734e-09	5.67252e-10	0	4.06373e-09	0.999999	0	3.0272e-11	0	2.00662e-09	0	8.20447e-09	0	0	0	0	6.12123e-09	8.29651e-09	0	1.6408e-08	4.06397e-09	0	0	0	0	6.12714e-09	0	0	0	0
CAt6pp	9	9	1.48161e-10	2.45306e-14	2.07805e-14	2.43853e-14	4.3228e-14	4.36551e-14	4.36892e-14	4.37037e-14	8.44148e-14	5.86255e-14	1.87017e-14	4.35891e-14	4.40469e-14	0	4.31937e-14	4.3052e-14	4.35611e-14	0	4.34905e-14	4.6819e-14	4.35793e-14	0	1	4.39951e-14	4.39624e-14	4.34825e-14	0	0	4.36543e-14	4.38195e-14	0	4.30031e-14	4.32245e-14	2.07741e-14	4.41696e-14	0	0	8.44133e-14	0	0	4.35668e-14	4.3555e-14	4.3579e-14	4.35468e-14	4.3539e-14	2.42012e-14	0
EX_ca2_e	9	9	4.87954e-12	2.45306e-14	2.07805e-14	2.43853e-14	4.3228e-14	4.36551e-14	4.36892e-14	4.37037e-14	8.44148e-14	5.86255e-14	1.87017e-14	4.35891e-14	4.40469e-14	0	4.31937e-14	4.3052e-14	4.35611e-14	0	4.34905e-14	4.6819e-14	4.35793e-14	0	1	4.39951e-14	4.39624e-14	4.34825e-14	0	0	4.36543e-14	4.38195e-14	0	4.30031e-14	4.32245e-14	2.07741e-14	4.41696e-14	0	0	8.44133e-14	0	0	4.35668e-14	4.3555e-14	4.3579e-14	4.35468e-14	4.3539e-14	2.42012e-14	0
CA2tex	9	9	1.64871e-11	2.45306e-14	2.07805e-14	2.43853e-14	4.3228e-14	4.36551e-14	4.36892e-14	4.37037e-14	8.44148e-14	5.86255e-14	1.87017e-14	4.35891e-14	4.40469e-14	0	4.31937e-14	4.3052e-14	4.35611e-14	0	4.34905e-14	4.6819e-14	4.35793e-14	0	1	4.39951e-14	4.39624e-14	4.34825e-14	0	0	4.36543e-14	4.38195e-14	0	4.30031e-14	4.32245e-14	2.07741e-14	4.41696e-14	0	0	8.44133e-14	0	0	4.35668e-14	4.3555e-14	4.3579e-14	4.35468e-14	4.3539e-14	2.42012e-14	0
PROt2rpp	9	9	2.19746e-07	0	0	0	0	0	4.12659e-09	0	2.08291e-09	0	0	0	5.13109e-09	0	0	0	0	1.0543e-09	0	0	6.19342e-09	0	1	8.21078e-09	0	3.11481e-11	0	2.07098e-09	0	1.03005e-09	3.11148e-09	1.09741e-09	2.10676e-09	0	0	2.08271e-09	0	0	2.08302e-09	5.16903e-09	2.08006e-09	6.19607e-09	0	2.08093e-09	4.138e-09	6.19641e-09	2.57763e-11
GLYCLTt2rpp	9	9	2.19746e-07	0	0	0	0	0	4.12659e-09	0	2.08291e-09	0	0	0	5.13109e-09	0	0	0	0	1.0543e-09	0	0	6.19342e-09	0	1	8.21078e-09	0	3.11481e-11	0	2.07098e-09	0	1.03005e-09	3.11148e-09	1.09741e-09	2.10676e-09	0	0	2.08271e-09	0	0	2.08302e-09	5.16903e-09	2.08006e-09	6.19607e-09	0	2.08093e-09	4.138e-09	6.19641e-09	2.57763e-11
PROt4pp	9	9	2.19493e-07	0	0	0	0	0	4.12659e-09	0	2.08291e-09	0	0	0	5.13109e-09	0	0	0	0	1.0543e-09	0	0	6.19342e-09	0	1	8.21078e-09	0	3.11481e-11	0	2.07098e-09	0	1.03005e-09	3.11148e-09	1.09741e-09	2.10676e-09	0	0	2.08271e-09	0	0	2.08302e-09	5.16903e-09	2.08006e-09	6.19607e-09	0	2.08093e-09	4.138e-09	6.19641e-09	2.57763e-11
GLYCLTt4pp	9	9	2.19492e-07	0	0	0	0	0	4.12659e-09	0	2.08291e-09	0	0	0	5.13109e-09	0	0	0	0	1.0543e-09	0	0	6.19342e-09	0	1	8.21078e-09	0	3.11481e-11	0	2.07098e-09	0	1.03005e-09	3.11148e-09	1.09741e-09	2.10676e-09	0	0	2.08271e-09	0	0	2.08302e-09	5.16903e-09	2.08006e-09	6.19607e-09	0	2.08093e-09	4.138e-09	6.19641e-09	2.57763e-11
DPCOAK	10	10	3.18568e-05	6.84576e-08	7.08673e-07	1.12297e-06	5.15696e-07	1.90417e-07	0	4.00154e-07	0	4.70851e-07	1.63815e-07	5.10443e-07	0	7.65228e-08	5.16395e-07	1.21815e-07	0	3.55404e-07	4.95216e-07	0	0	0.999953	7.49222e-07	0	4.15792e-07	8.46737e-07	5.07561e-07	0	0	3.68699e-07	0	6.04918e-07	0	0	0	0	0	0	0	2.17948e-07	0	0	0	0	0	0	0
ASP1DC	10	10	3.18568e-05	6.84576e-08	7.08673e-07	1.12297e-06	5.15696e-07	1.90417e-07	0	4.00154e-07	0	4.70851e-07	1.63815e-07	5.10443e-07	0	7.65228e-08	5.16395e-07	1.21815e-07	0	3.55404e-07	4.95216e-07	0	0	0.999953	7.49222e-07	0	4.15792e-07	8.46737e-07	5.07561e-07	0	0	3.68699e-07	0	6.04918e-07	0	0	0	0	0	0	0	2.17948e-07	0	0	0	0	0	0	0
DPR	10	10	3.18568e-05	6.84576e-08	7.08673e-07	1.12297e-06	5.15696e-07	1.90417e-07	0	4.00154e-07	0	4.70851e-07	1.63815e-07	5.10443e-07	0	7.65228e-08	5.16395e-07	1.21815e-07	0	3.55404e-07	4.95216e-07	0	0	0.999953	7.49222e-07	0	4.15792e-07	8.46737e-07	5.07561e-07	0	0	3.68699e-07	0	6.04918e-07	0	0	0	0	0	0	0	2.17948e-07	0	0	0	0	0	0	0
PANTS	10	10	3.18568e-05	6.84576e-08	7.08673e-07	1.12297e-06	5.15696e-07	1.90417e-07	0	4.00154e-07	0	4.70851e-07	1.63815e-07	5.10443e-07	0	7.65228e-08	5.16395e-07	1.21815e-07	0	3.55404e-07	4.95216e-07	0	0	0.999953	7.49222e-07	0	4.15792e-07	8.46737e-07	5.07561e-07	0	0	3.68699e-07	0	6.04918e-07	0	0	0	0	0	0	0	2.17948e-07	0	0	0	0	0	0	0
PNTK	10	10	3.18568e-05	6.84576e-08	7.08673e-07	1.12297e-06	5.15696e-07	1.90417e-07	0	4.00154e-07	0	4.70851e-07	1.63815e-07	5.10443e-07	0	7.65228e-08	5.16395e-07	1.21815e-07	0	3.55404e-07	4.95216e-07	0	0	0.999953	7.49222e-07	0	4.15792e-07	8.46737e-07	5.07561e-07	0	0	3.68699e-07	0	6.04918e-07	0	0	0	0	0	0	0	2.17948e-07	0	0	0	0	0	0	0
MOHMT	10	10	3.18568e-05	6.84576e-08	7.08673e-07	1.12297e-06	5.15696e-07	1.90417e-07	0	4.00154e-07	0	4.70851e-07	1.63815e-07	5.10443e-07	0	7.65228e-08	5.16395e-07	1.21815e-07	0	3.55404e-07	4.95216e-07	0	0	0.999953	7.49222e-07	0	4.15792e-07	8.46737e-07	5.07561e-07	0	0	3.68699e-07	0	6.04918e-07	0	0	0	0	0	0	0	2.17948e-07	0	0	0	0	0	0	0
PTPATi	10	10	3.18568e-05	6.84576e-08	7.08673e-07	1.12297e-06	5.15696e-07	1.90417e-07	0	4.00154e-07	0	4.70851e-07	1.63815e-07	5.10443e-07	0	7.65228e-08	5.16395e-07	1.21815e-07	0	3.55404e-07	4.95216e-07	0	0	0.999953	7.49222e-07	0	4.15792e-07	8.46737e-07	5.07561e-07	0	0	3.68699e-07	0	6.04918e-07	0	0	0	0	0	0	0	2.17948e-07	0	0	0	0	0	0	0
PPCDC	10	10	3.18568e-05	6.84576e-08	7.08673e-07	1.12297e-06	5.15696e-07	1.90417e-07	0	4.00154e-07	0	4.70851e-07	1.63815e-07	5.10443e-07	0	7.65228e-08	5.16395e-07	1.21815e-07	0	3.55404e-07	4.95216e-07	0	0	0.999953	7.49222e-07	0	4.15792e-07	8.46737e-07	5.07561e-07	0	0	3.68699e-07	0	6.04918e-07	0	0	0	0	0	0	0	2.17948e-07	0	0	0	0	0	0	0
PPNCL2	10	10	3.18568e-05	6.84576e-08	7.08673e-07	1.12297e-06	5.15696e-07	1.90417e-07	0	4.00154e-07	0	4.70851e-07	1.63815e-07	5.10443e-07	0	7.65228e-08	5.16395e-07	1.21815e-07	0	3.55404e-07	4.95216e-07	0	0	0.999953	7.49222e-07	0	4.15792e-07	8.46737e-07	5.07561e-07	0	0	3.68699e-07	0	6.04918e-07	0	0	0	0	0	0	0	2.17948e-07	0	0	0	0	0	0	0
PDX5PS	11	11	7.56619e-10	0	0	0	0	0	0	0	0	0	0	0	0	0	0	0	0	5.75403e-20	0	0	0	3.13876e-14	0	0	0	0	1.77512e-13	0	0	0	0	0	0	0	0	3.13895e-14	0	0	1.96621e-13	3.79607e-20	0	0	0	0	0	0	1.96628e-13
PDX5PO2	11	11	5.51421e-11	0	0	0	0	0	0	0	0	0	0	0	0	0	0	0	0	5.75403e-20	0	0	0	3.13876e-14	0	0	0	0	1.77512e-13	0	0	0	0	0	0	0	0	3.13895e-14	0	0	1.96621e-13	3.79607e-20	0	0	0	0	0	0	1.96628e-13
UDCPDPS	13	13	0	1.74704e-12	1.5232e-12	1.74185e-12	1.59939e-12	1.61508e-12	1.61638e-12	1.61688e-12	1.72255e-12	2.24481e-12	6.977e-13	1.61138e-12	1.62603e-12	1.52088e-12	1.59696e-12	1.58941e-12	1.6118e-12	1.42633e-12	1.60922e-12	1.73277e-12	1.6127e-12	1.4065e-12	1.5232e-12	1.62863e-12	1.62698e-12	1.60888e-12	1.47667e-12	1.28836e-12	1.6161e-12	1.62061e-12	1.41316e-12	1.59401e-12	1.60171e-12	1.52315e-12	1.63424e-12	1.40648e-12	1.52082e-12	1.7226e-12	1.38686e-12	1.42633e-12	1.61205e-12	1.61162e-12	1.6122e-12	1.6117e-12	1.61187e-12	1.73504e-12	1.38677e-12
OPHBDC	12	12	8.53806e-12	3.38925e-14	0	3.35989e-14	9.46571e-14	9.55457e-14	9.56607e-14	9.5655e-14	1	1.27494e-13	4.09586e-14	9.53959e-14	9.6345e-14	0	9.46426e-14	9.41194e-14	9.53744e-14	0	9.52071e-14	1.02445e-13	9.54395e-14	0	0	9.63275e-14	9.6299e-14	9.5218e-14	0	0	9.56787e-14	9.58641e-14	0	9.44341e-14	9.48106e-14	0	9.66917e-14	0	0	0	0	0	9.53916e-14	9.53671e-14	9.53895e-14	9.53507e-14	9.53839e-14	3.31918e-14	0
OPHHX3	12	12	8.53806e-12	3.38925e-14	0	3.35989e-14	9.46571e-14	9.55457e-14	9.56607e-14	9.5655e-14	1	1.27494e-13	4.09586e-14	9.53959e-14	9.6345e-14	0	9.46426e-14	9.41194e-14	9.53744e-14	0	9.52071e-14	1.02445e-13	9.54395e-14	0	0	9.63275e-14	9.6299e-14	9.5218e-14	0	0	9.56787e-14	9.58641e-14	0	9.44341e-14	9.48106e-14	0	9.66917e-14	0	0	0	0	0	9.53916e-14	9.53671e-14	9.53895e-14	9.53507e-14	9.53839e-14	3.31918e-14	0
OCTDPS	12	12	8.53806e-12	3.38925e-14	0	3.35989e-14	9.46571e-14	9.55457e-14	9.56607e-14	9.5655e-14	1	1.27494e-13	4.09586e-14	9.53959e-14	9.6345e-14	0	9.46426e-14	9.41194e-14	9.53744e-14	0	9.52071e-14	1.02445e-13	9.54395e-14	0	0	9.63275e-14	9.6299e-14	9.5218e-14	0	0	9.56787e-14	9.58641e-14	0	9.44341e-14	9.48106e-14	0	9.66917e-14	0	0	0	0	0	9.53916e-14	9.53671e-14	9.53895e-14	9.53507e-14	9.53839e-14	3.31918e-14	0
HBZOPT	12	12	8.53806e-12	3.38925e-14	0	3.35989e-14	9.46571e-14	9.55457e-14	9.56607e-14	9.5655e-14	1	1.27494e-13	4.09586e-14	9.53959e-14	9.6345e-14	0	9.46426e-14	9.41194e-14	9.53744e-14	0	9.52071e-14	1.02445e-13	9.54395e-14	0	0	9.63275e-14	9.6299e-14	9.5218e-14	0	0	9.56787e-14	9.58641e-14	0	9.44341e-14	9.48106e-14	0	9.66917e-14	0	0	0	0	0	9.53916e-14	9.53671e-14	9.53895e-14	9.53507e-14	9.53839e-14	3.31918e-14	0
CHRPL	12	12	8.53806e-12	3.38925e-14	0	3.35989e-14	9.46571e-14	9.55457e-14	9.56607e-14	9.5655e-14	1	1.27494e-13	4.09586e-14	9.53959e-14	9.6345e-14	0	9.46426e-14	9.41194e-14	9.53744e-14	0	9.52071e-14	1.02445e-13	9.54395e-14	0	0	9.63275e-14	9.6299e-14	9.5218e-14	0	0	9.56787e-14	9.58641e-14	0	9.44341e-14	9.48106e-14	0	9.66917e-14	0	0	0	0	0	9.53916e-14	9.53671e-14	9.53895e-14	9.53507e-14	9.53839e-14	3.31918e-14	0
DXPS	12	12	2.74225e-14	2.01802e-13	1.68296e-13	1.99195e-13	4.8283e-13	4.13148e-13	4.36331e-13	4.14049e-13	0.629277	1.11971e-12	3.48787e-13	6.78883e-13	6.45365e-13	2.04983e-13	7.98351e-13	6.27049e-13	2.9622e-13	0.0786596	4.32751e-13	5.49535e-13	4.34481e-13	5.8704e-14	1.68302e-13	4.97442e-13	6.8666e-13	4.48682e-13	9.3621e-14	2.30008e-13	4.91227e-13	5.14617e-13	1.01762e-13	7.96742e-13	6.33258e-13	1.68276e-13	4.61363e-13	5.86915e-14	2.04954e-13	1.62533e-13	9.39722e-14	1.43467e-13	2.5153e-13	2.23931e-13	2.51607e-13	2.23983e-13	2.51435e-13	1.95796e-13	9.39262e-14
DMATT	12	12	0	1.71175e-13	1.73719e-13	1.69026e-13	1.94495e-13	4.76833e-13	4.68179e-13	4.7755e-13	0.802158	8.37885e-13	2.89389e-13	3.55578e-13	5.08688e-13	3.23814e-13	6.62026e-13	4.935e-13	4.75463e-13	3.80502e-13	4.65203e-13	2.49926e-13	4.66647e-13	1.7687e-13	1.73723e-13	2.06665e-13	3.6206e-13	2.13171e-13	2.08946e-13	5.82436e-13	2.0144e-13	3.65004e-13	1.7084e-13	6.60468e-13	4.98469e-13	1.73701e-13	2.23676e-13	1.76859e-13	3.23791e-13	1.48788e-13	1.95486e-13	3.80505e-13	2.63303e-13	1.7497e-13	2.63384e-13	1.75011e-13	2.6324e-13	1.66191e-13	1.95448e-13
GRTT	12	12	0	1.71175e-13	1.73719e-13	1.69026e-13	1.94495e-13	4.76833e-13	4.68179e-13	4.7755e-13	0.802158	8.37885e-13	2.89389e-13	3.55578e-13	5.08688e-13	3.23814e-13	6.62026e-13	4.935e-13	4.75463e-13	3.80502e-13	4.65203e-13	2.49926e-13	4.66647e-13	1.7687e-13	1.73723e-13	2.06665e-13	3.6206e-13	2.13171e-13	2.08946e-13	5.82436e-13	2.0144e-13	3.65004e-13	1.7084e-13	6.60468e-13	4.98469e-13	1.73701e-13	2.23676e-13	1.76859e-13	3.23791e-13	1.48788e-13	1.95486e-13	3.80505e-13	2.63303e-13	1.7497e-13	2.63384e-13	1.75011e-13	2.6324e-13	1.66191e-13	1.95448e-13
IPDDI	12	12	1.94331e-05	0	0	0	0	1.28574e-06	0	0	0.72993	8.46531e-07	0	0	0	0	1.28854e-06	0	1.28614e-06	0	0	0	0	0	0	0	1.28455e-06	0	0	0	0	0	0	0	0	0	0	9.12334e-07	0	0	0	0	0	0	0	0	0	9.12276e-07	0
DMPPS	12	12	1.33537e-05	0	0	0	0	8.83684e-07	0	0	0.752516	5.81816e-07	0	0	0	0	8.85608e-07	0	8.83959e-07	0	0	0	0	0	0	0	8.82865e-07	0	0	0	0	0	0	0	0	0	0	6.27043e-07	0	0	0	0	0	0	0	0	0	6.27004e-07	0
IPDPS	12	12	7.81383e-06	9.69172e-09	8.52748e-08	8.5572e-08	8.45669e-08	0	8.55341e-08	9.41206e-09	0.743325	0	3.34629e-08	9.0168e-09	8.57368e-08	8.52759e-08	0	7.79079e-09	0	9.12257e-09	9.04373e-09	1.49665e-08	2.37655e-07	9.12302e-09	9.1247e-09	8.6027e-08	0	8.97929e-09	8.52772e-08	8.54196e-08	8.54502e-08	9.52113e-09	8.52742e-08	8.43314e-08	8.59238e-09	8.52726e-08	1.01931e-08	0	9.12261e-09	9.1234e-09	8.52742e-08	9.12304e-09	8.53223e-08	9.15071e-09	9.17997e-09	8.53058e-08	2.37615e-07	0	8.52681e-08
MECDPS	12	12	7.78266e-14	5.27666e-13	6.10237e-13	5.27392e-13	2.17068e-13	4.76675e-13	3.83763e-13	4.76769e-13	0.746756	1.62739e-13	3.74198e-14	1.35435e-13	0	5.88158e-13	8.55671e-14	0	3.39715e-13	4.64551e-13	3.8337e-13	2.24228e-13	3.83579e-13	5.99619e-13	6.10237e-13	2.18651e-13	1.36285e-13	3.56085e-13	6.25404e-13	2.70463e-13	2.17969e-13	4.45067e-13	5.37182e-13	8.52568e-14	0	6.10235e-13	3.57452e-13	5.99617e-13	5.88155e-13	6.58682e-13	5.21705e-13	4.64551e-13	4.42326e-13	3.99544e-13	4.42304e-13	3.99537e-13	4.42308e-13	5.27018e-13	5.217e-13
MEPCT	12	12	7.78266e-14	5.27666e-13	6.10237e-13	5.27392e-13	2.17068e-13	4.76675e-13	3.83763e-13	4.76769e-13	0.746756	1.62739e-13	3.74198e-14	1.35435e-13	0	5.88158e-13	8.55671e-14	0	3.39715e-13	4.64551e-13	3.8337e-13	2.24228e-13	3.83579e-13	5.99619e-13	6.10237e-13	2.18651e-13	1.36285e-13	3.56085e-13	6.25404e-13	2.70463e-13	2.17969e-13	4.45067e-13	5.37182e-13	8.52568e-14	0	6.10235e-13	3.57452e-13	5.99617e-13	5.88155e-13	6.58682e-13	5.21705e-13	4.64551e-13	4.42326e-13	3.99544e-13	4.42304e-13	3.99537e-13	4.42308e-13	5.27018e-13	5.217e-13
DXPRIi	12	12	7.78266e-14	5.27666e-13	6.10237e-13	5.27392e-13	2.17068e-13	4.76675e-13	3.83763e-13	4.76769e-13	0.746756	1.62739e-13	3.74198e-14	1.35435e-13	0	5.88158e-13	8.55671e-14	0	3.39715e-13	4.64551e-13	3.8337e-13	2.24228e-13	3.83579e-13	5.99619e-13	6.10237e-13	2.18651e-13	1.36285e-13	3.56085e-13	6.25404e-13	2.70463e-13	2.17969e-13	4.45067e-13	5.37182e-13	8.52568e-14	0	6.10235e-13	3.57452e-13	5.99617e-13	5.88155e-13	6.58682e-13	5.21705e-13	4.64551e-13	4.42326e-13	3.99544e-13	4.42304e-13	3.99537e-13	4.42308e-13	5.27018e-13	5.217e-13
CDPMEK	12	12	7.78266e-14	5.27666e-13	6.10237e-13	5.27392e-13	2.17068e-13	4.76675e-13	3.83763e-13	4.76769e-13	0.746756	1.62739e-13	3.74198e-14	1.35435e-13	0	5.88158e-13	8.55671e-14	0	3.39715e-13	4.64551e-13	3.8337e-13	2.24228e-13	3.83579e-13	5.99619e-13	6.10237e-13	2.18651e-13	1.36285e-13	3.56085e-13	6.25404e-13	2.70463e-13	2.17969e-13	4.45067e-13	5.37182e-13	8.52568e-14	0	6.10235e-13	3.57452e-13	5.99617e-13	5.88155e-13	6.58682e-13	5.21705e-13	4.64551e-13	4.42326e-13	3.99544e-13	4.42304e-13	3.99537e-13	4.42308e-13	5.27018e-13	5.217e-13
MECDPDH5	12	12	7.78266e-14	5.27666e-13	6.10237e-13	5.27392e-13	2.17068e-13	4.76675e-13	3.83763e-13	4.76769e-13	0.746756	1.62739e-13	3.74198e-14	1.35435e-13	0	5.88158e-13	8.55671e-14	0	3.39715e-13	4.64551e-13	3.8337e-13	2.24228e-13	3.83579e-13	5.99619e-13	6.10237e-13	2.18651e-13	1.36285e-13	3.56085e-13	6.25404e-13	2.70463e-13	2.17969e-13	4.45067e-13	5.37182e-13	8.52568e-14	0	6.10235e-13	3.57452e-13	5.99617e-13	5.88155e-13	6.58682e-13	5.21705e-13	4.64551e-13	4.42326e-13	3.99544e-13	4.42304e-13	3.99537e-13	4.42308e-13	5.27018e-13	5.217e-13
I2FE2ST	15	15	5.40623e-12	0	0.0714286	0	0	1.02451e-13	5.093e-14	1.02222e-13	0	0	0	0	3.74624e-14	0	0	4.36097e-14	1.02911e-13	0	5.20583e-14	0	5.14537e-14	0	0	0	0	6.78895e-14	0	1.79412e-13	0	9.26548e-14	0	0	4.13472e-14	0	6.39281e-14	0	0	0	0	0	1.81389e-13	1.5096e-14	1.81403e-13	1.50456e-14	1.81403e-13	0	0
MALCOAMT	14	14	4.77396e-13	0	1	0	1.59272e-15	1.60451e-15	1.60924e-15	1.60756e-15	4.66463e-14	2.12751e-15	6.91189e-16	1.60214e-15	1.59997e-15	2.68087e-20	1.58052e-15	1.57988e-15	1.59868e-15	0	1.60009e-15	1.72642e-15	1.60402e-15	0	0	1.61465e-15	1.62278e-15	1.60322e-15	5.51949e-20	4.5627e-18	1.60567e-15	1.61238e-15	0	1.59025e-15	1.56855e-15	0	1.62146e-15	0	0	4.66457e-14	0	0	1.60067e-15	1.6025e-15	1.60016e-15	1.59968e-15	1.60087e-15	0	0
AMAOTr	14	14	7.84405e-09	0	1	0	1.59272e-15	1.60451e-15	1.60924e-15	1.60756e-15	4.66463e-14	2.12751e-15	6.91189e-16	1.60214e-15	1.59997e-15	2.68087e-20	1.58052e-15	1.57988e-15	1.59868e-15	0	1.60009e-15	1.72642e-15	1.60402e-15	0	0	1.61465e-15	1.62278e-15	1.60322e-15	5.51949e-20	4.5627e-18	1.60567e-15	1.61238e-15	0	1.59025e-15	1.56855e-15	0	1.62146e-15	0	0	4.66457e-14	0	0	1.60067e-15	1.6025e-15	1.60016e-15	1.59968e-15	1.60087e-15	0	0
DBTS	14	14	4.77396e-13	0	1	0	1.59272e-15	1.60451e-15	1.60924e-15	1.60756e-15	4.66463e-14	2.12751e-15	6.91189e-16	1.60214e-15	1.59997e-15	2.68087e-20	1.58052e-15	1.57988e-15	1.59868e-15	0	1.60009e-15	1.72642e-15	1.60402e-15	0	0	1.61465e-15	1.62278e-15	1.60322e-15	5.51949e-20	4.5627e-18	1.60567e-15	1.61238e-15	0	1.59025e-15	1.56855e-15	0	1.62146e-15	0	0	4.66457e-14	0	0	1.60067e-15	1.6025e-15	1.60016e-15	1.59968e-15	1.60087e-15	0	0
I2FE2SR	14	14	4.77396e-13	0	1	0	1.59272e-15	1.60451e-15	1.60924e-15	1.60756e-15	4.66463e-14	2.12751e-15	6.91189e-16	1.60214e-15	1.59997e-15	2.68087e-20	1.58052e-15	1.57988e-15	1.59868e-15	0	1.60009e-15	1.72642e-15	1.60402e-15	0	0	1.61465e-15	1.62278e-15	1.60322e-15	5.51949e-20	4.5627e-18	1.60567e-15	1.61238e-15	0	1.59025e-15	1.56855e-15	0	1.62146e-15	0	0	4.66457e-14	0	0	1.60067e-15	1.6025e-15	1.60016e-15	1.59968e-15	1.60087e-15	0	0
DM_amob_c	14	14	4.77396e-13	0	1	0	1.59272e-15	1.60451e-15	1.60924e-15	1.60756e-15	4.66463e-14	2.12751e-15	6.91189e-16	1.60214e-15	1.59997e-15	2.68087e-20	1.58052e-15	1.57988e-15	1.59868e-15	0	1.60009e-15	1.72642e-15	1.60402e-15	0	0	1.61465e-15	1.62278e-15	1.60322e-15	5.51949e-20	4.5627e-18	1.60567e-15	1.61238e-15	0	1.59025e-15	1.56855e-15	0	1.62146e-15	0	0	4.66457e-14	0	0	1.60067e-15	1.6025e-15	1.60016e-15	1.59968e-15	1.60087e-15	0	0
EPMEACPR	14	14	4.77396e-13	0	1	0	1.59272e-15	1.60451e-15	1.60924e-15	1.60756e-15	4.66463e-14	2.12751e-15	6.91189e-16	1.60214e-15	1.59997e-15	2.68087e-20	1.58052e-15	1.57988e-15	1.59868e-15	0	1.60009e-15	1.72642e-15	1.60402e-15	0	0	1.61465e-15	1.62278e-15	1.60322e-15	5.51949e-20	4.5627e-18	1.60567e-15	1.61238e-15	0	1.59025e-15	1.56855e-15	0	1.62146e-15	0	0	4.66457e-14	0	0	1.60067e-15	1.6025e-15	1.60016e-15	1.59968e-15	1.60087e-15	0	0
OGMEACPS	14	14	4.77396e-13	0	1	0	1.59272e-15	1.60451e-15	1.60924e-15	1.60756e-15	4.66463e-14	2.12751e-15	6.91189e-16	1.60214e-15	1.59997e-15	2.68087e-20	1.58052e-15	1.57988e-15	1.59868e-15	0	1.60009e-15	1.72642e-15	1.60402e-15	0	0	1.61465e-15	1.62278e-15	1.60322e-15	5.51949e-20	4.5627e-18	1.60567e-15	1.61238e-15	0	1.59025e-15	1.56855e-15	0	1.62146e-15	0	0	4.66457e-14	0	0	1.60067e-15	1.6025e-15	1.60016e-15	1.59968e-15	1.60087e-15	0	0
BTS5	14	14	4.77396e-13	0	1	0	1.59272e-15	1.60451e-15	1.60924e-15	1.60756e-15	4.66463e-14	2.12751e-15	6.91189e-16	1.60214e-15	1.59997e-15	2.68087e-20	1.58052e-15	1.57988e-15	1.59868e-15	0	1.60009e-15	1.72642e-15	1.60402e-15	0	0	1.61465e-15	1.62278e-15	1.60322e-15	5.51949e-20	4.5627e-18	1.60567e-15	1.61238e-15	0	1.59025e-15	1.56855e-15	0	1.62146e-15	0	0	4.66457e-14	0	0	1.60067e-15	1.6025e-15	1.60016e-15	1.59968e-15	1.60087e-15	0	0
OGMEACPD	14	14	4.77396e-13	0	1	0	1.59272e-15	1.60451e-15	1.60924e-15	1.60756e-15	4.66463e-14	2.12751e-15	6.91189e-16	1.60214e-15	1.59997e-15	2.68087e-20	1.58052e-15	1.57988e-15	1.59868e-15	0	1.60009e-15	1.72642e-15	1.60402e-15	0	0	1.61465e-15	1.62278e-15	1.60322e-15	5.51949e-20	4.5627e-18	1.60567e-15	1.61238e-15	0	1.59025e-15	1.56855e-15	0	1.62146e-15	0	0	4.66457e-14	0	0	1.60067e-15	1.6025e-15	1.60016e-15	1.59968e-15	1.60087e-15	0	0
AOXSr2	14	14	4.77396e-13	0	1	0	1.59272e-15	1.60451e-15	1.60924e-15	1.60756e-15	4.66463e-14	2.12751e-15	6.91189e-16	1.60214e-15	1.59997e-15	2.68087e-20	1.58052e-15	1.57988e-15	1.59868e-15	0	1.60009e-15	1.72642e-15	1.60402e-15	0	0	1.61465e-15	1.62278e-15	1.60322e-15	5.51949e-20	4.5627e-18	1.60567e-15	1.61238e-15	0	1.59025e-15	1.56855e-15	0	1.62146e-15	0	0	4.66457e-14	0	0	1.60067e-15	1.6025e-15	1.60016e-15	1.59968e-15	1.60087e-15	0	0
OPMEACPR	14	14	4.77396e-13	0	1	0	1.59272e-15	1.60451e-15	1.60924e-15	1.60756e-15	4.66463e-14	2.12751e-15	6.91189e-16	1.60214e-15	1.59997e-15	2.68087e-20	1.58052e-15	1.57988e-15	1.59868e-15	0	1.60009e-15	1.72642e-15	1.60402e-15	0	0	1.61465e-15	1.62278e-15	1.60322e-15	5.51949e-20	4.5627e-18	1.60567e-15	1.61238e-15	0	1.59025e-15	1.56855e-15	0	1.62146e-15	0	0	4.66457e-14	0	0	1.60067e-15	1.6025e-15	1.60016e-15	1.59968e-15	1.60087e-15	0	0
OGMEACPR	14	14	4.77396e-13	0	1	0	1.59272e-15	1.60451e-15	1.60924e-15	1.60756e-15	4.66463e-14	2.12751e-15	6.91189e-16	1.60214e-15	1.59997e-15	2.68087e-20	1.58052e-15	1.57988e-15	1.59868e-15	0	1.60009e-15	1.72642e-15	1.60402e-15	0	0	1.61465e-15	1.62278e-15	1.60322e-15	5.51949e-20	4.5627e-18	1.60567e-15	1.61238e-15	0	1.59025e-15	1.56855e-15	0	1.62146e-15	0	0	4.66457e-14	0	0	1.60067e-15	1.6025e-15	1.60016e-15	1.59968e-15	1.60087e-15	0	0
EGMEACPR	14	14	4.77396e-13	0	1	0	1.59272e-15	1.60451e-15	1.60924e-15	1.60756e-15	4.66463e-14	2.12751e-15	6.91189e-16	1.60214e-15	1.59997e-15	2.68087e-20	1.58052e-15	1.57988e-15	1.59868e-15	0	1.60009e-15	1.72642e-15	1.60402e-15	0	0	1.61465e-15	1.62278e-15	1.60322e-15	5.51949e-20	4.5627e-18	1.60567e-15	1.61238e-15	0	1.59025e-15	1.56855e-15	0	1.62146e-15	0	0	4.66457e-14	0	0	1.60067e-15	1.6025e-15	1.60016e-15	1.59968e-15	1.60087e-15	0	0
OPMEACPD	14	14	4.77396e-13	0	1	0	1.59272e-15	1.60451e-15	1.60924e-15	1.60756e-15	4.66463e-14	2.12751e-15	6.91189e-16	1.60214e-15	1.59997e-15	2.68087e-20	1.58052e-15	1.57988e-15	1.59868e-15	0	1.60009e-15	1.72642e-15	1.60402e-15	0	0	1.61465e-15	1.62278e-15	1.60322e-15	5.51949e-20	4.5627e-18	1.60567e-15	1.61238e-15	0	1.59025e-15	1.56855e-15	0	1.62146e-15	0	0	4.66457e-14	0	0	1.60067e-15	1.6025e-15	1.60016e-15	1.59968e-15	1.60087e-15	0	0
PMEACPE	14	14	4.77396e-13	0	1	0	1.59272e-15	1.60451e-15	1.60924e-15	1.60756e-15	4.66463e-14	2.12751e-15	6.91189e-16	1.60214e-15	1.59997e-15	2.68087e-20	1.58052e-15	1.57988e-15	1.59868e-15	0	1.60009e-15	1.72642e-15	1.60402e-15	0	0	1.61465e-15	1.62278e-15	1.60322e-15	5.51949e-20	4.5627e-18	1.60567e-15	1.61238e-15	0	1.59025e-15	1.56855e-15	0	1.62146e-15	0	0	4.66457e-14	0	0	1.60067e-15	1.6025e-15	1.60016e-15	1.59968e-15	1.60087e-15	0	0
OPMEACPS	14	14	4.77396e-13	0	1	0	1.59272e-15	1.60451e-15	1.60924e-15	1.60756e-15	4.66463e-14	2.12751e-15	6.91189e-16	1.60214e-15	1.59997e-15	2.68087e-20	1.58052e-15	1.57988e-15	1.59868e-15	0	1.60009e-15	1.72642e-15	1.60402e-15	0	0	1.61465e-15	1.62278e-15	1.60322e-15	5.51949e-20	4.5627e-18	1.60567e-15	1.61238e-15	0	1.59025e-15	1.56855e-15	0	1.62146e-15	0	0	4.66457e-14	0	0	1.60067e-15	1.6025e-15	1.60016e-15	1.59968e-15	1.60087e-15	0	0
MEOHtrpp	14	14	4.77396e-13	0	1	0	1.59272e-15	1.60451e-15	1.60924e-15	1.60756e-15	4.66463e-14	2.12751e-15	6.91189e-16	1.60214e-15	1.59997e-15	2.68087e-20	1.58052e-15	1.57988e-15	1.59868e-15	0	1.60009e-15	1.72642e-15	1.60402e-15	0	0	1.61465e-15	1.62278e-15	1.60322e-15	5.51949e-20	4.5627e-18	1.60567e-15	1.61238e-15	0	1.59025e-15	1.56855e-15	0	1.62146e-15	0	0	4.66457e-14	0	0	1.60067e-15	1.6025e-15	1.60016e-15	1.59968e-15	1.60087e-15	0	0
EX_meoh_e	14	14	4.77396e-13	0	1	0	1.59272e-15	1.60451e-15	1.60924e-15	1.60756e-15	4.66463e-14	2.12751e-15	6.91189e-16	1.60214e-15	1.59997e-15	2.68087e-20	1.58052e-15	1.57988e-15	1.59868e-15	0	1.60009e-15	1.72642e-15	1.60402e-15	0	0	1.61465e-15	1.62278e-15	1.60322e-15	5.51949e-20	4.5627e-18	1.60567e-15	1.61238e-15	0	1.59025e-15	1.56855e-15	0	1.62146e-15	0	0	4.66457e-14	0	0	1.60067e-15	1.6025e-15	1.60016e-15	1.59968e-15	1.60087e-15	0	0
MEOHtex	14	14	4.77396e-13	0	1	0	1.59272e-15	1.60451e-15	1.60924e-15	1.60756e-15	4.66463e-14	2.12751e-15	6.91189e-16	1.60214e-15	1.59997e-15	2.68087e-20	1.58052e-15	1.57988e-15	1.59868e-15	0	1.60009e-15	1.72642e-15	1.60402e-15	0	0	1.61465e-15	1.62278e-15	1.60322e-15	5.51949e-20	4.5627e-18	1.60567e-15	1.61238e-15	0	1.59025e-15	1.56855e-15	0	1.62146e-15	0	0	4.66457e-14	0	0	1.60067e-15	1.6025e-15	1.60016e-15	1.59968e-15	1.60087e-15	0	0
RBFK	16	16	0.000327893	4.71516e-06	8.45278e-06	7.69069e-06	0	0	8.59157e-06	7.63979e-07	0	0	0	6.27566e-06	0	1.78521e-07	0	0	4.27246e-06	9.17588e-06	2.5498e-06	0	3.43154e-06	1.38832e-06	5.46935e-06	0	9.57085e-06	3.85458e-06	6.5167e-06	0	0	0	0	0	2.93034e-06	0	0	0.999507	6.069e-06	0	0	0	0	4.45252e-06	0	0	2.14286e-06	0	0
FMNAT	16	16	0.000327893	4.71516e-06	8.45278e-06	7.69069e-06	0	0	8.59157e-06	7.63979e-07	0	0	0	6.27566e-06	0	1.78521e-07	0	0	4.27246e-06	9.17588e-06	2.5498e-06	0	3.43154e-06	1.38832e-06	5.46935e-06	0	9.57085e-06	3.85458e-06	6.5167e-06	0	0	0	0	0	2.93034e-06	0	0	0.999507	6.069e-06	0	0	0	0	4.45252e-06	0	0	2.14286e-06	0	0
GART	16	17	8.28642e-05	1.28376e-06	2.19324e-06	2.03576e-06	0	0	2.2984e-06	2.37929e-07	0	0	0	1.69524e-06	0	6.72208e-08	8.38051e-09	0	1.14766e-06	0.181798	7.52105e-07	0	9.41205e-07	3.50426e-07	1.48856e-06	0	2.67001e-06	1.12172e-06	1.72643e-06	0	0	0	0	0	8.01402e-07	0	0	0.272693	0.272695	0.0908975	0.0908951	0.0908975	0	1.19351e-06	0	0	6.57072e-07	0	0
RBFSb	16	17	0.000163973	2.35816e-06	4.22743e-06	3.84629e-06	0	0	4.29684e-06	3.82084e-07	0	0	0	3.1386e-06	0	8.92825e-08	0	0	2.13675e-06	4.58907e-06	1.27521e-06	0	1.71619e-06	6.94333e-07	2.73535e-06	0	4.7866e-06	1.92777e-06	3.25915e-06	0	0	0	0	0	1.46553e-06	0	0	0.499876	0.49988	0	0	0	0	2.22681e-06	0	0	1.07169e-06	0	0
DB4PS	16	17	0.000163973	2.35816e-06	4.22743e-06	3.84629e-06	0	0	4.29684e-06	3.82084e-07	0	0	0	3.1386e-06	0	8.92825e-08	0	0	2.13675e-06	4.58907e-06	1.27521e-06	0	1.71619e-06	6.94333e-07	2.73535e-06	0	4.7866e-06	1.92777e-06	3.25915e-06	0	0	0	0	0	1.46553e-06	0	0	0.499876	0.49988	0	0	0	0	2.22681e-06	0	0	1.07169e-06	0	0
RBFSa	16	17	0.000163973	2.35816e-06	4.22743e-06	3.84629e-06	0	0	4.29684e-06	3.82084e-07	0	0	0	3.1386e-06	0	8.92825e-08	0	0	2.13675e-06	4.58907e-06	1.27521e-06	0	1.71619e-06	6.94333e-07	2.73535e-06	0	4.7866e-06	1.92777e-06	3.25915e-06	0	0	0	0	0	1.46553e-06	0	0	0.499876	0.49988	0	0	0	0	2.22681e-06	0	0	1.07169e-06	0	0
GTPCII2	16	17	0.000163973	2.35816e-06	4.22743e-06	3.84629e-06	0	0	4.29684e-06	3.82083e-07	0	0	0	3.1386e-06	0	8.92823e-08	0	0	2.13675e-06	4.58907e-06	1.27522e-06	0	1.71619e-06	6.94333e-07	2.73535e-06	0	4.7866e-06	1.92777e-06	3.25915e-06	0	0	0	0	0	1.46553e-06	0	0	0.499876	0.49988	0	0	0	0	2.22681e-06	0	0	1.07169e-06	0	0
APRAUR	16	17	0.000163973	2.35816e-06	4.22743e-06	3.84629e-06	0	0	4.29684e-06	3.82083e-07	0	0	0	3.1386e-06	0	8.92823e-08	0	0	2.13675e-06	4.58907e-06	1.27522e-06	0	1.71619e-06	6.94333e-07	2.73535e-06	0	4.7866e-06	1.92777e-06	3.25915e-06	0	0	0	0	0	1.46553e-06	0	0	0.499876	0.49988	0	0	0	0	2.22681e-06	0	0	1.07169e-06	0	0
PMDPHT	16	17	0.000163973	2.35816e-06	4.22743e-06	3.84629e-06	0	0	4.29684e-06	3.82083e-07	0	0	0	3.1386e-06	0	8.92823e-08	0	0	2.13675e-06	4.58907e-06	1.27522e-06	0	1.71619e-06	6.94333e-07	2.73535e-06	0	4.7866e-06	1.92777e-06	3.25915e-06	0	0	0	0	0	1.46553e-06	0	0	0.499876	0.49988	0	0	0	0	2.22681e-06	0	0	1.07169e-06	0	0
DHPPDA2	16	17	0.000163973	2.35816e-06	4.22743e-06	3.84629e-06	0	0	4.29684e-06	3.82083e-07	0	0	0	3.1386e-06	0	8.92823e-08	0	0	2.13675e-06	4.58907e-06	1.27522e-06	0	1.71619e-06	6.94333e-07	2.73535e-06	0	4.7866e-06	1.92777e-06	3.25915e-06	0	0	0	0	0	1.46553e-06	0	0	0.499876	0.49988	0	0	0	0	2.22681e-06	0	0	1.07169e-06	0	0
5DOAN	17	18	1.02786e-09	1.04642e-14	0.00888889	9.83464e-15	0	2.21283e-13	7.60459e-14	2.21502e-13	7.61657e-15	2.17416e-13	8.45231e-14	1.34738e-13	1.07853e-13	0	1.93366e-13	1.03406e-13	2.20877e-13	0.991111	7.51848e-14	0	7.55977e-14	0	0	0	1.36617e-13	0	2.98009e-14	0	0	5.91332e-14	0	1.93026e-13	1.04921e-13	0	0	0	0	7.62098e-15	5.94135e-14	0	1.34857e-13	5.16327e-15	1.34881e-13	5.17032e-15	1.34843e-13	9.01195e-15	5.94004e-14
DM_5drib_c	17	18	1.06179e-09	1.04642e-14	0.00888889	9.83464e-15	0	2.21283e-13	7.60459e-14	2.21502e-13	7.61657e-15	2.17416e-13	8.45231e-14	1.34738e-13	1.07853e-13	0	1.93366e-13	1.03406e-13	2.20877e-13	0.991111	7.51848e-14	0	7.55977e-14	0	0	0	1.36617e-13	0	2.98009e-14	0	0	5.91332e-14	0	1.93026e-13	1.04921e-13	0	0	0	0	7.62098e-15	5.94135e-14	0	1.34857e-13	5.16327e-15	1.34881e-13	5.17032e-15	1.34843e-13	9.01195e-15	5.94004e-14
DM_4crsol_c	17	18	1.23789e-09	0	0	0	0	0	0	0	0	0	0	0	0	0	0	0	0	1	0	0	0	3.13265e-14	0	0	0	0	1.77454e-13	0	0	0	0	0	0	0	0	3.13291e-14	0	0	1.96563e-13	0	0	0	0	0	0	0	1.96564e-13
TYRL	17	18	1.06046e-09	0	0	0	0	0	0	0	0	0	0	0	0	0	0	0	0	1	0	0	0	3.13265e-14	0	0	0	0	1.77454e-13	0	0	0	0	0	0	0	0	3.13291e-14	0	0	1.96563e-13	0	0	0	0	0	0	0	1.96564e-13
THZPSN3	17	18	1.00272e-09	0	0	0	0	0	0	0	0	0	0	0	0	0	0	0	0	1	0	0	0	3.13265e-14	0	0	0	0	1.77454e-13	0	0	0	0	0	0	0	0	3.13291e-14	0	0	1.96563e-13	0	0	0	0	0	0	0	1.96564e-13
TMPK	17	18	2.56045e-11	0	0	0	0	0	0	0	0	0	0	0	0	0	0	0	0	1	0	0	0	3.13265e-14	0	0	0	0	1.77454e-13	0	0	0	0	0	0	0	0	3.13291e-14	0	0	1.96563e-13	0	0	0	0	0	0	0	1.96564e-13
AMPMS2	17	18	3.26439e-12	0	0	0	0	0	0	0	0	0	0	0	0	0	0	0	0	1	0	0	0	3.13265e-14	0	0	0	0	1.77454e-13	0	0	0	0	0	0	0	0	3.13291e-14	0	0	1.96563e-13	0	0	0	0	0	0	0	1.96564e-13
TMPPP	17	18	3.26439e-12	0	0	0	0	0	0	0	0	0	0	0	0	0	0	0	0	1	0	0	0	3.13265e-14	0	0	0	0	1.77454e-13	0	0	0	0	0	0	0	0	3.13291e-14	0	0	1.96563e-13	0	0	0	0	0	0	0	1.96564e-13
PMPK	17	18	3.26439e-12	0	0	0	0	0	0	0	0	0	0	0	0	0	0	0	0	1	0	0	0	3.13265e-14	0	0	0	0	1.77454e-13	0	0	0	0	0	0	0	0	3.13291e-14	0	0	1.96563e-13	0	0	0	0	0	0	0	1.96564e-13
ICYSDS	18	19	1.19578e-10	0	0.0015186	0	2.68138e-13	0	2.3933e-13	0	0	3.26033e-13	1.10051e-13	1.54149e-13	3.01444e-13	0	2.51893e-13	2.95836e-13	0	0.169324	2.38204e-13	2.89176e-13	2.38762e-13	0	0	2.7272e-13	1.56565e-13	1.46916e-13	0	0	2.70809e-13	2.28124e-13	0	2.51273e-13	2.97829e-13	0.789674	1.50939e-13	0	0	0	0	0	0	0	0	0	0	0	0
I2FE2SS	18	19	3.60679e-10	0	0	0	3.18368e-13	4.41269e-14	1.82797e-13	4.44978e-14	0	4.28904e-13	1.44228e-13	1.37877e-13	4.02726e-13	0	3.29664e-13	3.95217e-13	4.34447e-14	0	1.81293e-13	3.45915e-13	1.82041e-13	0	0	3.24388e-13	1.41026e-13	2.56025e-13	0	0	3.2181e-13	3.06097e-13	0	3.28913e-13	3.97578e-13	0.909091	2.61284e-13	0	0	0	0	0	1.06994e-13	0	1.07014e-13	0	1.06964e-13	0	0
I4FE4ST	18	19	0	1.03518e-13	5.66731e-14	1.03497e-13	8.44921e-15	8.52103e-15	8.53751e-15	8.53818e-15	6.05137e-14	1.13243e-14	3.65921e-15	8.51036e-15	8.58712e-15	1.41928e-19	8.44413e-15	8.39943e-15	8.50902e-15	0	8.48927e-15	9.14761e-15	8.51322e-15	0	5.66731e-14	8.58444e-15	8.58828e-15	8.48935e-15	2.92206e-19	2.41553e-17	8.5262e-15	8.56282e-15	0	8.42683e-15	8.49386e-15	1	8.64258e-15	0	0	6.05246e-14	0	0	8.51531e-15	8.50994e-15	8.51749e-15	8.50716e-15	8.50795e-15	1.03459e-13	0
I4FE4SR	18	19	1.27582e-10	1.03518e-13	5.66731e-14	1.03497e-13	8.44921e-15	8.52103e-15	8.53751e-15	8.53818e-15	6.05137e-14	1.13243e-14	3.65921e-15	8.51036e-15	8.58712e-15	1.41928e-19	8.44413e-15	8.39943e-15	8.50902e-15	0	8.48927e-15	9.14761e-15	8.51322e-15	0	5.66731e-14	8.58444e-15	8.58828e-15	8.48935e-15	2.92206e-19	2.41553e-17	8.5262e-15	8.56282e-15	0	8.42683e-15	8.49386e-15	1	8.64258e-15	0	0	6.05246e-14	0	0	8.51531e-15	8.50994e-15	8.51749e-15	8.50716e-15	8.50795e-15	1.03459e-13	0
I2FE2SS2	18	19	1.15449e-10	1.03518e-13	5.66731e-14	1.03497e-13	8.44921e-15	8.52103e-15	8.53751e-15	8.53818e-15	6.05137e-14	1.13243e-14	3.65921e-15	8.51036e-15	8.58712e-15	1.41928e-19	8.44413e-15	8.39943e-15	8.50902e-15	0	8.48927e-15	9.14761e-15	8.51322e-15	0	5.66731e-14	8.58444e-15	8.58828e-15	8.48935e-15	2.92206e-19	2.41553e-17	8.5262e-15	8.56282e-15	0	8.42683e-15	8.49386e-15	1	8.64258e-15	0	0	6.05246e-14	0	0	8.51531e-15	8.50994e-15	8.51749e-15	8.50716e-15	8.50795e-15	1.03459e-13	0
EX_fe2_e	19	20	1.62753e-11	0	0	0	0	1.30528e-13	1.2952e-13	1.30221e-13	0	0	0	0	0	0.0138846	0	0	1.31115e-13	4.59917e-13	1.30751e-13	0	1.30148e-13	0	0	0	0	1.57449e-14	0.0138846	3.20761e-13	0	3.07042e-14	0.486147	0	0	0.0647531	1.14201e-14	0	3.39809e-13	0	2.51729e-13	4.59916e-13	0	0	0	0	0	0	2.51744e-13
FE2tex	19	20	1.34663e-11	0	0	0	0	1.30528e-13	1.2952e-13	1.30221e-13	0	0	0	0	0	0.0138846	0	0	1.31115e-13	4.59917e-13	1.30751e-13	0	1.30148e-13	0	0	0	0	1.57449e-14	0.0138846	3.20761e-13	0	3.07042e-14	0.486147	0	0	0.0647531	1.14201e-14	0	3.39809e-13	0	2.51729e-13	4.59916e-13	0	0	0	0	0	0	2.51744e-13
FE2tpp	19	20	1.34663e-11	0	0	0	0	1.30528e-13	1.2952e-13	1.30221e-13	0	0	0	0	0	0.0138846	0	0	1.31115e-13	4.59917e-13	1.30751e-13	0	1.30148e-13	0	0	0	0	1.57449e-14	0.0138846	3.20761e-13	0	3.07042e-14	0.486147	0	0	0.0647531	1.14201e-14	0	3.39809e-13	0	2.51729e-13	4.59916e-13	0	0	0	0	0	0	2.51744e-13
FESD1s	19	21	8.26061e-12	6.14575e-15	0	5.81654e-15	9.72804e-14	9.82292e-14	9.82906e-14	9.83581e-14	0	1.31422e-13	4.24562e-14	9.80445e-14	9.89798e-14	0	9.70021e-14	9.67053e-14	9.80327e-14	0	9.78734e-14	1.05428e-13	9.8102e-14	0	0	9.90522e-14	9.89507e-14	9.78184e-14	0	0	9.82945e-14	9.85612e-14	1	9.68834e-14	9.75758e-14	0	9.94176e-14	0	0	0	0	0	9.80455e-14	9.80226e-14	9.80487e-14	9.80277e-14	9.80451e-14	5.41259e-15	0
FESR	19	21	8.26061e-12	6.14575e-15	0	5.81654e-15	9.72804e-14	9.82292e-14	9.82906e-14	9.83581e-14	0	1.31422e-13	4.24562e-14	9.80445e-14	9.89798e-14	0	9.70021e-14	9.67053e-14	9.80327e-14	0	9.78734e-14	1.05428e-13	9.8102e-14	0	0	9.90522e-14	9.89507e-14	9.78184e-14	0	0	9.82945e-14	9.85612e-14	1	9.68834e-14	9.75758e-14	0	9.94176e-14	0	0	0	0	0	9.80455e-14	9.80226e-14	9.80487e-14	9.80277e-14	9.80451e-14	5.41259e-15	0
SPODM	19	21	8.78564e-12	6.14575e-15	0	5.81654e-15	9.72804e-14	9.82292e-14	9.82906e-14	9.83581e-14	0	1.31422e-13	4.24562e-14	9.80445e-14	9.89798e-14	0	9.70021e-14	9.67053e-14	9.80327e-14	0	9.78734e-14	1.05428e-13	9.8102e-14	0	0	9.90522e-14	9.89507e-14	9.78184e-14	0	0	9.82945e-14	9.85612e-14	1	9.68834e-14	9.75758e-14	0	9.94176e-14	0	0	0	0	0	9.80455e-14	9.80226e-14	9.80487e-14	9.80277e-14	9.80451e-14	5.41259e-15	0
QMO3	19	21	9.39271e-12	6.14575e-15	0	5.81654e-15	9.72804e-14	9.82292e-14	9.82906e-14	9.83581e-14	0	1.31422e-13	4.24562e-14	9.80445e-14	9.89798e-14	0	9.70021e-14	9.67053e-14	9.80327e-14	0	9.78734e-14	1.05428e-13	9.8102e-14	0	0	9.90522e-14	9.89507e-14	9.78184e-14	0	0	9.82945e-14	9.85612e-14	1	9.68834e-14	9.75758e-14	0	9.94176e-14	0	0	0	0	0	9.80455e-14	9.80226e-14	9.80487e-14	9.80277e-14	9.80451e-14	5.41259e-15	0
UPP3S	20	22	1.20614e-09	0	0	0	0	0	0	0	0	0	0	0	0	0.5	0	0	0	1.71767e-13	0	0	0	1.22683e-14	0	0	0	0	0.5	1.80863e-13	0	0	0	0	0	0	0	1.22677e-14	6.70685e-14	0	1.77511e-13	1.71767e-13	0	0	0	0	0	0	1.77513e-13
GLUTRS	20	22	1.37654e-09	0	0	0	0	0	0	0	0	0	0	0	0	0.5	0	0	0	1.71767e-13	0	0	0	1.22683e-14	0	0	0	0	0.5	1.80863e-13	0	0	0	0	0	0	0	1.22677e-14	6.70685e-14	0	1.77511e-13	1.71767e-13	0	0	0	0	0	0	1.77513e-13
HMBS	20	22	1.27353e-09	0	0	0	0	0	0	0	0	0	0	0	0	0.5	0	0	0	1.71767e-13	0	0	0	1.22683e-14	0	0	0	0	0.5	1.80863e-13	0	0	0	0	0	0	0	1.22677e-14	6.70685e-14	0	1.77511e-13	1.71767e-13	0	0	0	0	0	0	1.77513e-13
PPBNGS	20	22	1.32819e-09	0	0	0	0	0	0	0	0	0	0	0	0	0.5	0	0	0	1.71767e-13	0	0	0	1.22683e-14	0	0	0	0	0.5	1.80863e-13	0	0	0	0	0	0	0	1.22677e-14	6.70685e-14	0	1.77511e-13	1.71767e-13	0	0	0	0	0	0	1.77513e-13
GLUTRR	20	22	1.3079e-09	0	0	0	0	0	0	0	0	0	0	0	0	0.5	0	0	0	1.71767e-13	0	0	0	1.22683e-14	0	0	0	0	0.5	1.80863e-13	0	0	0	0	0	0	0	1.22677e-14	6.70685e-14	0	1.77511e-13	1.71767e-13	0	0	0	0	0	0	1.77513e-13
G1SAT	20	22	1.30942e-09	0	0	0	0	0	0	0	0	0	0	0	0	0.5	0	0	0	1.71767e-13	0	0	0	1.22683e-14	0	0	0	0	0.5	1.80863e-13	0	0	0	0	0	0	0	1.22677e-14	6.70685e-14	0	1.77511e-13	1.71767e-13	0	0	0	0	0	0	1.77513e-13
FCLT	20	22	2.09312e-10	0	0	0	0	0	0	0	0	0	0	0	0	0	0	0	0	7.16769e-20	0	0	0	3.05989e-14	0	0	0	0	1	0	0	0	0	0	0	0	0	3.06007e-14	7.26733e-20	0	1.95834e-13	4.72869e-20	0	0	0	0	0	0	1.95835e-13
UPPDC1	20	22	4.75716e-09	0	0	0	0	0	0	0	0	0	0	0	0	0	0	0	0	7.16769e-20	0	0	0	3.05989e-14	0	0	0	0	1	0	0	0	0	0	0	0	0	3.06007e-14	7.26733e-20	0	1.95834e-13	4.72869e-20	0	0	0	0	0	0	1.95835e-13
CPPPGO	20	22	1.97322e-09	0	0	0	0	0	0	0	0	0	0	0	0	0	0	0	0	7.16769e-20	0	0	0	3.05989e-14	0	0	0	0	1	0	0	0	0	0	0	0	0	3.06007e-14	7.26733e-20	0	1.95834e-13	4.72869e-20	0	0	0	0	0	0	1.95835e-13
PPPGO3	20	22	3.12192e-09	0	0	0	0	0	0	0	0	0	0	0	0	0	0	0	0	7.16769e-20	0	0	0	3.05989e-14	0	0	0	0	1	0	0	0	0	0	0	0	0	3.06007e-14	7.26733e-20	0	1.95834e-13	4.72869e-20	0	0	0	0	0	0	1.95835e-13
METAT	20	24	1.00797e-11	1.3526e-14	0.00668151	1.4084e-14	0	1.50956e-13	1.55267e-13	1.50768e-13	0	0	0	0	0	0.496659	0	0	1.51311e-13	0.24833	1.56032e-13	0	1.55654e-13	7.87768e-14	5.80744e-15	0	0	1.99791e-13	5.48619e-14	0	0	3.88648e-13	1.80028e-13	0	0	5.80972e-15	1.97056e-13	7.87779e-14	0	0	0	0	4.61655e-14	0	4.61566e-14	0	4.61973e-14	1.48175e-14	0
UPP3MT	20	23	3.72913e-12	0	0	0	3.60537e-15	3.65266e-15	3.64093e-15	3.6616e-15	0	5.20679e-15	1.63054e-15	3.6312e-15	3.6744e-15	1	3.63912e-15	3.55656e-15	3.64548e-15	0	3.63936e-15	3.93574e-15	3.63051e-15	3.82599e-14	0	3.69233e-15	3.65346e-15	3.63259e-15	1.84381e-13	1.07636e-17	3.6444e-15	3.65407e-15	0	3.61654e-15	3.64759e-15	0	3.69258e-15	3.82555e-14	0	0	2.03498e-13	0	3.63479e-15	3.63453e-15	3.63241e-15	3.63811e-15	3.63744e-15	0	2.03488e-13
SHCHD2	20	23	3.72913e-12	0	0	0	3.60537e-15	3.65266e-15	3.64093e-15	3.6616e-15	0	5.20679e-15	1.63054e-15	3.6312e-15	3.6744e-15	1	3.63912e-15	3.55656e-15	3.64548e-15	0	3.63936e-15	3.93574e-15	3.63051e-15	3.82599e-14	0	3.69233e-15	3.65346e-15	3.63259e-15	1.84381e-13	1.07636e-17	3.6444e-15	3.65407e-15	0	3.61654e-15	3.64759e-15	0	3.69258e-15	3.82555e-14	0	0	2.03498e-13	0	3.63479e-15	3.63453e-15	3.63241e-15	3.63811e-15	3.63744e-15	0	2.03488e-13
SHCHF	20	23	3.72913e-12	0	0	0	3.60537e-15	3.65266e-15	3.64093e-15	3.6616e-15	0	5.20679e-15	1.63054e-15	3.6312e-15	3.6744e-15	1	3.63912e-15	3.55656e-15	3.64548e-15	0	3.63936e-15	3.93574e-15	3.63051e-15	3.82599e-14	0	3.69233e-15	3.65346e-15	3.63259e-15	1.84381e-13	1.07636e-17	3.6444e-15	3.65407e-15	0	3.61654e-15	3.64759e-15	0	3.69258e-15	3.82555e-14	0	0	2.03498e-13	0	3.63479e-15	3.63453e-15	3.63241e-15	3.63811e-15	3.63744e-15	0	2.03488e-13
PAI2I	20	23	8.5697e-12	0	0.00446429	0	0	4.87339e-14	0	4.8738e-14	0	0	0	5.78436e-14	0	0.995536	0	0	4.87509e-14	0	0	0	0	3.58341e-14	0	0	5.7813e-14	1.23264e-13	1.81311e-13	1.8011e-13	0	1.5911e-13	0	0	0	0	1.23219e-13	3.58383e-14	0	0	2.00331e-13	0	0	0	0	0	0	0	2.00337e-13
RHCCE	20	23	8.5697e-12	0	0.00446429	0	0	4.87339e-14	0	4.8738e-14	0	0	0	5.78436e-14	0	0.995536	0	0	4.87509e-14	0	0	0	0	3.58341e-14	0	0	5.7813e-14	1.23264e-13	1.81311e-13	1.8011e-13	0	1.5911e-13	0	0	0	0	1.23219e-13	3.58383e-14	0	0	2.00331e-13	0	0	0	0	0	0	0	2.00337e-13
AI2K	20	23	8.5697e-12	0	0.00446429	0	0	4.87339e-14	0	4.8738e-14	0	0	0	5.78436e-14	0	0.995536	0	0	4.87509e-14	0	0	0	0	3.58341e-14	0	0	5.7813e-14	1.23264e-13	1.81311e-13	1.8011e-13	0	1.5911e-13	0	0	0	0	1.23219e-13	3.58383e-14	0	0	2.00331e-13	0	0	0	0	0	0	0	2.00337e-13
AHCYSNS	20	23	8.5697e-12	0	0.00446429	0	0	4.87339e-14	0	4.8738e-14	0	0	0	5.78436e-14	0	0.995536	0	0	4.87509e-14	0	0	0	0	3.58341e-14	0	0	5.7813e-14	1.23264e-13	1.81311e-13	1.8011e-13	0	1.5911e-13	0	0	0	0	1.23219e-13	3.58383e-14	0	0	2.00331e-13	0	0	0	0	0	0	0	2.00337e-13
PAI2T	20	23	8.5697e-12	0	0.00446429	0	0	4.87339e-14	0	4.8738e-14	0	0	0	5.78436e-14	0	0.995536	0	0	4.87509e-14	0	0	0	0	3.58341e-14	0	0	5.7813e-14	1.23264e-13	1.81311e-13	1.8011e-13	0	1.5911e-13	0	0	0	0	1.23219e-13	3.58383e-14	0	0	2.00331e-13	0	0	0	0	0	0	0	2.00337e-13
NADK	22	26	8.1995e-05	0	0	0	0	0	1.14802e-06	5.80155e-07	1.68243e-07	7.77057e-07	2.67515e-07	3.35108e-08	0	7.11982e-06	0	0	0	4.92068e-07	0	4.10953e-07	0	0	6.9091e-07	4.10451e-06	4.81242e-08	2.20586e-07	2.65867e-06	0	1.1184e-06	2.97742e-07	0	6.05702e-07	0	0	2.69982e-06	2.23504e-06	8.49185e-07	2.86622e-06	3.54241e-07	1.30571e-07	7.5395e-07	0	0	0	0	0	3.05928e-06
NADS1	21	25	5.96607e-05	0	0	0	1.48883e-06	2.81783e-07	0	1.30358e-07	1.18144e-07	9.9989e-07	2.22125e-07	2.20693e-07	0	2.89956e-06	3.06067e-07	7.32531e-07	0	0	1.65164e-07	0	0	1.02237e-06	3.32483e-07	8.19586e-07	0	0	6.83885e-07	7.73787e-07	1.03343e-07	1.82794e-06	7.88175e-08	8.06956e-08	0	2.23819e-07	1.81851e-06	5.30022e-07	9.83228e-07	2.42921e-07	8.79076e-07	8.11503e-07	5.2597e-07	3.64149e-07	0	0	0	0	0.803703
NNATr	21	25	5.96605e-05	0	0	0	1.48883e-06	2.81783e-07	0	1.30358e-07	1.18144e-07	9.9989e-07	2.22125e-07	2.20693e-07	0	2.89956e-06	3.06067e-07	7.32531e-07	0	0	1.65164e-07	0	0	1.02237e-06	3.32483e-07	8.19586e-07	0	0	6.83885e-07	7.73787e-07	1.03343e-07	1.82794e-06	7.88175e-08	8.06956e-08	0	2.23819e-07	1.81851e-06	5.30022e-07	9.83228e-07	2.42921e-07	8.79076e-07	8.11503e-07	5.2597e-07	3.64149e-07	0	0	0	0	0.803703
NNDPR	21	25	5.96606e-05	0	0	0	1.48883e-06	2.81783e-07	0	1.30358e-07	1.18144e-07	9.9989e-07	2.22125e-07	2.20693e-07	0	2.89956e-06	3.06067e-07	7.32531e-07	0	0	1.65164e-07	0	0	1.02237e-06	3.32483e-07	8.19586e-07	0	0	6.83885e-07	7.73787e-07	1.03343e-07	1.82794e-06	7.88175e-08	8.06956e-08	0	2.23819e-07	1.81851e-06	5.30022e-07	9.83228e-07	2.42921e-07	8.79076e-07	8.11503e-07	5.2597e-07	3.64149e-07	0	0	0	0	0.803703
ASPO3	21	25	5.96606e-05	0	0	0	1.48883e-06	2.81783e-07	0	1.30358e-07	1.18144e-07	9.9989e-07	2.22125e-07	2.20693e-07	0	2.89956e-06	3.06067e-07	7.32531e-07	0	0	1.65164e-07	0	0	1.02237e-06	3.32483e-07	8.19586e-07	0	0	6.83885e-07	7.73787e-07	1.03343e-07	1.82794e-06	7.88175e-08	8.06956e-08	0	2.23819e-07	1.81851e-06	5.30022e-07	9.83228e-07	2.42921e-07	8.79076e-07	8.11503e-07	5.2597e-07	3.64149e-07	0	0	0	0	0.803703
QULNS	21	25	5.96606e-05	0	0	0	1.48883e-06	2.81783e-07	0	1.30358e-07	1.18144e-07	9.9989e-07	2.22125e-07	2.20693e-07	0	2.89956e-06	3.06067e-07	7.32531e-07	0	0	1.65164e-07	0	0	1.02237e-06	3.32483e-07	8.19586e-07	0	0	6.83885e-07	7.73787e-07	1.03343e-07	1.82794e-06	7.88175e-08	8.06956e-08	0	2.23819e-07	1.81851e-06	5.30022e-07	9.83228e-07	2.42921e-07	8.79076e-07	8.11503e-07	5.2597e-07	3.64149e-07	0	0	0	0	0.803703
PGMT	23	27	4.20108e-13	5.84445e-14	3.45222e-22	5.84583e-14	0	0	0	0	0	0	0	0	0	0	0	0	0	5.70775e-20	0	0	0	2.25241e-20	0	0	0	0	0	0	0	0	2.7757e-20	0	0	8.4109e-20	0	7.57069e-20	5.7871e-20	0	2.93311e-20	3.76554e-20	0	0	0	0	0	5.84751e-14	2.11544e-19
GLGC	23	27	4.20108e-13	5.84445e-14	3.45222e-22	5.84583e-14	0	0	0	0	0	0	0	0	0	0	0	0	0	5.70775e-20	0	0	0	2.25241e-20	0	0	0	0	0	0	0	0	2.7757e-20	0	0	8.4109e-20	0	7.57069e-20	5.7871e-20	0	2.93311e-20	3.76554e-20	0	0	0	0	0	5.84751e-14	2.11544e-19
GLCS1	23	27	7.04548e-13	5.84445e-14	3.45222e-22	5.84583e-14	0	0	0	0	0	0	0	0	0	0	0	0	0	5.70775e-20	0	0	0	2.25241e-20	0	0	0	0	0	0	0	0	2.7757e-20	0	0	8.4109e-20	0	7.57069e-20	5.7871e-20	0	2.93311e-20	3.76554e-20	0	0	0	0	0	5.84751e-14	2.11544e-19
GLU5K	24	28	2.42695e-13	6.30669e-17	0	3.67117e-17	8.0248e-15	2.02767e-17	2.68648e-17	2.94101e-17	0	1.09301e-14	3.53861e-15	8.07258e-15	8.12151e-15	1.3725e-19	8.02872e-15	7.98527e-15	3.61202e-18	0	0	8.71114e-15	8.15565e-18	0	4.71108e-20	8.17965e-15	8.18417e-15	0	2.82575e-19	2.33592e-17	8.10992e-15	4.83115e-17	0	7.99103e-15	8.07211e-15	0	1	0	0	0	0	0	4.88986e-18	2.71068e-18	5.62688e-18	3.11925e-18	3.96258e-18	2.19665e-18	0
G5SADs	24	28	2.42695e-13	6.30669e-17	0	3.67117e-17	8.0248e-15	2.02767e-17	2.68648e-17	2.94101e-17	0	1.09301e-14	3.53861e-15	8.07258e-15	8.12151e-15	1.3725e-19	8.02872e-15	7.98527e-15	3.61202e-18	0	0	8.71114e-15	8.15565e-18	0	4.71108e-20	8.17965e-15	8.18417e-15	0	2.82575e-19	2.33592e-17	8.10992e-15	4.83115e-17	0	7.99103e-15	8.07211e-15	0	1	0	0	0	0	0	4.88986e-18	2.71068e-18	5.62688e-18	3.11925e-18	3.96258e-18	2.19665e-18	0
G5SD	24	28	2.42695e-13	6.30669e-17	0	3.67117e-17	8.0248e-15	2.02767e-17	2.68648e-17	2.94101e-17	0	1.09301e-14	3.53861e-15	8.07258e-15	8.12151e-15	1.3725e-19	8.02872e-15	7.98527e-15	3.61202e-18	0	0	8.71114e-15	8.15565e-18	0	4.71108e-20	8.17965e-15	8.18417e-15	0	2.82575e-19	2.33592e-17	8.10992e-15	4.83115e-17	0	7.99103e-15	8.07211e-15	0	1	0	0	0	0	0	4.88986e-18	2.71068e-18	5.62688e-18	3.11925e-18	3.96258e-18	2.19665e-18	0
P5CR	24	28	2.42695e-13	6.30669e-17	0	3.67117e-17	8.0248e-15	2.02767e-17	2.68648e-17	2.94101e-17	0	1.09301e-14	3.53861e-15	8.07258e-15	8.12151e-15	1.3725e-19	8.02872e-15	7.98527e-15	3.61202e-18	0	0	8.71114e-15	8.15565e-18	0	4.71108e-20	8.17965e-15	8.18417e-15	0	2.82575e-19	2.33592e-17	8.10992e-15	4.83115e-17	0	7.99103e-15	8.07211e-15	0	1	0	0	0	0	0	4.88986e-18	2.71068e-18	5.62688e-18	3.11925e-18	3.96258e-18	2.19665e-18	0
PE180abcpp	25	29	3.85219e-11	0	0	0	0	8.84134e-14	5.00638e-14	8.83881e-14	0	0	0	0	0	0	0	0	1	0	5.01716e-14	0	5.00366e-14	0	0	0	0	0	0	1.32586e-13	0	0	0	0	0	0	0	0	0	0	0	0	0	0	0	0	0	0	0
PSSA180	25	29	1.37446e-12	0	0	0	0	8.84134e-14	5.00638e-14	8.83881e-14	0	0	0	0	0	0	0	0	1	0	5.01716e-14	0	5.00366e-14	0	0	0	0	0	0	1.32586e-13	0	0	0	0	0	0	0	0	0	0	0	0	0	0	0	0	0	0	0
PSD180	25	29	1.37446e-12	0	0	0	0	8.84134e-14	5.00638e-14	8.83881e-14	0	0	0	0	0	0	0	0	1	0	5.01716e-14	0	5.00366e-14	0	0	0	0	0	0	1.32586e-13	0	0	0	0	0	0	0	0	0	0	0	0	0	0	0	0	0	0	0
DASYN180	25	29	2.6595e-10	0	0	0	7.21241e-14	1.45907e-13	7.98666e-14	1.45933e-13	0	2.18285e-14	1.85675e-14	3.07691e-13	1.57463e-13	0	4.36984e-14	1.56513e-13	0.727878	0	7.96453e-14	7.56e-14	7.97872e-14	0	0	7.28267e-14	3.08122e-13	0	0	0	7.24664e-14	1.14138e-13	0	4.34036e-14	1.56698e-13	0	0	0	0	0	0	0	1.07696e-13	8.06916e-14	1.07696e-13	8.06931e-14	1.07689e-13	0	0
AGPAT180	25	29	2.29925e-10	0	0	0	7.21241e-14	1.45907e-13	7.98666e-14	1.45933e-13	0	2.18285e-14	1.85675e-14	3.07691e-13	1.57463e-13	0	4.36984e-14	1.56513e-13	0.727878	0	7.96453e-14	7.56e-14	7.97872e-14	0	0	7.28267e-14	3.08122e-13	0	0	0	7.24664e-14	1.14138e-13	0	4.34036e-14	1.56698e-13	0	0	0	0	0	0	0	1.07696e-13	8.06916e-14	1.07696e-13	8.06931e-14	1.07689e-13	0	0
AACPS6	25	29	1.90506e-10	0	0	0	6.96041e-14	1.43449e-13	7.7387e-14	1.43497e-13	0	2.02829e-14	1.78152e-14	3.05144e-13	1.54836e-13	0	4.12148e-14	1.54123e-13	0.727878	0	7.71952e-14	7.30264e-14	7.72669e-14	0	0	7.03408e-14	3.05531e-13	0	0	0	7.0103e-14	1.11714e-13	0	4.09874e-14	1.54147e-13	0	0	0	0	0	0	0	1.05249e-13	7.82472e-14	1.05254e-13	7.82491e-14	1.05244e-13	0	0
FACOAE180	25	29	1.41752e-10	0	0	0	6.12837e-14	1.35048e-13	6.90381e-14	1.35086e-13	0	6.41562e-15	1.4462e-14	2.96776e-13	1.46327e-13	0	3.24019e-14	1.45686e-13	0.727878	0	6.88716e-14	6.40891e-14	6.89184e-14	0	0	6.19462e-14	2.97132e-13	0	0	0	6.16898e-14	1.03289e-13	0	3.27633e-14	1.45914e-13	0	0	0	0	0	3.70784e-14	7.30111e-15	9.68706e-14	6.98703e-14	9.68718e-14	6.98719e-14	9.68664e-14	0	0
ACOAD8f	25	29	1.40392e-10	0	0	0	7.13678e-14	1.35404e-13	6.93755e-14	1.35461e-13	0	2.17561e-14	1.85568e-14	3.06911e-13	1.56523e-13	0	4.28153e-14	1.55671e-13	0.727878	0	6.91805e-14	7.49194e-14	6.92355e-14	0	0	7.21786e-14	3.07282e-13	0	0	0	0	1.03668e-13	0	4.26162e-14	1.56081e-13	0	0	0	0	0	3.43629e-14	7.30099e-15	9.72153e-14	7.02126e-14	9.72203e-14	7.0215e-14	9.72091e-14	0	0
G3PAT180	25	29	7.70473e-09	0	0	0	0	0	0	0	0	0	0	0	0	0	0	0	0.727878	0	0	0	0	0	0	0	0	0	0	0	0	0	0	0	0	0	0	0	0	0	0	0	0	0	0	0	0	0	0
ACPPAT180	25	29	5.16765e-09	9.19439e-11	7.22866e-11	9.06563e-11	9.029e-11	7.5697e-11	7.68709e-11	7.6348e-11	7.46376e-11	5.74214e-10	7.63532e-10	9.81475e-11	1.42401e-10	7.23e-11	1.12729e-10	1.10532e-10	0.727878	7.22718e-11	6.81539e-11	2.03847e-10	7.37138e-11	7.22769e-11	7.24436e-11	1.09816e-10	1.06416e-10	7.75436e-11	7.23762e-11	9.30938e-11	9.11223e-11	9.51632e-11	7.2225e-11	7.97483e-11	7.91047e-11	7.22405e-11	1.05886e-10	7.22476e-11	7.2092e-11	7.21975e-11	7.21828e-11	7.22825e-11	7.31677e-11	7.26119e-11	7.28868e-11	7.25535e-11	7.2821e-11	7.25045e-11	7.2376e-11
APG3PAT180	25	29	5.26064e-09	9.19439e-11	7.22866e-11	9.06563e-11	9.029e-11	7.5697e-11	7.68709e-11	7.6348e-11	7.46376e-11	5.74214e-10	7.63532e-10	9.81475e-11	1.42401e-10	7.23e-11	1.12729e-10	1.10532e-10	0.727878	7.22718e-11	6.81539e-11	2.03847e-10	7.37138e-11	7.22769e-11	7.24436e-11	1.09816e-10	1.06416e-10	7.75436e-11	7.23762e-11	9.30938e-11	9.11223e-11	9.51632e-11	7.2225e-11	7.97483e-11	7.91047e-11	7.22405e-11	1.05886e-10	7.22476e-11	7.2092e-11	7.21975e-11	7.21828e-11	7.22825e-11	7.31677e-11	7.26119e-11	7.28868e-11	7.25535e-11	7.2821e-11	7.25045e-11	7.2376e-11
CLPNS180pp	26	31	0	0	0	0	0	0	0	0	0	0	0	0	0	0	0	0	0	0	0	0	0	0	0	0	0	0	0	0	0	0	0	0	0	0	0	0	0	0	0	0	0	0	0	0	0	0	0
PGSA180	26	30	1.0783e-09	2.32728e-13	3.20567e-13	2.33349e-13	0	0	0	0	2.79125e-13	0	0	0	0	4.90288e-13	0	0	0	5.18655e-13	0	0	0	3.59058e-13	3.20566e-13	0	0	0	4.60348e-13	0	0	0	3.94981e-13	0	0	3.20572e-13	0	3.59061e-13	4.90295e-13	2.79119e-13	4.2866e-13	5.18654e-13	0	6.16781e-14	0	6.16671e-14	0	2.34162e-13	4.28671e-13
PGPP180	26	30	1.24227e-09	2.32728e-13	3.20567e-13	2.33349e-13	0	0	0	0	2.79125e-13	0	0	0	0	4.90288e-13	0	0	0	5.18655e-13	0	0	0	3.59058e-13	3.20566e-13	0	0	0	4.60348e-13	0	0	0	3.94981e-13	0	0	3.20572e-13	0	3.59061e-13	4.90295e-13	2.79119e-13	4.2866e-13	5.18654e-13	0	6.16781e-14	0	6.16671e-14	0	2.34162e-13	4.28671e-13
PG180abcpp	26	30	1.39472e-09	2.32728e-13	3.20567e-13	2.33349e-13	0	0	0	0	2.79125e-13	0	0	0	0	4.90288e-13	0	0	0	5.18655e-13	0	0	0	3.59058e-13	3.20566e-13	0	0	0	4.60348e-13	0	0	0	3.94981e-13	0	0	3.20572e-13	0	3.59061e-13	4.90295e-13	2.79119e-13	4.2866e-13	5.18654e-13	0	6.16781e-14	0	6.16671e-14	0	2.34162e-13	4.28671e-13
PSSA140	27	32	6.18394e-14	1.10501e-17	0	6.43236e-18	1.46212e-15	3.55274e-18	0	5.15301e-18	0	2.05293e-15	6.20009e-16	1.47255e-15	1.48604e-15	2.40479e-20	1.41774e-15	1.4496e-15	6.32871e-19	0	0	1.57531e-15	1	0	8.25441e-21	1.48551e-15	1.49342e-15	1.471e-15	4.95108e-20	4.09282e-18	1.48127e-15	1.48657e-15	0	1.49273e-15	1.46507e-15	0	1.49105e-15	0	0	0	0	0	8.56765e-19	4.74946e-19	9.859e-19	5.46531e-19	6.94294e-19	3.8488e-19	0
PSD140	27	32	6.18394e-14	1.10501e-17	0	6.43236e-18	1.46212e-15	3.55274e-18	0	5.15301e-18	0	2.05293e-15	6.20009e-16	1.47255e-15	1.48604e-15	2.40479e-20	1.41774e-15	1.4496e-15	6.32871e-19	0	0	1.57531e-15	1	0	8.25441e-21	1.48551e-15	1.49342e-15	1.471e-15	4.95108e-20	4.09282e-18	1.48127e-15	1.48657e-15	0	1.49273e-15	1.46507e-15	0	1.49105e-15	0	0	0	0	0	8.56765e-19	4.74946e-19	9.859e-19	5.46531e-19	6.94294e-19	3.8488e-19	0
PE140abcpp	27	32	6.18394e-14	1.10501e-17	0	6.43236e-18	1.46212e-15	3.55274e-18	0	5.15301e-18	0	2.05293e-15	6.20009e-16	1.47255e-15	1.48604e-15	2.40479e-20	1.41774e-15	1.4496e-15	6.32871e-19	0	0	1.57531e-15	1	0	8.25441e-21	1.48551e-15	1.49342e-15	1.471e-15	4.95108e-20	4.09282e-18	1.48127e-15	1.48657e-15	0	1.49273e-15	1.46507e-15	0	1.49105e-15	0	0	0	0	0	8.56765e-19	4.74946e-19	9.859e-19	5.46531e-19	6.94294e-19	3.8488e-19	0
ACPPAT140	27	32	0	2.78014e-12	2.35903e-12	2.84672e-12	2.89058e-12	2.68513e-12	2.66041e-12	2.9436e-12	2.02359e-12	1.47956e-11	1.91336e-11	2.94488e-12	4.14104e-12	3.69904e-12	3.2337e-12	3.34552e-12	2.80411e-12	3.9176e-12	2.46401e-12	5.71196e-12	0.727878	2.65741e-12	2.35929e-12	3.48315e-12	3.16345e-12	2.81949e-12	3.67079e-12	4.46285e-12	2.93053e-12	3.31272e-12	3.14868e-12	2.52609e-12	2.63714e-12	2.35787e-12	3.30599e-12	2.86576e-12	3.6975e-12	2.23399e-12	3.21072e-12	3.91786e-12	2.64418e-12	2.51041e-12	2.64817e-12	2.51262e-12	2.63916e-12	2.45101e-12	3.4173e-12
APG3PAT140	27	32	0	2.78014e-12	2.35903e-12	2.84672e-12	2.89058e-12	2.68513e-12	2.66041e-12	2.9436e-12	2.02359e-12	1.47956e-11	1.91336e-11	2.94488e-12	4.14104e-12	3.69904e-12	3.2337e-12	3.34552e-12	2.80411e-12	3.9176e-12	2.46401e-12	5.71196e-12	0.727878	2.65741e-12	2.35929e-12	3.48315e-12	3.16345e-12	2.81949e-12	3.67079e-12	4.46285e-12	2.93053e-12	3.31272e-12	3.14868e-12	2.52609e-12	2.63714e-12	2.35787e-12	3.30599e-12	2.86576e-12	3.6975e-12	2.23399e-12	3.21072e-12	3.91786e-12	2.64418e-12	2.51041e-12	2.64817e-12	2.51262e-12	2.63916e-12	2.45101e-12	3.4173e-12
G3PAT140	27	32	3.38332e-09	0	0	0	0	0	0	0	0	0	0	0	0	0	0	0	0	0	0	0	0.727878	0	0	0	0	0	0	0	0	0	0	0	0	0	0	0	0	0	0	0	0	0	0	0	0	0	0
FACOAE140	27	32	1.44582e-11	1.34133e-13	3.61893e-14	1.35117e-13	0	0	4.94862e-14	0	1.56827e-13	0	0	0	0	2.52131e-13	0	0	0	1.23756e-13	5.08487e-14	0	0.727878	1.93004e-13	1.75577e-13	0	0	0	2.38574e-13	2.74464e-13	0	0	2.06943e-13	0	0	1.75586e-13	0	1.93009e-13	2.52141e-13	1.56818e-13	3.61578e-13	2.63144e-13	0	1.74006e-13	0	1.73991e-13	0	1.36406e-13	2.22206e-13
DASYN140	27	32	1.59029e-11	1.09309e-13	1.57176e-13	1.10643e-13	0	0	2.16657e-14	0	1.35749e-13	0	0	0	0	2.44976e-13	0	0	0	2.59663e-13	2.3506e-14	0	0.727878	1.77092e-13	1.57174e-13	0	0	0	2.29481e-13	2.74154e-13	0	0	1.95677e-13	0	0	1.57187e-13	0	1.77099e-13	2.4499e-13	1.35736e-13	2.13101e-13	2.5966e-13	0	1.49984e-13	0	1.49963e-13	0	1.1239e-13	2.13124e-13
AACPS1	27	32	1.43766e-11	1.36165e-13	3.82391e-14	1.37156e-13	0	0	4.71769e-14	0	1.58877e-13	0	0	0	0	2.52131e-13	0	0	0	1.23756e-13	4.85487e-14	0	0.727878	1.95054e-13	1.77626e-13	0	0	0	2.38574e-13	2.74458e-13	0	0	2.08993e-13	0	0	1.77636e-13	0	1.95059e-13	2.52141e-13	1.58867e-13	2.24238e-13	2.63144e-13	0	1.76055e-13	0	1.7604e-13	0	1.38455e-13	2.24256e-13
AGPAT140	27	32	1.59029e-11	1.09309e-13	1.57176e-13	1.10643e-13	0	0	2.16657e-14	0	1.35749e-13	0	0	0	0	2.44976e-13	0	0	0	2.59663e-13	2.3506e-14	0	0.727878	1.77092e-13	1.57174e-13	0	0	0	2.29481e-13	2.74154e-13	0	0	1.95677e-13	0	0	1.57187e-13	0	1.77099e-13	2.4499e-13	1.35736e-13	2.13101e-13	2.5966e-13	0	1.49984e-13	0	1.49963e-13	0	1.1239e-13	2.13124e-13
CLPNS140pp	28	34	0	0	0	0	0	0	0	0	0	0	0	0	0	0	0	0	0	0	0	0	0	0	0	0	0	0	0	0	0	0	0	0	0	0	0	0	0	0	0	0	0	0	0	0	0	0	0
PGPP140	28	33	3.31779e-12	0	0	0	1.09267e-13	0	7.64866e-14	0	0	0	0	0	0	0	0	0	0	0	7.68906e-14	1.02076e-13	7.67651e-14	0	0	1.07761e-13	0	8.32645e-14	0	0	1.08526e-13	1.04051e-13	0	0	0	0	8.17773e-14	0	0	0	0	0	0	0	0	0	0	0	0
PGSA140	28	33	3.31779e-12	0	0	0	1.09267e-13	0	7.64866e-14	0	0	0	0	0	0	0	0	0	0	0	7.68906e-14	1.02076e-13	7.67651e-14	0	0	1.07761e-13	0	8.32645e-14	0	0	1.08526e-13	1.04051e-13	0	0	0	0	8.17773e-14	0	0	0	0	0	0	0	0	0	0	0	0
PG140abcpp	28	33	3.31779e-12	0	0	0	1.09267e-13	0	7.64866e-14	0	0	0	0	0	0	0	0	0	0	0	7.68906e-14	1.02076e-13	7.67651e-14	0	0	1.07761e-13	0	8.32645e-14	0	0	1.08526e-13	1.04051e-13	0	0	0	0	8.17773e-14	0	0	0	0	0	0	0	0	0	0	0	0
G1PACT	29	35	5.22793e-12	0.404762	0	0.595238	0	1.15139e-13	3.31463e-14	1.15158e-13	0	1.02183e-13	3.22913e-14	0	1.48498e-13	0	7.37685e-14	1.46539e-13	1.15026e-13	0	3.28425e-14	0	3.29996e-14	0	0	0	0	0	0	1.44212e-13	0	0	0	7.44466e-14	1.47081e-13	0	0	0	0	0	0	0	0	5.82955e-14	0	5.82264e-14	0	6.30835e-14	0
UAGDP	29	35	5.22793e-12	0.404762	0	0.595238	0	1.15139e-13	3.31463e-14	1.15158e-13	0	1.02183e-13	3.22913e-14	0	1.48498e-13	0	7.37685e-14	1.46539e-13	1.15026e-13	0	3.28425e-14	0	3.29996e-14	0	0	0	0	0	0	1.44212e-13	0	0	0	7.44466e-14	1.47081e-13	0	0	0	0	0	0	0	0	5.82955e-14	0	5.82264e-14	0	6.30835e-14	0
PGAMT	29	35	5.22793e-12	0.404762	0	0.595238	0	1.15139e-13	3.31463e-14	1.15158e-13	0	1.02183e-13	3.22913e-14	0	1.48498e-13	0	7.37685e-14	1.46539e-13	1.15026e-13	0	3.28425e-14	0	3.29996e-14	0	0	0	0	0	0	1.44212e-13	0	0	0	7.44466e-14	1.47081e-13	0	0	0	0	0	0	0	0	5.82955e-14	0	5.82264e-14	0	6.30835e-14	0
GF6PTA	29	35	5.22793e-12	0.404762	0	0.595238	0	1.15139e-13	3.31463e-14	1.15158e-13	0	1.02183e-13	3.22913e-14	0	1.48498e-13	0	7.37685e-14	1.46539e-13	1.15026e-13	0	3.28425e-14	0	3.29996e-14	0	0	0	0	0	0	1.44212e-13	0	0	0	7.44466e-14	1.47081e-13	0	0	0	0	0	0	0	0	5.82955e-14	0	5.82264e-14	0	6.30835e-14	0
ALAR	29	35	1.56417e-11	0	0	1	4.52248e-14	1.01333e-13	1.88364e-13	1.01764e-13	0	6.24835e-13	1.62087e-13	1.8067e-13	3.67787e-13	0	3.71278e-13	3.59404e-13	1.00592e-13	0	1.86714e-13	7.62742e-14	1.87502e-13	0	0	5.20404e-14	1.84288e-13	1.94417e-13	0	0	4.91786e-14	2.02521e-14	0	3.70592e-13	3.62093e-13	0	2.00293e-13	0	0	0	0	0	4.61988e-14	0	4.62328e-14	0	4.61844e-14	0	0
MCTP1App	29	35	1.39506e-11	0	1.42673e-13	1	0	0	0	0	1.23837e-13	0	0	0	0	2.1982e-13	0	0	0	2.32716e-13	0	0	0	1.6017e-13	1.42672e-13	0	0	0	2.0621e-13	1.2059e-13	0	0	1.76499e-13	0	0	1.42677e-13	0	1.60172e-13	2.19825e-13	1.23833e-13	1.91808e-13	2.32715e-13	0	0	0	0	0	0	1.91815e-13
UAAGDS	29	35	1.15669e-11	0	1.42673e-13	1	0	0	0	0	1.23837e-13	0	0	0	0	2.1982e-13	0	0	0	2.32716e-13	0	0	0	1.6017e-13	1.42672e-13	0	0	0	2.0621e-13	1.2059e-13	0	0	1.76499e-13	0	0	1.42677e-13	0	1.60172e-13	2.19825e-13	1.23833e-13	1.91808e-13	2.32715e-13	0	0	0	0	0	0	1.91815e-13
UAPGR	29	35	1.15669e-11	0	1.42673e-13	1	0	0	0	0	1.23837e-13	0	0	0	0	2.1982e-13	0	0	0	2.32716e-13	0	0	0	1.6017e-13	1.42672e-13	0	0	0	2.0621e-13	1.2059e-13	0	0	1.76499e-13	0	0	1.42677e-13	0	1.60172e-13	2.19825e-13	1.23833e-13	1.91808e-13	2.32715e-13	0	0	0	0	0	0	1.91815e-13
UDCPDP	29	35	1.15669e-11	0	1.42673e-13	1	0	0	0	0	1.23837e-13	0	0	0	0	2.1982e-13	0	0	0	2.32716e-13	0	0	0	1.6017e-13	1.42672e-13	0	0	0	2.0621e-13	1.2059e-13	0	0	1.76499e-13	0	0	1.42677e-13	0	1.60172e-13	2.19825e-13	1.23833e-13	1.91808e-13	2.32715e-13	0	0	0	0	0	0	1.91815e-13
UAGPT3	29	35	1.15669e-11	0	1.42673e-13	1	0	0	0	0	1.23837e-13	0	0	0	0	2.1982e-13	0	0	0	2.32716e-13	0	0	0	1.6017e-13	1.42672e-13	0	0	0	2.0621e-13	1.2059e-13	0	0	1.76499e-13	0	0	1.42677e-13	0	1.60172e-13	2.19825e-13	1.23833e-13	1.91808e-13	2.32715e-13	0	0	0	0	0	0	1.91815e-13
UAMAGS	29	35	1.15669e-11	0	1.42673e-13	1	0	0	0	0	1.23837e-13	0	0	0	0	2.1982e-13	0	0	0	2.32716e-13	0	0	0	1.6017e-13	1.42672e-13	0	0	0	2.0621e-13	1.2059e-13	0	0	1.76499e-13	0	0	1.42677e-13	0	1.60172e-13	2.19825e-13	1.23833e-13	1.91808e-13	2.32715e-13	0	0	0	0	0	0	1.91815e-13
UGMDDS	29	35	1.2591e-11	0	1.42673e-13	1	0	0	0	0	1.23837e-13	0	0	0	0	2.1982e-13	0	0	0	2.32716e-13	0	0	0	1.6017e-13	1.42672e-13	0	0	0	2.0621e-13	1.2059e-13	0	0	1.76499e-13	0	0	1.42677e-13	0	1.60172e-13	2.19825e-13	1.23833e-13	1.91808e-13	2.32715e-13	0	0	0	0	0	0	1.91815e-13
PAPPT3	29	35	1.15669e-11	0	1.42673e-13	1	0	0	0	0	1.23837e-13	0	0	0	0	2.1982e-13	0	0	0	2.32716e-13	0	0	0	1.6017e-13	1.42672e-13	0	0	0	2.0621e-13	1.2059e-13	0	0	1.76499e-13	0	0	1.42677e-13	0	1.60172e-13	2.19825e-13	1.23833e-13	1.91808e-13	2.32715e-13	0	0	0	0	0	0	1.91815e-13
UAMAS	29	35	1.15669e-11	0	1.42673e-13	1	0	0	0	0	1.23837e-13	0	0	0	0	2.1982e-13	0	0	0	2.32716e-13	0	0	0	1.6017e-13	1.42672e-13	0	0	0	2.0621e-13	1.2059e-13	0	0	1.76499e-13	0	0	1.42677e-13	0	1.60172e-13	2.19825e-13	1.23833e-13	1.91808e-13	2.32715e-13	0	0	0	0	0	0	1.91815e-13
GLUR	29	35	1.15669e-11	0	1.42673e-13	1	0	0	0	0	1.23837e-13	0	0	0	0	2.1982e-13	0	0	0	2.32716e-13	0	0	0	1.6017e-13	1.42672e-13	0	0	0	2.0621e-13	1.2059e-13	0	0	1.76499e-13	0	0	1.42677e-13	0	1.60172e-13	2.19825e-13	1.23833e-13	1.91808e-13	2.32715e-13	0	0	0	0	0	0	1.91815e-13
ALAALAr	29	35	1.15669e-11	0	1.42673e-13	1	0	0	0	0	1.23837e-13	0	0	0	0	2.1982e-13	0	0	0	2.32716e-13	0	0	0	1.6017e-13	1.42672e-13	0	0	0	2.0621e-13	1.2059e-13	0	0	1.76499e-13	0	0	1.42677e-13	0	1.60172e-13	2.19825e-13	1.23833e-13	1.91808e-13	2.32715e-13	0	0	0	0	0	0	1.91815e-13
MPTG	29	35	1.15669e-11	0	1.42673e-13	1	0	0	0	0	1.23837e-13	0	0	0	0	2.1982e-13	0	0	0	2.32716e-13	0	0	0	1.6017e-13	1.42672e-13	0	0	0	2.0621e-13	1.2059e-13	0	0	1.76499e-13	0	0	1.42677e-13	0	1.60172e-13	2.19825e-13	1.23833e-13	1.91808e-13	2.32715e-13	0	0	0	0	0	0	1.91815e-13
UAGCVT	29	35	1.15669e-11	0	1.42673e-13	1	0	0	0	0	1.23837e-13	0	0	0	0	2.1982e-13	0	0	0	2.32716e-13	0	0	0	1.6017e-13	1.42672e-13	0	0	0	2.0621e-13	1.2059e-13	0	0	1.76499e-13	0	0	1.42677e-13	0	1.60172e-13	2.19825e-13	1.23833e-13	1.91808e-13	2.32715e-13	0	0	0	0	0	0	1.91815e-13
DALAt2pp	29	35	1.15669e-11	0	1.42673e-13	1	0	0	0	0	1.23837e-13	0	0	0	0	2.1982e-13	0	0	0	2.32716e-13	0	0	0	1.6017e-13	1.42672e-13	0	0	0	2.0621e-13	1.2059e-13	0	0	1.76499e-13	0	0	1.42677e-13	0	1.60172e-13	2.19825e-13	1.23833e-13	1.91808e-13	2.32715e-13	0	0	0	0	0	0	1.91815e-13
PSD181	30	36	6.29463e-12	0	0	0	1.05938e-13	1	1.8258e-14	2.32136e-14	0	1.43021e-13	4.63831e-14	1.06792e-13	1.07859e-13	0	1.05407e-13	1.05091e-13	2.28754e-14	0	1.77872e-14	1.14823e-13	1.79724e-14	0	0	1.07856e-13	1.07757e-13	1.06546e-13	0	0	1.07073e-13	1.07329e-13	0	1.05753e-13	1.06003e-13	0	1.08211e-13	0	0	0	0	0	0	0	0	0	0	0	0
PSSA181	30	36	6.29463e-12	0	0	0	1.05938e-13	1	1.8258e-14	2.32136e-14	0	1.43021e-13	4.63831e-14	1.06792e-13	1.07859e-13	0	1.05407e-13	1.05091e-13	2.28754e-14	0	1.77872e-14	1.14823e-13	1.79724e-14	0	0	1.07856e-13	1.07757e-13	1.06546e-13	0	0	1.07073e-13	1.07329e-13	0	1.05753e-13	1.06003e-13	0	1.08211e-13	0	0	0	0	0	0	0	0	0	0	0	0
PE181abcpp	30	36	6.29463e-12	0	0	0	1.05938e-13	1	1.8258e-14	2.32136e-14	0	1.43021e-13	4.63831e-14	1.06792e-13	1.07859e-13	0	1.05407e-13	1.05091e-13	2.28754e-14	0	1.77872e-14	1.14823e-13	1.79724e-14	0	0	1.07856e-13	1.07757e-13	1.06546e-13	0	0	1.07073e-13	1.07329e-13	0	1.05753e-13	1.06003e-13	0	1.08211e-13	0	0	0	0	0	0	0	0	0	0	0	0
APG3PAT181	30	36	0	5.38283e-13	6.1843e-13	6.29462e-13	6.28328e-13	0.727878	3.65915e-13	3.997e-13	5.33371e-13	3.29385e-12	4.18161e-12	5.62664e-13	1.09251e-12	9.65472e-13	6.42596e-13	8.72998e-13	4.91531e-13	1.14379e-12	3.22989e-13	1.18316e-12	5.88439e-13	6.96998e-13	4.96164e-13	6.81277e-13	5.33764e-13	4.44638e-13	9.04483e-13	1.59817e-12	6.06214e-13	6.59377e-13	6.5009e-13	5.02595e-13	7.02035e-13	6.18178e-13	5.96647e-13	8.19161e-13	9.65136e-13	5.33659e-13	8.39303e-13	1.14385e-12	4.25322e-13	2.88478e-13	4.26195e-13	4.11283e-13	0.175071	0.0970504	8.38755e-13
ACPPAT181	30	36	0	5.38283e-13	6.1843e-13	6.29462e-13	6.28328e-13	0.727878	3.65915e-13	3.997e-13	5.33371e-13	3.29385e-12	4.18161e-12	5.62664e-13	1.09251e-12	9.65472e-13	6.42596e-13	8.72998e-13	4.91531e-13	1.14379e-12	3.22989e-13	1.18316e-12	5.88439e-13	6.96998e-13	4.96164e-13	6.81277e-13	5.33764e-13	4.44638e-13	9.04483e-13	1.59817e-12	6.06214e-13	6.59377e-13	6.5009e-13	5.02595e-13	7.02035e-13	6.18178e-13	5.96647e-13	8.19161e-13	9.65136e-13	5.33659e-13	8.39303e-13	1.14385e-12	4.25322e-13	2.88478e-13	4.26195e-13	4.11283e-13	0.175071	0.0970504	8.38755e-13
G3PAT181	30	36	2.95265e-10	0	0	0	0	0.727878	0	0	0	0	0	0	0	0	0	0	0	0	0	0	0	0	0	0	0	0	0	0	0	0	0	0	0	0	0	0	0	0	0	0	0	0	0	0	0.175071	0.0970504	0
AGPAT181	30	36	4.99023e-12	1.56811e-14	0	1.54488e-14	1.10085e-13	0.727878	6.6257e-15	0	0	1.55332e-13	3.11945e-14	1.87135e-14	2.50328e-13	0	7.16504e-14	2.49351e-13	0	0	6.3459e-15	1.16071e-13	6.49369e-15	0	0	1.11296e-13	1.9422e-14	0	0	2.05922e-16	1.10899e-13	0	0	7.05872e-14	2.48948e-13	0	0	0	0	0	0	0	0	0	0	0	0.175071	0.0970504	0
CTECOAI8	30	36	4.99023e-12	1.56811e-14	0	1.54488e-14	1.10085e-13	0.727878	6.6257e-15	0	0	1.55332e-13	3.11945e-14	1.87135e-14	2.50328e-13	0	7.16504e-14	2.49351e-13	0	0	6.3459e-15	1.16071e-13	6.49369e-15	0	0	1.11296e-13	1.9422e-14	0	0	2.05922e-16	1.10899e-13	0	0	7.05872e-14	2.48948e-13	0	0	0	0	0	0	0	0	0	0	0	0.175071	0.0970504	0
AACPS5	30	36	4.99023e-12	1.56811e-14	0	1.54488e-14	1.10085e-13	0.727878	6.6257e-15	0	0	1.55332e-13	3.11945e-14	1.87135e-14	2.50328e-13	0	7.16504e-14	2.49351e-13	0	0	6.3459e-15	1.16071e-13	6.49369e-15	0	0	1.11296e-13	1.9422e-14	0	0	2.05922e-16	1.10899e-13	0	0	7.05872e-14	2.48948e-13	0	0	0	0	0	0	0	0	0	0	0	0.175071	0.0970504	0
FACOAE181	30	36	4.99023e-12	1.56811e-14	0	1.54488e-14	1.10085e-13	0.727878	6.6257e-15	0	0	1.55332e-13	3.11945e-14	1.87135e-14	2.50328e-13	0	7.16504e-14	2.49351e-13	0	0	6.3459e-15	1.16071e-13	6.49369e-15	0	0	1.11296e-13	1.9422e-14	0	0	2.05922e-16	1.10899e-13	0	0	7.05872e-14	2.48948e-13	0	0	0	0	0	0	0	0	0	0	0	0.175071	0.0970504	0
DASYN181	30	36	4.99023e-12	1.56811e-14	0	1.54488e-14	1.10085e-13	0.727878	6.6257e-15	0	0	1.55332e-13	3.11945e-14	1.87135e-14	2.50328e-13	0	7.16504e-14	2.49351e-13	0	0	6.3459e-15	1.16071e-13	6.49369e-15	0	0	1.11296e-13	1.9422e-14	0	0	2.05922e-16	1.10899e-13	0	0	7.05872e-14	2.48948e-13	0	0	0	0	0	0	0	0	0	0	0	0.175071	0.0970504	0
ACACT8r	30	36	7.19206e-08	2.70723e-10	1.42623e-09	2.01024e-09	0	0.602274	1.03039e-09	0	0	0	0	1.70562e-09	1.42888e-09	2.70381e-10	2.16252e-09	0	0.125604	0	4.36155e-10	0	1.65209e-09	1.12603e-09	0	9.52509e-10	0	0	1.79071e-10	0	2.29704e-09	0	0	0	1.41441e-09	1.87918e-09	7.71874e-10	1.37124e-10	1.33064e-10	1.74258e-09	1.52718e-09	7.21851e-10	0	0	1.56667e-09	0	0.144861	0.0803032	1.44496e-09
ECOAH8	30	36	4.80171e-12	1.11418e-14	0	1.06399e-14	5.18051e-14	0.602274	0	4.18298e-14	1.28999e-13	3.22467e-13	6.73904e-14	0	1.05433e-13	0	1.54364e-13	1.01597e-13	0.125604	0	0	0	0	0	0	0	0	0	0	1.33732e-13	0	0	0	1.54682e-13	1.02834e-13	0	0	0	0	0	0	0	0	3.19112e-14	0	3.19156e-14	0.144861	0.0803032	0
HACD8	30	36	0	9.70822e-11	9.61144e-11	9.67717e-11	9.57039e-11	0.602274	9.66728e-11	9.65794e-11	9.62978e-11	1.29141e-10	4.16975e-11	9.63765e-11	9.72663e-11	9.63241e-11	9.54444e-11	9.50776e-11	0.125604	9.63562e-11	9.62448e-11	1.03675e-10	9.64523e-11	9.61521e-11	9.6115e-11	9.74509e-11	9.73085e-11	9.60876e-11	9.62959e-11	9.66415e-11	9.67024e-11	9.68966e-11	9.62508e-11	9.52688e-11	9.58116e-11	9.61119e-11	9.76034e-11	9.61505e-11	9.63207e-11	9.63007e-11	9.62759e-11	9.63568e-11	9.63641e-11	9.63985e-11	9.63728e-11	9.64033e-11	0.144861	0.0803032	9.62704e-11
CLPNS181pp	31	38	8.19024e-11	9.91793e-14	1.1975e-13	9.95801e-14	0	0	0	0	1.03596e-13	0	0	0	0	1.85913e-13	0	0	0	1.96973e-13	0	0	0	1.34755e-13	1.19749e-13	0	0	0	1.7424e-13	2.07119e-13	0	0	1.4876e-13	0	0	1.19753e-13	0	1.34757e-13	1.85917e-13	1.03592e-13	1.61889e-13	1.96972e-13	0	0	0	0	0	1	1.61896e-13
PGPP181	31	37	3.95728e-12	0	1.87294e-15	0	0	0	0	0	1.86574e-15	3.26072e-13	8.00155e-14	0	2.04928e-13	1.87606e-15	1.83116e-13	2.0079e-13	0	1.86967e-15	0	0	0	1.87166e-15	1.87402e-15	0	0	0	1.87935e-15	5.28201e-16	0	0	1.87136e-15	1.81934e-13	2.02717e-13	1.86811e-15	0	1.8686e-15	1.86962e-15	1.87127e-15	1.87127e-15	1.87079e-15	2.17608e-14	7.89512e-14	2.18032e-14	7.89619e-14	0.643357	0.356643	1.86078e-15
PG181abcpp	31	37	3.95728e-12	0	1.87294e-15	0	0	0	0	0	1.86574e-15	3.26072e-13	8.00155e-14	0	2.04928e-13	1.87606e-15	1.83116e-13	2.0079e-13	0	1.86967e-15	0	0	0	1.87166e-15	1.87402e-15	0	0	0	1.87935e-15	5.28201e-16	0	0	1.87136e-15	1.81934e-13	2.02717e-13	1.86811e-15	0	1.8686e-15	1.86962e-15	1.87127e-15	1.87127e-15	1.87079e-15	2.17608e-14	7.89512e-14	2.18032e-14	7.89619e-14	0.643357	0.356643	1.86078e-15
PGSA181	31	37	3.95728e-12	0	1.87294e-15	0	0	0	0	0	1.86574e-15	3.26072e-13	8.00155e-14	0	2.04928e-13	1.87606e-15	1.83116e-13	2.0079e-13	0	1.86967e-15	0	0	0	1.87166e-15	1.87402e-15	0	0	0	1.87935e-15	5.28201e-16	0	0	1.87136e-15	1.81934e-13	2.02717e-13	1.86811e-15	0	1.8686e-15	1.86962e-15	1.87127e-15	1.87127e-15	1.87079e-15	2.17608e-14	7.89512e-14	2.18032e-14	7.89619e-14	0.643357	0.356643	1.86078e-15
GLYK	32	39	1.08706e-10	1.88502e-13	2.00333e-13	1.89021e-13	0	0	0	0	1.74965e-13	0	0	0	0	3.04226e-13	0	0	0	3.21593e-13	0	0	0	2.23895e-13	2.00332e-13	0	0	0	2.85898e-13	0	0	0	2.45885e-13	0	0	2.00337e-13	0	2.23897e-13	3.04232e-13	1.7496e-13	2.66502e-13	3.21592e-13	0	0.337371	0	0.310577	0	0.196283	2.66511e-13
GLYCtpp	32	39	1.72428e-10	1.88502e-13	2.00333e-13	1.89021e-13	0	0	0	0	1.74965e-13	0	0	0	0	3.04226e-13	0	0	0	3.21593e-13	0	0	0	2.23895e-13	2.00332e-13	0	0	0	2.85898e-13	0	0	0	2.45885e-13	0	0	2.00337e-13	0	2.23897e-13	3.04232e-13	1.7496e-13	2.66502e-13	3.21592e-13	0	0.337371	0	0.310577	0	0.196283	2.66511e-13
CLPNS160pp	32	41	0	0	0	0	6.69402e-18	3.51962e-18	3.61323e-18	3.2969e-18	0	0	0	0	0	0	0	0	3.40992e-18	0	0	5.84085e-18	3.49292e-18	0	0	6.27962e-18	0	0	0	0	7.08661e-18	0	0	0	0	0	0	0	0	0	0	0	3.34196e-18	1	3.44276e-18	0	3.63654e-18	0	0
PG160abcpp	32	40	5.26279e-12	8.0945e-16	2.15249e-15	1.37069e-15	1.07824e-13	0	6.11381e-14	0	2.15926e-15	0	0	0	0	2.14955e-15	0	0	0	2.15557e-15	6.18902e-14	9.32003e-14	6.16186e-14	2.15369e-15	2.15147e-15	1.04543e-13	0	2.46118e-13	2.14645e-15	0	1.05791e-13	8.50589e-14	2.15398e-15	0	0	2.15703e-15	2.43486e-13	2.15658e-15	2.15561e-15	2.15406e-15	2.15406e-15	2.15451e-15	0.643357	0.356643	1.13967e-13	4.27025e-14	1.14037e-13	2.10569e-15	2.16394e-15
PGSA160	32	40	5.26279e-12	8.0945e-16	2.15249e-15	1.37069e-15	1.07824e-13	0	6.11381e-14	0	2.15926e-15	0	0	0	0	2.14955e-15	0	0	0	2.15557e-15	6.18902e-14	9.32003e-14	6.16186e-14	2.15369e-15	2.15147e-15	1.04543e-13	0	2.46118e-13	2.14645e-15	0	1.05791e-13	8.50589e-14	2.15398e-15	0	0	2.15703e-15	2.43486e-13	2.15658e-15	2.15561e-15	2.15406e-15	2.15406e-15	2.15451e-15	0.643357	0.356643	1.13967e-13	4.27025e-14	1.14037e-13	2.10569e-15	2.16394e-15
PGPP160	32	40	5.26279e-12	8.0945e-16	2.15249e-15	1.37069e-15	1.07824e-13	0	6.11381e-14	0	2.15926e-15	0	0	0	0	2.14955e-15	0	0	0	2.15557e-15	6.18902e-14	9.32003e-14	6.16186e-14	2.15369e-15	2.15147e-15	1.04543e-13	0	2.46118e-13	2.14645e-15	0	1.05791e-13	8.50589e-14	2.15398e-15	0	0	2.15703e-15	2.43486e-13	2.15658e-15	2.15561e-15	2.15406e-15	2.15406e-15	2.15451e-15	0.643357	0.356643	1.13967e-13	4.27025e-14	1.14037e-13	2.10569e-15	2.16394e-15
PSSA161	33	42	1.89333e-11	0	0	0	1.27727e-13	2.89353e-14	6.67366e-14	1	0	1.72813e-13	5.53877e-14	1.28731e-13	1.29986e-13	0	1.27552e-13	1.27028e-13	2.86745e-14	0	6.61493e-14	1.38324e-13	6.64563e-14	0	0	1.30009e-13	1.29956e-13	1.28446e-13	0	0	1.29092e-13	1.29385e-13	0	1.27475e-13	1.27786e-13	0	1.30424e-13	0	0	0	0	0	0	0	0	0	0	0	0
PSD161	33	42	1.02514e-11	0	0	0	1.27727e-13	2.89353e-14	6.67366e-14	1	0	1.72813e-13	5.53877e-14	1.28731e-13	1.29986e-13	0	1.27552e-13	1.27028e-13	2.86745e-14	0	6.61493e-14	1.38324e-13	6.64563e-14	0	0	1.30009e-13	1.29956e-13	1.28446e-13	0	0	1.29092e-13	1.29385e-13	0	1.27475e-13	1.27786e-13	0	1.30424e-13	0	0	0	0	0	0	0	0	0	0	0	0
PE161abcpp	33	42	1.02284e-11	0	0	0	1.27727e-13	2.89353e-14	6.67366e-14	1	0	1.72813e-13	5.53877e-14	1.28731e-13	1.29986e-13	0	1.27552e-13	1.27028e-13	2.86745e-14	0	6.61493e-14	1.38324e-13	6.64563e-14	0	0	1.30009e-13	1.29956e-13	1.28446e-13	0	0	1.29092e-13	1.29385e-13	0	1.27475e-13	1.27786e-13	0	1.30424e-13	0	0	0	0	0	0	0	0	0	0	0	0
G3PAT161	33	42	2.77971e-10	0	0	0	0	0	0	0.727878	0	0	0	0	0	0	0	0	0	0	0	0	0	0	0	0	0	0	0	0	0	0	0	1.19166e-15	0	0	0	0	0	0	0	0	0	0	0.175071	0.0970504	0	0	0
ACPPAT161	33	42	0	1.29724e-12	1.44932e-12	1.19896e-12	1.22465e-12	9.26834e-13	9.98185e-13	0.727878	1.26379e-12	9.77788e-12	1.31961e-11	1.33224e-12	2.30192e-12	2.04733e-12	1.75713e-12	1.76379e-12	7.10065e-13	2.16834e-12	7.08128e-13	3.28356e-12	7.73799e-13	1.46291e-12	1.29489e-12	1.46832e-12	1.47259e-12	1.13334e-12	1.91259e-12	2.68311e-12	1.38601e-12	1.18575e-12	1.62521e-12	1.23762e-12	1.06828e-12	1.29391e-12	1.45849e-12	1.61702e-12	2.04627e-12	1.11009e-12	1.77256e-12	2.16852e-12	9.82764e-13	9.69965e-13	0.175071	0.0970504	8.2469e-13	9.1563e-13	1.77083e-12
APG3PAT161	33	42	0	1.29724e-12	1.44932e-12	1.19896e-12	1.22465e-12	9.26834e-13	9.98185e-13	0.727878	1.26379e-12	9.77788e-12	1.31961e-11	1.33224e-12	2.30192e-12	2.04733e-12	1.75713e-12	1.76379e-12	7.10065e-13	2.16834e-12	7.08128e-13	3.28356e-12	7.73799e-13	1.46291e-12	1.29489e-12	1.46832e-12	1.47259e-12	1.13334e-12	1.91259e-12	2.68311e-12	1.38601e-12	1.18575e-12	1.62521e-12	1.23762e-12	1.06828e-12	1.29391e-12	1.45849e-12	1.61702e-12	2.04627e-12	1.11009e-12	1.77256e-12	2.16852e-12	9.82764e-13	9.69965e-13	0.175071	0.0970504	8.2469e-13	9.1563e-13	1.77083e-12
AACPS4	33	42	3.71482e-11	8.38061e-14	1.17519e-13	8.40885e-14	0	0	0	0.727878	1.01664e-13	0	0	0	0	1.82449e-13	0	0	0	1.93302e-13	0	0	0	1.32244e-13	1.17518e-13	0	0	0	1.70995e-13	2.03358e-13	0	0	1.45988e-13	0	0	1.17521e-13	0	1.32246e-13	1.82452e-13	1.01662e-13	1.58872e-13	1.93302e-13	0	0	0.175071	0.0970504	0	8.44584e-14	1.58877e-13
FACOAE161	33	42	3.39577e-11	8.38061e-14	1.17519e-13	8.40885e-14	0	0	0	0.727878	1.01664e-13	0	0	0	0	1.82449e-13	0	0	0	1.93302e-13	0	0	0	1.32244e-13	1.17518e-13	0	0	0	1.70995e-13	2.03358e-13	0	0	1.45988e-13	0	0	1.17521e-13	0	1.32246e-13	1.82452e-13	1.01662e-13	1.58872e-13	1.93302e-13	0	0	0.175071	0.0970504	0	8.44584e-14	1.58877e-13
CTECOAI7	33	42	3.38369e-11	8.37615e-14	1.17519e-13	8.40626e-14	0	4.07233e-14	0	0.727878	1.01665e-13	0	0	0	0	1.82449e-13	0	0	0	1.93302e-13	0	0	0	1.32244e-13	1.17518e-13	0	0	0	1.70995e-13	2.03341e-13	0	0	1.45988e-13	0	0	1.17521e-13	0	1.32246e-13	1.82452e-13	1.01662e-13	1.58872e-13	1.93302e-13	0	0	0.175071	0.0970504	0	8.44568e-14	1.58877e-13
DASYN161	33	42	4.2222e-11	8.38061e-14	1.17519e-13	8.40885e-14	0	0	0	0.727878	1.01664e-13	0	0	0	0	1.82449e-13	0	0	0	1.93302e-13	0	0	0	1.32244e-13	1.17518e-13	0	0	0	1.70995e-13	2.03358e-13	0	0	1.45988e-13	0	0	1.17521e-13	0	1.32246e-13	1.82452e-13	1.01662e-13	1.58872e-13	1.93302e-13	0	0	0.175071	0.0970504	0	8.44584e-14	1.58877e-13
AGPAT161	33	42	4.56862e-11	8.38061e-14	1.17519e-13	8.40885e-14	0	0	0	0.727878	1.01664e-13	0	0	0	0	1.82449e-13	0	0	0	1.93302e-13	0	0	0	1.32244e-13	1.17518e-13	0	0	0	1.70995e-13	2.03358e-13	0	0	1.45988e-13	0	0	1.17521e-13	0	1.32246e-13	1.82452e-13	1.01662e-13	1.58872e-13	1.93302e-13	0	0	0.175071	0.0970504	0	8.44584e-14	1.58877e-13
CLPNS161pp	34	44	6.89082e-12	0	0	0	7.78125e-14	7.85309e-14	7.8617e-14	7.86306e-14	0	1.05039e-13	3.36227e-14	7.84109e-14	7.91827e-14	0	7.77266e-14	7.74222e-14	7.83986e-14	0	7.82523e-14	8.42178e-14	7.8457e-14	0	0	7.91742e-14	7.91712e-14	7.82319e-14	0	0	7.86225e-14	7.87956e-14	0	7.7654e-14	7.78718e-14	0	7.94445e-14	0	0	0	0	0	7.84083e-14	7.83803e-14	7.84104e-14	1	7.83875e-14	0	0
PG161abcpp	34	43	1.43159e-10	0	0	0	1.38173e-13	0	0	0	0	4.27845e-13	1.53224e-13	3.65733e-13	2.97953e-13	0	3.51114e-13	2.89905e-13	0	0	0	1.67495e-13	0	0	0	1.44639e-13	3.69192e-13	1.49777e-13	0	0	1.41876e-13	0	0	3.50144e-13	2.92593e-13	0	1.55309e-13	0	0	0	0	0	0	0	0.643357	0.356643	0	0	0
PGSA161	34	43	1.00232e-10	0	0	0	1.38173e-13	0	0	0	0	4.27845e-13	1.53224e-13	3.65733e-13	2.97953e-13	0	3.51114e-13	2.89905e-13	0	0	0	1.67495e-13	0	0	0	1.44639e-13	3.69192e-13	1.49777e-13	0	0	1.41876e-13	0	0	3.50144e-13	2.92593e-13	0	1.55309e-13	0	0	0	0	0	0	0	0.643357	0.356643	0	0	0
PGPP161	34	43	1.21532e-10	0	0	0	1.38173e-13	0	0	0	0	4.27845e-13	1.53224e-13	3.65733e-13	2.97953e-13	0	3.51114e-13	2.89905e-13	0	0	0	1.67495e-13	0	0	0	1.44639e-13	3.69192e-13	1.49777e-13	0	0	1.41876e-13	0	0	3.50144e-13	2.92593e-13	0	1.55309e-13	0	0	0	0	0	0	0	0.643357	0.356643	0	0	0
PSSA160	35	45	1.64143e-11	0	7.30155e-22	0	0	0	1	0	2.64917e-19	0	0	0	0	0	0	0	0	1.20721e-19	4.74603e-14	0	4.74496e-14	4.76392e-20	0	0	0	0	0	0	0	0	5.87069e-20	0	0	1.77893e-19	0	1.60123e-19	1.22399e-19	6.20371e-20	6.20363e-20	7.96424e-20	0	0	0	0	0	0	4.47422e-19
PSD160	35	45	7.75779e-12	0	7.30155e-22	0	0	0	1	0	2.64917e-19	0	0	0	0	0	0	0	0	1.20721e-19	4.74603e-14	0	4.74496e-14	4.76392e-20	0	0	0	0	0	0	0	0	5.87069e-20	0	0	1.77893e-19	0	1.60123e-19	1.22399e-19	6.20371e-20	6.20363e-20	7.96424e-20	0	0	0	0	0	0	4.47422e-19
PE160abcpp	35	45	3.79363e-13	0	7.30155e-22	0	0	0	1	0	2.64917e-19	0	0	0	0	0	0	0	0	1.20721e-19	4.74603e-14	0	4.74496e-14	4.76392e-20	0	0	0	0	0	0	0	0	5.87069e-20	0	0	1.77893e-19	0	1.60123e-19	1.22399e-19	6.20371e-20	6.20363e-20	7.96424e-20	0	0	0	0	0	0	4.47422e-19
APG3PAT160	35	45	7.30438e-12	0	0	8.74803e-14	4.87678e-13	5.86698e-14	0.727878	6.14328e-14	0	1.40012e-12	1.06569e-12	5.1189e-13	5.99613e-13	0	4.46026e-13	6.86149e-13	5.36552e-14	0	1.0312e-13	6.91391e-13	1.08425e-13	0	0	5.32334e-13	6.78074e-13	3.59821e-13	2.26004e-14	7.03487e-15	5.13149e-13	2.21592e-13	0	4.41715e-13	5.62169e-13	5.65153e-14	3.98511e-13	0	0	6.75059e-14	0	0	0.175071	0.0970504	2.65152e-13	1.72482e-14	1.22315e-13	0	0
ACPPAT160	35	45	7.30438e-12	0	0	8.74803e-14	4.87678e-13	5.86698e-14	0.727878	6.14328e-14	0	1.40012e-12	1.06569e-12	5.1189e-13	5.99613e-13	0	4.46026e-13	6.86149e-13	5.36552e-14	0	1.0312e-13	6.91391e-13	1.08425e-13	0	0	5.32334e-13	6.78074e-13	3.59821e-13	2.26004e-14	7.03487e-15	5.13149e-13	2.21592e-13	0	4.41715e-13	5.62169e-13	5.65153e-14	3.98511e-13	0	0	6.75059e-14	0	0	0.175071	0.0970504	2.65152e-13	1.72482e-14	1.22315e-13	0	0
G3PAT160	35	45	1.54367e-10	0	0	0	3.52051e-13	0	0.727878	0	0	1.07787e-13	0	3.70666e-13	1.21124e-13	0	1.65833e-13	1.36875e-13	0	0	0	4.369e-13	5.08431e-14	0	0	3.39511e-13	5.06241e-13	3.26647e-13	0	0	3.44882e-13	1.53579e-13	0	1.67296e-13	1.31784e-13	0	1.73372e-13	0	0	0	0	0	0.175071	0.0970504	3.01246e-14	0	3.02642e-14	0	0
DASYN160	35	45	1.07797e-11	0	0	0	2.59138e-13	1.37605e-13	0.727878	1.37597e-13	0	2.93435e-14	5.24394e-15	4.55002e-13	6.38447e-14	0	1.31026e-14	6.35286e-14	1.37571e-13	0	1.50931e-13	2.60131e-13	1.50967e-13	0	0	2.59318e-13	4.55127e-13	1.24994e-14	0	0	2.59306e-13	0	0	1.30776e-14	6.34953e-14	0	1.26603e-14	0	0	0	0	0	0.175071	0.0970504	7.43291e-14	0	7.43283e-14	0	0
FACOAE160	35	45	1.07797e-11	0	0	0	2.59138e-13	1.37605e-13	0.727878	1.37597e-13	0	2.93435e-14	5.24394e-15	4.55002e-13	6.38447e-14	0	1.31026e-14	6.35286e-14	1.37571e-13	0	1.50931e-13	2.60131e-13	1.50967e-13	0	0	2.59318e-13	4.55127e-13	1.24994e-14	0	0	2.59306e-13	0	0	1.30776e-14	6.34953e-14	0	1.26603e-14	0	0	0	0	0	0.175071	0.0970504	7.43291e-14	0	7.43283e-14	0	0
AACPS3	35	45	1.07797e-11	0	0	0	2.59138e-13	1.37605e-13	0.727878	1.37597e-13	0	2.93435e-14	5.24394e-15	4.55002e-13	6.38447e-14	0	1.31026e-14	6.35286e-14	1.37571e-13	0	1.50931e-13	2.60131e-13	1.50967e-13	0	0	2.59318e-13	4.55127e-13	1.24994e-14	0	0	2.59306e-13	0	0	1.30776e-14	6.34953e-14	0	1.26603e-14	0	0	0	0	0	0.175071	0.0970504	7.43291e-14	0	7.43283e-14	0	0
AGPAT160	35	45	1.07797e-11	0	0	0	2.59138e-13	1.37605e-13	0.727878	1.37597e-13	0	2.93435e-14	5.24394e-15	4.55002e-13	6.38447e-14	0	1.31026e-14	6.35286e-14	1.37571e-13	0	1.50931e-13	2.60131e-13	1.50967e-13	0	0	2.59318e-13	4.55127e-13	1.24994e-14	0	0	2.59306e-13	0	0	1.30776e-14	6.34953e-14	0	1.26603e-14	0	0	0	0	0	0.175071	0.0970504	7.43291e-14	0	7.43283e-14	0	0
MOAT	36	46	4.11193e-12	1	2.50606e-22	2.58469e-14	0	0	0	0	9.09254e-20	0	0	0	0	0	0	0	0	4.14341e-20	0	0	0	1.63509e-20	0	0	0	0	0	0	0	0	2.01495e-20	0	0	6.1057e-20	0	5.49577e-20	4.20101e-20	2.12925e-20	2.12923e-20	2.73351e-20	0	0	0	0	0	2.58547e-14	1.53565e-19
LPADSS	36	46	6.48426e-12	1	2.50606e-22	2.58469e-14	0	0	0	0	9.09254e-20	0	0	0	0	0	0	0	0	4.14341e-20	0	0	0	1.63509e-20	0	0	0	0	0	0	0	0	2.01495e-20	0	0	6.1057e-20	0	5.49577e-20	4.20101e-20	2.12925e-20	2.12923e-20	2.73351e-20	0	0	0	0	0	2.58547e-14	1.53565e-19
TDSK	36	46	1.94644e-12	1	2.50606e-22	2.58469e-14	0	0	0	0	9.09254e-20	0	0	0	0	0	0	0	0	4.14341e-20	0	0	0	1.63509e-20	0	0	0	0	0	0	0	0	2.01495e-20	0	0	6.1057e-20	0	5.49577e-20	4.20101e-20	2.12925e-20	2.12923e-20	2.73351e-20	0	0	0	0	0	2.58547e-14	1.53565e-19
KDOPS	36	46	2.06946e-13	1	2.50606e-22	2.58469e-14	0	0	0	0	9.09254e-20	0	0	0	0	0	0	0	0	4.14341e-20	0	0	0	1.63509e-20	0	0	0	0	0	0	0	0	2.01495e-20	0	0	6.1057e-20	0	5.49577e-20	4.20101e-20	2.12925e-20	2.12923e-20	2.73351e-20	0	0	0	0	0	2.58547e-14	1.53565e-19
USHD	36	46	2.06946e-13	1	2.50606e-22	2.58469e-14	0	0	0	0	9.09254e-20	0	0	0	0	0	0	0	0	4.14341e-20	0	0	0	1.63509e-20	0	0	0	0	0	0	0	0	2.01495e-20	0	0	6.1057e-20	0	5.49577e-20	4.20101e-20	2.12925e-20	2.12923e-20	2.73351e-20	0	0	0	0	0	2.58547e-14	1.53565e-19
KDOPP	36	46	2.06946e-13	1	2.50606e-22	2.58469e-14	0	0	0	0	9.09254e-20	0	0	0	0	0	0	0	0	4.14341e-20	0	0	0	1.63509e-20	0	0	0	0	0	0	0	0	2.01495e-20	0	0	6.1057e-20	0	5.49577e-20	4.20101e-20	2.12925e-20	2.12923e-20	2.73351e-20	0	0	0	0	0	2.58547e-14	1.53565e-19
A5PISO	36	46	2.06946e-13	1	2.50606e-22	2.58469e-14	0	0	0	0	9.09254e-20	0	0	0	0	0	0	0	0	4.14341e-20	0	0	0	1.63509e-20	0	0	0	0	0	0	0	0	2.01495e-20	0	0	6.1057e-20	0	5.49577e-20	4.20101e-20	2.12925e-20	2.12923e-20	2.73351e-20	0	0	0	0	0	2.58547e-14	1.53565e-19
KDOCT2	36	46	2.06946e-13	1	2.50606e-22	2.58469e-14	0	0	0	0	9.09254e-20	0	0	0	0	0	0	0	0	4.14341e-20	0	0	0	1.63509e-20	0	0	0	0	0	0	0	0	2.01495e-20	0	0	6.1057e-20	0	5.49577e-20	4.20101e-20	2.12925e-20	2.12923e-20	2.73351e-20	0	0	0	0	0	2.58547e-14	1.53565e-19
FACOAE120	36	46	2.06946e-13	1	2.50606e-22	2.58469e-14	0	0	0	0	9.09254e-20	0	0	0	0	0	0	0	0	4.14341e-20	0	0	0	1.63509e-20	0	0	0	0	0	0	0	0	2.01495e-20	0	0	6.1057e-20	0	5.49577e-20	4.20101e-20	2.12925e-20	2.12923e-20	2.73351e-20	0	0	0	0	0	2.58547e-14	1.53565e-19
UAGAAT	36	46	2.06946e-13	1	2.50606e-22	2.58469e-14	0	0	0	0	9.09254e-20	0	0	0	0	0	0	0	0	4.14341e-20	0	0	0	1.63509e-20	0	0	0	0	0	0	0	0	2.01495e-20	0	0	6.1057e-20	0	5.49577e-20	4.20101e-20	2.12925e-20	2.12923e-20	2.73351e-20	0	0	0	0	0	2.58547e-14	1.53565e-19
3OAR140	36	46	2.06946e-13	1	2.50606e-22	2.58469e-14	0	0	0	0	9.09254e-20	0	0	0	0	0	0	0	0	4.14341e-20	0	0	0	1.63509e-20	0	0	0	0	0	0	0	0	2.01495e-20	0	0	6.1057e-20	0	5.49577e-20	4.20101e-20	2.12925e-20	2.12923e-20	2.73351e-20	0	0	0	0	0	2.58547e-14	1.53565e-19
AACPS7	36	46	2.06946e-13	1	2.50606e-22	2.58469e-14	0	0	0	0	9.09254e-20	0	0	0	0	0	0	0	0	4.14341e-20	0	0	0	1.63509e-20	0	0	0	0	0	0	0	0	2.01495e-20	0	0	6.1057e-20	0	5.49577e-20	4.20101e-20	2.12925e-20	2.12923e-20	2.73351e-20	0	0	0	0	0	2.58547e-14	1.53565e-19
3OAS140	36	46	2.06946e-13	1	2.50606e-22	2.58469e-14	0	0	0	0	9.09254e-20	0	0	0	0	0	0	0	0	4.14341e-20	0	0	0	1.63509e-20	0	0	0	0	0	0	0	0	2.01495e-20	0	0	6.1057e-20	0	5.49577e-20	4.20101e-20	2.12925e-20	2.12923e-20	2.73351e-20	0	0	0	0	0	2.58547e-14	1.53565e-19
MOAT2	36	46	2.06946e-13	1	2.50606e-22	2.58469e-14	0	0	0	0	9.09254e-20	0	0	0	0	0	0	0	0	4.14341e-20	0	0	0	1.63509e-20	0	0	0	0	0	0	0	0	2.01495e-20	0	0	6.1057e-20	0	5.49577e-20	4.20101e-20	2.12925e-20	2.12923e-20	2.73351e-20	0	0	0	0	0	2.58547e-14	1.53565e-19
U23GAAT	36	46	2.06946e-13	1	2.50606e-22	2.58469e-14	0	0	0	0	9.09254e-20	0	0	0	0	0	0	0	0	4.14341e-20	0	0	0	1.63509e-20	0	0	0	0	0	0	0	0	2.01495e-20	0	0	6.1057e-20	0	5.49577e-20	4.20101e-20	2.12925e-20	2.12923e-20	2.73351e-20	0	0	0	0	0	2.58547e-14	1.53565e-19
UHGADA	36	46	2.06946e-13	1	2.50606e-22	2.58469e-14	0	0	0	0	9.09254e-20	0	0	0	0	0	0	0	0	4.14341e-20	0	0	0	1.63509e-20	0	0	0	0	0	0	0	0	2.01495e-20	0	0	6.1057e-20	0	5.49577e-20	4.20101e-20	2.12925e-20	2.12923e-20	2.73351e-20	0	0	0	0	0	2.58547e-14	1.53565e-19
ACCOAC	36	46	1.10171e-11	0.999974	2.58323e-05	4.23004e-15	5.01734e-14	3.68947e-13	1.45218e-13	3.6861e-13	0	0	0	5.25567e-16	0	0	0	0	3.69457e-13	0	1.46368e-13	2.86153e-14	1.45773e-13	0	0	4.54216e-14	0	2.58307e-13	0	0	4.74698e-14	2.32651e-13	0	0	0	0	2.54219e-13	0	0	0	0	0	1.79303e-13	1.32506e-13	1.79266e-13	1.32503e-13	1.79319e-13	5.3258e-15	0
MCOATA	36	46	1.23542e-11	0.999983	1.72217e-05	5.57829e-14	1.10309e-13	3.60083e-13	2.85737e-13	3.5948e-13	0	0	0	0	0	2.21514e-15	0	0	3.61139e-13	2.23224e-15	2.87908e-13	6.92466e-14	2.86907e-13	2.22692e-15	7.5716e-14	1.01267e-13	0	1.51022e-13	2.20634e-15	0	1.05e-13	2.91693e-13	2.22772e-15	0	0	7.57318e-14	1.4332e-13	2.23511e-15	2.23237e-15	0	2.22797e-15	2.22925e-15	2.0094e-13	6.77388e-14	2.00882e-13	6.77425e-14	2.01017e-13	5.78699e-14	2.25605e-15
FADRx	36	47	2.12835e-08	0.349452	6.58625e-10	5.02314e-10	2.8447e-10	0.0983089	0.168973	0.133331	4.79886e-10	3.99975e-10	7.61106e-11	5.60257e-10	1.24521e-10	1.53081e-10	6.47912e-10	1.75709e-10	0.0234312	5.56736e-10	1.60578e-10	2.37794e-10	0.0492985	5.26731e-10	4.55412e-10	0	7.07974e-10	6.14283e-10	3.70928e-10	2.65258e-10	3.2053e-10	4.83989e-10	2.06983e-10	2.36504e-11	4.36253e-10	0.000234712	3.4677e-10	0	0	2.83928e-10	0	1.83919e-11	0.0406419	0.0225298	0.0320692	0.0177775	0.0236455	0.0131079	0
ACACT5r	36	47	1.73895e-08	0.415544	4.84771e-10	1.28171e-10	3.87402e-10	0.0835014	0.143522	0.132123	0	4.59116e-10	1.03741e-10	2.46057e-10	1.17885e-10	1.94139e-10	1.99443e-10	2.35179e-10	0.0174142	3.22408e-11	3.59928e-10	3.91817e-10	0.0488519	4.45154e-10	2.10704e-10	0	4.0689e-10	2.47962e-10	2.12951e-10	0	3.85845e-10	1.75241e-10	2.11432e-10	4.22332e-10	4.91542e-11	2.67875e-10	1.44711e-10	0	0	4.1879e-10	4.53473e-10	4.00258e-11	0.0345203	0.0191363	0.0317787	0.0176165	0.020084	0.0111335	0
ACACT4r	36	47	1.737e-08	0.415544	6.8535e-11	3.93524e-10	3.68263e-11	0.0835014	0.143522	0.132123	4.22297e-11	0	7.62473e-11	1.50028e-10	6.99386e-11	8.60149e-11	0	4.36999e-10	0.0174142	8.14691e-11	4.02651e-10	0	0.0488519	2.53477e-10	2.06992e-10	0	2.39296e-10	2.21018e-10	3.93984e-10	1.9328e-10	3.06284e-10	3.70748e-10	2.94423e-11	4.21633e-10	4.18733e-10	0	1.89812e-10	0	0	0	2.27276e-11	0	0.0345203	0.0191363	0.0317787	0.0176165	0.020084	0.0111335	0
ACACT1r	36	47	1.77693e-08	0.415544	3.21911e-10	4.64778e-10	1.68909e-11	0.0835014	0.143522	0.132123	6.17519e-11	2.05445e-10	0	2.19656e-10	2.47563e-10	1.15366e-10	1.99213e-10	4.15025e-10	0.0174142	2.14887e-10	2.74618e-10	0	0.0488519	2.77998e-10	2.52457e-10	0	3.93479e-10	4.85059e-10	2.82408e-10	1.63504e-10	1.80614e-10	3.15497e-10	3.45862e-10	1.5809e-10	0	7.1195e-11	0	0	0	2.48253e-10	1.02107e-10	0	0.0345203	0.0191363	0.0317787	0.0176165	0.020084	0.0111335	0
ECOAH4	36	47	1.67294e-08	0.415544	3.93182e-10	3.78418e-10	1.38178e-10	0.0835014	0.143522	0.132123	2.71628e-10	3.27613e-10	5.54472e-12	5.66814e-11	1.72304e-10	1.94305e-10	2.68349e-10	1.36538e-10	0.0174142	3.15613e-10	1.72233e-10	2.24407e-10	0.0488519	2.66807e-10	4.1309e-10	0	1.59338e-10	2.9141e-10	7.09006e-11	4.06582e-10	0	1.57624e-10	0	2.45724e-10	0	0	4.59107e-10	0	0	2.10599e-11	1.9008e-10	0	0.0345203	0.0191363	0.0317787	0.0176165	0.020084	0.0111335	0
ECOAH3	36	47	1.56695e-08	0.415544	2.87024e-10	3.04605e-10	0	0.0835014	0.143522	0.132123	2.18218e-10	0	0	0	5.13194e-11	2.44043e-10	2.69559e-10	0	0.0174142	2.76137e-10	1.58842e-10	2.29741e-10	0.0488519	2.1503e-10	3.22647e-10	0	1.63236e-10	4.09492e-10	1.11201e-10	1.1933e-10	1.86686e-10	0	1.59772e-10	1.0218e-10	0	2.35387e-10	1.34032e-10	0	0	0	3.05002e-10	0	0.0345203	0.0191363	0.0317787	0.0176165	0.020084	0.0111335	0
ACACT3r	36	47	1.52382e-08	0.415544	0	0	0	0.0835014	0.143522	0.132123	0	6.93687e-11	1.84289e-10	1.7546e-10	0	1.17569e-10	2.55387e-10	6.56013e-11	0.0174142	2.03614e-10	0	1.65549e-11	0.0488519	1.71401e-10	3.11905e-10	0	0	2.90463e-10	0	1.73592e-10	2.07267e-10	2.70653e-11	4.14782e-10	3.07001e-10	2.53405e-10	2.81356e-10	2.34895e-10	0	0	0	1.00046e-10	0	0.0345203	0.0191363	0.0317787	0.0176165	0.020084	0.0111335	0
ECOAH5	36	47	1.57734e-08	0.415544	0	0	1.67445e-10	0.0835014	0.143522	0.132123	0	8.49655e-11	0	2.90538e-10	1.25305e-10	0	2.55646e-10	3.76673e-10	0.0174142	0	1.22559e-10	4.86065e-11	0.0488519	1.41407e-10	4.04104e-10	0	0	3.04602e-10	1.72639e-11	3.26334e-10	2.52221e-10	0	1.53838e-10	3.82126e-10	1.29227e-10	1.78086e-10	1.41516e-10	0	0	2.0849e-10	0	3.69487e-10	0.0345203	0.0191363	0.0317787	0.0176165	0.020084	0.0111335	0
ECOAH1	36	47	1.46366e-08	0.415544	0	8.78359e-11	1.88658e-10	0.0835014	0.143522	0.132123	2.11969e-10	2.99686e-10	1.92702e-10	6.82489e-11	4.47164e-10	1.39102e-11	3.46642e-10	3.5128e-10	0.0174142	3.617e-10	1.22251e-10	1.17576e-10	0.0488519	3.09173e-10	8.81692e-11	0	0	3.4532e-10	0	4.20088e-10	0	3.28486e-10	7.673e-11	2.25187e-10	9.76682e-11	0	8.70109e-13	0	0	4.35159e-10	3.79355e-10	4.42681e-10	0.0345203	0.0191363	0.0317787	0.0176165	0.020084	0.0111335	0
ACACT2r	36	47	1.46366e-08	0.415544	0	8.78359e-11	1.88658e-10	0.0835014	0.143522	0.132123	2.11969e-10	2.99686e-10	1.92702e-10	6.82489e-11	4.47164e-10	1.39102e-11	3.46642e-10	3.5128e-10	0.0174142	3.617e-10	1.22251e-10	1.17576e-10	0.0488519	3.09173e-10	8.81692e-11	0	0	3.4532e-10	0	4.20088e-10	0	3.28486e-10	7.673e-11	2.25187e-10	9.76682e-11	0	8.70109e-13	0	0	4.35159e-10	3.79355e-10	4.42681e-10	0.0345203	0.0191363	0.0317787	0.0176165	0.020084	0.0111335	0
ACOAD1fr	36	47	1.46366e-08	0.415544	0	8.78359e-11	1.88658e-10	0.0835014	0.143522	0.132123	2.11969e-10	2.99686e-10	1.92702e-10	6.82489e-11	4.47164e-10	1.39102e-11	3.46642e-10	3.5128e-10	0.0174142	3.617e-10	1.22251e-10	1.17576e-10	0.0488519	3.09173e-10	8.81692e-11	0	0	3.4532e-10	0	4.20088e-10	0	3.28486e-10	7.673e-11	2.25187e-10	9.76682e-11	0	8.70109e-13	0	0	4.35159e-10	3.79355e-10	4.42681e-10	0.0345203	0.0191363	0.0317787	0.0176165	0.020084	0.0111335	0
ECOAH2	36	47	1.44193e-08	0.415544	3.37356e-10	0	3.91665e-10	0.0835014	0.143522	0.132123	2.12248e-10	3.59519e-10	1.74358e-10	4.70556e-10	1.07971e-10	8.5269e-11	2.03917e-10	1.60487e-10	0.0174142	4.48869e-10	0	3.67668e-10	0.0488519	1.74736e-10	8.90348e-11	0	4.70412e-10	2.98329e-10	1.46309e-10	2.95342e-10	4.35954e-10	0	0	0	0	4.86878e-10	2.11864e-10	0	0	0	4.54692e-11	3.5996e-10	0.0345203	0.0191363	0.0317787	0.0176165	0.020084	0.0111335	0
ACOAD4f	36	47	1.41701e-08	0.415544	1.70102e-10	1.70912e-10	1.687e-10	0.0835014	0.143522	0.132123	1.70095e-10	2.27226e-10	7.33867e-11	1.69778e-10	1.71058e-10	1.70131e-10	1.6798e-10	1.67206e-10	0.0174142	1.70188e-10	1.6985e-10	1.82729e-10	0.0488519	1.70186e-10	1.70103e-10	0	1.71418e-10	1.69811e-10	1.70284e-10	1.70494e-10	1.70457e-10	1.71077e-10	1.70216e-10	1.67672e-10	1.68498e-10	1.70098e-10	1.72479e-10	0	0	1.701e-10	1.70188e-10	1.70189e-10	0.0345203	0.0191363	0.0317787	0.0176165	0.020084	0.0111335	0
HACD3	36	47	1.41701e-08	0.415544	1.70102e-10	1.70912e-10	1.687e-10	0.0835014	0.143522	0.132123	1.70095e-10	2.27226e-10	7.33867e-11	1.69778e-10	1.71058e-10	1.70131e-10	1.6798e-10	1.67206e-10	0.0174142	1.70188e-10	1.6985e-10	1.82729e-10	0.0488519	1.70186e-10	1.70103e-10	0	1.71418e-10	1.69811e-10	1.70284e-10	1.70494e-10	1.70457e-10	1.71077e-10	1.70216e-10	1.67672e-10	1.68498e-10	1.70098e-10	1.72479e-10	0	0	1.701e-10	1.70188e-10	1.70189e-10	0.0345203	0.0191363	0.0317787	0.0176165	0.020084	0.0111335	0
HACD2	36	47	1.41701e-08	0.415544	1.70102e-10	1.70912e-10	1.687e-10	0.0835014	0.143522	0.132123	1.70095e-10	2.27226e-10	7.33867e-11	1.69778e-10	1.71058e-10	1.70131e-10	1.6798e-10	1.67206e-10	0.0174142	1.70188e-10	1.6985e-10	1.82729e-10	0.0488519	1.70186e-10	1.70103e-10	0	1.71418e-10	1.69811e-10	1.70284e-10	1.70494e-10	1.70457e-10	1.71077e-10	1.70216e-10	1.67672e-10	1.68498e-10	1.70098e-10	1.72479e-10	0	0	1.701e-10	1.70188e-10	1.70189e-10	0.0345203	0.0191363	0.0317787	0.0176165	0.020084	0.0111335	0
HACD4	36	47	1.41701e-08	0.415544	1.70102e-10	1.70912e-10	1.687e-10	0.0835014	0.143522	0.132123	1.70095e-10	2.27226e-10	7.33867e-11	1.69778e-10	1.71058e-10	1.70131e-10	1.6798e-10	1.67206e-10	0.0174142	1.70188e-10	1.6985e-10	1.82729e-10	0.0488519	1.70186e-10	1.70103e-10	0	1.71418e-10	1.69811e-10	1.70284e-10	1.70494e-10	1.70457e-10	1.71077e-10	1.70216e-10	1.67672e-10	1.68498e-10	1.70098e-10	1.72479e-10	0	0	1.701e-10	1.70188e-10	1.70189e-10	0.0345203	0.0191363	0.0317787	0.0176165	0.020084	0.0111335	0
HACD5	36	47	1.41701e-08	0.415544	1.70102e-10	1.70912e-10	1.687e-10	0.0835014	0.143522	0.132123	1.70095e-10	2.27226e-10	7.33867e-11	1.69778e-10	1.71058e-10	1.70131e-10	1.6798e-10	1.67206e-10	0.0174142	1.70188e-10	1.6985e-10	1.82729e-10	0.0488519	1.70186e-10	1.70103e-10	0	1.71418e-10	1.69811e-10	1.70284e-10	1.70494e-10	1.70457e-10	1.71077e-10	1.70216e-10	1.67672e-10	1.68498e-10	1.70098e-10	1.72479e-10	0	0	1.701e-10	1.70188e-10	1.70189e-10	0.0345203	0.0191363	0.0317787	0.0176165	0.020084	0.0111335	0
ACOAD2f	36	47	1.41701e-08	0.415544	1.70102e-10	1.70912e-10	1.687e-10	0.0835014	0.143522	0.132123	1.70095e-10	2.27226e-10	7.33867e-11	1.69778e-10	1.71058e-10	1.70131e-10	1.6798e-10	1.67206e-10	0.0174142	1.70188e-10	1.6985e-10	1.82729e-10	0.0488519	1.70186e-10	1.70103e-10	0	1.71418e-10	1.69811e-10	1.70284e-10	1.70494e-10	1.70457e-10	1.71077e-10	1.70216e-10	1.67672e-10	1.68498e-10	1.70098e-10	1.72479e-10	0	0	1.701e-10	1.70188e-10	1.70189e-10	0.0345203	0.0191363	0.0317787	0.0176165	0.020084	0.0111335	0
ACOAD3f	36	47	1.41701e-08	0.415544	1.70102e-10	1.70912e-10	1.687e-10	0.0835014	0.143522	0.132123	1.70095e-10	2.27226e-10	7.33867e-11	1.69778e-10	1.71058e-10	1.70131e-10	1.6798e-10	1.67206e-10	0.0174142	1.70188e-10	1.6985e-10	1.82729e-10	0.0488519	1.70186e-10	1.70103e-10	0	1.71418e-10	1.69811e-10	1.70284e-10	1.70494e-10	1.70457e-10	1.71077e-10	1.70216e-10	1.67672e-10	1.68498e-10	1.70098e-10	1.72479e-10	0	0	1.701e-10	1.70188e-10	1.70189e-10	0.0345203	0.0191363	0.0317787	0.0176165	0.020084	0.0111335	0
HACD1	36	47	1.41701e-08	0.415544	1.70102e-10	1.70912e-10	1.687e-10	0.0835014	0.143522	0.132123	1.70095e-10	2.27226e-10	7.33867e-11	1.69778e-10	1.71058e-10	1.70131e-10	1.6798e-10	1.67206e-10	0.0174142	1.70188e-10	1.6985e-10	1.82729e-10	0.0488519	1.70186e-10	1.70103e-10	0	1.71418e-10	1.69811e-10	1.70284e-10	1.70494e-10	1.70457e-10	1.71077e-10	1.70216e-10	1.67672e-10	1.68498e-10	1.70098e-10	1.72479e-10	0	0	1.701e-10	1.70188e-10	1.70189e-10	0.0345203	0.0191363	0.0317787	0.0176165	0.020084	0.0111335	0
ACOAD5f	36	47	1.41701e-08	0.415544	1.70102e-10	1.70912e-10	1.687e-10	0.0835014	0.143522	0.132123	1.70095e-10	2.27226e-10	7.33867e-11	1.69778e-10	1.71058e-10	1.70131e-10	1.6798e-10	1.67206e-10	0.0174142	1.70188e-10	1.6985e-10	1.82729e-10	0.0488519	1.70186e-10	1.70103e-10	0	1.71418e-10	1.69811e-10	1.70284e-10	1.70494e-10	1.70457e-10	1.71077e-10	1.70216e-10	1.67672e-10	1.68498e-10	1.70098e-10	1.72479e-10	0	0	1.701e-10	1.70188e-10	1.70189e-10	0.0345203	0.0191363	0.0317787	0.0176165	0.020084	0.0111335	0
NDPK3	36	47	3.19905e-08	0.411181	1.19305e-09	2.94816e-09	6.63761e-10	0.0826248	0.142015	0.130736	0.00631657	6.53284e-10	0	2.26166e-10	0	4.12462e-10	0	9.38947e-10	0.0172314	9.11636e-10	1.07597e-09	0	0.048339	0.00203943	1.38811e-09	0	5.08158e-10	1.7394e-09	2.80247e-10	0	0	7.26567e-10	9.71066e-10	2.13547e-09	0	0	0	0	0	0	0	4.59453e-10	0.0341579	0.0189354	0.0314451	0.0174315	0.0198732	0.0110166	0
CYTK1	36	47	3.58674e-08	0.411181	1.75471e-09	2.97047e-09	5.37488e-10	0.0826248	0.142015	0.130736	0.00631657	7.2615e-10	2.34522e-10	5.41577e-10	0	5.4137e-10	5.36818e-10	5.34205e-10	0.0172314	5.4132e-10	5.40907e-10	0	0.048339	0.00203943	1.75472e-09	0	5.46819e-10	1.75412e-09	5.41347e-10	0	0	5.44723e-10	5.41352e-10	1.74916e-09	0	0	0	0	0	0	0	5.41324e-10	0.0341579	0.0189354	0.0314451	0.0174315	0.0198731	0.0110166	0
ACOAD7f	36	47	0	3.70192e-11	3.68563e-11	3.69008e-11	3.66581e-11	0.248648	0.427375	3.69384e-11	3.67607e-11	4.92401e-11	1.58969e-11	3.67914e-11	3.70311e-11	3.68572e-11	3.63873e-11	3.61967e-11	0.0518554	3.6809e-11	3.67075e-11	3.96971e-11	3.67866e-11	3.68321e-11	3.68566e-11	3.73242e-11	3.71467e-11	3.67875e-11	3.68703e-11	3.6643e-11	3.70388e-11	3.69717e-11	3.68172e-11	3.63209e-11	3.64766e-11	3.68554e-11	3.73654e-11	3.68315e-11	3.68559e-11	3.67618e-11	3.68032e-11	3.68092e-11	0.102794	0.0569834	3.67815e-11	3.6806e-11	0.0598054	0.033153	3.68011e-11
G3PD2	36	47	8.77278e-10	0	0	0	0	0.116763	0.200691	0.184752	0	0	0	0	0	0	0	0	0.0243508	0	0	0	0.0683111	0	0	0	0	0	0	0	0	0	0	0	0	0	0	0	0	0	0	0	0.0965417	0.0401383	0.0888742	0.0369504	0.0561681	0.0233525	0
ACACT6r	36	47	3.25447e-08	0	6.4102e-10	3.67875e-10	3.55419e-10	0.14287	0.245565	0.226062	6.23805e-10	3.09071e-10	1.84642e-10	2.45711e-10	0	6.4658e-10	6.35593e-10	3.27247e-10	0.0297955	5.12069e-10	6.46941e-10	8.35178e-11	0.0835852	6.04503e-10	1.08067e-10	0	9.09247e-11	7.71051e-10	0	0	0	0	1.89683e-10	7.22788e-10	7.61908e-10	2.40332e-10	4.19087e-10	0	0	7.85677e-10	1.3834e-10	0	0.059064	0.032742	0.0543731	0.0301416	0.0343636	0.0190494	0
ECOAH6	36	47	2.63841e-08	4.72127e-10	1.29508e-10	4.75853e-10	3.0512e-10	0.14287	0.245565	0.226062	1.39652e-10	4.85665e-10	3.42113e-10	2.71082e-10	5.06121e-10	1.73634e-10	3.03533e-10	6.64619e-10	0.0297955	2.02786e-10	6.83289e-11	1.95857e-10	0.0835852	5.75437e-10	0	0	5.53274e-10	0	5.18204e-10	4.3884e-10	0	5.85524e-10	2.56655e-10	2.38963e-10	7.74493e-10	4.45778e-10	6.89793e-10	0	0	0	1.38272e-10	2.72067e-10	0.059064	0.032742	0.0543731	0.0301416	0.0343636	0.0190494	0
HACD6	36	47	2.43462e-08	2.9006e-10	2.87873e-10	2.89132e-10	2.85821e-10	0.14287	0.245565	0.226062	2.87892e-10	3.85633e-10	1.24551e-10	2.8784e-10	2.90352e-10	2.8779e-10	2.85096e-10	2.83813e-10	0.0297955	2.87821e-10	2.8754e-10	3.09631e-10	0.0835852	2.87917e-10	2.87875e-10	0	2.90624e-10	2.87504e-10	2.87895e-10	2.88546e-10	2.88803e-10	2.89567e-10	2.88037e-10	2.84571e-10	2.86006e-10	2.87866e-10	2.92032e-10	0	0	2.879e-10	2.87972e-10	2.87823e-10	0.059064	0.032742	0.0543731	0.0301416	0.0343636	0.0190494	0
ACOAD6f	36	47	2.43462e-08	2.9006e-10	2.87873e-10	2.89132e-10	2.85821e-10	0.14287	0.245565	0.226062	2.87892e-10	3.85633e-10	1.24551e-10	2.8784e-10	2.90352e-10	2.8779e-10	2.85096e-10	2.83813e-10	0.0297955	2.87821e-10	2.8754e-10	3.09631e-10	0.0835852	2.87917e-10	2.87875e-10	0	2.90624e-10	2.87504e-10	2.87895e-10	2.88546e-10	2.88803e-10	2.89567e-10	2.88037e-10	2.84571e-10	2.86006e-10	2.87866e-10	2.92032e-10	0	0	2.879e-10	2.87972e-10	2.87823e-10	0.059064	0.032742	0.0543731	0.0301416	0.0343636	0.0190494	0
HACD7	36	47	2.28084e-12	4.45903e-11	4.43241e-11	4.44482e-11	4.38246e-11	0.161405	0.277423	0.25539	4.43559e-11	5.91084e-11	1.90836e-11	4.42413e-11	4.46136e-11	4.42384e-11	4.36828e-11	4.36118e-11	0.0336609	4.4252e-11	4.41917e-11	4.74728e-11	4.42867e-11	4.43341e-11	4.43244e-11	4.46242e-11	4.46678e-11	4.41986e-11	4.4207e-11	4.42757e-11	4.42815e-11	4.44317e-11	4.42664e-11	4.36023e-11	4.39478e-11	4.4323e-11	4.48923e-11	4.43333e-11	4.42368e-11	4.43572e-11	4.42392e-11	4.42523e-11	0.0667265	0.0369897	0.061427	0.0340519	0.0388216	0.0215207	4.42367e-11
ACACT7r	36	47	1.87357e-08	0	0	0	1.58773e-10	0.161405	0.277423	0.25539	6.04626e-10	1.30007e-10	2.41143e-10	2.72937e-10	2.88168e-10	2.7512e-10	3.38446e-10	4.95979e-10	0.0336609	0	3.73308e-12	0	3.95964e-10	2.21812e-10	3.94118e-10	0	0	2.33081e-10	0	1.95336e-10	5.29103e-10	4.7077e-10	0	1.01337e-10	2.52847e-10	0	1.32047e-10	0	0	3.79254e-10	4.28235e-10	0	0.0667265	0.0369897	0.061427	0.0340519	0.0388216	0.0215207	0
ECOAH7	36	47	1.75009e-08	6.18062e-10	0	0	4.62589e-10	0.161405	0.277423	0.25539	8.02553e-11	4.7419e-10	0	4.60582e-10	0	0	4.41471e-11	1.94881e-10	0.0336609	3.43263e-10	0	2.04405e-10	2.00219e-10	0	5.1566e-10	0	0	0	0	3.1666e-10	4.46011e-10	6.3072e-10	0	6.57682e-11	0	5.28536e-10	0	2.31747e-10	0	2.03509e-10	5.34833e-10	2.66012e-10	0.0667265	0.0369897	0.061427	0.0340519	0.0388216	0.0215207	2.59247e-10
TRPAS2	37	48	7.69917e-12	0	0	0	1.47746e-13	0	2.80975e-15	0	0	2.00195e-13	6.40869e-14	1.48913e-13	1.50362e-13	0	1.47403e-13	1.46836e-13	0	0	2.15194e-15	1.59998e-13	2.47091e-15	0	0	1.50413e-13	1.50341e-13	1	0	0	1.4933e-13	2.24854e-14	0	1.47517e-13	1.47886e-13	0	1.97668e-13	0	0	0	0	0	0	0	0	0	0	0	0
ANS	37	48	9.6072e-12	0	0	0	1.47746e-13	0	2.80975e-15	0	0	2.00195e-13	6.40869e-14	1.48913e-13	1.50362e-13	0	1.47403e-13	1.46836e-13	0	0	2.15194e-15	1.59998e-13	2.47091e-15	0	0	1.50413e-13	1.50341e-13	1	0	0	1.4933e-13	2.24854e-14	0	1.47517e-13	1.47886e-13	0	1.97668e-13	0	0	0	0	0	0	0	0	0	0	0	0
PRAIi	37	48	9.60743e-12	0	0	0	1.47746e-13	0	2.80975e-15	0	0	2.00195e-13	6.40869e-14	1.48913e-13	1.50362e-13	0	1.47403e-13	1.46836e-13	0	0	2.15194e-15	1.59998e-13	2.47091e-15	0	0	1.50413e-13	1.50341e-13	1	0	0	1.4933e-13	2.24854e-14	0	1.47517e-13	1.47886e-13	0	1.97668e-13	0	0	0	0	0	0	0	0	0	0	0	0
IGPS	37	48	1.07394e-11	0	0	0	1.47746e-13	0	2.80975e-15	0	0	2.00195e-13	6.40869e-14	1.48913e-13	1.50362e-13	0	1.47403e-13	1.46836e-13	0	0	2.15194e-15	1.59998e-13	2.47091e-15	0	0	1.50413e-13	1.50341e-13	1	0	0	1.4933e-13	2.24854e-14	0	1.47517e-13	1.47886e-13	0	1.97668e-13	0	0	0	0	0	0	0	0	0	0	0	0
ANPRT	37	48	1.03967e-11	0	0	0	1.47746e-13	0	2.80975e-15	0	0	2.00195e-13	6.40869e-14	1.48913e-13	1.50362e-13	0	1.47403e-13	1.46836e-13	0	0	2.15194e-15	1.59998e-13	2.47091e-15	0	0	1.50413e-13	1.50341e-13	1	0	0	1.4933e-13	2.24854e-14	0	1.47517e-13	1.47886e-13	0	1.97668e-13	0	0	0	0	0	0	0	0	0	0	0	0
TRPS3	37	48	1.0269e-11	0	0	0	1.47746e-13	0	2.80975e-15	0	0	2.00195e-13	6.40869e-14	1.48913e-13	1.50362e-13	0	1.47403e-13	1.46836e-13	0	0	2.15194e-15	1.59998e-13	2.47091e-15	0	0	1.50413e-13	1.50341e-13	1	0	0	1.4933e-13	2.24854e-14	0	1.47517e-13	1.47886e-13	0	1.97668e-13	0	0	0	0	0	0	0	0	0	0	0	0
PPND	38	49	9.65805e-12	1.41927e-13	2.47872e-13	1.42028e-13	0	5.88174e-14	1.68121e-13	5.87822e-14	1.73442e-13	0	0	0	2.44671e-14	5.47281e-14	0	2.53635e-14	5.88816e-14	0.000501096	1.6826e-13	0	1.68193e-13	1.63205e-13	2.47872e-13	0	0	0	0	0	0	0.999499	0	0	2.53235e-14	2.47873e-13	0	1.63206e-13	5.47292e-14	1.73441e-13	0	0	1.08191e-13	0	1.08188e-13	0	1.08194e-13	1.42161e-13	0
TYRTA	38	49	9.65805e-12	1.41927e-13	2.47872e-13	1.42028e-13	0	5.88174e-14	1.68121e-13	5.87822e-14	1.73442e-13	0	0	0	2.44671e-14	5.47281e-14	0	2.53635e-14	5.88816e-14	0.000501096	1.6826e-13	0	1.68193e-13	1.63205e-13	2.47872e-13	0	0	0	0	0	0	0.999499	0	0	2.53235e-14	2.47873e-13	0	1.63206e-13	5.47292e-14	1.73441e-13	0	0	1.08191e-13	0	1.08188e-13	0	1.08194e-13	1.42161e-13	0
PPNDH	38	50	3.33067e-16	0	0	0	0	0	0	0	0	0	0	0	0	0	0	0	0	0	0	0	0	0	0	0	0	0	0	0	1	0	0	0	2.27256e-18	0	0	0	0	0	0	0	0	0	0	0	0	0	0
PHETA1	38	50	3.33067e-16	0	0	0	0	0	0	0	0	0	0	0	0	0	0	0	0	0	0	0	0	0	0	0	0	0	0	0	1	0	0	0	2.27256e-18	0	0	0	0	0	0	0	0	0	0	0	0	0	0
CHORM	38	51	1.11157e-11	0	0	0	1.88789e-13	0	0	0	0	4.87262e-13	1.31165e-13	1.83121e-13	3.51744e-13	0	3.00662e-13	3.44697e-13	0	0.000221517	0	2.13818e-13	0	0	0	1.942e-13	1.86041e-13	0	0	1.65026e-13	0.557935	0.441843	0	3.00123e-13	3.47311e-13	0	1.65838e-15	0	0	0	0	0	0	0	0	0	0	0	0
PSCVT	38	51	5.39925e-09	0	0	0	0	0	0	6.22125e-11	0.000191828	0	2.54922e-11	0	7.94322e-11	3.89372e-11	1.011e-10	1.08752e-10	0	0.000191828	1.19226e-10	0	1.06812e-11	0	0	0	1.24295e-10	0.133259	0	0	0.483157	0.382625	0	3.21916e-11	4.27197e-12	1.23647e-10	0	5.51039e-11	1.18676e-10	0.000191828	0.000191828	0.000191828	0	0	1.52645e-11	5.32267e-11	1.52711e-10	3.16755e-11	1.40428e-10
CHORS	38	51	5.39925e-09	0	0	0	0	0	0	6.22125e-11	0.000191828	0	2.54922e-11	0	7.94322e-11	3.89372e-11	1.011e-10	1.08752e-10	0	0.000191828	1.19226e-10	0	1.06812e-11	0	0	0	1.24295e-10	0.133259	0	0	0.483157	0.382625	0	3.21916e-11	4.27197e-12	1.23647e-10	0	5.51039e-11	1.18676e-10	0.000191828	0.000191828	0.000191828	0	0	1.52645e-11	5.32267e-11	1.52711e-10	3.16755e-11	1.40428e-10
SHKK	38	51	5.39925e-09	0	0	0	0	0	0	6.22125e-11	0.000191828	0	2.54922e-11	0	7.94322e-11	3.89372e-11	1.011e-10	1.08752e-10	0	0.000191828	1.19226e-10	0	1.06812e-11	0	0	0	1.24295e-10	0.133259	0	0	0.483157	0.382625	0	3.21916e-11	4.27197e-12	1.23647e-10	0	5.51039e-11	1.18676e-10	0.000191828	0.000191828	0.000191828	0	0	1.52645e-11	5.32267e-11	1.52711e-10	3.16755e-11	1.40428e-10
DHQTi	38	51	5.39925e-09	0	0	0	0	0	0	6.22125e-11	0.000191828	0	2.54922e-11	0	7.94322e-11	3.89372e-11	1.011e-10	1.08752e-10	0	0.000191828	1.19226e-10	0	1.06812e-11	0	0	0	1.24295e-10	0.133259	0	0	0.483157	0.382625	0	3.21916e-11	4.27197e-12	1.23647e-10	0	5.51039e-11	1.18676e-10	0.000191828	0.000191828	0.000191828	0	0	1.52645e-11	5.32267e-11	1.52711e-10	3.16755e-11	1.40428e-10
DDPA	38	51	5.39925e-09	0	0	0	0	0	0	6.22125e-11	0.000191828	0	2.54922e-11	0	7.94322e-11	3.89372e-11	1.011e-10	1.08752e-10	0	0.000191828	1.19226e-10	0	1.06812e-11	0	0	0	1.24295e-10	0.133259	0	0	0.483157	0.382625	0	3.21916e-11	4.27197e-12	1.23647e-10	0	5.51039e-11	1.18676e-10	0.000191828	0.000191828	0.000191828	0	0	1.52645e-11	5.32267e-11	1.52711e-10	3.16755e-11	1.40428e-10
SHK3Dr	38	51	5.39925e-09	0	0	0	0	0	0	6.22125e-11	0.000191828	0	2.54922e-11	0	7.94322e-11	3.89372e-11	1.011e-10	1.08752e-10	0	0.000191828	1.19226e-10	0	1.06812e-11	0	0	0	1.24295e-10	0.133259	0	0	0.483157	0.382625	0	3.21916e-11	4.27197e-12	1.23647e-10	0	5.51039e-11	1.18676e-10	0.000191828	0.000191828	0.000191828	0	0	1.52645e-11	5.32267e-11	1.52711e-10	3.16755e-11	1.40428e-10
DHQS	38	51	5.39925e-09	0	0	0	0	0	0	6.22125e-11	0.000191828	0	2.54922e-11	0	7.94322e-11	3.89372e-11	1.011e-10	1.08752e-10	0	0.000191828	1.19226e-10	0	1.06812e-11	0	0	0	1.24295e-10	0.133259	0	0	0.483157	0.382625	0	3.21916e-11	4.27197e-12	1.23647e-10	0	5.51039e-11	1.18676e-10	0.000191828	0.000191828	0.000191828	0	0	1.52645e-11	5.32267e-11	1.52711e-10	3.16755e-11	1.40428e-10
ASNS2	55	79	6.59395e-12	0	0	0	5.82477e-14	0	1.55246e-15	0	0	3.99166e-13	1.29277e-13	8.98301e-14	1.70558e-13	0	3.20834e-13	1.92196e-13	0	0	2.25516e-16	8.29614e-14	8.6895e-16	0	0	6.3664e-14	9.27198e-14	3.65149e-14	0	8.53387e-16	6.13431e-14	1.91146e-14	0	3.31076e-13	1.65019e-13	0	4.12144e-14	0	0	0	0	0	0	0	0	0	0	0	0
DHFR	39	52	1.24376e-08	9.87268e-11	0	9.84109e-11	9.71484e-11	9.80439e-11	9.81374e-11	9.81534e-11	9.80458e-11	1.3128e-10	4.24121e-11	9.76818e-11	9.88373e-11	9.8184e-11	9.70816e-11	9.66109e-11	9.78442e-11	9.80205e-11	0.987668	1.05256e-10	9.79132e-11	9.80602e-11	9.80578e-11	9.89253e-11	9.86298e-11	9.77017e-11	9.81132e-11	9.79531e-11	9.81638e-11	9.83458e-11	9.81592e-11	9.69032e-11	9.73578e-11	9.80547e-11	9.92435e-11	9.80585e-11	9.81806e-11	0.0041107	0.0041107	0.0041107	9.79807e-11	9.80483e-11	9.79895e-11	9.80532e-11	9.79696e-11	9.79972e-11	9.806e-11
DTMPK	39	52	5.08482e-13	0	0	0	0	0	1.53415e-14	0	0	0	0	0	0	0	0	0	0	0	1	0	1.53501e-14	0	0	0	0	0	0	1.92763e-13	0	0	0	0	0	0	0	0	0	0	0	0	0	0	0	0	0	0	0
PYNP2r	39	52	5.08482e-13	0	0	0	0	0	1.53415e-14	0	0	0	0	0	0	0	0	0	0	0	1	0	1.53501e-14	0	0	0	0	0	0	1.92763e-13	0	0	0	0	0	0	0	0	0	0	0	0	0	0	0	0	0	0	0
NDPK4	39	52	5.08482e-13	0	0	0	0	0	1.53415e-14	0	0	0	0	0	0	0	0	0	0	0	1	0	1.53501e-14	0	0	0	0	0	0	1.92763e-13	0	0	0	0	0	0	0	0	0	0	0	0	0	0	0	0	0	0	0
NTD2	39	52	5.08482e-13	0	0	0	0	0	1.53415e-14	0	0	0	0	0	0	0	0	0	0	0	1	0	1.53501e-14	0	0	0	0	0	0	1.92763e-13	0	0	0	0	0	0	0	0	0	0	0	0	0	0	0	0	0	0	0
TMDS	39	52	5.08482e-13	0	0	0	0	0	1.53415e-14	0	0	0	0	0	0	0	0	0	0	0	1	0	1.53501e-14	0	0	0	0	0	0	1.92763e-13	0	0	0	0	0	0	0	0	0	0	0	0	0	0	0	0	0	0	0
DURIPP	39	52	5.08482e-13	0	0	0	0	0	1.53415e-14	0	0	0	0	0	0	0	0	0	0	0	1	0	1.53501e-14	0	0	0	0	0	0	1.92763e-13	0	0	0	0	0	0	0	0	0	0	0	0	0	0	0	0	0	0	0
DURIK1	39	52	5.08482e-13	0	0	0	0	0	1.53415e-14	0	0	0	0	0	0	0	0	0	0	0	1	0	1.53501e-14	0	0	0	0	0	0	1.92763e-13	0	0	0	0	0	0	0	0	0	0	0	0	0	0	0	0	0	0	0
POR5	40	53	5.2942e-08	0	1.0119e-09	0	0	1.01033e-09	1.00979e-09	1.00972e-09	0.00810359	8.25546e-10	0	0	1.00647e-09	0	1.01621e-09	1.01887e-09	1.01144e-09	0	0.243379	9.70142e-10	1.01104e-09	0	0	0	0	0	1.01194e-09	0	0	0	0	1.0172e-09	0	1.01192e-09	0	0	0	0	1.01205e-09	0	0	0	0	1.01175e-09	1.0115e-09	0	1.01209e-09
RNTR3c2	40	54	3.33067e-16	0	0	0	0	0	0	0	0	0	0	0	0	0	0	3.84829e-18	0	0	0	0	0	0	0	0	0	0	0	0	0	0	0	0	0	0	0	0	0	0	0	0	0	0	0	0	0	0	0
ALATA_L	41	55	0.000994239	0	0	0.0806616	0	0	0	0	0	0	0	0	0	0	0	0	0	0	0	0	0	0	0	0	0	0	0	0	0	0	0	0	0	0	0	0	0	0	0	0	0	0	0	0	0	0	0
VALTA	41	55	0.000564327	0	0	0.0457931	0	0	0	0	0	0	0	0	0	0	0	0	0	0	0	0	0	0	0	0	0	0	0	0	0	0	0	0	0	0	0	0	0	0	0	0	0	0	0	0	0	0	0
KARA1	42	56	6.42792e-09	7.22012e-11	2.21243e-10	1.584e-10	1.05617e-10	2.54271e-11	0	1.00145e-10	0	9.68268e-11	4.76574e-11	8.20527e-11	0	2.10169e-12	4.46755e-11	7.27044e-11	0	5.17575e-11	6.38693e-12	0.524463	0	0.000203797	1.25217e-10	0	8.70253e-11	2.00548e-10	1.07325e-10	0	0	6.78238e-11	0	1.80521e-10	0	0	0	0	0	0	0	1.10368e-10	1.0531e-10	0	0	0	0	0	0
ACLS	42	56	6.42792e-09	7.22012e-11	2.21243e-10	1.584e-10	1.05617e-10	2.54271e-11	0	1.00145e-10	0	9.68268e-11	4.76574e-11	8.20527e-11	0	2.10169e-12	4.46755e-11	7.27044e-11	0	5.17575e-11	6.38693e-12	0.524463	0	0.000203797	1.25217e-10	0	8.70253e-11	2.00548e-10	1.07325e-10	0	0	6.78238e-11	0	1.80521e-10	0	0	0	0	0	0	0	1.10368e-10	1.0531e-10	0	0	0	0	0	0
DHAD1	42	56	6.42792e-09	7.22012e-11	2.21243e-10	1.584e-10	1.05617e-10	2.54271e-11	0	1.00145e-10	0	9.68268e-11	4.76574e-11	8.20527e-11	0	2.10169e-12	4.46755e-11	7.27044e-11	0	5.17575e-11	6.38693e-12	0.524463	0	0.000203797	1.25217e-10	0	8.70253e-11	2.00548e-10	1.07325e-10	0	0	6.78238e-11	0	1.80521e-10	0	0	0	0	0	0	0	1.10368e-10	1.0531e-10	0	0	0	0	0	0
LEUTAi	42	56	0	0	0	0	0	0	0	0	0	0	0	0	0	0	0	0	0	0	0	1	0	0	0	0	0	0	0	0	0	0	0	0	0	0	0	0	0	0	0	0	0	0	0	0	0	0	0
IPMD	42	56	0	0	0	0	0	0	0	0	0	0	0	0	0	0	0	0	0	0	0	1	0	0	0	0	0	0	0	0	0	0	0	0	0	0	0	0	0	0	0	0	0	0	0	0	0	0	0
IPPS	42	56	0	0	0	0	0	0	0	0	0	0	0	0	0	0	0	0	0	0	0	1	0	0	0	0	0	0	0	0	0	0	0	0	0	0	0	0	0	0	0	0	0	0	0	0	0	0	0
OMCDC	42	56	0	0	0	0	0	0	0	0	0	0	0	0	0	0	0	0	0	0	0	1	0	0	0	0	0	0	0	0	0	0	0	0	0	0	0	0	0	0	0	0	0	0	0	0	0	0	0
IPPMIb	42	56	0	0	0	0	0	0	0	0	0	0	0	0	0	0	0	0	0	0	0	1	0	0	0	0	0	0	0	0	0	0	0	0	0	0	0	0	0	0	0	0	0	0	0	0	0	0	0
IPPMIa	42	56	0	0	0	0	0	0	0	0	0	0	0	0	0	0	0	0	0	0	0	1	0	0	0	0	0	0	0	0	0	0	0	0	0	0	0	0	0	0	0	0	0	0	0	0	0	0	0
CBMKr	43	57	8.26849e-09	1.65753e-10	0	0	0	0	0	1.654e-10	0	2.98458e-11	7.15143e-11	1.65129e-10	0.520385	0	3.55199e-10	0	0	0	0.0299416	0	0	0	0	0	0	0	3.55816e-10	1.64857e-10	0	0	0	0.222876	0.195906	0	0	0	0	1.64383e-10	0	1.64215e-10	0	0	1.64877e-10	0	0	3.56022e-10	0
AGPR	43	57	2.93432e-13	0	2.33057e-21	0	1.57258e-16	0	0	0	8.45582e-19	0	0	0	1	0	3.53599e-14	1.73325e-14	0	3.85326e-19	2.50742e-17	0	0	1.52059e-19	0	0	0	2.9742e-17	0	0	0	0	1.87385e-19	7.65672e-14	0	5.67814e-19	0	5.11092e-19	3.90683e-19	1.98015e-19	1.98012e-19	2.54209e-19	0	0	0	0	0	0	1.42812e-18
ARGSL	43	57	2.93432e-13	0	2.33057e-21	0	1.57258e-16	0	0	0	8.45582e-19	0	0	0	1	0	3.53599e-14	1.73325e-14	0	3.85326e-19	2.50742e-17	0	0	1.52059e-19	0	0	0	2.9742e-17	0	0	0	0	1.87385e-19	7.65672e-14	0	5.67814e-19	0	5.11092e-19	3.90683e-19	1.98015e-19	1.98012e-19	2.54209e-19	0	0	0	0	0	0	1.42812e-18
ARGSS	43	57	2.93432e-13	0	2.33057e-21	0	1.57258e-16	0	0	0	8.45582e-19	0	0	0	1	0	3.53599e-14	1.73325e-14	0	3.85326e-19	2.50742e-17	0	0	1.52059e-19	0	0	0	2.9742e-17	0	0	0	0	1.87385e-19	7.65672e-14	0	5.67814e-19	0	5.11092e-19	3.90683e-19	1.98015e-19	1.98012e-19	2.54209e-19	0	0	0	0	0	0	1.42812e-18
OCBT	43	57	2.93432e-13	0	2.33057e-21	0	1.57258e-16	0	0	0	8.45582e-19	0	0	0	1	0	3.53599e-14	1.73325e-14	0	3.85326e-19	2.50742e-17	0	0	1.52059e-19	0	0	0	2.9742e-17	0	0	0	0	1.87385e-19	7.65672e-14	0	5.67814e-19	0	5.11092e-19	3.90683e-19	1.98015e-19	1.98012e-19	2.54209e-19	0	0	0	0	0	0	1.42812e-18
ACODA	43	57	2.93432e-13	0	2.33057e-21	0	1.57258e-16	0	0	0	8.45582e-19	0	0	0	1	0	3.53599e-14	1.73325e-14	0	3.85326e-19	2.50742e-17	0	0	1.52059e-19	0	0	0	2.9742e-17	0	0	0	0	1.87385e-19	7.65672e-14	0	5.67814e-19	0	5.11092e-19	3.90683e-19	1.98015e-19	1.98012e-19	2.54209e-19	0	0	0	0	0	0	1.42812e-18
ACGK	43	57	2.93432e-13	0	2.33057e-21	0	1.57258e-16	0	0	0	8.45582e-19	0	0	0	1	0	3.53599e-14	1.73325e-14	0	3.85326e-19	2.50742e-17	0	0	1.52059e-19	0	0	0	2.9742e-17	0	0	0	0	1.87385e-19	7.65672e-14	0	5.67814e-19	0	5.11092e-19	3.90683e-19	1.98015e-19	1.98012e-19	2.54209e-19	0	0	0	0	0	0	1.42812e-18
ACOTA	43	57	2.93432e-13	0	2.33057e-21	0	1.57258e-16	0	0	0	8.45582e-19	0	0	0	1	0	3.53599e-14	1.73325e-14	0	3.85326e-19	2.50742e-17	0	0	1.52059e-19	0	0	0	2.9742e-17	0	0	0	0	1.87385e-19	7.65672e-14	0	5.67814e-19	0	5.11092e-19	3.90683e-19	1.98015e-19	1.98012e-19	2.54209e-19	0	0	0	0	0	0	1.42812e-18
ACGS	43	57	2.93432e-13	0	2.33057e-21	0	1.57258e-16	0	0	0	8.45582e-19	0	0	0	1	0	3.53599e-14	1.73325e-14	0	3.85326e-19	2.50742e-17	0	0	1.52059e-19	0	0	0	2.9742e-17	0	0	0	0	1.87385e-19	7.65672e-14	0	5.67814e-19	0	5.11092e-19	3.90683e-19	1.98015e-19	1.98012e-19	2.54209e-19	0	0	0	0	0	0	1.42812e-18
CTPS2	44	58	2.28527e-08	0	1.56634e-10	0	2.41099e-10	3.28837e-10	3.72504e-10	7.60678e-10	0	1.90465e-10	2.12112e-10	5.06285e-10	2.36102e-10	0	6.78521e-10	0	4.45932e-10	0	0	3.84451e-10	4.42128e-10	0	8.69963e-11	0	2.10723e-10	0	4.6996e-10	4.7668e-10	7.40944e-12	1.55337e-11	0	0.878269	2.15621e-10	4.77386e-11	2.18872e-10	0	0	8.15412e-12	0	0	0	0	6.50378e-10	9.9841e-11	0	9.40541e-10	8.44912e-11
DHORTS	44	58	1.70352e-08	3.39251e-10	0	0	1.44397e-10	0	0	5.10406e-10	5.27186e-11	1.36198e-11	1.87235e-10	4.32059e-10	1.22542e-10	5.84955e-11	6.0867e-10	0	3.82135e-11	0	0.0624285	1.10395e-10	0	0	0	0	7.18646e-11	0	6.5075e-10	3.59769e-10	0	0	0	0.464698	0.408465	7.44479e-12	1.17952e-10	1.41425e-10	0	1.69317e-10	0	2.0518e-10	0	1.25626e-10	5.49617e-10	3.1287e-11	0	5.56335e-10	0
ASPCT	44	58	1.70352e-08	3.39251e-10	0	0	1.44397e-10	0	0	5.10406e-10	5.27186e-11	1.36198e-11	1.87235e-10	4.32059e-10	1.22542e-10	5.84955e-11	6.0867e-10	0	3.82135e-11	0	0.0624285	1.10395e-10	0	0	0	0	7.18646e-11	0	6.5075e-10	3.59769e-10	0	0	0	0.464698	0.408465	7.44479e-12	1.17952e-10	1.41425e-10	0	1.69317e-10	0	2.0518e-10	0	1.25626e-10	5.49617e-10	3.1287e-11	0	5.56335e-10	0
DHORD2	44	58	1.70352e-08	3.39251e-10	0	0	1.44397e-10	0	0	5.10406e-10	5.27186e-11	1.36198e-11	1.87235e-10	4.32059e-10	1.22542e-10	5.84955e-11	6.0867e-10	0	3.82135e-11	0	0.0624285	1.10395e-10	0	0	0	0	7.18646e-11	0	6.5075e-10	3.59769e-10	0	0	0	0.464698	0.408465	7.44479e-12	1.17952e-10	1.41425e-10	0	1.69317e-10	0	2.0518e-10	0	1.25626e-10	5.49617e-10	3.1287e-11	0	5.56335e-10	0
OMPDC	44	58	1.70352e-08	3.39251e-10	0	0	1.44397e-10	0	0	5.10406e-10	5.27186e-11	1.36198e-11	1.87235e-10	4.32059e-10	1.22542e-10	5.84955e-11	6.0867e-10	0	3.82135e-11	0	0.0624285	1.10395e-10	0	0	0	0	7.18646e-11	0	6.5075e-10	3.59769e-10	0	0	0	0.464698	0.408465	7.44479e-12	1.17952e-10	1.41425e-10	0	1.69317e-10	0	2.0518e-10	0	1.25626e-10	5.49617e-10	3.1287e-11	0	5.56335e-10	0
ORPT	44	58	1.70352e-08	3.39251e-10	0	0	1.44397e-10	0	0	5.10406e-10	5.27186e-11	1.36198e-11	1.87235e-10	4.32059e-10	1.22542e-10	5.84955e-11	6.0867e-10	0	3.82135e-11	0	0.0624285	1.10395e-10	0	0	0	0	7.18646e-11	0	6.5075e-10	3.59769e-10	0	0	0	0.464698	0.408465	7.44479e-12	1.17952e-10	1.41425e-10	0	1.69317e-10	0	2.0518e-10	0	1.25626e-10	5.49617e-10	3.1287e-11	0	5.56335e-10	0
UMPK	44	58	1.50881e-08	0.0612418	0	0.0900615	1.30837e-10	0	0	4.61736e-10	4.77669e-11	1.25987e-11	1.69588e-10	3.91194e-10	1.11152e-10	5.27829e-11	5.51558e-10	0	3.4303e-11	0	2.24324e-10	1.00254e-10	0	0	0	0	6.53221e-11	0	5.89079e-10	3.25492e-10	0	0	0	0.420648	0.369746	6.60143e-12	1.06933e-10	1.27878e-10	0	1.53313e-10	0	1.85563e-10	0	1.13767e-10	4.97234e-10	2.8371e-11	0	5.03519e-10	0
NDPK2	44	58	9.11374e-09	0.106387	2.92872e-11	0.156451	2.64613e-11	3.01826e-11	3.03365e-11	3.44496e-10	2.94743e-11	1.45769e-10	1.48455e-10	3.42956e-10	3.20828e-11	2.95136e-11	3.39771e-10	0	2.94835e-11	2.93405e-11	2.88127e-11	5.48413e-11	2.95516e-11	0	2.92892e-11	0	3.23443e-11	2.84647e-11	3.43441e-10	3.43887e-10	3.00159e-11	3.11633e-11	0	0.365367	0.321154	2.92782e-11	3.38614e-11	2.93121e-11	0	2.94845e-11	0	2.93425e-11	0	2.95778e-11	3.43557e-10	2.9595e-11	2.95575e-11	3.43554e-10	2.95578e-11
ADCS	45	59	9.3857e-06	0	0	0	0	0	0	1.08157e-07	1.6306e-08	0	4.4056e-08	0	1.37794e-07	6.78983e-08	1.75168e-07	1.88673e-07	0	1.28819e-07	2.06999e-07	0	1.82811e-08	0	0	0	2.15685e-07	2.56993e-07	0	0	1.43601e-08	1.43552e-08	0	5.5484e-08	7.05837e-09	2.14828e-07	0	9.58149e-08	2.06589e-07	0.333328	0.333329	0.333328	0	0	2.67325e-08	9.25364e-08	2.65651e-07	5.50268e-08	2.44214e-07
ADCL	45	59	9.3857e-06	0	0	0	0	0	0	1.08157e-07	1.6306e-08	0	4.4056e-08	0	1.37794e-07	6.78983e-08	1.75168e-07	1.88673e-07	0	1.28819e-07	2.06999e-07	0	1.82811e-08	0	0	0	2.15685e-07	2.56993e-07	0	0	1.43601e-08	1.43552e-08	0	5.5484e-08	7.05837e-09	2.14828e-07	0	9.58149e-08	2.06589e-07	0.333328	0.333329	0.333328	0	0	2.67325e-08	9.25364e-08	2.65651e-07	5.50268e-08	2.44214e-07
4HTHRA	45	59	9.3857e-06	0	0	0	0	0	0	1.08157e-07	1.6306e-08	0	4.4056e-08	0	1.37794e-07	6.78983e-08	1.75168e-07	1.88673e-07	0	1.28819e-07	2.06999e-07	0	1.82811e-08	0	0	0	2.15685e-07	2.56993e-07	0	0	1.43601e-08	1.43552e-08	0	5.5484e-08	7.05837e-09	2.14828e-07	0	9.58149e-08	2.06589e-07	0.333328	0.333329	0.333328	0	0	2.67325e-08	9.25364e-08	2.65651e-07	5.50268e-08	2.44214e-07
4HTHRK	45	59	9.3857e-06	0	0	0	0	0	0	1.08157e-07	1.6306e-08	0	4.4056e-08	0	1.37794e-07	6.78983e-08	1.75168e-07	1.88673e-07	0	1.28819e-07	2.06999e-07	0	1.82811e-08	0	0	0	2.15685e-07	2.56993e-07	0	0	1.43601e-08	1.43552e-08	0	5.5484e-08	7.05837e-09	2.14828e-07	0	9.58149e-08	2.06589e-07	0.333328	0.333329	0.333328	0	0	2.67325e-08	9.25364e-08	2.65651e-07	5.50268e-08	2.44214e-07
GTPCI	45	59	9.3857e-06	0	0	0	0	0	0	1.08157e-07	1.6306e-08	0	4.4056e-08	0	1.37794e-07	6.78983e-08	1.75168e-07	1.88673e-07	0	1.28819e-07	2.06999e-07	0	1.82811e-08	0	0	0	2.15685e-07	2.56993e-07	0	0	1.43601e-08	1.43552e-08	0	5.5484e-08	7.05837e-09	2.14828e-07	0	9.58149e-08	2.06589e-07	0.333328	0.333329	0.333328	0	0	2.67325e-08	9.25364e-08	2.65651e-07	5.50268e-08	2.44214e-07
DNTPPA	45	59	9.3857e-06	0	0	0	0	0	0	1.08157e-07	1.6306e-08	0	4.4056e-08	0	1.37794e-07	6.78983e-08	1.75168e-07	1.88673e-07	0	1.28819e-07	2.06999e-07	0	1.82811e-08	0	0	0	2.15685e-07	2.56993e-07	0	0	1.43601e-08	1.43552e-08	0	5.5484e-08	7.05837e-09	2.14828e-07	0	9.58149e-08	2.06589e-07	0.333328	0.333329	0.333328	0	0	2.67325e-08	9.25364e-08	2.65651e-07	5.50268e-08	2.44214e-07
HPPK2	45	59	9.3857e-06	0	0	0	0	0	0	1.08157e-07	1.6306e-08	0	4.4056e-08	0	1.37794e-07	6.78983e-08	1.75168e-07	1.88673e-07	0	1.28819e-07	2.06999e-07	0	1.82811e-08	0	0	0	2.15685e-07	2.56993e-07	0	0	1.43601e-08	1.43552e-08	0	5.5484e-08	7.05837e-09	2.14828e-07	0	9.58149e-08	2.06589e-07	0.333328	0.333329	0.333328	0	0	2.67325e-08	9.25364e-08	2.65651e-07	5.50268e-08	2.44214e-07
DHNPA2r	45	59	9.3857e-06	0	0	0	0	0	0	1.08157e-07	1.6306e-08	0	4.4056e-08	0	1.37794e-07	6.78983e-08	1.75168e-07	1.88673e-07	0	1.28819e-07	2.06999e-07	0	1.82811e-08	0	0	0	2.15685e-07	2.56993e-07	0	0	1.43601e-08	1.43552e-08	0	5.5484e-08	7.05837e-09	2.14828e-07	0	9.58149e-08	2.06589e-07	0.333328	0.333329	0.333328	0	0	2.67325e-08	9.25364e-08	2.65651e-07	5.50268e-08	2.44214e-07
DHPS2	45	59	9.3857e-06	0	0	0	0	0	0	1.08157e-07	1.6306e-08	0	4.4056e-08	0	1.37794e-07	6.78983e-08	1.75168e-07	1.88673e-07	0	1.28819e-07	2.06999e-07	0	1.82811e-08	0	0	0	2.15685e-07	2.56993e-07	0	0	1.43601e-08	1.43552e-08	0	5.5484e-08	7.05837e-09	2.14828e-07	0	9.58149e-08	2.06589e-07	0.333328	0.333329	0.333328	0	0	2.67325e-08	9.25364e-08	2.65651e-07	5.50268e-08	2.44214e-07
DNMPPA	45	59	9.3857e-06	0	0	0	0	0	0	1.08157e-07	1.6306e-08	0	4.4056e-08	0	1.37794e-07	6.78983e-08	1.75168e-07	1.88673e-07	0	1.28819e-07	2.06999e-07	0	1.82811e-08	0	0	0	2.15685e-07	2.56993e-07	0	0	1.43601e-08	1.43552e-08	0	5.5484e-08	7.05837e-09	2.14828e-07	0	9.58149e-08	2.06589e-07	0.333328	0.333329	0.333328	0	0	2.67325e-08	9.25364e-08	2.65651e-07	5.50268e-08	2.44214e-07
DHFS	45	59	9.3857e-06	0	0	0	0	0	0	1.08157e-07	1.6306e-08	0	4.4056e-08	0	1.37794e-07	6.78983e-08	1.75168e-07	1.88673e-07	0	1.28819e-07	2.06999e-07	0	1.82811e-08	0	0	0	2.15685e-07	2.56993e-07	0	0	1.43601e-08	1.43552e-08	0	5.5484e-08	7.05837e-09	2.14828e-07	0	9.58149e-08	2.06589e-07	0.333328	0.333329	0.333328	0	0	2.67325e-08	9.25364e-08	2.65651e-07	5.50268e-08	2.44214e-07
E4PD	45	59	0.500004	0	0	0	0	0	0	0	0	0	0	0	0	0	2.18766e-07	2.18942e-07	0	0	2.18479e-07	0	0	0	0	0	2.18064e-07	2.18487e-07	0	0	0	0	0	0	0	2.18436e-07	0	0	2.18436e-07	0.166664	0.166664	0.166664	0	0	0	0	2.18417e-07	0	2.18438e-07
OHPBAT	45	59	0.500003	0	0	0	0	0	0	5.40786e-08	8.15313e-09	0	2.20281e-08	0	6.88971e-08	3.39493e-08	8.75843e-08	9.43365e-08	0	6.44095e-08	1.035e-07	0	9.14057e-09	0	0	0	1.07843e-07	1.28497e-07	0	0	7.18e-09	7.1776e-09	0	2.77421e-08	3.52918e-09	1.07414e-07	0	4.79076e-08	1.03295e-07	0.166665	0.166665	0.166665	0	0	1.33663e-08	4.62683e-08	1.32826e-07	2.75136e-08	1.22107e-07
PERD	45	59	0.500003	0	0	0	0	0	0	5.40786e-08	8.15313e-09	0	2.20281e-08	0	6.88971e-08	3.39493e-08	8.75843e-08	9.43365e-08	0	6.44095e-08	1.035e-07	0	9.14057e-09	0	0	0	1.07843e-07	1.28497e-07	0	0	7.18e-09	7.1776e-09	0	2.77421e-08	3.52918e-09	1.07414e-07	0	4.79076e-08	1.03295e-07	0.166665	0.166665	0.166665	0	0	1.33663e-08	4.62683e-08	1.32826e-07	2.75136e-08	1.22107e-07
RNTR1c2	46	60	0.679869	0	0	5.00717e-10	0.00561981	0	0	0	0	0	0	0	0	0	0	0.0805296	0	0	0.075958	6.02556e-10	0	0	1.97576e-10	0	1.17644e-10	0	0	0.00279078	0	0	0	0	0	1.29331e-05	0	2.77314e-05	3.32777e-05	2.21848e-05	2.21849e-05	2.21847e-05	0	0	0	0	0	0	0
DHAPT	46	60	0.771204	0.00657438	0	0	0	0.00229967	0.00344807	0.00317422	0	0.087976	0.0717268	0	0	0	0	0	0.000479595	0	0	0.0248641	0.0010019	0	2.47528e-11	0	0	0	0	0	0	0	0	0	0	0	0	0	0	0	0	0	0.000829341	0.000479366	0.000763473	0.000441295	0.000553123	0.000318039	0
F6PA	46	60	0.771204	0.00657438	0	0	0	0.00229967	0.00344807	0.00317422	0	0.087976	0.0717268	0	0	0	0	0	0.000479595	0	0	0.0248641	0.0010019	0	2.47528e-11	0	0	0	0	0	0	0	0	0	0	0	0	0	0	0	0	0	0.000829341	0.000479366	0.000763473	0.000441295	0.000553123	0.000318039	0
VPAMTr	46	60	0.810843	0	2.20371e-11	0.0204749	0	0	0	0	6.36772e-12	0	0	7.32181e-12	0	3.33846e-13	0	0	0	0	3.13929e-12	0	0	4.41656e-12	0	0	0	0	0	0	1.06609e-11	0	0	5.2674e-11	3.30015e-11	0	0	2.8321e-11	4.76362e-12	0	0	0	8.55019e-12	2.89706e-11	1.45433e-11	3.94642e-12	7.3358e-12	0	0
GLYCL	46	60	0.90832	0	2.87559e-07	0	0.0216665	0	0	0	9.48239e-12	3.5137e-10	2.10253e-11	0.0156014	0	2.13835e-05	0.0205414	0.0258727	0	0	0.00256883	0	0	5.5232e-05	0	2.25676e-10	1.15265e-10	2.0246e-10	1.00461e-10	0	2.46493e-10	1.0633e-10	2.1177e-10	0	2.1068e-10	1.62803e-11	1.43578e-10	0	0	2.55988e-10	2.91783e-10	0	0	0	0	0	0	0	8.77856e-05
NDPK8	46	60	0.97479	0	0	6.83655e-11	0.000767364	0	0	0	0	0	0	0	0	0	0	0.010996	0	0	0.0103718	8.2284e-11	0	0	2.6976e-11	0	1.60697e-11	0	0	0.000381071	0	0	0	0	0	1.76597e-06	0	3.78662e-06	4.54394e-06	3.02925e-06	3.02926e-06	3.02924e-06	0	0	0	0	0	0	0
PUNP2	46	60	0.97479	0	0	6.83655e-11	0.000767364	0	0	0	0	0	0	0	0	0	0	0.010996	0	0	0.0103718	8.2284e-11	0	0	2.6976e-11	0	1.60697e-11	0	0	0.000381071	0	0	0	0	0	1.76597e-06	0	3.78662e-06	4.54394e-06	3.02925e-06	3.02926e-06	3.02924e-06	0	0	0	0	0	0	0
NTD6	46	60	0.97479	0	0	6.83655e-11	0.000767364	0	0	0	0	0	0	0	0	0	0	0.010996	0	0	0.0103718	8.2284e-11	0	0	2.6976e-11	0	1.60697e-11	0	0	0.000381071	0	0	0	0	0	1.76597e-06	0	3.78662e-06	4.54394e-06	3.02925e-06	3.02926e-06	3.02924e-06	0	0	0	0	0	0	0
DADK	46	60	0.97479	0	0	6.83655e-11	0.000767364	0	0	0	0	0	0	0	0	0	0	0.010996	0	0	0.0103718	8.2284e-11	0	0	2.6976e-11	0	1.60697e-11	0	0	0.000381071	0	0	0	0	0	1.76597e-06	0	3.78662e-06	4.54394e-06	3.02925e-06	3.02926e-06	3.02924e-06	0	0	0	0	0	0	0
PUNP1	46	60	0.969791	0	1.50223e-06	1.36599e-10	0.000912356	0	0	0	0	0	0	0	0	0.000153072	0	0.0130737	0	8.10382e-05	0.0123315	1.35544e-10	0	0	0	0	0	0	0	0.000453073	0	0	0	0	0	2.09964e-06	0	4.50217e-06	5.4026e-06	3.60173e-06	3.60158e-06	3.60173e-06	0	0	0	0	0	0	0
ADNK1	46	60	0.969791	0	1.50217e-06	1.18174e-10	0.000912356	0	0	0	0	0	0	0	0	0.000153072	0	0.0130737	0	8.10383e-05	0.0123315	1.02375e-10	0	0	0	5.93305e-11	7.98089e-12	0	0	0.000453073	0	0	6.44072e-11	0	0	2.09961e-06	9.41054e-13	4.50216e-06	5.40253e-06	3.60165e-06	3.6015e-06	3.6017e-06	0	0	0	0	0	0	0
GLBRAN2	46	60	0.897982	0.00120949	0.000947796	0.00117375	0.00117229	0.000996765	0.00101472	0.0009944	0.00100674	0.00701505	0.00917085	0.00127302	0.00186126	0.000948838	0.00145568	0.00129669	0.00101558	0.000947949	0.000848094	0.00254095	0.000969686	0.000949313	0.000947677	0.00141448	0.00137124	0.00102959	0.000949236	0.00120378	0.00118786	0.00123167	0.000947218	0.00106811	0.00105692	0.000947804	0.00136332	0.000947958	0.000947702	0.000948051	0.000948019	0.000948039	0.000959747	0.000954439	0.000955257	0.000951894	0.000957199	0.000952963	0.000950746
GLDBRAN2	46	60	0.897982	0.00120949	0.000947796	0.00117375	0.00117229	0.000996765	0.00101472	0.0009944	0.00100674	0.00701505	0.00917085	0.00127302	0.00186126	0.000948838	0.00145568	0.00129669	0.00101558	0.000947949	0.000848094	0.00254095	0.000969686	0.000949313	0.000947677	0.00141448	0.00137124	0.00102959	0.000949236	0.00120378	0.00118786	0.00123167	0.000947218	0.00106811	0.00105692	0.000947804	0.00136332	0.000947958	0.000947702	0.000948051	0.000948019	0.000948039	0.000959747	0.000954439	0.000955257	0.000951895	0.000957199	0.000952963	0.000950746
INDOLEt2pp	46	60	0.897897	0.0012105	0.000948589	0.00117473	0.00117327	0.000997599	0.00101557	0.000995232	0.00100758	0.00702092	0.00917852	0.00127408	0.00186282	0.000949632	0.0014569	0.00129777	0.00101643	0.000948742	0.000848804	0.00254307	0.000970497	0.000950107	0.00094847	0.00141566	0.00137239	0.00103046	0.00095003	0.00120479	0.00118885	0.0012327	0.00094801	0.001069	0.00105781	0.000948597	0.00136446	0.000948751	0.000948494	0.000948844	0.000948812	0.000948832	0.00096055	0.000955237	0.000956056	0.000952691	0.000958	0.00095376	0.000951542
INDOLEt2rpp	46	60	0.897897	0.0012105	0.000948589	0.00117473	0.00117327	0.000997599	0.00101557	0.000995232	0.00100758	0.00702092	0.00917852	0.00127408	0.00186282	0.000949632	0.0014569	0.00129777	0.00101643	0.000948742	0.000848804	0.00254307	0.000970497	0.000950107	0.00094847	0.00141566	0.00137239	0.00103046	0.00095003	0.00120479	0.00118885	0.0012327	0.000948011	0.001069	0.00105781	0.000948597	0.00136446	0.000948751	0.000948494	0.000948845	0.000948812	0.000948832	0.00096055	0.000955238	0.000956056	0.000952691	0.000958	0.00095376	0.000951542
THFAT	46	60	0.929948	0.000830516	0.000650818	0.000805972	0.000804969	0.000684444	0.000696773	0.000682819	0.000691294	0.00481699	0.0062973	0.000874136	0.00127806	0.000651534	0.000999563	0.000890389	0.000697366	0.000650923	0.000582357	0.00174478	0.000665849	0.00065186	0.000650737	0.000971274	0.000941585	0.000706986	0.000651807	0.000826595	0.000815661	0.000845743	0.000650421	0.000733433	0.000725751	0.000650824	0.000936143	0.00065093	0.000650753	0.000650994	0.000650972	0.000650985	0.000659025	0.00065538	0.000655941	0.000653633	0.000657275	0.000654366	0.000652844
FOMETRi	46	60	0.929948	0.000830516	0.000650818	0.000805971	0.000804969	0.000684444	0.000696773	0.000682819	0.000691293	0.00481699	0.0062973	0.000874136	0.00127806	0.000651534	0.000999563	0.000890389	0.000697366	0.000650923	0.000582357	0.00174478	0.000665849	0.00065186	0.000650737	0.000971274	0.000941585	0.000706986	0.000651807	0.000826595	0.000815661	0.000845743	0.000650421	0.000733433	0.000725751	0.000650824	0.000936143	0.00065093	0.000650753	0.000650994	0.000650971	0.000650985	0.000659025	0.00065538	0.000655941	0.000653633	0.000657275	0.000654366	0.000652844
CRNt2rpp	46	60	0.942526	0.000668837	0.000516885	0.000655383	0.000660376	0.000545297	0.00055513	0.000550301	0.000538795	0.00426779	0.00567854	0.000713754	0.00104919	0.000517528	0.000828995	0.000800337	0.000519831	0.000516998	0.000484482	0.00150153	0.000529731	0.000517808	0.000516849	0.000801832	0.000775205	0.00056361	0.000517709	0.0006771	0.00066323	0.00069107	0.000516531	0.000583094	0.00057611	0.000516904	0.000774526	0.000517018	0.000516856	0.00051707	0.000517054	0.000517055	0.000523499	0.000520565	0.000522575	0.000520024	0.000522235	0.000519831	0.00051859
CRNt8pp	46	60	0.942526	0.000668838	0.000516885	0.000655383	0.000660376	0.000545298	0.00055513	0.000550301	0.000538795	0.00426779	0.00567855	0.000713755	0.00104919	0.000517528	0.000828996	0.000800337	0.000519831	0.000516999	0.000484483	0.00150153	0.000529731	0.000517808	0.000516849	0.000801832	0.000775206	0.00056361	0.00051771	0.000677101	0.000663231	0.00069107	0.000516532	0.000583095	0.00057611	0.000516904	0.000774527	0.000517018	0.000516857	0.000517071	0.000517054	0.000517056	0.0005235	0.000520565	0.000522575	0.000520024	0.000522235	0.000519832	0.00051859
CRNDt2rpp	46	60	0.942526	0.000668838	0.000516885	0.000655383	0.000660376	0.000545298	0.00055513	0.000550301	0.000538795	0.00426779	0.00567855	0.000713755	0.00104919	0.000517528	0.000828996	0.000800337	0.000519831	0.000516999	0.000484483	0.00150153	0.000529731	0.000517808	0.000516849	0.000801832	0.000775206	0.00056361	0.00051771	0.000677101	0.000663231	0.00069107	0.000516532	0.000583095	0.00057611	0.000516904	0.000774527	0.000517018	0.000516857	0.000517071	0.000517054	0.000517056	0.0005235	0.000520565	0.000522575	0.000520024	0.000522235	0.000519832	0.00051859
HPYRRx	46	60	0.953622	0.000534192	0.0004206	0.000529052	0.000526655	0.000442795	0.000447817	0.000446436	0.000432768	0.00337419	0.00448944	0.000570944	0.000823668	0.000425113	0.000658031	0.000661699	0.000427527	0.000420895	0.000406193	0.00119564	0.000433121	0.000421094	0.000424927	0.000642027	0.000624608	0.00045224	0.000425931	0.000545049	0.000532032	0.000557827	0.000423959	0.000466299	0.000462419	0.000420844	0.000621249	0.00042473	0.0004207	0.000420924	0.000420145	0.000425434	0.000429167	0.000422453	0.000424101	0.000426601	0.00042352	0.000422117	0.000426871
TRSARr	46	60	0.953622	0.000534191	0.000420599	0.000529051	0.000526655	0.000442795	0.000447817	0.000446436	0.000432768	0.00337419	0.00448943	0.000570943	0.000823667	0.000425113	0.000658031	0.000661698	0.000427526	0.000420894	0.000406192	0.00119564	0.000433121	0.000421094	0.000424927	0.000642027	0.000624607	0.000452239	0.00042593	0.000545048	0.000532031	0.000557826	0.000423959	0.000466299	0.000462418	0.000420843	0.000621249	0.000424729	0.0004207	0.000420924	0.000420145	0.000425434	0.000429166	0.000422452	0.000424101	0.000426601	0.000423519	0.000422117	0.00042687
HPYRI	46	60	0.953622	0.000534191	0.000420599	0.000529051	0.000526655	0.000442795	0.000447817	0.000446436	0.000432768	0.00337419	0.00448943	0.000570943	0.000823667	0.000425113	0.000658031	0.000661698	0.000427526	0.000420894	0.000406192	0.00119564	0.000433121	0.000421094	0.000424927	0.000642027	0.000624607	0.000452239	0.00042593	0.000545048	0.000532031	0.000557826	0.000423959	0.000466299	0.000462418	0.000420843	0.000621249	0.000424729	0.0004207	0.000420924	0.000420145	0.000425434	0.000429166	0.000422452	0.000424101	0.000426601	0.000423519	0.000422117	0.00042687
ACCOAL	46	60	0.946675	0.000615008	0.00049079	0.000612373	0.000610208	0.000514755	0.000520966	0.000521771	0.000500998	0.00376468	0.00496715	0.000657699	0.000931284	0.000491838	0.000751485	0.000772695	0.000503259	0.000492597	0.000480048	0.00135049	0.000501695	0.000493076	0.000491371	0.000740702	0.000717148	0.000528202	0.00049148	0.000628235	0.000617081	0.000643581	0.000491084	0.000535933	0.000531929	0.000490882	0.000714778	0.000492003	0.000491754	0.000492323	0.000491898	0.000492656	0.000495854	0.000493319	0.000496188	0.00049434	0.000495972	0.000493041	0.000492384
PTA2	46	60	0.946675	0.000615009	0.00049079	0.000612373	0.000610208	0.000514755	0.000520966	0.000521771	0.000500998	0.00376468	0.00496716	0.000657699	0.000931284	0.000491838	0.000751486	0.000772696	0.00050326	0.000492597	0.000480049	0.00135049	0.000501695	0.000493076	0.000491371	0.000740702	0.000717148	0.000528202	0.00049148	0.000628235	0.000617081	0.000643582	0.000491084	0.000535933	0.000531929	0.000490882	0.000714778	0.000492004	0.000491754	0.000492323	0.000491898	0.000492656	0.000495854	0.000493319	0.000496188	0.00049434	0.000495972	0.000493041	0.000492384
PPAKr	46	60	0.946675	0.000615009	0.00049079	0.000612373	0.000610208	0.000514755	0.000520966	0.000521771	0.000500998	0.00376468	0.00496716	0.000657699	0.000931284	0.000491838	0.000751486	0.000772696	0.00050326	0.000492597	0.000480048	0.00135049	0.000501695	0.000493076	0.000491371	0.000740702	0.000717148	0.000528202	0.00049148	0.000628235	0.000617081	0.000643582	0.000491084	0.000535933	0.000531929	0.000490882	0.000714778	0.000492004	0.000491754	0.000492323	0.000491898	0.000492656	0.000495854	0.000493319	0.000496188	0.00049434	0.000495972	0.000493041	0.000492384
ICHORS_copy2	46	60	0.949267	0.000585136	0.000457867	0.000579157	0.000576804	0.000480654	0.000487825	0.000486074	0.000472931	0.00375503	0.00502519	0.000628258	0.000917853	0.000458425	0.000723746	0.000716483	0.000455754	0.00045796	0.000434685	0.00132428	0.00046794	0.000458633	0.000457762	0.00070598	0.000682319	0.00049518	0.000458571	0.000595827	0.000583051	0.00060904	0.000457555	0.000505822	0.000502145	0.000457873	0.000681409	0.000457973	0.000457836	0.000458017	0.000458002	0.000458006	0.000462787	0.000460611	0.000462574	0.000460467	0.000462037	0.000460165	0.000459253
ICHORS_copy1	46	60	0.949267	0.000585136	0.000457867	0.000579157	0.000576804	0.000480654	0.000487825	0.000486074	0.000472931	0.00375503	0.00502519	0.000628258	0.000917853	0.000458425	0.000723746	0.000716483	0.000455754	0.00045796	0.000434685	0.00132428	0.00046794	0.000458633	0.000457762	0.00070598	0.000682319	0.00049518	0.000458571	0.000595827	0.000583051	0.00060904	0.000457555	0.000505822	0.000502145	0.000457873	0.000681409	0.000457973	0.000457836	0.000458017	0.000458002	0.000458006	0.000462787	0.000460611	0.000462574	0.000460467	0.000462037	0.000460165	0.000459253
URIt2pp_copy1	46	60	0.949557	0.000581785	0.000455245	0.00057584	0.000573501	0.000477901	0.000485031	0.00048329	0.000470223	0.00373352	0.00499641	0.00062466	0.000912597	0.000455799	0.000719601	0.00071238	0.000453144	0.000455337	0.000432195	0.0013167	0.00046526	0.000456006	0.00045514	0.000701936	0.000678411	0.000492344	0.000455944	0.000592415	0.000579711	0.000605552	0.000454935	0.000502925	0.000499269	0.000455251	0.000677507	0.00045535	0.000455214	0.000455394	0.000455379	0.000455382	0.000460137	0.000457973	0.000459925	0.00045783	0.00045939	0.00045753	0.000456623
URIt2pp_copy2	46	60	0.949557	0.000581785	0.000455244	0.00057584	0.000573501	0.000477901	0.000485031	0.00048329	0.000470223	0.00373352	0.00499641	0.00062466	0.000912596	0.000455799	0.000719601	0.00071238	0.000453144	0.000455337	0.000432195	0.0013167	0.00046526	0.000456006	0.00045514	0.000701936	0.000678411	0.000492344	0.000455944	0.000592415	0.000579711	0.000605552	0.000454935	0.000502925	0.000499269	0.00045525	0.000677506	0.00045535	0.000455214	0.000455394	0.000455379	0.000455382	0.000460136	0.000457973	0.000459925	0.000457829	0.00045939	0.000457529	0.000456623
THMDt2pp_copy1	46	60	0.949667	0.000580524	0.000454258	0.000574592	0.000572258	0.000476865	0.00048398	0.000482242	0.000469204	0.00372543	0.00498559	0.000623307	0.000910619	0.000454812	0.000718042	0.000710836	0.000452162	0.000454351	0.000431259	0.00131385	0.000464252	0.000455018	0.000454154	0.000700415	0.000676941	0.000491277	0.000454956	0.000591131	0.000578455	0.00060424	0.000453949	0.000501835	0.000498188	0.000454264	0.000676038	0.000454363	0.000454228	0.000454407	0.000454393	0.000454396	0.000459139	0.000456981	0.000458928	0.000456837	0.000458395	0.000456538	0.000455633
THMDt2pp_copy2	46	60	0.949667	0.000580524	0.000454258	0.000574592	0.000572258	0.000476865	0.00048398	0.000482243	0.000469204	0.00372543	0.00498559	0.000623307	0.000910619	0.000454812	0.000718042	0.000710836	0.000452162	0.000454351	0.000431259	0.00131385	0.000464252	0.000455018	0.000454154	0.000700415	0.000676941	0.000491277	0.000454956	0.000591131	0.000578455	0.00060424	0.000453949	0.000501835	0.000498188	0.000454264	0.000676038	0.000454363	0.000454228	0.000454407	0.000454393	0.000454396	0.000459139	0.000456981	0.000458928	0.000456837	0.000458395	0.000456538	0.000455633
ADNt2pp_copy1	46	60	0.949792	0.000579076	0.000453125	0.000573159	0.00057083	0.000475676	0.000482773	0.000481039	0.000468033	0.00371614	0.00497315	0.000621752	0.000908347	0.000453677	0.000716251	0.000709063	0.000451034	0.000453217	0.000430183	0.00131057	0.000463094	0.000453883	0.000453021	0.000698668	0.000675253	0.000490052	0.000453821	0.000589657	0.000577012	0.000602732	0.000452817	0.000500583	0.000496945	0.000453131	0.000674352	0.00045323	0.000453095	0.000453274	0.000453259	0.000453262	0.000457994	0.000455841	0.000457783	0.000455698	0.000457251	0.000455399	0.000454497
ADNt2pp_copy2	46	60	0.949792	0.000579076	0.000453125	0.000573158	0.00057083	0.000475676	0.000482772	0.000481039	0.000468033	0.00371614	0.00497315	0.000621751	0.000908347	0.000453677	0.000716251	0.000709063	0.000451034	0.000453217	0.000430183	0.00131057	0.000463093	0.000453883	0.000453021	0.000698668	0.000675252	0.000490051	0.000453821	0.000589657	0.000577012	0.000602732	0.000452817	0.000500583	0.000496945	0.000453131	0.000674352	0.00045323	0.000453095	0.000453274	0.000453259	0.000453262	0.000457994	0.000455841	0.000457783	0.000455698	0.000457251	0.000455399	0.000454497
CYTDt2pp_copy1	46	60	0.949731	0.000579783	0.000453678	0.000573858	0.000571527	0.000476256	0.000483362	0.000481627	0.000468605	0.00372067	0.00497922	0.00062251	0.000909456	0.000454231	0.000717125	0.000709928	0.000451585	0.00045377	0.000430708	0.00131217	0.000463659	0.000454437	0.000453574	0.000699521	0.000676077	0.00049065	0.000454375	0.000590376	0.000577716	0.000603468	0.000453369	0.000501194	0.000497551	0.000453684	0.000675175	0.000453783	0.000453648	0.000453827	0.000453812	0.000453815	0.000458553	0.000456397	0.000458342	0.000456254	0.000457809	0.000455955	0.000455051
CYTDt2pp_copy2	46	60	0.949731	0.000579782	0.000453677	0.000573858	0.000571526	0.000476256	0.000483361	0.000481626	0.000468604	0.00372067	0.00497921	0.00062251	0.000909455	0.00045423	0.000717124	0.000709928	0.000451584	0.00045377	0.000430707	0.00131217	0.000463658	0.000454437	0.000453574	0.00069952	0.000676076	0.000490649	0.000454375	0.000590376	0.000577716	0.000603467	0.000453369	0.000501194	0.000497551	0.000453683	0.000675174	0.000453783	0.000453647	0.000453827	0.000453812	0.000453815	0.000458553	0.000456397	0.000458342	0.000456254	0.000457809	0.000455955	0.000455051
PRPPS	46	60	0.561674	0	1.1536e-07	0	0	0	0	0	9.74884e-11	1.09059e-09	0	0.0490393	0	0	0.064567	0.0804595	0	2.89569e-05	0.0100502	0	0	1.47763e-05	2.17735e-10	4.55593e-10	9.3711e-10	0.0350184	0	0	5.77957e-10	9.38146e-10	5.78726e-10	0.0901563	0.0792465	0	6.95323e-10	6.68558e-05	3.325e-05	2.21668e-05	2.21662e-05	2.21669e-05	0	0	0	0	0	0	0.000598835
RNTR2c2	46	60	0.387377	0.0187217	2.65901e-06	0	0	0.00376203	0.00646618	0.00595263	5.6283e-10	7.88227e-10	1.24823e-10	0.0131149	0.0750616	0.000440393	0.0172676	0	0.00078457	0.000175257	0.11337	0	0.00220095	5.80369e-05	0	4.55204e-10	0	0.00936522	0.000143802	0	2.61153e-10	7.29804e-10	6.08509e-10	0.0241111	0.0211935	0	1.09133e-09	0	0	0	0	0	0.00155526	0.000862157	0.00143174	0.000793683	0.000904854	0.000501604	0.000332077
GSNK	46	60	0.613644	0.0181813	2.58226e-06	0	0	0.00365344	0.00627953	0.00578081	5.46747e-10	7.65192e-10	1.21129e-10	0.0127364	0.072895	0.000427681	0.0167692	0	0.000761923	0.000170198	0.110097	0	0.00213742	5.63617e-05	0	4.42019e-10	0	0.00909489	0.000139651	0	2.53571e-10	7.08701e-10	5.91055e-10	0.0234152	0.0205817	0	1.05981e-09	0	0	0	0	0	0.00151037	0.000837271	0.00139042	0.000770773	0.000878735	0.000487125	0.000322492
PUNP3	46	60	0.613644	0.0181813	2.58226e-06	0	0	0.00365344	0.00627953	0.00578081	5.46747e-10	7.65192e-10	1.21129e-10	0.0127364	0.072895	0.000427681	0.0167692	0	0.000761923	0.000170198	0.110097	0	0.00213742	5.63617e-05	0	4.42019e-10	0	0.00909489	0.000139651	0	2.53571e-10	7.08701e-10	5.91055e-10	0.0234152	0.0205817	0	1.05981e-09	0	0	0	0	0	0.00151037	0.000837271	0.00139042	0.000770773	0.000878735	0.000487125	0.000322492
PUNP4	46	60	0.613644	0.0181813	2.58226e-06	0	0	0.00365344	0.00627953	0.00578081	5.46747e-10	7.65192e-10	1.21129e-10	0.0127364	0.072895	0.000427681	0.0167692	0	0.000761923	0.000170198	0.110097	0	0.00213742	5.63617e-05	0	4.42019e-10	0	0.00909489	0.000139651	0	2.53571e-10	7.08701e-10	5.91055e-10	0.0234152	0.0205817	0	1.05981e-09	0	0	0	0	0	0.00151037	0.000837271	0.00139042	0.000770773	0.000878735	0.000487125	0.000322492
NDPK5	46	60	0.613644	0.0181813	2.58226e-06	0	0	0.00365344	0.00627953	0.00578081	5.46747e-10	7.65192e-10	1.21129e-10	0.0127364	0.072895	0.000427681	0.0167692	0	0.000761923	0.000170198	0.110097	0	0.00213742	5.63617e-05	0	4.42019e-10	0	0.00909489	0.000139651	0	2.53571e-10	7.08701e-10	5.91055e-10	0.0234152	0.0205817	0	1.05981e-09	0	0	0	0	0	0.00151037	0.000837271	0.00139042	0.000770773	0.000878735	0.000487125	0.000322492
DGK1	46	60	0.613644	0.0181813	2.58226e-06	0	0	0.00365344	0.00627953	0.00578081	5.46747e-10	7.65192e-10	1.21129e-10	0.0127364	0.072895	0.000427681	0.0167692	0	0.000761923	0.000170198	0.110097	0	0.00213742	5.63617e-05	0	4.42019e-10	0	0.00909489	0.000139651	0	2.53571e-10	7.08701e-10	5.91055e-10	0.0234152	0.0205817	0	1.05981e-09	0	0	0	0	0	0.00151037	0.000837271	0.00139042	0.000770773	0.000878735	0.000487125	0.000322492
NTD8	46	60	0.613644	0.0181813	2.58226e-06	0	0	0.00365344	0.00627953	0.00578081	5.46747e-10	7.65192e-10	1.21129e-10	0.0127364	0.072895	0.000427681	0.0167692	0	0.000761923	0.000170198	0.110097	0	0.00213742	5.63617e-05	0	4.42019e-10	0	0.00909489	0.000139651	0	2.53571e-10	7.08701e-10	5.91055e-10	0.0234152	0.0205817	0	1.05981e-09	0	0	0	0	0	0.00151037	0.000837271	0.00139042	0.000770773	0.000878735	0.000487125	0.000322492
TALA	46	62	0.356471	0.0130113	2.23591e-07	0.00797262	0	0.00116202	0.00199729	0.00183866	6.10745e-05	1.74353e-10	0.121675	0.0202548	0	6.10747e-05	0.0426692	0.0604616	0.00024234	3.88645e-05	0.00466906	0	0.000679834	5.0194e-05	0	0	0	0.015428	4.4418e-05	0.00558751	0.0349609	0.0276865	1.42189e-10	0.034755	0.0305493	0	0.00807496	5.55218e-05	3.33132e-05	4.997e-05	4.71938e-05	4.44178e-05	0.000480393	0.000199729	0.00044224	0.000183866	0.000279493	0.000116202	0.000410291
RPI	46	61	0.325163	0	8.4451e-07	0.00858475	0.0514908	0.000625622	0.00107532	0.000989916	3.28818e-05	4.59489e-10	0	0.023991	0.037448	5.08184e-05	0.0315874	0.0325519	0.000130473	5.67951e-05	0.00466843	0.0397399	0.000366015	0.000108096	5.12675e-12	0.0585478	0.0662907	0.014536	2.39147e-05	0.0165454	0.0301162	0.0238498	2.85044e-10	0.026731	0.0234963	5.57634e-05	0.0173899	2.54089e-05	8.96825e-06	1.7936e-05	2.09249e-05	1.94306e-05	0.000258638	0.000107532	0.000238097	9.89907e-05	0.000150476	6.25614e-05	0.000257712
TKT2	46	61	0.606186	0	3.1529e-07	0.00747823	0.044854	0.000544984	0.000936717	0.000862323	1.30198e-05	0	0	0	0.0326212	1.30197e-05	0	0	0.000113656	2.60401e-06	0.000312824	0.0346177	0.000318839	5.38074e-05	0	0.0510014	0.0577463	0	2.08316e-05	0.0144128	0	0	0	0	0	4.85762e-05	0.0151485	0	0	0	2.604e-06	1.30196e-06	0.000225302	9.36717e-05	0.000207408	8.62323e-05	0.000131081	5.44984e-05	0
G6PDH2r	46	61	0.404429	0.0035873	6.02492e-07	0.00989145	0.0593283	0.000720849	0.00123899	0.00114059	3.09983e-05	1.20414e-10	0	0.00753892	0.043148	3.09986e-05	0.00992602	0.00416741	0.000150333	3.09982e-05	0.00206886	0.0457888	0.000421728	8.8964e-05	6.37976e-11	0.0674595	0.0763809	0.00239265	2.75543e-05	0.0190638	0.0173501	0.01374	6.87868e-11	0.00615997	0.00541455	6.42514e-05	0.0200368	1.54992e-05	1.0333e-05	6.88865e-06	1.03327e-05	8.61079e-06	0.000298006	0.0001239	0.000274338	0.000114059	0.000173381	7.20846e-05	7.06998e-05
PGL	46	61	0.404429	0.0035873	6.02493e-07	0.00989145	0.0593283	0.000720849	0.00123899	0.00114059	3.09983e-05	1.25486e-10	0	0.00753892	0.043148	3.09986e-05	0.00992602	0.00416741	0.000150333	3.09982e-05	0.00206886	0.0457888	0.000421728	8.8964e-05	6.45353e-11	0.0674595	0.0763809	0.00239265	2.75543e-05	0.0190638	0.0173501	0.01374	6.42345e-11	0.00615997	0.00541455	6.42514e-05	0.0200368	1.54992e-05	1.0333e-05	6.88864e-06	1.03327e-05	8.61079e-06	0.000298006	0.0001239	0.000274338	0.000114059	0.000173381	7.20846e-05	7.06998e-05
GND	46	61	0.404429	0.0035873	6.02493e-07	0.00989145	0.0593283	0.000720849	0.00123899	0.00114059	3.09983e-05	1.25486e-10	0	0.00753892	0.043148	3.09986e-05	0.00992602	0.00416741	0.000150333	3.09982e-05	0.00206886	0.0457888	0.000421728	8.8964e-05	6.45353e-11	0.0674595	0.0763809	0.00239265	2.75543e-05	0.0190638	0.0173501	0.01374	6.42345e-11	0.00615997	0.00541455	6.42514e-05	0.0200368	1.54992e-05	1.0333e-05	6.88864e-06	1.03327e-05	8.61079e-06	0.000298006	0.0001239	0.000274338	0.000114059	0.000173381	7.20846e-05	7.06998e-05
RPE	46	61	0.519549	0	3.7349e-07	0.0088587	0.0531339	0.000645586	0.00110963	0.0010215	2.46772e-05	0	0	0	0.038643	1.54232e-05	0	0	0.000134637	1.23387e-05	0.00037057	0.0410081	0.000377696	6.37401e-05	0	0.0604161	0.0684061	0	2.46771e-05	0.0170734	0.0077693	0.00615271	0	0	0	5.75432e-05	0.0179448	0	0	0	3.08468e-06	1.5423e-06	0.000266892	0.000110963	0.000245695	0.000102151	0.000155278	6.45587e-05	0
TKT1	46	61	0.477192	0	3.72364e-07	0.00883202	0.0529739	0.000643642	0.00110629	0.00101843	3.38289e-05	0	0	0	0.0385266	1.53767e-05	0	0	0.000134231	2.15276e-05	0.000369454	0.0408846	0.000376558	6.35481e-05	0	0.0602342	0.0682001	0.00213638	2.46028e-05	0.017022	0.0309836	0.0245367	0	0	0	5.73699e-05	0.0178908	0	0	0	3.07539e-06	1.53765e-06	0.000266088	0.000110629	0.000244955	0.000101843	0.000154811	6.43643e-05	0
PTAr	47	63	0.235329	0	0	0	0	0	1.27395e-11	0	1.08944e-11	0.764671	1.82283e-12	0	0	0	0	7.87753e-12	4.06062e-11	0	0	0	5.4113e-12	0	0	3.92438e-11	5.8359e-13	0	0	0	7.00933e-12	0	9.6462e-12	0	1.3274e-12	0	1.02729e-11	2.15996e-12	7.66575e-12	1.0876e-12	0	0	1.08072e-11	1.72124e-12	8.75839e-12	2.98248e-11	1.02213e-11	2.0742e-11	9.73979e-12
ACKr	47	63	0.235329	0	0	0	0	0	1.27395e-11	0	1.08944e-11	0.764671	1.82283e-12	0	0	0	0	7.87753e-12	4.06062e-11	0	0	0	5.4113e-12	0	0	3.92438e-11	5.8359e-13	0	0	0	7.00933e-12	0	9.6462e-12	0	1.3274e-12	0	1.02729e-11	2.15996e-12	7.66575e-12	1.0876e-12	0	0	1.08072e-11	1.72124e-12	8.75839e-12	2.98248e-11	1.02213e-11	2.0742e-11	9.73979e-12
ACt2rpp	47	63	5.77316e-15	2.68173e-18	0	1.97186e-18	0	1.07776e-18	0	0	0	1	0	5.87064e-20	0	1.02992e-20	0	0	0	0	0	0	0	0	0	0	0	0	0	1.29558e-18	0	0	0	0	0	0	7.4894e-18	0	0	0	0	0	2.22779e-19	0	4.10171e-19	2.27377e-19	2.59226e-19	0	0
EX_ac_e	47	63	0	2.68173e-18	0	1.97186e-18	0	1.07776e-18	0	0	0	1	0	5.87064e-20	0	1.02992e-20	0	0	0	0	0	0	0	0	0	0	0	0	0	1.29558e-18	0	0	0	0	0	0	7.4894e-18	0	0	0	0	0	2.22779e-19	0	4.10171e-19	2.27377e-19	2.59226e-19	0	0
ACtex	47	63	0	2.68173e-18	0	1.97186e-18	0	1.07776e-18	0	0	0	1	0	5.87064e-20	0	1.02992e-20	0	0	0	0	0	0	0	0	0	0	0	0	0	1.29558e-18	0	0	0	0	0	0	7.4894e-18	0	0	0	0	0	2.22779e-19	0	4.10171e-19	2.27377e-19	2.59226e-19	0	0
SUCOAS	48	64	0.285784	0	0	0	0	0	0	0	0	0	0.714216	0	4.39648e-14	1.74441e-13	0	4.54568e-14	0	8.56359e-14	0	4.95218e-14	0	3.50386e-14	1.26989e-13	0	0	0	1.6493e-13	2.89648e-13	0	0	1.42637e-13	3.54139e-14	4.4891e-14	2.9175e-14	0	3.50397e-14	7.66267e-14	0	5.70471e-14	8.56355e-14	0	0	0	0	0	0	1.54867e-13
ICDHyr	48	64	5.90495e-09	0	0	0.00605479	0	3.12791e-11	0	0	0	0	0.693043	4.91246e-11	0.0660298	0.000126499	0	0	0	1.14581e-10	8.62405e-11	1.19002e-10	0	4.5122e-11	2.07595e-11	0	5.7047e-11	1.50995e-10	0.000126499	0.0159128	0	0	0	6.38506e-11	0	0	0.0459939	1.31782e-10	0	1.58123e-05	1.58124e-05	1.58124e-05	0	1.10563e-10	0	0	2.47173e-10	0	3.75985e-11
CS	48	64	6.02743e-09	0	0	0.00605479	0	1.37645e-11	0	0	0	0	0.693043	4.38698e-11	0.0660298	0.000126499	0	0	0	1.02154e-10	9.61375e-11	1.3801e-10	0	4.54551e-11	2.10417e-11	0	6.18413e-11	1.60428e-10	0.000126499	0.0159128	0	0	0	4.98936e-11	0	0	0.0459939	1.34772e-10	0	1.58123e-05	1.58124e-05	1.58124e-05	0	1.05752e-10	0	0	2.4681e-10	0	3.35347e-11
ACONTb	48	64	6.02743e-09	0	0	0.00605479	0	1.37645e-11	0	0	0	0	0.693043	4.38698e-11	0.0660298	0.000126499	0	0	0	1.02154e-10	9.61375e-11	1.3801e-10	0	4.54551e-11	2.10417e-11	0	6.18413e-11	1.60428e-10	0.000126499	0.0159128	0	0	0	4.98936e-11	0	0	0.0459939	1.34772e-10	0	1.58123e-05	1.58124e-05	1.58124e-05	0	1.05752e-10	0	0	2.4681e-10	0	3.35347e-11
ACONTa	48	64	6.02743e-09	0	0	0.00605479	0	1.37645e-11	0	0	0	0	0.693043	4.38698e-11	0.0660298	0.000126499	0	0	0	1.02154e-10	9.61375e-11	1.3801e-10	0	4.54551e-11	2.10417e-11	0	6.18413e-11	1.60428e-10	0.000126499	0.0159128	0	0	0	4.98936e-11	0	0	0.0459939	1.34772e-10	0	1.58123e-05	1.58124e-05	1.58124e-05	0	1.05752e-10	0	0	2.4681e-10	0	3.35347e-11
AKGDH	48	64	0	0	0	0	0	0	0	0	0	0	1	0	0	5.06612e-21	2.43335e-18	0	0	0	0	0	0	0	0	0	0	0	1.01322e-20	0	0	0	0	0	0	0	3.684e-18	0	5.06612e-21	0	0	0	0	0	0	1.11846e-19	0	0	2.07984e-20
MDH	48	64	3.9387e-08	0	3.17796e-07	0	7.27245e-11	0	0	3.23621e-11	0	7.06795e-10	0.77587	0.0258314	0.0739212	1.18188e-09	0.068021	0.0428376	0	0	0	0	0	9.14484e-05	0	2.27511e-10	1.17176e-09	9.55654e-10	1.032e-09	5.32373e-10	6.56346e-10	2.85496e-10	6.48628e-10	0	1.0058e-09	0	1.50169e-10	5.31066e-05	1.77028e-05	1.77029e-05	1.77022e-05	1.77027e-05	0	3.94107e-11	0	0	0	0	0.000290694
FUM	48	64	3.91779e-08	0	3.17788e-07	0	6.70039e-11	0	0	3.81133e-11	0	7.07997e-10	0.77587	0.0258314	0.0739212	1.18964e-09	0.068021	0.0428376	0	0	0	0	0	9.14484e-05	0	2.18826e-10	1.15989e-09	9.65047e-10	1.0234e-09	5.32584e-10	6.31505e-10	2.94344e-10	6.3995e-10	0	9.94903e-10	0	1.53408e-10	5.31066e-05	1.77028e-05	1.77029e-05	1.77022e-05	1.77027e-05	0	3.03573e-11	0	0	0	0	0.000290694
PGI	48	65	0.286202	0.0270284	0	0.0084756	0	0.00585719	0.00896908	0.00825675	3.30745e-05	0.19148	0.245321	0.00408379	0	2.69679e-05	0.0112425	0.0203171	0.00122152	3.56156e-06	0.000794668	0.0270584	0.00267906	0	0	0	0	0.00671606	2.84945e-05	0	0.0128161	0.0101494	0	0.0100104	0.00879909	0	0.00296014	1.34837e-05	7.63203e-06	1.52648e-05	1.27209e-05	1.24662e-05	0.00215727	0.00118978	0.00198594	0.00109528	0.00140879	0.00077741	0.000119071
PDH	48	65	0.0128588	0.0471746	1.1604e-07	0.00743297	0	0.0121879	0.018621	0.0171421	0	0.405819	0.283598	4.59148e-11	0.0270198	3.8823e-05	9.18547e-14	0	0.00254178	6.67878e-11	0	0.0430103	0.00554591	6.11767e-11	4.24542e-11	0	4.77737e-11	1.14045e-10	5.17641e-05	0.00651163	1.27798e-11	1.92174e-11	2.89309e-12	5.30803e-11	1.05827e-11	0	0.018821	1.0412e-11	0	6.47053e-06	6.47054e-06	6.47053e-06	0.00447877	0.00248279	0.00412306	0.00228561	0.00293147	0.00162506	0
H2Otpp	48	65	4.87481e-09	0.0169607	3.97449e-07	0.0146463	0.0207211	0.00396297	0.0057217	0.00576893	3.71131e-05	0.0950071	0.165984	0.0182364	0.0474425	5.52919e-05	0.0385626	0.0467383	0.000760358	3.40828e-05	0.00318467	0.0604154	0.00176207	0.000101731	0	0.0370868	0.0302339	0.0110493	6.21084e-05	0.0156256	0.0305231	0.024172	2.65199e-05	0.0230284	0.0178604	1.5895e-05	0.0220311	4.05217e-05	1.89357e-05	3.02969e-05	3.10539e-05	2.84033e-05	0.00124513	0.000699319	0.0012669	0.000710664	0.000876931	0.000491408	0.000270523
H2Otex	48	65	4.87062e-09	0.0169607	3.97448e-07	0.0146463	0.0207211	0.00396297	0.0057217	0.00576893	3.71131e-05	0.0950071	0.165984	0.0182364	0.0474425	5.52919e-05	0.0385626	0.0467383	0.000760358	3.40828e-05	0.00318467	0.0604154	0.00176207	0.000101731	0	0.0370868	0.0302339	0.0110493	6.21084e-05	0.0156256	0.0305231	0.024172	2.65199e-05	0.0230284	0.0178604	1.5895e-05	0.0220311	4.05217e-05	1.89357e-05	3.02969e-05	3.10539e-05	2.84033e-05	0.00124513	0.000699319	0.0012669	0.000710664	0.000876931	0.000491408	0.000270523
EX_h2o_e	48	65	4.87062e-09	0.0169607	3.97448e-07	0.0146463	0.0207211	0.00396297	0.0057217	0.00576893	3.71131e-05	0.0950071	0.165984	0.0182364	0.0474425	5.52919e-05	0.0385626	0.0467383	0.000760358	3.40828e-05	0.00318467	0.0604154	0.00176207	0.000101731	0	0.0370868	0.0302339	0.0110493	6.21084e-05	0.0156256	0.0305231	0.024172	2.65199e-05	0.0230284	0.0178604	1.5895e-05	0.0220311	4.05217e-05	1.89357e-05	3.02969e-05	3.10539e-05	2.84033e-05	0.00124513	0.000699319	0.0012669	0.000710664	0.000876931	0.000491408	0.000270523
GLCtex_copy1	48	65	1.41693e-10	0.030153	3.75535e-07	0.0172119	0.0180123	0.00648428	0.0100489	0.00925083	6.04409e-05	0.19113	0.111306	0.0107467	0.031814	5.43458e-05	0.0200044	0.0239673	0.00135229	3.09818e-05	0.00262371	0.0675223	0.0030473	7.34662e-05	5.24131e-12	0.0397915	0.0382958	0.00882076	5.28222e-05	0.0135451	0.0281438	0.0222878	0	0.0154424	0.0135737	9.47474e-06	0.0206831	2.71726e-05	1.67605e-05	2.13319e-05	2.18399e-05	2.00622e-05	0.002417	0.00129723	0.00222504	0.0011942	0.00155962	0.000839768	0.000181408
EX_glc__D_e	48	65	1.40819e-10	0.030153	3.75535e-07	0.0172119	0.0180123	0.00648428	0.0100489	0.00925083	6.04409e-05	0.19113	0.111306	0.0107467	0.031814	5.43458e-05	0.0200044	0.0239673	0.00135229	3.09818e-05	0.00262371	0.0675223	0.0030473	7.34662e-05	5.18464e-12	0.0397915	0.0382958	0.00882076	5.28222e-05	0.0135451	0.0281438	0.0222878	0	0.0154424	0.0135737	9.47474e-06	0.0206831	2.71726e-05	1.67605e-05	2.13319e-05	2.18399e-05	2.00622e-05	0.002417	0.00129723	0.00222504	0.0011942	0.00155962	0.000839768	0.000181408
GLCptspp	48	65	1.41088e-10	0.030153	3.75535e-07	0.0172119	0.0180123	0.00648428	0.0100489	0.00925083	6.04409e-05	0.19113	0.111306	0.0107467	0.031814	5.43458e-05	0.0200044	0.0239673	0.00135229	3.09818e-05	0.00262371	0.0675223	0.0030473	7.34662e-05	5.33802e-12	0.0397915	0.0382958	0.00882076	5.28222e-05	0.0135451	0.0281438	0.0222878	0	0.0154424	0.0135737	9.47474e-06	0.0206831	2.71726e-05	1.67605e-05	2.13319e-05	2.18399e-05	2.00622e-05	0.002417	0.00129723	0.00222504	0.0011942	0.00155962	0.000839768	0.000181408
GLCtex_copy2	48	65	1.41071e-10	0.030153	3.75535e-07	0.0172119	0.0180123	0.00648428	0.0100489	0.00925083	6.04409e-05	0.19113	0.111306	0.0107467	0.031814	5.43458e-05	0.0200044	0.0239673	0.00135229	3.09818e-05	0.00262371	0.0675223	0.0030473	7.34662e-05	5.19632e-12	0.0397915	0.0382958	0.00882076	5.28222e-05	0.0135451	0.0281438	0.0222878	0	0.0154424	0.0135737	9.47474e-06	0.0206831	2.71726e-05	1.67605e-05	2.13319e-05	2.18399e-05	2.00622e-05	0.002417	0.00129723	0.00222504	0.0011942	0.00155962	0.000839768	0.000181408
TPI	48	65	2.53304e-05	0.0303028	1.82658e-07	0.0122548	0.000655112	0.00717171	0.0109313	0.0100631	6.27147e-05	0.243301	0.198363	0.00330209	0.0242988	6.27149e-05	0.0118008	0.0164281	0.00149566	1.48703e-05	0.00132042	0.0687626	0.00324578	4.67601e-05	3.61797e-11	0.0253265	0.0200732	0.00494053	5.68961e-05	0.0100851	0.0227983	0.0180546	8.32156e-11	0.0080943	0.00711481	0	0.0188062	8.08188e-06	1.93967e-06	1.93965e-05	1.87498e-05	1.71336e-05	0.00229357	0.00132571	0.00211141	0.00122042	0.00152968	0.00087955	5.57403e-05
ENO	48	65	3.87427e-05	0.0308997	7.08863e-08	0.0143896	3.95512e-11	0.00745096	0.0113837	0.0104796	3.5601e-05	0.248093	0.173374	6.0151e-11	0.0330366	5.53795e-05	3.13116e-11	0	0.00155389	7.91134e-06	0.00095042	0.0788817	0.00339043	3.06522e-05	6.54829e-11	0.0387381	0.0350889	0.00549583	6.32909e-05	0.00796164	0.0199263	0.0157802	0	0.00707463	0.00621853	0	0.023012	4.4471e-11	0	1.18671e-05	1.18671e-05	1.18671e-05	0.00273805	0.00151783	0.00252059	0.00139728	0.00179213	0.000993461	3.24791e-05
PGM	48	65	3.87428e-05	0.0308997	7.08851e-08	0.0143896	4.27804e-11	0.00745096	0.0113837	0.0104796	3.5601e-05	0.248093	0.173374	5.72059e-11	0.0330366	5.53795e-05	3.53362e-11	0	0.00155389	7.91134e-06	0.00095042	0.0788817	0.00339043	3.06522e-05	6.55579e-11	0.0387381	0.0350889	0.00549583	6.32909e-05	0.00796164	0.0199263	0.0157802	0	0.00707463	0.00621853	0	0.023012	4.4071e-11	0	1.18671e-05	1.18671e-05	1.18671e-05	0.00273805	0.00151783	0.00252059	0.00139728	0.00179213	0.000993461	3.24791e-05
PGK	48	65	2.03424e-09	0.0285506	2.13033e-07	0.0132956	0.0111102	0.00726699	0.0111757	0.0102881	3.28945e-05	0.229233	0.160194	0.0026667	0.0305251	5.48246e-05	0.0105332	0.013267	0.00151553	1.09647e-05	0.00131725	0.0728849	0.00335645	5.66439e-05	3.50078e-11	0.0357931	0.0324214	0.00507803	5.84796e-05	0.0128737	0.0184115	0.0145805	7.34893e-11	0.0065368	0.00574578	0	0.0212626	5.48253e-06	5.0504e-11	1.82749e-05	1.82749e-05	1.64475e-05	0.0025299	0.00140244	0.00232897	0.00129106	0.00165588	0.000917936	7.50247e-05
GAPD	48	65	2.06916e-09	0.0285506	2.13028e-07	0.0132956	0.0111102	0.00726699	0.0111757	0.0102881	3.28945e-05	0.229233	0.160194	0.0026667	0.0305251	5.48246e-05	0.0105332	0.013267	0.00151553	1.09647e-05	0.00131725	0.0728849	0.00335645	5.66439e-05	3.3928e-11	0.0357931	0.0324214	0.00507803	5.84796e-05	0.0128737	0.0184115	0.0145805	6.8082e-11	0.0065368	0.00574578	0	0.0212626	5.48253e-06	5.09076e-11	1.82749e-05	1.82749e-05	1.64475e-05	0.0025299	0.00140244	0.00232897	0.00129106	0.00165588	0.000917936	7.50247e-05
CO2tpp	48	65	0.0493017	0.0238673	2.80894e-07	0.00672731	0.0232193	0.00639468	0.00989206	0.00910642	4.1248e-05	0.19163	0.334792	0.00557317	0.0191384	3.51373e-05	0.00146757	0	0.00133361	1.98602e-05	0.000550587	0.081239	0.00299293	5.52442e-05	4.36252e-11	0.0299218	0.0338789	0.00318379	5.49975e-05	0.00999322	0.0153913	0.0121888	1.53291e-11	0	0	2.84989e-05	0.0177748	0	0	3.05544e-06	4.58316e-06	2.29162e-06	0.00224708	0.00122735	0.00206862	0.00112987	0.00146116	0.000799336	1.88154e-05
EX_co2_e	48	65	0.0493017	0.0238673	2.80895e-07	0.00672731	0.0232193	0.00639468	0.00989206	0.00910642	4.1248e-05	0.19163	0.334792	0.00557317	0.0191384	3.51373e-05	0.00146757	0	0.00133361	1.98602e-05	0.000550587	0.081239	0.00299293	5.52442e-05	4.18901e-11	0.0299218	0.0338789	0.00318379	5.49975e-05	0.00999322	0.0153913	0.0121888	1.68612e-11	0	0	2.84989e-05	0.0177748	0	0	3.05544e-06	4.58316e-06	2.29162e-06	0.00224708	0.00122735	0.00206862	0.00112987	0.00146116	0.000799336	1.88154e-05
CO2tex	48	65	0.0493017	0.0238673	2.80895e-07	0.00672731	0.0232193	0.00639468	0.00989206	0.00910642	4.1248e-05	0.19163	0.334792	0.00557317	0.0191384	3.51373e-05	0.00146757	0	0.00133361	1.98602e-05	0.000550587	0.081239	0.00299293	5.52442e-05	4.10095e-11	0.0299218	0.0338789	0.00318379	5.49975e-05	0.00999322	0.0153913	0.0121888	1.59725e-11	0	0	2.84989e-05	0.0177748	0	0	3.05544e-06	4.58316e-06	2.29162e-06	0.00224708	0.00122735	0.00206862	0.00112987	0.00146116	0.000799336	1.88154e-05
ATPM	48	65	0.113182	0.00643377	0	0.00374515	0	0.00206853	0.00274061	0.00300027	0	0.284112	0.360991	0.000150233	0.00773853	1.40015e-05	0	0	0.00036848	0	0	0.0629599	0.000831999	0	4.80601e-06	0.00907407	0.00821928	0	2.88269e-05	0.00238299	0.00259309	0.00492849	0	0	0	0	0.0119786	0	0	0	0	0	0.000498839	0.00027653	0.000574026	0.00031821	0.000404243	0.000224091	0
FRD2	48	65	0.000252554	0.00966412	2.68123e-07	0.0098694	0.0104464	0.00172618	0.00222522	0.00273132	0	0.258644	0.271121	0.0135398	0.0344415	4.53632e-05	0.0217886	0.0274436	0.000269996	1.03094e-05	0.000743128	0.0685302	0.000757418	6.39114e-05	0	0.0201927	0.0182906	0.00286478	4.33012e-05	0.0114128	0.0103869	0.0123384	0	0.00368774	0.00324149	2.40384e-06	0.017993	1.34029e-05	2.0621e-06	1.64958e-05	1.64957e-05	1.34029e-05	0.000356811	0.000197797	0.000492709	0.000273132	0.00031139	0.000172618	0.000110046
NADH17pp	48	65	3.59391e-05	0.00966517	2.68153e-07	0.00987047	0.0104475	0.00172637	0.00222546	0.00273162	0	0.258672	0.271151	0.0135413	0.0344452	4.53682e-05	0.0217909	0.0274466	0.000270025	1.03105e-05	0.000743209	0.0685376	0.0007575	6.39183e-05	0	0.0201949	0.0182926	0.00286509	4.33059e-05	0.011414	0.010388	0.0123398	0.000108306	0.00368814	0.00324184	2.4041e-06	0.0179949	1.34043e-05	2.06232e-06	1.64976e-05	1.64975e-05	1.34044e-05	0.000356849	0.000197819	0.000492762	0.000273161	0.000311423	0.000172636	0.000110058
FRD3	48	65	3.59422e-05	0.00966621	2.6824e-07	0.00987154	0.0104486	0.00172656	0.0022257	0.00273191	0	0.2587	0.27118	0.0135427	0.034449	4.5373e-05	0.0217933	0.0274495	0.000270054	1.03115e-05	0.000743289	0.068545	0.000757582	6.39253e-05	0	0.0201971	0.0182945	0.0028654	4.33106e-05	0.0114153	0.0103891	0.0123411	1.68833e-10	0.00368854	0.00324219	2.40435e-06	0.0179969	1.34057e-05	2.0626e-06	1.64995e-05	1.64992e-05	1.34058e-05	0.000356888	0.00019784	0.000492815	0.000273191	0.000311457	0.000172655	0.00011007
NADH18pp	48	65	3.59422e-05	0.00966621	2.6824e-07	0.00987154	0.0104486	0.00172656	0.0022257	0.00273191	0	0.2587	0.27118	0.0135427	0.034449	4.5373e-05	0.0217933	0.0274495	0.000270054	1.03115e-05	0.000743289	0.068545	0.000757582	6.39253e-05	0	0.0201971	0.0182945	0.0028654	4.33106e-05	0.0114153	0.0103891	0.0123411	1.68833e-10	0.00368854	0.00324219	2.40435e-06	0.0179969	1.34057e-05	2.0626e-06	1.64995e-05	1.64992e-05	1.34058e-05	0.000356888	0.00019784	0.000492815	0.000273191	0.000311457	0.000172655	0.00011007
SUCDi	48	65	0.000113479	0.00760337	2.10973e-07	0.00776488	0.00821881	0.0013581	0.00175072	0.0021489	0	0.203491	0.426616	0.0106526	0.0270973	3.56901e-05	0.0171424	0.0215916	0.000212423	8.111e-06	0.000584665	0.053917	0.000595908	5.02831e-05	0	0.0158869	0.0143903	0.0022539	4.86682e-05	0.00897917	0.00817199	0.00970742	0	0.00290138	0.00255028	1.89125e-06	0.0141562	1.05449e-05	1.6224e-06	1.29783e-05	1.29782e-05	1.05449e-05	0.000280725	0.00015562	0.000387645	0.00021489	0.00024499	0.000135809	8.65799e-05
NADH16pp	48	65	7.9341e-05	0.00851159	2.36174e-07	0.00869239	0.00920055	0.00152032	0.00195984	0.00240559	0	0.227798	0.358181	0.0119251	0.030334	3.99533e-05	0.0191901	0.0241707	0.000237796	9.07985e-06	0.000654504	0.0603574	0.000667089	5.62894e-05	0	0.0177846	0.0161093	0.00252313	4.63094e-05	0.0100517	0.00914813	0.010867	0	0.00324795	0.00285491	2.11713e-06	0.0158471	1.18044e-05	1.81618e-06	1.45286e-05	1.45284e-05	1.18045e-05	0.000314258	0.000174208	0.000433949	0.000240558	0.000274254	0.000152032	9.69218e-05
ATPS4rpp	48	65	0.000529523	0.00834554	2.28764e-07	0.00792621	0.0094721	0.00156519	0.00201769	0.00247659	0	0.234522	0.374606	0.0111078	0.0278834	3.73932e-05	0.0171907	0.0216524	0.000244815	8.5466e-06	0.000802168	0.0603634	0.000686778	5.31216e-05	6.23412e-06	0.0170017	0.0154001	0.00222651	4.59401e-05	0.00954204	0.00874542	0.010655	0	0.0038215	0.00377894	1.55684e-06	0.015538	9.74903e-06	8.01433e-07	1.25536e-05	1.25534e-05	9.74908e-06	0.000323533	0.00017935	0.000446757	0.000247659	0.000282348	0.000156519	9.53965e-05
CYTBO3_4pp	48	65	9.09788e-05	0.00813086	2.2559e-07	0.00830358	0.00878901	0.00145232	0.00187218	0.00229799	0	0.217609	0.380178	0.0113917	0.0289772	3.81662e-05	0.0183317	0.0230895	0.00022716	8.67368e-06	0.00104205	0.0576576	0.00063725	5.37716e-05	0	0.0169891	0.0153887	0.00241027	4.68402e-05	0.00960211	0.00873893	0.0103809	0	0.00620533	0.00545443	2.02244e-06	0.0151383	1.12764e-05	1.73496e-06	1.38787e-05	1.38786e-05	1.12765e-05	0.000300201	0.000166416	0.000414538	0.000229798	0.000261986	0.000145231	0.000106831
EX_o2_e	48	65	3.02346e-05	0.00813108	2.25595e-07	0.0083038	0.00878924	0.00145235	0.00187223	0.00229805	0	0.217615	0.380188	0.011392	0.028978	3.81672e-05	0.0183322	0.0230902	0.000227166	8.67391e-06	0.00104207	0.0576591	0.000637267	5.3773e-05	0	0.0169895	0.0153891	0.00241033	5.03112e-05	0.00960237	0.00873917	0.0103812	3.03718e-05	0.0062055	0.00545457	2.02249e-06	0.0151387	1.12767e-05	1.73501e-06	1.38791e-05	1.38789e-05	1.12768e-05	0.000300209	0.00016642	0.000414549	0.000229804	0.000261993	0.000145235	0.000106833
O2tpp	48	65	3.02346e-05	0.00813108	2.25596e-07	0.0083038	0.00878924	0.00145235	0.00187223	0.00229805	0	0.217615	0.380188	0.011392	0.028978	3.81672e-05	0.0183322	0.0230902	0.000227166	8.67391e-06	0.00104207	0.0576591	0.000637267	5.3773e-05	0	0.0169895	0.0153891	0.00241033	5.03112e-05	0.00960237	0.00873917	0.0103812	3.03718e-05	0.0062055	0.00545457	2.0225e-06	0.0151387	1.12767e-05	1.73501e-06	1.38791e-05	1.38789e-05	1.12768e-05	0.000300209	0.00016642	0.000414549	0.000229804	0.000261993	0.000145235	0.000106833
O2tex	48	65	3.02346e-05	0.00813108	2.25599e-07	0.0083038	0.00878924	0.00145235	0.00187223	0.00229805	0	0.217615	0.380188	0.011392	0.028978	3.81672e-05	0.0183322	0.0230902	0.000227166	8.67391e-06	0.00104207	0.0576591	0.000637267	5.3773e-05	0	0.0169895	0.0153891	0.00241033	5.03112e-05	0.00960237	0.00873917	0.0103812	3.03718e-05	0.0062055	0.00545457	2.02249e-06	0.0151387	1.12767e-05	1.73501e-06	1.38791e-05	1.38789e-05	1.12768e-05	0.000300209	0.00016642	0.000414549	0.000229804	0.000261993	0.000145235	0.000106833
ASPTA	48	66	5.93886e-08	0	6.68385e-07	0.00951033	0.0503315	0	0	1.31755e-10	0	1.30678e-09	0	0.0362422	0.103714	2.46128e-09	0.0954357	0.0601025	0	0	0.00596743	0	0	0.000192457	0	0.121613	0.110157	1.31733e-09	1.69798e-09	9.33502e-10	8.95462e-10	8.94061e-10	8.58312e-10	0.0444196	0.0390445	0	6.60996e-10	7.45103e-05	2.48378e-05	2.48378e-05	2.48369e-05	2.48377e-05	0	1.33175e-10	0	0	0	0	0.000611781
PPC	48	66	1.12522e-08	0	1.90368e-07	0.0162893	0.0431039	3.52227e-11	0	3.74684e-11	0	2.19958e-10	2.91188e-11	1.45608e-10	0.0888205	0.000170161	7.63574e-11	0	0	0	0.0051105	3.53287e-11	0	5.494e-05	1.33984e-10	0.104149	0.0943384	2.43094e-10	0.000170161	0.0214053	0	3.23765e-10	0	0.038041	0.0334377	0	0.061869	2.57826e-10	9.31558e-11	2.12701e-05	2.12703e-05	2.12704e-05	4.55529e-11	2.39815e-10	0	0	1.47749e-11	0	0.000174643
EX_h_e	48	67	0.0333254	0.00498605	1.71706e-07	0.0174145	0	0	0	0	0	0.300247	0	0.020957	0.0599722	6.70218e-05	0.0367903	0.0463388	0	0	0.00115022	0.0318214	0	3.70959e-05	0	0.0234408	0.0212326	0.00665116	3.82984e-05	0.00963533	0.0120576	0.00954873	0	0.0171237	0.00752578	0	0.0139248	3.35108e-05	1.91495e-05	4.30856e-05	4.30853e-05	4.30855e-05	0	0	0	0	0	0	0.000157227
Htex	48	67	0.0333254	0.00498605	1.71707e-07	0.0174145	0	0	0	0	0	0.300247	0	0.020957	0.0599722	6.70218e-05	0.0367903	0.0463388	0	0	0.00115022	0.0318214	0	3.70959e-05	0	0.0234408	0.0212326	0.00665116	3.82984e-05	0.00963533	0.0120576	0.00954873	0	0.0171237	0.00752578	0	0.0139248	3.35108e-05	1.91495e-05	4.30856e-05	4.30853e-05	4.30855e-05	0	0	0	0	0	0	0.000157227
PFK_3	48	67	0.0627286	0.0129814	6.42256e-07	0.0178971	0.0540237	0.00188395	0.00323813	0.00298095	9.90177e-05	1.54144e-10	0	0.0176822	0.0433722	7.82449e-05	0.0392452	0.0477553	0.000392896	6.30103e-05	0.00507424	0.00920536	0.00110219	0.000121619	0	0.054248	0.0522089	0.0177976	7.2013e-05	0.0247375	0.069761	0.0552456	9.28346e-11	0.0284831	0.0250364	5.16682e-05	0.0281973	4.32766e-05	2.285e-05	4.9855e-05	5.05474e-05	4.60467e-05	0.000778843	0.000323813	0.000716987	0.000298095	0.000453132	0.000188395	0.000366707
FBA3	48	67	0.0627286	0.0129814	6.42256e-07	0.0178971	0.0540237	0.00188395	0.00323813	0.00298095	9.90177e-05	1.54144e-10	0	0.0176822	0.0433722	7.82449e-05	0.0392452	0.0477553	0.000392896	6.30103e-05	0.00507424	0.00920536	0.00110219	0.000121619	0	0.054248	0.0522089	0.0177976	7.2013e-05	0.0247375	0.069761	0.0552456	9.28346e-11	0.0284831	0.0250364	5.16682e-05	0.0281973	4.32766e-05	2.285e-05	4.9855e-05	5.05474e-05	4.60467e-05	0.000778843	0.000323813	0.000716987	0.000298095	0.000453132	0.000188395	0.000366707
FBA	48	67	0.0382108	0.0158534	6.13691e-07	0.0178091	0.041699	0.00200578	0.00344753	0.00317373	0.000105421	2.34509e-10	0.0247087	0.0226225	0.0353119	8.85089e-05	0.0492817	0.0634365	0.000418305	6.70849e-05	0.00602754	0	0.00117347	0.000119403	0	0.0386457	0.0325049	0.020756	7.667e-05	0.0224096	0.0709957	0.0562233	1.1065e-10	0.0373053	0.032791	3.68077e-05	0.0262367	5.77838e-05	3.21335e-05	6.08849e-05	6.03211e-05	5.55293e-05	0.000829211	0.000344754	0.000763354	0.000317373	0.000482436	0.000200578	0.000465195
PFK	48	67	0.0382108	0.0158534	6.13691e-07	0.0178091	0.041699	0.00200578	0.00344753	0.00317373	0.000105421	2.34509e-10	0.0247087	0.0226225	0.0353119	8.85089e-05	0.0492817	0.0634365	0.000418305	6.70849e-05	0.00602754	0	0.00117347	0.000119403	0	0.0386457	0.0325049	0.020756	7.667e-05	0.0224096	0.0709957	0.0562233	1.1065e-10	0.0373053	0.032791	3.68077e-05	0.0262367	5.77838e-05	3.21335e-05	6.08849e-05	6.03211e-05	5.55293e-05	0.000829211	0.000344754	0.000763354	0.000317373	0.000482436	0.000200578	0.000465195
GLUDy	48	67	2.26567e-08	0	5.5204e-07	0.0172822	0.0415738	0.000858719	0.00147597	0.00135874	0	6.62962e-10	0	0.0299361	0.102801	7.38553e-05	0.0551809	0.0496447	0.000179085	8.20485e-06	0.00295746	0.0545465	0.000502387	0.000127176	0	0.0803619	0.0727917	8.40202e-10	6.56491e-05	0.0206454	0.0206685	0.0163679	4.86156e-10	0.0146763	0.0129003	0	0.0238691	3.69274e-05	8.20662e-06	2.46188e-05	2.46183e-05	2.05157e-05	0	8.28304e-11	0	0	0	0	0.000303199
EX_nh4_e	48	67	2.8566e-08	0.00352999	4.25712e-07	0.0194668	0.0137366	0.000709332	0.0012192	0.00112237	0	7.86737e-10	0	0.0296739	0.113223	2.71153e-05	0.0651163	0.0820165	0.00014793	2.71125e-05	0.00325728	0.0450573	0.000414989	0.00012256	0	0.0663817	0.0300643	0.00941768	2.71151e-05	0.0204646	0.0170729	0.0135205	5.62839e-10	0.0363693	0.0213122	0	0.0197167	6.10065e-05	2.71147e-05	4.745e-05	4.74493e-05	4.745e-05	0	1.61399e-10	0	0	0	0	0.000389593
NH4tpp	48	67	2.85455e-08	0.00352999	4.25715e-07	0.0194668	0.0137366	0.000709332	0.0012192	0.00112237	0	7.84829e-10	0	0.0296739	0.113223	2.71153e-05	0.0651163	0.0820165	0.00014793	2.71125e-05	0.00325728	0.0450573	0.000414989	0.00012256	0	0.0663817	0.0300642	0.00941768	2.71151e-05	0.0204646	0.0170729	0.0135205	5.61635e-10	0.0363693	0.0213122	0	0.0197167	6.10065e-05	2.71147e-05	4.745e-05	4.74493e-05	4.745e-05	0	1.61258e-10	0	0	0	0	0.000389593
NH4tex	48	67	2.85798e-08	0.00352999	4.25714e-07	0.0194668	0.0137366	0.000709332	0.0012192	0.00112237	0	7.8341e-10	0	0.0296739	0.113223	2.71153e-05	0.0651163	0.0820165	0.00014793	2.71125e-05	0.00325728	0.0450573	0.000414989	0.00012256	0	0.0663817	0.0300642	0.00941768	2.71151e-05	0.0204646	0.0170729	0.0135205	5.58987e-10	0.0363693	0.0213122	0	0.0197167	6.10065e-05	2.71147e-05	4.745e-05	4.74493e-05	4.745e-05	0	1.62548e-10	0	0	0	0	0.000389593
ADSS	49	68	3.2752e-07	0	2.46758e-06	0	1.32861e-09	0	0	2.89852e-10	0	5.71368e-09	0	0.401326	0	9.44925e-09	0.528401	0	0	0	0	0	0	0.000710389	0	2.61696e-09	7.54993e-09	6.92866e-09	7.33702e-09	4.39974e-09	5.2918e-09	2.05138e-09	5.08732e-09	0	7.38975e-09	0	1.68526e-09	0.000275029	4.30287e-09	6.46473e-09	1.89063e-09	4.76923e-09	0	0	0	0	0	0	0.00225817
ADSL1r	49	68	3.2752e-07	0	2.46758e-06	0	1.32861e-09	0	0	2.89852e-10	0	5.71368e-09	0	0.401326	0	9.44925e-09	0.528401	0	0	0	0	0	0	0.000710389	0	2.61696e-09	7.54993e-09	6.92866e-09	7.33702e-09	4.39974e-09	5.2918e-09	2.05138e-09	5.08732e-09	0	7.38975e-09	0	1.68526e-09	0.000275029	4.30287e-09	6.46473e-09	1.89063e-09	4.76923e-09	0	0	0	0	0	0	0.00225817
IGPDH	49	69	7.92766e-12	0	0	0	6.61067e-14	0	2.93759e-15	0	0	2.97415e-13	9.55796e-14	1	1.76185e-13	0	1.61399e-13	1.96695e-13	0	0	1.95653e-15	8.43786e-14	2.43225e-15	0	0	7.01112e-14	1.47357e-13	4.16969e-14	0	0	6.83953e-14	2.18806e-14	0	1.89749e-13	2.52073e-13	0	4.51714e-14	0	0	0	0	0	0	0	0	0	0	0	0
PRMICI	49	69	7.93798e-12	0	0	0	6.61067e-14	0	2.93759e-15	0	0	2.97415e-13	9.55796e-14	1	1.76185e-13	0	1.61399e-13	1.96695e-13	0	0	1.95653e-15	8.43786e-14	2.43225e-15	0	0	7.01112e-14	1.47357e-13	4.16969e-14	0	0	6.83953e-14	2.18806e-14	0	1.89749e-13	2.52073e-13	0	4.51714e-14	0	0	0	0	0	0	0	0	0	0	0	0
IG3PS	49	69	8.00848e-12	0	0	0	6.61067e-14	0	2.93759e-15	0	0	2.97415e-13	9.55796e-14	1	1.76185e-13	0	1.61399e-13	1.96695e-13	0	0	1.95653e-15	8.43786e-14	2.43225e-15	0	0	7.01112e-14	1.47357e-13	4.16969e-14	0	0	6.83953e-14	2.18806e-14	0	1.89749e-13	2.52073e-13	0	4.51714e-14	0	0	0	0	0	0	0	0	0	0	0	0
HISTD	49	69	7.96185e-12	0	0	0	6.61067e-14	0	2.93759e-15	0	0	2.97415e-13	9.55796e-14	1	1.76185e-13	0	1.61399e-13	1.96695e-13	0	0	1.95653e-15	8.43786e-14	2.43225e-15	0	0	7.01112e-14	1.47357e-13	4.16969e-14	0	0	6.83953e-14	2.18806e-14	0	1.89749e-13	2.52073e-13	0	4.51714e-14	0	0	0	0	0	0	0	0	0	0	0	0
ATPPRT	49	69	7.97917e-12	0	0	0	6.61067e-14	0	2.93759e-15	0	0	2.97415e-13	9.55796e-14	1	1.76185e-13	0	1.61399e-13	1.96695e-13	0	0	1.95653e-15	8.43786e-14	2.43225e-15	0	0	7.01112e-14	1.47357e-13	4.16969e-14	0	0	6.83953e-14	2.18806e-14	0	1.89749e-13	2.52073e-13	0	4.51714e-14	0	0	0	0	0	0	0	0	0	0	0	0
PRATPP	49	69	7.98561e-12	0	0	0	6.61067e-14	0	2.93759e-15	0	0	2.97415e-13	9.55796e-14	1	1.76185e-13	0	1.61399e-13	1.96695e-13	0	0	1.95653e-15	8.43786e-14	2.43225e-15	0	0	7.01112e-14	1.47357e-13	4.16969e-14	0	0	6.83953e-14	2.18806e-14	0	1.89749e-13	2.52073e-13	0	4.51714e-14	0	0	0	0	0	0	0	0	0	0	0	0
PRAMPC	49	69	7.77778e-12	0	0	0	6.61067e-14	0	2.93759e-15	0	0	2.97415e-13	9.55796e-14	1	1.76185e-13	0	1.61399e-13	1.96695e-13	0	0	1.95653e-15	8.43786e-14	2.43225e-15	0	0	7.01112e-14	1.47357e-13	4.16969e-14	0	0	6.83953e-14	2.18806e-14	0	1.89749e-13	2.52073e-13	0	4.51714e-14	0	0	0	0	0	0	0	0	0	0	0	0
HSTPT	49	69	7.69529e-12	0	0	0	6.61067e-14	0	2.93759e-15	0	0	2.97415e-13	9.55796e-14	1	1.76185e-13	0	1.61399e-13	1.96695e-13	0	0	1.95653e-15	8.43786e-14	2.43225e-15	0	0	7.01112e-14	1.47357e-13	4.16969e-14	0	0	6.83953e-14	2.18806e-14	0	1.89749e-13	2.52073e-13	0	4.51714e-14	0	0	0	0	0	0	0	0	0	0	0	0
HISTP	49	69	7.68063e-12	0	0	0	6.61067e-14	0	2.93759e-15	0	0	2.97415e-13	9.55796e-14	1	1.76185e-13	0	1.61399e-13	1.96695e-13	0	0	1.95653e-15	8.43786e-14	2.43225e-15	0	0	7.01112e-14	1.47357e-13	4.16969e-14	0	0	6.83953e-14	2.18806e-14	0	1.89749e-13	2.52073e-13	0	4.51714e-14	0	0	0	0	0	0	0	0	0	0	0	0
GK1	50	70	0.0114109	0.00645244	9.18873e-07	2.55799e-09	0	0.00129658	0.00222857	0.00205157	0	0	0	0.00452006	0.02587	0.000151781	0.00595128	0.775824	0.000270404	6.04054e-05	0.0390729	0	0.000758559	2.00029e-05	1.52272e-09	0	3.07075e-09	0.00322772	4.95629e-05	0	0	4.70943e-10	0	0.0083099	0.00730433	0	0	0.000323696	0.000320602	0.000326794	0.000326791	0.000326794	0.000536018	0.000297144	0.000493448	0.000273543	0.000311859	0.000172877	0.00011445
IMPD	50	70	1.10047e-07	1.63376e-09	2.92634e-09	3.02737e-09	0	0	2.78285e-09	1.96291e-10	0	0	0	1.80467e-09	0	0	1.47492e-10	0.905467	1.15012e-09	3.52539e-09	1.22571e-09	0	1.31732e-09	2.45616e-10	2.25883e-09	0	3.64099e-09	1.73893e-09	1.87473e-09	0	0	3.29662e-10	0	0	1.0147e-09	0	0	0.000374173	0.000374175	0.000374172	0.000374169	0.000374172	0	1.68637e-09	0	2.75767e-11	1.32015e-09	0	0
GMPS	50	70	1.10047e-07	1.63376e-09	2.92634e-09	3.02737e-09	0	0	2.78285e-09	1.96291e-10	0	0	0	1.80467e-09	0	0	1.47492e-10	0.905467	1.15012e-09	3.52539e-09	1.22571e-09	0	1.31732e-09	2.45616e-10	2.25883e-09	0	3.64099e-09	1.73893e-09	1.87473e-09	0	0	3.29662e-10	0	0	1.0147e-09	0	0	0.000374173	0.000374175	0.000374172	0.000374169	0.000374172	0	1.68637e-09	0	2.75767e-11	1.32015e-09	0	0
MTHFC	50	70	0.000358855	0	1.60797e-06	0	1.16291e-09	0	0	4.65212e-11	5.12187e-11	4.42067e-09	0	0.130815	0	5.8372e-09	0.344471	0.433875	0	0	0	0	0	0.00046311	0	2.10316e-09	4.17096e-09	4.18591e-09	3.90852e-09	2.80281e-09	3.49106e-09	1.69663e-09	3.49518e-09	0	4.46724e-09	0	1.40985e-09	8.96484e-05	0	0.000179298	8.96489e-05	8.96499e-05	0	0	0	0	0	0	0.00147213
MTHFD	50	70	0.000358855	0	1.60797e-06	0	1.16291e-09	0	0	4.65212e-11	5.12187e-11	4.42067e-09	0	0.130815	0	5.8372e-09	0.344471	0.433875	0	0	0	0	0	0.00046311	0	2.10316e-09	4.17096e-09	4.18591e-09	3.90852e-09	2.80281e-09	3.49106e-09	1.69663e-09	3.49518e-09	0	4.46724e-09	0	1.40985e-09	8.96484e-05	0	0.000179298	8.96489e-05	8.96499e-05	0	0	0	0	0	0	0.00147213
IMPC	50	70	1.93807e-07	2.52741e-10	1.42346e-06	0	0	0	1.96688e-10	2.50405e-10	0	3.00541e-09	0	0.231308	0	5.35754e-09	0.304549	0.383592	0	0	0	0	0	0.00040944	0	6.48577e-10	5.89403e-09	4.73023e-09	5.02287e-09	2.10933e-09	2.64456e-09	1.32199e-09	2.77876e-09	0	4.68899e-09	0	4.63497e-10	0.00031703	0.000158518	0.000158518	0.000158514	0.000158517	0	5.21096e-10	0	0	0	0	0.00130152
AICART	50	70	1.93363e-07	2.4959e-10	1.42355e-06	0	0	0	1.6709e-11	2.5961e-10	0	3.09986e-09	0	0.231308	0	5.38346e-09	0.304549	0.383592	0	0	0	0	0	0.00040944	0	4.85502e-10	5.84687e-09	4.65595e-09	4.89616e-09	2.20978e-09	2.69654e-09	1.22828e-09	2.70402e-09	0	4.66653e-09	0	4.76995e-10	0.00031703	0.000158518	0.000158518	0.000158514	0.000158517	0	5.11114e-10	0	0	0	0	0.00130152
HCO3E	50	70	2.0699e-07	0.176803	6.09185e-06	0	0	0	1.8917e-11	2.78936e-10	0	3.32159e-09	0	6.02675e-09	0	5.76617e-09	0.326142	0.410789	0	0	0	0	0	0.00043847	0	5.21122e-10	6.26263e-09	4.98727e-09	5.2445e-09	2.36734e-09	2.88891e-09	1.31634e-09	2.897e-09	0	4.99879e-09	0	5.12054e-10	0.000339508	0.000169757	0.000169757	0.000169753	0.000169756	0	5.48323e-10	0	0	0	0	0.0013938
GARFT	50	70	0.00165062	0	1.84602e-06	0	3.01445e-09	0	0	0	8.358e-10	6.01691e-09	5.75141e-11	3.67152e-09	0	6.61284e-09	0.396028	0.498813	0	0	0	0	0	0.000532424	0	4.22124e-09	1.79578e-09	3.50665e-09	2.49761e-09	3.76903e-09	4.55707e-09	2.14144e-09	4.47172e-09	0	4.23134e-09	3.09138e-10	2.55414e-09	0	0	5.42396e-09	5.83948e-09	4.06881e-09	0	0	7.93499e-11	0	0	0	0.00169246
PRAGSr	50	70	2.40575e-07	2.94252e-10	1.85138e-06	0	0	0	1.00335e-10	2.23416e-10	0	3.95856e-09	0	7.51743e-09	0	6.76629e-09	0.39611	0.498917	0	0.000206165	0	0	0	0.000532536	0	5.8865e-10	7.85234e-09	6.05177e-09	6.41359e-09	2.90952e-09	3.39247e-09	1.89842e-09	3.64221e-09	0	6.05032e-09	0	5.32313e-10	0.000412343	0.000206176	0.000206176	0.000206171	0.000206174	0	6.12733e-10	0	0	0	0	0.00169281
PRFGS	50	70	2.40576e-07	2.94252e-10	1.85138e-06	0	0	0	1.00335e-10	2.23416e-10	0	3.95856e-09	0	7.51743e-09	0	6.76629e-09	0.39611	0.498917	0	0.000206165	0	0	0	0.000532536	0	5.8865e-10	7.85234e-09	6.05177e-09	6.41359e-09	2.90952e-09	3.39247e-09	1.89842e-09	3.64221e-09	0	6.05032e-09	0	5.32313e-10	0.000412343	0.000206176	0.000206176	0.000206171	0.000206174	0	6.12733e-10	0	0	0	0	0.00169281
GLUPRT	50	70	2.40575e-07	2.94252e-10	1.85138e-06	0	0	0	1.00335e-10	2.23416e-10	0	3.95856e-09	0	7.51743e-09	0	6.76629e-09	0.39611	0.498917	0	0.000206165	0	0	0	0.000532536	0	5.8865e-10	7.85234e-09	6.05177e-09	6.41359e-09	2.90952e-09	3.39247e-09	1.89842e-09	3.64221e-09	0	6.05032e-09	0	5.32313e-10	0.000412343	0.000206176	0.000206176	0.000206171	0.000206174	0	6.12733e-10	0	0	0	0	0.00169281
PRAIS	50	70	2.40576e-07	2.94252e-10	1.85138e-06	0	0	0	1.00335e-10	2.23416e-10	0	3.95856e-09	0	7.51743e-09	0	6.76629e-09	0.39611	0.498917	0	0.000206165	0	0	0	0.000532536	0	5.8865e-10	7.85234e-09	6.05177e-09	6.41359e-09	2.90952e-09	3.39247e-09	1.89842e-09	3.64221e-09	0	6.05032e-09	0	5.32313e-10	0.000412343	0.000206176	0.000206176	0.000206171	0.000206174	0	6.12733e-10	0	0	0	0	0.00169281
AIRC2	50	70	2.52865e-07	2.94182e-10	1.85176e-06	0	0	0	1.00395e-10	2.23469e-10	0	3.95956e-09	0	7.51904e-09	0	6.76753e-09	0.396192	0.499019	0	0	0	0	0	0.000532645	0	5.89018e-10	7.85417e-09	6.05321e-09	6.4146e-09	2.90966e-09	3.39341e-09	1.899e-09	3.64282e-09	0	6.05172e-09	0	5.32456e-10	0.000412428	0.000206218	0.000206218	0.000206213	0.000206217	0	6.12812e-10	0	0	0	0	0.00169316
AIRC3	50	70	2.52865e-07	2.94182e-10	1.85176e-06	0	0	0	1.00395e-10	2.23469e-10	0	3.95956e-09	0	7.51904e-09	0	6.76753e-09	0.396192	0.499019	0	0	0	0	0	0.000532645	0	5.89018e-10	7.85417e-09	6.05321e-09	6.4146e-09	2.90966e-09	3.39341e-09	1.899e-09	3.64282e-09	0	6.05172e-09	0	5.32456e-10	0.000412428	0.000206218	0.000206218	0.000206213	0.000206217	0	6.12812e-10	0	0	0	0	0.00169316
ADSL2r	50	70	2.52865e-07	2.94182e-10	1.85176e-06	0	0	0	1.00395e-10	2.23469e-10	0	3.95956e-09	0	7.51904e-09	0	6.76753e-09	0.396192	0.499019	0	0	0	0	0	0.000532645	0	5.89018e-10	7.85417e-09	6.05321e-09	6.4146e-09	2.90966e-09	3.39341e-09	1.899e-09	3.64282e-09	0	6.05172e-09	0	5.32456e-10	0.000412428	0.000206218	0.000206218	0.000206213	0.000206217	0	6.12812e-10	0	0	0	0	0.00169316
PRASCSi	50	70	2.52865e-07	2.94182e-10	1.85176e-06	0	0	0	1.00395e-10	2.23469e-10	0	3.95956e-09	0	7.51904e-09	0	6.76753e-09	0.396192	0.499019	0	0	0	0	0	0.000532645	0	5.89018e-10	7.85417e-09	6.05321e-09	6.4146e-09	2.90966e-09	3.39341e-09	1.899e-09	3.64282e-09	0	6.05172e-09	0	5.32456e-10	0.000412428	0.000206218	0.000206218	0.000206213	0.000206217	0	6.12812e-10	0	0	0	0	0.00169316
GHMT2r	50	71	1.38433e-07	0	1.76551e-06	0	0.0797701	0	0	6.78978e-11	0	2.66795e-09	0	0.05744	0	7.87306e-05	0.226883	0.285768	0	0	0.00945773	0	0	0.000406698	0	9.05561e-10	3.32652e-09	3.09852e-09	3.09722e-09	0.0396136	2.12513e-09	1.15373e-09	2.25035e-09	0	3.10424e-09	0	6.59136e-10	0.000118091	2.12937e-09	0.000157456	0.000157455	0.000118092	0	0	0	0	0	0	0.000969607
PGCD	50	71	6.39804e-08	0	1.93933e-06	0	0.146041	0.00502752	0.0086413	0.007955	0	1.63635e-09	0	0.0350532	0	4.80459e-05	0.138457	0.174392	0.00104849	4.80408e-05	0.00577165	0	0.00294131	0.000372285	0	3.61651e-10	1.97301e-09	2.0085e-09	1.96033e-09	0.0725234	1.26003e-09	7.18318e-10	1.33367e-09	0	1.88374e-09	0.000224058	3.72229e-10	7.2066e-05	1.28409e-09	9.60887e-05	9.60877e-05	7.20667e-05	0	0	0	0	0	0	0.000591709
PSERT	50	71	6.39804e-08	0	1.93933e-06	0	0.146041	0.00502752	0.0086413	0.007955	0	1.63635e-09	0	0.0350532	0	4.80459e-05	0.138457	0.174392	0.00104849	4.80408e-05	0.00577165	0	0.00294131	0.000372285	0	3.61651e-10	1.97301e-09	2.0085e-09	1.96033e-09	0.0725234	1.26003e-09	7.18318e-10	1.33367e-09	0	1.88374e-09	0.000224058	3.72229e-10	7.2066e-05	1.28409e-09	9.60887e-05	9.60877e-05	7.20667e-05	0	0	0	0	0	0	0.000591709
PSP_L	50	71	6.39804e-08	0	1.93933e-06	0	0.146041	0.00502752	0.0086413	0.007955	0	1.63635e-09	0	0.0350532	0	4.80459e-05	0.138457	0.174392	0.00104849	4.80408e-05	0.00577165	0	0.00294131	0.000372285	0	3.61651e-10	1.97301e-09	2.0085e-09	1.96033e-09	0.0725234	1.26003e-09	7.18318e-10	1.33367e-09	0	1.88374e-09	0.000224058	3.72229e-10	7.2066e-05	1.28409e-09	9.60887e-05	9.60877e-05	7.20667e-05	0	0	0	0	0	0	0.000591709
ADK3	50	73	0.10296	0.0553785	9.04964e-07	0	0	0.011128	0.0191268	0.0176078	0	1.18499e-09	1.90083e-10	0.0387937	0.222031	0.00052639	0.0510773	0.0836341	0.00232074	0.000130265	0.00894256	0	0.00651037	0.000171672	1.40595e-10	4.43986e-10	4.43458e-10	0.0277021	0.000425364	0	4.40573e-10	1.93286e-09	4.38978e-10	0.0713203	0.0626899	0	1.93667e-09	6.11461e-05	3.45627e-05	8.77317e-05	8.77317e-05	8.77323e-05	0.00460044	0.00255025	0.00423507	0.0023477	0.00267654	0.00148373	0.000982279
PPA	50	72	2.64073e-08	0.0496116	1.28181e-06	0.0182396	0.0482646	0.0074769	0.0128513	0.0118306	0.000381067	1.08609e-09	0	0.0695079	0.0994548	0.00023817	0.0915166	0.172903	0.0015593	0.000119082	0.0114447	0	0.00437431	0.000307589	7.76251e-10	2.01054e-11	1.31007e-09	0.0165449	0.000190535	0.0239681	2.56251e-10	1.64702e-09	3.25074e-10	0.0851911	0.0748822	0.000111072	1.07864e-09	0.000119084	7.14517e-05	9.52673e-05	9.52666e-05	9.52678e-05	0.00309103	0.00171351	0.00284553	0.00157741	0.00179836	0.000996918	0.000782212
PPM	50	72	4.36925e-08	0.0197788	3.41195e-06	0	0.0583461	0.00397445	0.00683128	0.00628873	0	1.92806e-09	0	0.111737	0.0792998	0.000398184	0.147118	0.186783	0.000828868	0.000218689	0.0150128	0	0.00232522	0.000321205	0	4.63798e-10	2.73209e-09	0.0331928	0.000151924	0.0289745	1.49894e-09	1.90986e-09	1.50095e-09	0.0854562	0.0751152	0.000134273	1.69888e-09	0.00015376	7.71883e-05	9.61778e-05	9.61761e-05	9.61778e-05	0.00164308	0.000910838	0.00151258	0.000838494	0.000955943	0.000529923	0.00117697
R1PK	50	72	4.3625e-08	0.0197868	1.00597e-06	0	0.0583697	0.00397606	0.00683404	0.00629128	0	1.94636e-09	0	0.111783	0.0793319	0.000129925	0.147177	0.186859	0.000829204	8.45677e-05	0.0150189	0	0.00232616	0.000321335	0	4.42541e-10	2.67744e-09	0.0332062	0.000151986	0.0289862	1.50697e-09	1.9522e-09	1.42896e-09	0.0854908	0.0751456	0.000134327	1.55946e-09	0.000153822	7.72195e-05	9.62167e-05	9.62151e-05	9.62166e-05	0.00164374	0.000911207	0.00151319	0.000838833	0.000956331	0.000530137	0.00117744
R15BPK	50	72	4.3625e-08	0.0197868	1.00597e-06	0	0.0583697	0.00397606	0.00683404	0.00629128	0	1.94636e-09	0	0.111783	0.0793319	0.000129925	0.147177	0.186859	0.000829204	8.45677e-05	0.0150189	0	0.00232616	0.000321335	0	4.42541e-10	2.67744e-09	0.0332062	0.000151986	0.0289862	1.50697e-09	1.9522e-09	1.42896e-09	0.0854908	0.0751456	0.000134327	1.55946e-09	0.000153822	7.72195e-05	9.62167e-05	9.62151e-05	9.62166e-05	0.00164374	0.000911207	0.00151319	0.000838833	0.000956331	0.000530137	0.00117744
ADK1	50	72	3.45391e-08	0.0311302	2.05638e-06	0	0.0918319	0.00625545	0.0107519	0.00989795	0	1.9844e-09	0	0.0988364	0.124811	0.000309981	0.130132	0.166239	0.00130457	0.000133051	0.0109457	0	0.00365971	0.000369201	3.58603e-10	5.91118e-10	2.29555e-09	0.0155723	0.000239114	0.0456035	1.08514e-09	1.65063e-09	1.16983e-09	0.0400917	0.0352402	0.000211335	9.12356e-10	0.000136429	6.86982e-05	9.85867e-05	9.85854e-05	9.85868e-05	0.00258607	0.00143358	0.00238068	0.00131972	0.00150458	0.000834057	0.000985599
NDPK1	50	72	3.60555e-08	0.0208869	2.3527e-06	0	0.128904	0.00419712	0.007214	0.00664106	0	1.74142e-09	0	0.114767	0.0837426	0.000216838	0.151107	0.186534	0.000875306	0.000126902	0.0110671	0	0.00245549	0.000419249	0	2.72355e-10	2.69887e-09	0.0104483	0.000160436	0.0640133	1.3345e-09	1.33214e-09	1.33794e-09	0.0268996	0.0236445	0.00029665	9.01793e-10	0.000155733	7.7085e-05	9.71387e-05	9.7137e-05	9.71386e-05	0.00173513	0.000961868	0.00159733	0.000885472	0.0010095	0.000559613	0.000933924
GLNS	50	72	1.20191e-07	0.028609	9.86591e-07	0.0420721	0	0	6.76015e-11	2.21965e-10	0	2.12333e-09	0	0.0801648	0	3.59946e-09	0.211096	0.265884	0	0.00010987	0	0	0	0.0002838	0	2.17983e-10	4.24388e-09	0.0381632	3.43924e-09	1.57331e-09	1.81099e-09	1.0157e-09	1.86046e-09	0.0982526	3.24974e-09	0	2.93627e-10	0.000219747	0.000109876	0.000164812	0.000164809	0.000164811	0	2.99105e-10	0	0	0	0	0.000902139
PIt2rpp	50	72	1.46153e-07	0.0522484	0	0	0	0.010499	0.0180457	0.0166125	2.09192e-09	0	1.27422e-09	0	2.10999e-09	0	0.192761	0.24279	0.00218957	0.000200652	0.024106	2.14973e-09	0.00614239	0.000777442	0	5.37413e-09	0	2.66469e-09	0	1.68832e-09	3.12986e-09	0	4.01945e-09	0.179438	0.157724	8.84411e-11	0	0.000200653	0	0	0	0	0.00434041	0.0024061	0.0039957	0.00221501	0.00252526	0.00139987	0.00164757
EX_pi_e	50	72	1.46152e-07	0.0522484	0	0	0	0.010499	0.0180457	0.0166125	2.09192e-09	0	1.27422e-09	0	2.10999e-09	0	0.192761	0.24279	0.00218957	0.000200652	0.024106	2.14973e-09	0.00614239	0.000777442	0	5.37413e-09	0	2.66469e-09	0	1.68832e-09	3.12986e-09	0	4.01945e-09	0.179438	0.157724	8.84411e-11	0	0.000200653	0	0	0	0	0.00434041	0.0024061	0.0039957	0.00221501	0.00252526	0.00139987	0.00164757
PItex	50	72	1.46152e-07	0.0522484	0	0	0	0.010499	0.0180457	0.0166125	2.09192e-09	0	1.27422e-09	0	2.10999e-09	0	0.192761	0.24279	0.00218957	0.000200652	0.024106	2.14973e-09	0.00614239	0.000777442	0	5.37413e-09	0	2.66469e-09	0	1.68832e-09	3.12986e-09	0	4.01945e-09	0.179438	0.157724	8.84411e-11	0	0.000200653	0	0	0	0	0.00434041	0.0024061	0.0039957	0.00221501	0.00252526	0.00139987	0.00164757
GLUCYS	51	74	5.69326e-08	0	6.89255e-10	1.45786e-09	0	2.14438e-10	0	5.24622e-10	0	0	0	7.26254e-10	2.51764e-10	4.59077e-10	0	0	0	4.39613e-10	3.22273e-10	4.18978e-10	5.53357e-10	0	0	0	0	1.83435e-10	9.31125e-10	1	0	2.23226e-10	0	0	3.55977e-10	0	2.43287e-11	1.19903e-09	7.85322e-10	7.23552e-10	1.43429e-09	1.07709e-09	0	4.31527e-10	1.11093e-09	0	4.80049e-10	0	1.07927e-09
GTHS	51	74	5.69326e-08	0	6.89255e-10	1.45786e-09	0	2.14438e-10	0	5.24622e-10	0	0	0	7.26254e-10	2.51764e-10	4.59077e-10	0	0	0	4.39613e-10	3.22273e-10	4.18978e-10	5.53357e-10	0	0	0	0	1.83435e-10	9.31125e-10	1	0	2.23226e-10	0	0	3.55977e-10	0	2.43287e-11	1.19903e-09	7.85322e-10	7.23552e-10	1.43429e-09	1.07709e-09	0	4.31527e-10	1.11093e-09	0	4.80049e-10	0	1.07927e-09
METS	52	75	1.225e-11	0	8.83815e-06	0	0.998513	2.46554e-15	5.61806e-14	2.80511e-15	3.00135e-15	4.36342e-13	1.31559e-13	2.79299e-13	2.62566e-13	0.000985453	3.00832e-13	2.5576e-13	1.84598e-15	0	5.48303e-14	2.62962e-13	5.5485e-14	0	0	2.43331e-13	2.82201e-13	7.90513e-14	0	8.68449e-16	2.40973e-13	7.38e-14	0	3.00421e-13	2.57893e-13	0	8.38337e-14	0	0	3.01042e-15	0	0	7.5472e-14	0	7.54994e-14	0	7.54375e-14	0	0
MTHFR2	52	75	1.225e-11	0	8.83815e-06	0	0.998513	2.46554e-15	5.61806e-14	2.80511e-15	3.00135e-15	4.36342e-13	1.31559e-13	2.79299e-13	2.62566e-13	0.000985453	3.00832e-13	2.5576e-13	1.84598e-15	0	5.48303e-14	2.62962e-13	5.5485e-14	0	0	2.43331e-13	2.82201e-13	7.90513e-14	0	8.68449e-16	2.40973e-13	7.38e-14	0	3.00421e-13	2.57893e-13	0	8.38337e-14	0	0	3.01042e-15	0	0	7.5472e-14	0	7.54994e-14	0	7.54375e-14	0	0
HSST	52	75	1.12933e-11	0	4.42345e-06	0	0.999502	1.41345e-13	5.63352e-14	1.41145e-13	1.2191e-13	0	0	0	0	1.66074e-13	0	0	1.41708e-13	0	5.71272e-14	0	5.67432e-14	1.21013e-13	1.30012e-13	0	0	0	1.55791e-13	1.82245e-13	0	0	1.33349e-13	0	0	1.30018e-13	0	1.21016e-13	1.6608e-13	1.21904e-13	1.44914e-13	1.75818e-13	1.13116e-13	0	1.13099e-13	0	1.13136e-13	0	1.44924e-13
CYSTL	52	75	1.14498e-11	0	4.42345e-06	0	0.999502	1.41345e-13	5.63352e-14	1.41145e-13	1.2191e-13	0	0	0	0	1.66074e-13	0	0	1.41708e-13	0	5.71272e-14	0	5.67432e-14	1.21013e-13	1.30012e-13	0	0	0	1.55791e-13	1.82245e-13	0	0	1.33349e-13	0	0	1.30018e-13	0	1.21016e-13	1.6608e-13	1.21904e-13	1.44914e-13	1.75818e-13	1.13116e-13	0	1.13099e-13	0	1.13136e-13	0	1.44924e-13
SHSL1	52	75	1.14579e-11	0	4.42345e-06	0	0.999502	1.41345e-13	5.63352e-14	1.41145e-13	1.2191e-13	0	0	0	0	1.66074e-13	0	0	1.41708e-13	0	5.71272e-14	0	5.67432e-14	1.21013e-13	1.30012e-13	0	0	0	1.55791e-13	1.82245e-13	0	0	1.33349e-13	0	0	1.30018e-13	0	1.21016e-13	1.6608e-13	1.21904e-13	1.44914e-13	1.75818e-13	1.13116e-13	0	1.13099e-13	0	1.13136e-13	0	1.44924e-13
SO4tex	52	75	2.22085e-08	0	4.86607e-06	1.18478e-09	0.54968	1.91708e-10	0	4.23416e-10	0	1.92676e-10	0	5.556e-10	0	1.79356e-10	2.51357e-10	0	0	0.000271245	4.34713e-10	1.02069e-11	0	0.000700616	3.03129e-10	0	0	6.43192e-10	6.10338e-10	0.272969	0	3.18989e-10	0	1.14754e-10	0	0.001265	0	0	0	0	7.36136e-11	4.47114e-10	0	0	0	0	0	0	0
EX_so4_e	52	75	2.22085e-08	0	4.86607e-06	1.18478e-09	0.54968	1.91708e-10	0	4.23416e-10	0	1.92676e-10	0	5.556e-10	0	1.79356e-10	2.51357e-10	0	0	0.000271245	4.34713e-10	1.02069e-11	0	0.000700616	3.03129e-10	0	0	6.43192e-10	6.10338e-10	0.272969	0	3.18989e-10	0	1.14754e-10	0	0.001265	0	0	0	0	7.36136e-11	4.47114e-10	0	0	0	0	0	0	0
SO4t2pp	52	75	2.22085e-08	0	4.86607e-06	1.18478e-09	0.54968	1.91708e-10	0	4.23416e-10	0	1.92676e-10	0	5.556e-10	0	1.79356e-10	2.51357e-10	0	0	0.000271245	4.34713e-10	1.02069e-11	0	0.000700616	3.03129e-10	0	0	6.43192e-10	6.10338e-10	0.272969	0	3.18989e-10	0	1.14754e-10	0	0.001265	0	0	0	0	7.36136e-11	4.47114e-10	0	0	0	0	0	0	0
GTHOr	52	75	7.89552e-08	0	4.89194e-06	2.90041e-09	0.552595	0	0	8.04165e-10	0	0	3.4708e-10	2.89698e-09	0	8.01596e-10	7.94449e-10	0	0	0.000272683	8.00472e-10	1.90956e-09	0	0.000704334	1.8491e-09	0	0	0	8.0167e-10	0.274417	0	0	1.84913e-09	0	1.84456e-09	0.00127171	8.13075e-10	0	0	8.01535e-10	1.84914e-09	0	0	0	0	0	0	0	0
PAPSR2	52	75	7.77068e-08	8.49164e-11	4.89194e-06	2.99639e-09	0.552595	0	0	6.21417e-10	0	0	0	2.31901e-09	0	3.14331e-10	4.0569e-10	0	0	0.000272683	4.9238e-10	1.82035e-09	0	0.000704334	2.12474e-09	0	9.79242e-11	0	8.58919e-10	0.274417	0	0	1.62739e-09	0	1.86089e-09	0.00127171	1.70349e-09	0	0	6.43919e-11	1.95017e-09	0	0	0	6.62875e-11	0	0	0	0
GRXR	52	75	7.77068e-08	8.49164e-11	4.89194e-06	2.99639e-09	0.552595	0	0	6.21417e-10	0	0	0	2.31901e-09	0	3.14331e-10	4.0569e-10	0	0	0.000272683	4.9238e-10	1.82035e-09	0	0.000704334	2.12474e-09	0	9.79242e-11	0	8.58919e-10	0.274417	0	0	1.62739e-09	0	1.86089e-09	0.00127171	1.70349e-09	0	0	6.43919e-11	1.95017e-09	0	0	0	6.62875e-11	0	0	0	0
TRDR	52	75	4.61614e-08	0	4.89184e-06	0	0.552595	1.21622e-09	0	2.95507e-10	8.27069e-10	1.20958e-09	0	0	8.66233e-10	9.00548e-11	1.51779e-10	0	0	0.000272685	4.00398e-10	0	9.3837e-10	0.000704331	0	1.31398e-09	0	1.59696e-09	4.48852e-10	0.274417	9.26176e-10	1.26646e-09	0	1.15443e-09	0	0.00127171	0	1.02326e-09	8.51531e-10	0	0	1.52789e-09	7.69023e-10	1.01867e-09	0	0	8.55144e-10	5.07145e-10	0
PAPSR	52	75	4.6161e-08	0	4.89184e-06	0	0.552595	1.21622e-09	0	2.95507e-10	8.27069e-10	1.20958e-09	0	0	8.66233e-10	9.00548e-11	1.51779e-10	0	0	0.000272685	4.00398e-10	0	9.3837e-10	0.000704331	0	1.31398e-09	0	1.59696e-09	4.48852e-10	0.274417	9.26176e-10	1.26646e-09	0	1.15443e-09	0	0.00127171	0	1.02326e-09	8.51531e-10	0	0	1.52789e-09	7.69023e-10	1.01867e-09	0	0	8.55144e-10	5.07145e-10	0
SULR	52	75	2.23218e-08	0	4.89188e-06	1.19115e-09	0.552595	1.92877e-10	0	4.25814e-10	0	1.92932e-10	0	5.58735e-10	0	1.80244e-10	2.52356e-10	0	0	0.000272684	4.37285e-10	1.04767e-11	0	0.000704332	3.04673e-10	0	0	6.46856e-10	6.13287e-10	0.274417	0	3.20901e-10	0	1.14825e-10	0	0.00127171	0	0	0	0	7.38358e-11	4.49299e-10	0	0	0	0	0	0	0
SADT2	52	75	2.23218e-08	0	4.89188e-06	1.19115e-09	0.552595	1.92877e-10	0	4.25814e-10	0	1.92932e-10	0	5.58735e-10	0	1.80244e-10	2.52356e-10	0	0	0.000272684	4.37285e-10	1.04767e-11	0	0.000704332	3.04673e-10	0	0	6.46856e-10	6.13287e-10	0.274417	0	3.20901e-10	0	1.14825e-10	0	0.00127171	0	0	0	0	7.38358e-11	4.49299e-10	0	0	0	0	0	0	0
SERAT	52	75	2.23218e-08	0	4.89188e-06	1.19115e-09	0.552595	1.92877e-10	0	4.25814e-10	0	1.92932e-10	0	5.58735e-10	0	1.80244e-10	2.52356e-10	0	0	0.000272684	4.37285e-10	1.04767e-11	0	0.000704332	3.04673e-10	0	0	6.46856e-10	6.13287e-10	0.274417	0	3.20901e-10	0	1.14825e-10	0	0.00127171	0	0	0	0	7.38358e-11	4.49299e-10	0	0	0	0	0	0	0
CYSS	52	75	2.23218e-08	0	4.89188e-06	1.19115e-09	0.552595	1.92877e-10	0	4.25814e-10	0	1.92932e-10	0	5.58735e-10	0	1.80244e-10	2.52356e-10	0	0	0.000272684	4.37285e-10	1.04767e-11	0	0.000704332	3.04673e-10	0	0	6.46856e-10	6.13287e-10	0.274417	0	3.20901e-10	0	1.14825e-10	0	0.00127171	0	0	0	0	7.38358e-11	4.49299e-10	0	0	0	0	0	0	0
BPNT	52	75	2.23218e-08	0	4.89188e-06	1.19115e-09	0.552595	1.92877e-10	0	4.25814e-10	0	1.92932e-10	0	5.58735e-10	0	1.80244e-10	2.52356e-10	0	0	0.000272684	4.37285e-10	1.04767e-11	0	0.000704332	3.04673e-10	0	0	6.46856e-10	6.13287e-10	0.274417	0	3.20901e-10	0	1.14825e-10	0	0.00127171	0	0	0	0	7.38358e-11	4.49299e-10	0	0	0	0	0	0	0
ADSK	52	75	2.23218e-08	0	4.89188e-06	1.19115e-09	0.552595	1.92877e-10	0	4.25814e-10	0	1.92932e-10	0	5.58735e-10	0	1.80244e-10	2.52356e-10	0	0	0.000272684	4.37285e-10	1.04767e-11	0	0.000704332	3.04673e-10	0	0	6.46856e-10	6.13287e-10	0.274417	0	3.20901e-10	0	1.14825e-10	0	0.00127171	0	0	0	0	7.38358e-11	4.49299e-10	0	0	0	0	0	0	0
DAPDC	53	76	0	0	0	0	0	0	0	0	0	0	0	0	0	0	0	0	0	0	0	0	0	0	0	1	0	0	0	0	0	0	0	0	0	0	0	0	0	0	0	0	0	0	0	0	0	0	0
SDPDS	53	76	1.39933e-11	8.67732e-14	1.691e-13	0.0725297	0	0	0	0	1.47248e-13	0	0	0	0	2.58624e-13	0	0	0	2.73596e-13	0	0	0	1.89405e-13	1.69098e-13	0.92747	0	0	2.42827e-13	0	0	0	2.08355e-13	0	0	1.69108e-13	0	1.89411e-13	2.58635e-13	1.47238e-13	2.26121e-13	2.73594e-13	0	4.39823e-14	0	4.39653e-14	0	8.92267e-14	2.2614e-13
DAPE	53	76	1.39933e-11	8.67732e-14	1.691e-13	0.0725297	0	0	0	0	1.47248e-13	0	0	0	0	2.58624e-13	0	0	0	2.73596e-13	0	0	0	1.89405e-13	1.69098e-13	0.92747	0	0	2.42827e-13	0	0	0	2.08355e-13	0	0	1.69108e-13	0	1.89411e-13	2.58635e-13	1.47238e-13	2.26121e-13	2.73594e-13	0	4.39823e-14	0	4.39653e-14	0	8.92267e-14	2.2614e-13
DHDPRy	53	76	1.39933e-11	8.67732e-14	1.691e-13	0.0725297	0	0	0	0	1.47248e-13	0	0	0	0	2.58624e-13	0	0	0	2.73596e-13	0	0	0	1.89405e-13	1.69098e-13	0.92747	0	0	2.42827e-13	0	0	0	2.08355e-13	0	0	1.69108e-13	0	1.89411e-13	2.58635e-13	1.47238e-13	2.26121e-13	2.73594e-13	0	4.39823e-14	0	4.39653e-14	0	8.92267e-14	2.2614e-13
DHDPS	53	76	1.39933e-11	8.67732e-14	1.691e-13	0.0725297	0	0	0	0	1.47248e-13	0	0	0	0	2.58624e-13	0	0	0	2.73596e-13	0	0	0	1.89405e-13	1.69098e-13	0.92747	0	0	2.42827e-13	0	0	0	2.08355e-13	0	0	1.69108e-13	0	1.89411e-13	2.58635e-13	1.47238e-13	2.26121e-13	2.73594e-13	0	4.39823e-14	0	4.39653e-14	0	8.92267e-14	2.2614e-13
SDPTA	53	76	1.39933e-11	8.67732e-14	1.691e-13	0.0725297	0	0	0	0	1.47248e-13	0	0	0	0	2.58624e-13	0	0	0	2.73596e-13	0	0	0	1.89405e-13	1.69098e-13	0.92747	0	0	2.42827e-13	0	0	0	2.08355e-13	0	0	1.69108e-13	0	1.89411e-13	2.58635e-13	1.47238e-13	2.26121e-13	2.73594e-13	0	4.39823e-14	0	4.39653e-14	0	8.92267e-14	2.2614e-13
THDPS	53	76	1.39933e-11	8.67732e-14	1.691e-13	0.0725297	0	0	0	0	1.47248e-13	0	0	0	0	2.58624e-13	0	0	0	2.73596e-13	0	0	0	1.89405e-13	1.69098e-13	0.92747	0	0	2.42827e-13	0	0	0	2.08355e-13	0	0	1.69108e-13	0	1.89411e-13	2.58635e-13	1.47238e-13	2.26121e-13	2.73594e-13	0	4.39823e-14	0	4.39653e-14	0	8.92267e-14	2.2614e-13
ILETA	54	77	1.87903e-11	0	0	0	1.65597e-13	0	0	0	0	7.77132e-13	2.51088e-13	5.36739e-13	4.73997e-13	0	5.70095e-13	4.17915e-13	0	0	0	2.13598e-13	0	0	0	1.76117e-13	1	1.01343e-13	0	1.65749e-15	1.71609e-13	4.91776e-14	0	6.37854e-13	3.84576e-13	0	1.10471e-13	0	0	0	0	0	0	0	0	0	0	0	0
ACHBS	54	77	1.87903e-11	0	0	0	1.65597e-13	0	0	0	0	7.77132e-13	2.51088e-13	5.36739e-13	4.73997e-13	0	5.70095e-13	4.17915e-13	0	0	0	2.13598e-13	0	0	0	1.76117e-13	1	1.01343e-13	0	1.65749e-15	1.71609e-13	4.91776e-14	0	6.37854e-13	3.84576e-13	0	1.10471e-13	0	0	0	0	0	0	0	0	0	0	0	0
THRD_L	54	77	1.87903e-11	0	0	0	1.65597e-13	0	0	0	0	7.77132e-13	2.51088e-13	5.36739e-13	4.73997e-13	0	5.70095e-13	4.17915e-13	0	0	0	2.13598e-13	0	0	0	1.76117e-13	1	1.01343e-13	0	1.65749e-15	1.71609e-13	4.91776e-14	0	6.37854e-13	3.84576e-13	0	1.10471e-13	0	0	0	0	0	0	0	0	0	0	0	0
DHAD2	54	77	1.87903e-11	0	0	0	1.65597e-13	0	0	0	0	7.77132e-13	2.51088e-13	5.36739e-13	4.73997e-13	0	5.70095e-13	4.17915e-13	0	0	0	2.13598e-13	0	0	0	1.76117e-13	1	1.01343e-13	0	1.65749e-15	1.71609e-13	4.91776e-14	0	6.37854e-13	3.84576e-13	0	1.10471e-13	0	0	0	0	0	0	0	0	0	0	0	0
KARA2	54	77	1.87903e-11	0	0	0	1.65597e-13	0	0	0	0	7.77132e-13	2.51088e-13	5.36739e-13	4.73997e-13	0	5.70095e-13	4.17915e-13	0	0	0	2.13598e-13	0	0	0	1.76117e-13	1	1.01343e-13	0	1.65749e-15	1.71609e-13	4.91776e-14	0	6.37854e-13	3.84576e-13	0	1.10471e-13	0	0	0	0	0	0	0	0	0	0	0	0
ASPK	54	78	9.80926e-12	0	5.59933e-07	0.0239064	0.12652	3.22316e-15	5.90699e-14	2.68817e-15	5.56961e-14	0	0	0	0	1.65829e-13	0	0	4.20098e-15	1.75708e-13	6.11999e-14	7.54455e-14	6.01672e-14	1.20205e-13	8.91325e-14	0.305702	0.276905	0	1.55411e-13	1.83699e-13	1.10097e-13	0	1.32698e-13	0	0	8.91479e-14	0	1.20213e-13	1.65846e-13	5.56818e-14	1.44409e-13	1.75705e-13	4.73551e-14	0	4.73114e-14	0	4.74098e-14	0	1.44437e-13
ASAD	54	78	9.85201e-12	0	5.59933e-07	0.0239064	0.12652	3.22316e-15	5.90699e-14	2.68817e-15	5.56961e-14	0	0	0	0	1.65829e-13	0	0	4.20098e-15	1.75708e-13	6.11999e-14	7.54455e-14	6.01672e-14	1.20205e-13	8.91325e-14	0.305702	0.276905	0	1.55411e-13	1.83699e-13	1.10097e-13	0	1.32698e-13	0	0	8.91479e-14	0	1.20213e-13	1.65846e-13	5.56818e-14	1.44409e-13	1.75705e-13	4.73551e-14	0	4.73114e-14	0	4.74098e-14	0	1.44437e-13
HSDy	54	78	1.48829e-11	0	8.35232e-07	0	0.188725	0	0	0	0	5.23466e-13	1.85235e-13	3.33511e-13	3.80464e-13	0	4.21928e-13	3.5266e-13	0	0	0	2.43801e-13	0	0	0	2.16174e-13	0.413049	6.95156e-14	0	2.77283e-13	2.12877e-13	0	0	4.49418e-13	3.40388e-13	0	7.62477e-14	0	0	0	0	0	0	0	0	0	0	0	0
HSK	54	78	1.9152e-11	1.32926e-13	1.92145e-13	1.34598e-13	0	3.15747e-14	0	3.09955e-14	1.6566e-13	0	0	0	0	3.00666e-13	0	0	3.26316e-14	3.18819e-13	0	0	0	2.1676e-13	1.92142e-13	0	0.509195	0	2.81514e-13	5.08997e-13	0	0	2.39732e-13	0	0	1.92158e-13	0	2.16769e-13	3.00684e-13	1.65644e-13	2.61268e-13	3.18816e-13	7.08354e-14	1.0543e-13	7.07886e-14	1.05404e-13	7.08942e-14	1.36787e-13	2.61297e-13
THRS	54	78	1.9152e-11	1.32926e-13	1.92145e-13	1.34598e-13	0	3.15747e-14	0	3.09955e-14	1.6566e-13	0	0	0	0	3.00666e-13	0	0	3.26316e-14	3.18819e-13	0	0	0	2.1676e-13	1.92142e-13	0	0.509195	0	2.81514e-13	5.08997e-13	0	0	2.39732e-13	0	0	1.92158e-13	0	2.16769e-13	3.00684e-13	1.65644e-13	2.61268e-13	3.18816e-13	7.08354e-14	1.0543e-13	7.07886e-14	1.05404e-13	7.08942e-14	1.36787e-13	2.61297e-13
[truncated: 37 more columns]
