# Supplementary material for: Functional decomposition of metabolism allows a system-level quantification of fluxes and protein allocation towards specific metabolic functions
Source: Nat Commun. 2023 Jul 13;14:4161. doi: 10.1038/s41467-023-39724-7 (PMC10345195; doi:10.1038/s41467-023-39724-7)
Supplement: Supplementary file 9 — Supplementary Dataset 6 [file 41467_2023_39724_MOESM9_ESM.xlsx]

## Sheet: Sheet1
Condition	Currency metabolite	Biosynthetic flux component	Net Balance	Non-biosynthetic	ATP synthase	NADH dehydrogenase	THD2pp	Central carbon metabolism
Aerobic growth on glucose, growth rate 0.77/h	ATP	-10.1353	13.6928	23.8281	20.7761	0	0	3.05192
	NADH	-0.0255313	0	0.0255313	0	-12.9669	0	12.9924
	NADPH	-11.0758	0	11.0758	0	0	0	11.0758
Anaerobic growth on glucose, growth rate 0.77/h	ATP	-10.6987	-15.8069	-5.10814	-7.78486	0		2.67672
	NADH	-0.069907	0	0.069907	0	0.191979	-9.97804	9.85597
	NADPH	-9.97804	0	9.97804	0	0	9.97804	0
Notes:
All fluxes are in mmol/gDW/h units.
The sum of biosynthetic and non-biosynthetic fluxes equals the "net balance" column. This is nonzero only for the ATP rows, because of the flux coupling procedure applied to the biosynthetic flux mode, and equals the opposite of the ATP maintenance reaction value for the biosynthetic flux component.
The non-biosynthetic fluxes are broken down into four components, corresponding to the four right-most columns.
The NADH dehydrogenase column is the sum of the contribution of all NADH dehydrogenase reactions NADH16pp, NADH17pp and NADH18pp
Highlighted in yellow: For a given growth rate, the demand of currency metabolites from the biosynthetic flux component are expected to be similar in presence or absence of oxygen, as they mainly depend on the stoichiometry of the biosynthetic pathways, which is not expected to vary across conditions. Indeed, we found that these fluxes are numerically similar in both aerobic and anaerobic growth …
Highlighted in red: In aerobic conditions, reactions producing NADH in the central carbon metabolism are GAPD, PDH (glycolysis), AKGDH and MDH (TCA cycle). In anaerobic conditions, the main source of NADH is GAPD.
Highlighted in green: Three reactions in the central carbon pathways reduce NADP to NADPH. Two of them (GND and G6PDH2r) belong to the pentose phosphate pathway, while one (ICDHyr) belongs to the TCA cycle. These reactions are predicted to carry zero flux in anaerobic conditions; rather, the NADPH necessary to the biosynthetic reactions is generated entirely by the THD2pp reaction (NAD(P)H transh…
