# Supplementary material for: Functional decomposition of metabolism allows a system-level quantification of fluxes and protein allocation towards specific metabolic functions
Source: Nat Commun. 2023 Jul 13;14:4161. doi: 10.1038/s41467-023-39724-7 (PMC10345195; doi:10.1038/s41467-023-39724-7)
Supplement: Supplementary file 10 — Supplementary Dataset 7 [file 41467_2023_39724_MOESM10_ESM.xlsx]

## Sheet: ATP yields for AA, various C so
Carbon source	Carbon uptake reaction	Growth rate (1/h)	ATP consumption per AA molecule	ATP production per carbon atom (respiration)	ATP production per carbon atom (fermentation)
glucose	EX_glc__D_e	1.01	-3.05783	4	1.83333
lactose	EX_lcts_e	1.03	-2.92859	3.97917	1.8125
glycerol	EX_glyc_e	0.72	0.349908	4.5	2.56889
arabinose	EX_arab__L_e	0.99	-2.74764	3.95	1.78333
sorbitol	EX_sbt__D_e	0.55	-4.77804	4.29167	N.A.
galactose	EX_gal_e	0.56	-2.71005	3.95833	N.A.
melibiose	EX_melib_e	0.69	-2.8393	3.97917	N.A.
maltose	EX_malt_e	0.78	-2.96855	4	N.A.
fructose	EX_fru_e	0.72	-2.96855	4	N.A.
mannitol	EX_mnl_e	0.93	-4.86732	4.29167	2.125
mannose	EX_man_e	0.45	-3.10216	4	N.A.
glucose 6 phosphate	EX_g6p_e	1.14	-3.83333	4.125	1.95833
pyruvate	EX_pyr_e	0.72	1.97127	3.16667	0.916667
lactate	EX_lac__D_e	0.68	-1.97683	3.75	1.5
fumerate	EX_fum_e	0.69	0.939713	2.8125	1.5
succinate	EX_succ_e	0.7	-0.794539	3.0625	N.A.
acetate	EX_ac_e	0.46	4.54215	3.125	N.A.

## Sheet: electrons transport energy equi
Reaction ID	Reaction	Flux mode corresponding to the oxidation reaction
		PSEUDO_nadh_nad	PSEUDO_nadh_nad_nuo_KO	PSEUDO_nadph_nadp	PSEUDO_nadph_nadp_nuo_KO	PSEUDO_fadh2_fad	PSEUDO_fadh2_fad_nuo_KO	PSEUDO_proton_leakage	PSEUDO_proton_leakage_nuo_KO	PSEUDO_q8h2_q8	PSEUDO_q8h2_q8_nuo_KO
PSEUDO_nadh_nad	h_p + nadh_c + 0.5 o2_c --> h2o_c + nad_c	1	1	0	0	0	0	0	0	0	0
PSEUDO_nadph_nadp	h_p + nadph_c + 0.5 o2_c --> h2o_c + nadp_c	0	0	1	1	0	0	0	0	0	0
PSEUDO_fadh2_fad	fadh2_c + 0.5 o2_c --> fad_c + h2o_c	0	0	0	0	1	1	0	0	0	0
PSEUDO_proton_leakage	h_p --> h_c	0	0	0	0	0	0	1	1	0	0
PSEUDO_q8h2_q8	0.5 o2_c + q8h2_c --> h2o_c + q8_c	0	0	0	0	0	0	0	0	1	1
ATPM	atp_c + h2o_c --> adp_c + h_c + pi_c	-2	-1.25	-2.25	-1.7	-1.75	-1	-0.25	-0.25	-1	-1
ATPS4rpp	adp_c + 4.0 h_p + pi_c <=> atp_c + h2o_c + 3.0 h_c	-2	-1.25	-1.85	-1.3	-1.75	-1	-0.25	-0.25	-1	-1
CYTBO3_4pp	4.0 h_c + 0.5 o2_c + q8h2_c --> h2o_c + 4.0 h_p + q8_c	-1	-1	-1	-1	-1	-1	-8.88889e-12	1.92557e-11	-1	-1
NADH16pp	4.0 h_c + nadh_c + q8_c --> 3.0 h_p + nad_c + q8h2_c	-0.666667	0	-0.6	0	-0.666667	0	-3.18217e-11	0	0	0
NADH18pp	2dmmq8_c + 4.0 h_c + nadh_c --> 2dmmql8_c + 3.0 h_p + nad_c	-0.166667	0	-0.1	0	-0.166667	0	-6.04086e-11	0	0	0
NADH17pp	4.0 h_c + mqn8_c + nadh_c --> 3.0 h_p + mql8_c + nad_c	-0.166667	0	-0.1	0	-0.166667	0	0	0	0	0
CS	accoa_c + h2o_c + oaa_c --> cit_c + coa_c + h_c	-7.75291e-12	-8.31335e-13	-0.2	-0.2	-5.80691e-12	1.4726e-12	-2.55884e-12	1.75771e-12	5.65947e-12	-1.18661e-12
ICDHyr	icit_c + nadp_c <=> akg_c + co2_c + nadph_c	-7.7307e-12	-7.95808e-13	-0.2	-0.2	-5.79803e-12	1.7053e-12	-2.6148e-12	1.93268e-12	5.68434e-12	-1.47793e-12
GLYCTO2	glyclt_c + q8_c --> glx_c + q8h2_c	-4.56916e-23	-0.155556	-4.56916e-23	-0.1	-4.56916e-23	-0.155556	-4.56916e-23	1.76064e-11	4.56916e-23	-8.72902e-11
PFK_3	atp_c + s7p_c --> adp_c + h_c + s17bp_c	1.7808e-12	-2.84661e-13	0.04	0.04	4.48086e-13	6.46017e-12	-2.57883e-12	7.75335e-12	-2.09166e-13	4.44533e-13
PFL	coa_c + pyr_c --> accoa_c + for_c	-5.17343e-23	-1.86162e-12	-5.17343e-23	-0.2	-5.17343e-23	7.35412e-13	-5.17343e-23	-6.43041e-13	5.17343e-23	5.40012e-13
FRD2	fum_c + mql8_c --> mqn8_c + succ_c	-0.166667	-0.0444444	-0.1	-7.94429e-11	-0.166667	-0.0444444	8.53762e-11	-8.76943e-11	-8.3765e-11	8.69493e-11
FRD3	2dmmql8_c + fum_c --> 2dmmq8_c + succ_c	-0.166667	-0.0888889	-0.1	-3.44029e-11	-0.166667	-0.0888889	-6.04103e-11	1.281e-11	6.19931e-11	2.28633e-11
ENO	2pg_c <=> h2o_c + pep_c	5.00222e-12	-6.9349e-12	-0.2	-0.2	9.09495e-13	-8.98126e-12	-8.52651e-12	-5.45697e-12	-2.50111e-12	5.68434e-12
FBA	fdp_c <=> dhap_c + g3p_c	1.19917e-11	2.13785e-12	-0.04	-0.04	1.02727e-11	-6.17417e-12	5.99609e-12	-5.25224e-12	-9.77796e-12	-1.8674e-12
PGI	g6p_c <=> f6p_c	-2.16005e-12	3.41061e-13	-0.6	-0.6	-1.93268e-12	2.95586e-12	-4.3201e-12	2.95586e-12	2.84217e-12	-1.47793e-12
PGK	3pg_c + atp_c <=> 13dpg_c + adp_c	-3.64153e-12	4.8388e-12	0.2	0.2	-9.09495e-13	3.76232e-12	5.82645e-12	2.84217e-12	1.54188e-12	-3.41416e-12
PGL	6pgl_c + h2o_c --> 6pgc_c + h_c	2.39364e-12	-5.63105e-13	0.6	0.6	2.21956e-12	-2.85372e-12	4.32898e-12	-2.63434e-12	-2.94964e-12	1.24789e-12
RPE	ru5p__D_c <=> xu5p__D_c	3.63798e-12	-3.18323e-12	0.4	0.4	2.84217e-12	-5.34328e-12	1.93268e-12	-3.63798e-12	-3.41061e-12	2.72848e-12
TALA	g3p_c + s7p_c <=> e4p_c + f6p_c	2.27374e-13	-1.25056e-12	0.16	0.16	1.13687e-12	-9.20863e-12	3.63798e-12	-9.43601e-12	-1.59162e-12	9.09495e-13
TKT1	r5p_c + xu5p__D_c <=> g3p_c + s7p_c	2.04636e-12	-1.36424e-12	0.2	0.2	1.59162e-12	-2.50111e-12	1.13687e-12	-1.59162e-12	-1.93268e-12	1.25056e-12
NADH9	2dmmq8_c + h_c + nadh_c --> 2dmmql8_c + nad_c	-2.59146e-23	-0.0888889	-2.59146e-23	-3.44258e-11	-2.59146e-23	-0.0888889	-2.59146e-23	1.28013e-11	2.59146e-23	2.2871e-11
NADH10	h_c + mqn8_c + nadh_c --> mql8_c + nad_c	-2.59146e-23	-0.133333	-2.59146e-23	-1.35645e-10	-2.59146e-23	-0.133333	-2.59146e-23	-1.31619e-10	2.59146e-23	1.44833e-10
MDH	mal__L_c + nad_c <=> h_c + nadh_c + oaa_c	-1.02318e-11	0.155556	-0.2	-4.3201e-12	-6.36646e-12	0.155556	4.54747e-13	1.77351e-11	8.18545e-12	1.83036e-11
FUM	fum_c + h2o_c <=> mal__L_c	-1.02398e-11	4.43379e-12	-0.2	-0.2	-6.44906e-12	1.22782e-11	4.6807e-13	6.82121e-12	8.16502e-12	-5.34328e-12
ICHORS_copy2	chor_c <=> ichor_c	-3.11842e-06	2.14203e-08	-3.0333e-06	1.24034e-08	-3.1183e-06	1.32759e-08	-3.05549e-06	2.38491e-08	3.0555e-06	-9.05971e-09
ICHORS_copy1	chor_c --> ichor_c	3.11842e-06	-2.14203e-08	3.0333e-06	-1.24034e-08	3.1183e-06	-1.32759e-08	3.05549e-06	-2.38491e-08	-3.0555e-06	9.05971e-09
DHAPT	dha_c + pep_c --> dhap_c + pyr_c	-1.21974e-11	-3.67306e-12	-0.2	-0.2	-1.05009e-11	-1.95932e-12	-5.96501e-12	-3.6886e-12	9.34053e-12	2.92522e-12
F6PA	f6p_c <=> dha_c + g3p_c	-1.22431e-11	-3.85603e-12	-0.2	-0.2	-1.05467e-11	-2.15516e-12	-6.01075e-12	-3.87068e-12	9.38627e-12	3.10729e-12
FADRx	fad_c + h_c + nadh_c --> fadh2_c + nad_c	-2.6712e-12	-2.95763e-13	-3.73723e-12	9.1549e-13	1	1	-2.32947e-12	-1.31961e-12	2.49467e-12	1.36513e-12
GLYCLTDx	glx_c + h_c + nadh_c --> glyclt_c + nad_c	-6.0032e-23	-0.155556	-6.0032e-23	-0.1	-6.0032e-23	-0.155556	-6.0032e-23	1.75877e-11	6.0032e-23	-8.72689e-11
ACCOAL	atp_c + coa_c + ppa_c --> adp_c + pi_c + ppcoa_c	2.59191e-06	-2.48278e-08	2.45188e-06	-1.5051e-08	2.5919e-06	-1.56477e-08	2.47908e-06	-2.72487e-08	-2.47909e-06	1.12881e-08
AKGDH	akg_c + coa_c + nad_c --> co2_c + nadh_c + succoa_c	-7.69029e-12	1.86029e-12	-0.2	-0.2	-5.88596e-12	3.95817e-12	-2.5473e-12	2.11875e-12	5.74341e-12	-2.37899e-12
HPYRRx	h_c + hpyr_c + nadh_c --> glyc__R_c + nad_c	2.52852e-06	-1.74741e-08	2.45799e-06	-1.01762e-08	2.52844e-06	-1.08533e-08	2.47653e-06	-1.94327e-08	-2.47653e-06	7.34877e-09
PTA2	pi_c + ppcoa_c --> coa_c + ppap_c	2.59191e-06	-2.48278e-08	2.45188e-06	-1.5051e-08	2.5919e-06	-1.56477e-08	2.47908e-06	-2.72487e-08	-2.47909e-06	1.12881e-08
MDH2	mal__L_c + q8_c --> oaa_c + q8h2_c	-2.59508e-23	-0.155556	-2.59508e-23	-0.2	-2.59508e-23	-0.155556	-2.59508e-23	-1.08988e-11	2.59508e-23	-2.37055e-11
GAPD	g3p_c + nad_c + pi_c <=> 13dpg_c + h_c + nadh_c	3.63798e-12	-4.66116e-12	-0.2	-0.2	9.09495e-13	-3.52429e-12	-5.79803e-12	-2.72848e-12	-1.59162e-12	3.18323e-12
PPAKr	adp_c + ppap_c <=> atp_c + ppa_c	2.59191e-06	-2.48278e-08	2.45188e-06	-1.5051e-08	2.5919e-06	-1.56477e-08	2.47908e-06	-2.72487e-08	-2.47909e-06	1.12881e-08
GND	6pgc_c + nadp_c --> co2_c + nadph_c + ru5p__D_c	2.39009e-12	-5.56e-13	0.6	0.6	2.21601e-12	-2.8697e-12	4.32543e-12	-2.62723e-12	-2.94609e-12	1.2399e-12
G6PDH2r	g6p_c + nadp_c <=> 6pgl_c + h_c + nadph_c	2.42828e-12	-5.3646e-13	0.6	0.6	2.20091e-12	-2.8102e-12	4.36096e-12	-2.69651e-12	-2.88303e-12	1.10489e-12
NADH5	h_c + nadh_c + q8_c --> nad_c + q8h2_c	-2.59446e-23	-0.311111	-2.59446e-23	-0.2	-2.59446e-23	-0.311111	-2.59446e-23	7.28662e-12	2.59446e-23	-1.92486e-11
FBA3	s17bp_c <=> dhap_c + e4p_c	1.77769e-12	-2.84217e-13	0.04	0.04	4.44977e-13	6.44773e-12	-2.58193e-12	7.75202e-12	-2.06057e-13	4.42757e-13
THMDt2pp_copy1	h_p + thymd_p --> h_c + thymd_c	3.11841e-06	-2.13968e-08	3.0333e-06	-1.23798e-08	3.1183e-06	-1.32524e-08	3.05549e-06	-2.38256e-08	-3.0555e-06	9.03621e-09
THMDt2pp_copy2	h_p + thymd_p <=> h_c + thymd_c	-3.11841e-06	2.13967e-08	-3.0333e-06	1.23797e-08	-3.1183e-06	1.32522e-08	-3.05549e-06	2.38255e-08	3.0555e-06	-9.03608e-09
URIt2pp_copy1	h_p + uri_p --> h_c + uri_c	3.11843e-06	-2.14048e-08	3.03332e-06	-1.23829e-08	3.11831e-06	-1.32554e-08	3.0555e-06	-2.38287e-08	-3.05551e-06	9.0393e-09
URIt2pp_copy2	h_p + uri_p <=> h_c + uri_c	-3.11843e-06	2.14048e-08	-3.03332e-06	1.23829e-08	-3.11831e-06	1.32554e-08	-3.0555e-06	2.38287e-08	3.05551e-06	-9.03927e-09
TKT2	e4p_c + xu5p__D_c <=> f6p_c + g3p_c	1.7053e-12	-1.7053e-12	0.2	0.2	1.25056e-12	-2.6148e-12	7.95808e-13	-1.93268e-12	-1.59162e-12	1.47793e-12
CO2tpp	co2_p <=> co2_c	2.29008e-11	-1.02318e-12	2.20943e-11	-0.2	1.86802e-11	-4.54747e-13	6.51568e-12	2.50111e-12	-1.59517e-11	1.13687e-13
ADNt2pp_copy1	adn_p + h_p --> adn_c + h_c	3.11841e-06	-2.13936e-08	3.0333e-06	-1.23766e-08	3.11829e-06	-1.32492e-08	3.05548e-06	-2.38224e-08	-3.05549e-06	9.03303e-09
ADNt2pp_copy2	adn_p + h_p <=> adn_c + h_c	-3.11841e-06	2.13936e-08	-3.0333e-06	1.23766e-08	-3.11829e-06	1.32491e-08	-3.05548e-06	2.38224e-08	3.05549e-06	-9.03302e-09
CYTDt2pp_copy1	cytd_p + h_p --> cytd_c + h_c	3.1184e-06	-2.13939e-08	3.03329e-06	-1.23769e-08	3.11829e-06	-1.32495e-08	3.05548e-06	-2.38227e-08	-3.05549e-06	9.03332e-09
CYTDt2pp_copy2	cytd_p + h_p <=> cytd_c + h_c	-3.1184e-06	2.13938e-08	-3.03329e-06	1.23768e-08	-3.11829e-06	1.32494e-08	-3.05548e-06	2.38226e-08	3.05549e-06	-9.03324e-09
TRSARr	2h3oppan_c + h_c + nadh_c <=> glyc__R_c + nad_c	-2.52852e-06	1.74741e-08	-2.45799e-06	1.01762e-08	-2.52844e-06	1.08533e-08	-2.47653e-06	1.94327e-08	2.47653e-06	-7.34874e-09
FORtppi	for_c --> for_p	-5.40712e-22	4.84945e-13	-5.40712e-22	-0.2	-5.40712e-22	3.91509e-12	-5.40712e-22	2.80664e-13	5.40712e-22	-1.73728e-12
CRNt8pp	crn__D_c + crn_p --> crn__D_p + crn_c	2.20633e-06	-1.75008e-08	2.1259e-06	-1.02971e-08	2.20627e-06	-1.0922e-08	2.14454e-06	-1.93705e-08	-2.14454e-06	7.60108e-09
CRNt2rpp	crn_p + h_p <=> crn_c + h_c	-2.20633e-06	1.75008e-08	-2.1259e-06	1.02972e-08	-2.20627e-06	1.0922e-08	-2.14454e-06	1.93705e-08	2.14454e-06	-7.60112e-09
CRNDt2rpp	crn__D_p + h_p <=> crn__D_c + h_c	2.20633e-06	-1.75008e-08	2.1259e-06	-1.02972e-08	2.20627e-06	-1.0922e-08	2.14454e-06	-1.93705e-08	-2.14454e-06	7.60112e-09
INDOLEt2pp	h_c + indole_c --> h_p + indole_p	2.1002e-06	-3.32437e-08	1.97003e-06	-2.47845e-08	2.10022e-06	-2.53195e-08	1.99493e-06	-3.53269e-08	-1.99494e-06	2.16037e-08
GLBRAN2	glycogen_c --> bglycogen_c	2.10021e-06	-3.32476e-08	1.97003e-06	-2.47803e-08	2.10023e-06	-2.53153e-08	1.99493e-06	-3.53226e-08	-1.99494e-06	2.15995e-08
PDH	coa_c + nad_c + pyr_c --> accoa_c + co2_c + nadh_c	-1.33102e-11	-9.34227e-21	-0.2	-9.34227e-21	-1.14451e-11	-9.34227e-21	-7.52287e-12	-9.34227e-21	1.0532e-11	9.34227e-21
LDH_D2	lac__D_c + q8_c --> pyr_c + q8h2_c	-2.59446e-23	-0.155556	-2.59446e-23	-0.1	-2.59446e-23	-0.155556	-2.59446e-23	1.22813e-10	2.59446e-23	-5.027e-11
SUCOAS	atp_c + coa_c + succ_c <=> adp_c + pi_c + succoa_c	7.84439e-12	-1.93268e-12	0.2	0.2	6.0254e-12	-3.97904e-12	2.6148e-12	-2.04636e-12	-5.91172e-12	2.38742e-12
LDH_D	lac__D_c + nad_c <=> h_c + nadh_c + pyr_c	0	0.155556	0	0.1	0	0.155556	0	-1.22649e-10	0	5.01084e-11
HPYRI	hpyr_c <=> 2h3oppan_c	-2.52852e-06	1.74741e-08	-2.45799e-06	1.01762e-08	-2.52844e-06	1.08533e-08	-2.47653e-06	1.94327e-08	2.47653e-06	-7.34874e-09
PFK	atp_c + f6p_c --> adp_c + fdp_c + h_c	1.2101e-11	2.16716e-12	-0.04	-0.04	1.03819e-11	-6.12799e-12	6.10534e-12	-5.22338e-12	-9.8872e-12	-1.89671e-12
PGM	2pg_c <=> 3pg_c	-4.98801e-12	6.94556e-12	0.2	0.2	-8.73968e-13	9.15179e-12	8.55849e-12	5.73763e-12	2.43361e-12	-5.78027e-12
TPI	dhap_c <=> g3p_c	1.25056e-12	-2.84217e-12	-0.2	-0.2	3.41061e-13	-7.95808e-13	-3.29692e-12	-1.02318e-12	-1.13687e-13	1.93268e-12
RPI	r5p_c <=> ru5p__D_c	-1.13687e-13	-9.09495e-13	-0.2	-0.2	-5.68434e-13	-2.27374e-13	-2.6148e-12	-2.27374e-13	5.68434e-13	-2.27374e-13
ACONTb	acon_C_c + h2o_c <=> icit_c	-7.83373e-12	-8.41993e-13	-0.2	-0.2	-5.88773e-12	1.55875e-12	-2.63967e-12	1.79501e-12	5.7403e-12	-1.39799e-12
SUCDi	q8_c + succ_c --> fum_c + q8h2_c	-0.333333	-0.133333	-0.4	-0.2	-0.333333	-0.133333	2.24443e-11	-7.3217e-11	-1.59321e-11	1.07777e-10
ACONTa	cit_c <=> acon_C_c + h2o_c	-7.75735e-12	-7.95808e-13	-0.2	-0.2	-5.81135e-12	1.7053e-12	-2.56328e-12	1.93268e-12	5.66391e-12	-1.47793e-12
GLDBRAN2	bglycogen_c --> glycogen_c	2.10021e-06	-3.32476e-08	1.97003e-06	-2.47803e-08	2.10023e-06	-2.53153e-08	1.99493e-06	-3.53226e-08	-1.99494e-06	2.15995e-08
FDH4pp	for_p + 2.0 h_c + q8_c --> co2_p + h_p + q8h2_c	-2.25877e-22	-0.0888889	-2.25877e-22	-0.2	-2.25877e-22	-0.0888889	-2.25877e-22	-4.36646e-11	2.25877e-22	5.61613e-11
FDH5pp	for_p + 2.0 h_c + mqn8_c --> co2_p + h_p + mql8_c	-2.23624e-22	0.0888889	-2.23624e-22	5.62621e-11	-2.23624e-22	0.0888889	-2.23624e-22	4.39488e-11	2.23624e-22	-5.78992e-11
THFAT	h2o_c + methf_c --> 5fthf_c + h_c	2.10324e-06	-2.14936e-08	1.97307e-06	-1.3035e-08	2.10326e-06	-1.357e-08	1.99797e-06	-2.35774e-08	-1.99797e-06	9.85422e-09
FOMETRi	5fthf_c + h_c --> h2o_c + methf_c	2.10324e-06	-2.14936e-08	1.97307e-06	-1.3035e-08	2.10326e-06	-1.357e-08	1.99797e-06	-2.35773e-08	-1.99797e-06	9.85421e-09
INDOLEt2rpp	h_p + indole_p --> h_c + indole_c	2.1002e-06	-3.32437e-08	1.97003e-06	-2.47845e-08	2.10022e-06	-2.53195e-08	1.99493e-06	-3.53269e-08	-1.99494e-06	2.16037e-08

## Sheet: ATP and electron balance, biosy
Macromolecule	Protein
Precursor	ala__L_c					arg__L_c					asn__L_c					asp__L_c					cys__L_c					gln__L_c					glu__L_c					gly_c					his__L_c					ile__L_c
Energy intermediate	ATP	H_c	NADH	NADPH	Q8H2	ATP	H_c	NADH	NADPH	Q8H2	ATP	H_c	NADH	NADPH	Q8H2	ATP	H_c	NADH	NADPH	Q8H2	ATP	H_c	NADH	NADPH	Q8H2	ATP	H_c	NADH	NADPH	Q8H2	ATP	H_c	NADH	NADPH	Q8H2	ATP	H_c	NADH	NADPH	Q8H2	ATP	H_c	NADH	NADPH	Q8H2	ATP	H_c	NADH	NADPH
ATPM	-2.5	2.5	0	0	0	-2.25	2.25	0	0	0	0.75	-0.75	0	0	0	-1.25	1.25	0	0	0	1.5	-1.5	0	0	0	-4.75	4.75	0	0	0	-5.75	5.75	0	0	0	-0.625	0.625	0	0	0	-0.125	0.125	0	0	0	-2.25	2.25	0	0
ATPS4rpp	1.5	4.5	0	0	0	6.25	18.75	0	0	0	1.25	3.75	0	0	0	1.25	3.75	0	0	0	3.5	10.5	0	0	0	4.75	14.25	0	0	0	4.75	14.25	0	0	0	0.625	1.875	0	0	0	7.125	21.375	0	0	0	3.25	9.75	0	0
NADH16pp	0	-2.66667	-0.666667	0	0.666667	0	-10.6667	-2.66667	0	2.66667	0	-2.66667	-0.666667	0	0.666667	0	-2.66667	-0.666667	0	0.666667	0	-5.33333	-1.33333	0	1.33333	0	-8	-2	0	2	0	-8	-2	0	2	0	-1.33333	-0.333333	0	0.333333	0	-12	-3	0	3	0	-5.33333	-1.33333	0
NADH17pp	0	-0.666667	-0.166667	0	0	0	-2.66667	-0.666667	0	0	0	-0.666667	-0.166667	0	0	0	-0.666667	-0.166667	0	0	0	-1.33333	-0.333333	0	0	0	-2	-0.5	0	0	0	-2	-0.5	0	0	0	-0.333333	-0.0833333	0	0	0	-3	-0.75	0	0	0	-1.33333	-0.333333	0
CYTBO3_4pp	0	-4	0	0	-1	0	-16	0	0	-4	0	-4	0	0	-1	0	-4	0	0	-1	0	-8	0	0	-2	0	-12	0	0	-3	0	-12	0	0	-3	0	-2	0	0	-0.5	0	-18	0	0	-4.5	0	-8	0	0
NADH18pp	0	-0.666667	-0.166667	0	0	0	-2.66667	-0.666667	0	0	0	-0.666667	-0.166667	0	0	0	-0.666667	-0.166667	0	0	0	-1.33333	-0.333333	0	0	0	-2	-0.5	0	0	0	-2	-0.5	0	0	0	-0.333333	-0.0833333	0	0	0	-3	-0.75	0	0	0	-1.33333	-0.333333	0
SUCDi	0	0	0	0	0.333333	0	0	0	0	1.33333	0	0	0	0	0.333333	0	0	0	0	0.333333	0	0	0	0	0.666667	0	0	0	0	1	0	0	0	0	1	0	0	0	0	0.166667	0	0	0	0	1.5	0	0	0	0
GLU5K	-3.0494e-15	0	0	0	0	-5.65713e-15	0	0	0	0	-7.35248e-15	0	0	0	0	-5.21364e-15	0	0	0	0	-3.7641e-14	0	0	0	0	-7.91802e-15	0	0	0	0	-4.73032e-15	0	0	0	0	-3.8696e-15	0	0	0	0	-1.60914e-14	0	0	0	0	-5.36734e-15	0	0	0
NDPK4	1.45026e-16	0	0	0	0	3.10281e-16	0	0	0	0	3.39622e-16	0	0	0	0	2.74803e-16	0	0	0	0	1.93466e-15	0	0	0	0	4.12249e-16	0	0	0	0	2.32132e-16	0	0	0	0	1.838e-16	0	0	0	0	8.49214e-16	0	0	0	0	2.83936e-16	0	0	0
GMPS	6.34353e-10	-1.26871e-09	0	0	0	2.03673e-09	-4.07346e-09	0	0	0	-1.9395e-09	3.87901e-09	0	0	0	1.63264e-10	-3.26527e-10	0	0	0	-5.24173e-10	1.04835e-09	0	0	0	-2.03916e-10	4.07831e-10	0	0	0	1.01099e-09	-2.02197e-09	0	0	0	-4.34383e-10	8.68767e-10	0	0	0	-3.30525e-09	6.61049e-09	0	0	0	-2.19396e-09	4.38791e-09	0	0
ADSK	8.3035e-11	-8.3035e-11	0	0	0	6.66467e-11	-6.66467e-11	0	0	0	3.72955e-10	-3.72955e-10	0	0	0	-8.24426e-11	8.24426e-11	0	0	0	-1	1	0	0	0	-1.09373e-10	1.09373e-10	0	0	0	2.30396e-10	-2.30396e-10	0	0	0	2.52349e-11	-2.52349e-11	0	0	0	-1.40418e-09	1.40418e-09	0	0	0	8.75932e-12	-8.75932e-12	0	0
PRFGS	-1.32182e-11	1.32182e-11	0	0	0	9.12895e-09	-9.12895e-09	0	0	0	-1.08395e-09	1.08395e-09	0	0	0	2.77839e-10	-2.77839e-10	0	0	0	-3.37236e-08	3.37236e-08	0	0	0	-5.88536e-09	5.88536e-09	0	0	0	-9.87908e-10	9.87908e-10	0	0	0	-3.59259e-09	3.59259e-09	0	0	0	-2.49873e-08	2.49873e-08	0	0	0	-8.58721e-09	8.58721e-09	0	0
PFK_3	-0.0333333	0.0333333	0	0	0	-0.5	0.5	0	0	0	-0.433333	0.433333	0	0	0	-0.433333	0.433333	0	0	0	-0.566667	0.566667	0	0	0	-0.4	0.4	0	0	0	-0.4	0.4	0	0	0	-0.216667	0.216667	0	0	0	-0.583333	0.583333	0	0	0	-0.566667	0.566667	0	0
PRASCSi	-1.33122e-11	1.33122e-11	0	0	0	9.12877e-09	-9.12877e-09	0	0	0	-1.08422e-09	1.08422e-09	0	0	0	2.77651e-10	-2.77651e-10	0	0	0	-3.37249e-08	3.37249e-08	0	0	0	-5.88564e-09	5.88564e-09	0	0	0	-9.88114e-10	9.88114e-10	0	0	0	-3.59264e-09	3.59264e-09	0	0	0	-2.49875e-08	2.49875e-08	0	0	0	-8.58745e-09	8.58745e-09	0	0
GK1	6.11444e-10	0	0	0	0	-0.0182648	0	0	0	0	-0.0182648	0	0	0	0	3.23854e-11	0	0	0	0	0.00456621	0	0	0	0	-4.46481e-10	0	0	0	0	9.50905e-10	0	0	0	0	-4.79445e-10	0	0	0	0	-0.00913242	0	0	0	0	-2.04122e-09	0	0	0
NDPK5	7.37283e-11	0	0	0	0	0.0182648	0	0	0	0	0.0182648	0	0	0	0	5.62389e-11	0	0	0	0	-0.00456621	0	0	0	0	-1.37155e-10	0	0	0	0	4.31235e-11	0	0	0	0	-2.54197e-11	0	0	0	0	0.00913242	0	0	0	0	-4.36754e-11	0	0	0
ARGSS	1.68183e-14	-1.68183e-14	0	0	0	-1	1	0	0	0	-6.70445e-17	6.70445e-17	0	0	0	1.11741e-16	-1.11741e-16	0	0	0	-1.34089e-16	1.34089e-16	0	0	0	4.24615e-16	-4.24615e-16	0	0	0	5.14008e-16	-5.14008e-16	0	0	0	5.58704e-17	-5.58704e-17	0	0	0	1.11741e-17	-1.11741e-17	0	0	0	2.01133e-16	-2.01133e-16	0	0
PE180abcpp	6.31214e-17	-6.31214e-17	0	0	0	1.16989e-16	-1.16989e-16	0	0	0	1.47382e-16	-1.47382e-16	0	0	0	1.06695e-16	-1.06695e-16	0	0	0	7.66896e-16	-7.66896e-16	0	0	0	1.61217e-16	-1.61217e-16	0	0	0	9.72825e-17	-9.72825e-17	0	0	0	7.78133e-17	-7.78133e-17	0	0	0	3.30222e-16	-3.30222e-16	0	0	0	1.09722e-16	-1.09722e-16	0	0
AACPS5	-9.15828e-15	0	0	0	0	-1.72368e-14	0	0	0	0	-7.80965e-15	0	0	0	0	-5.54206e-15	0	0	0	0	-3.97555e-14	0	0	0	0	-8.37075e-15	0	0	0	0	-1.17026e-15	0	0	0	0	-9.01851e-16	0	0	0	0	-3.68743e-15	0	0	0	0	-1.25911e-15	0	0	0
RNTR1c2	7.37257e-11	1.47451e-10	0	0	0	0.0182648	0.0365297	0	0	0	0.0182648	0.0365297	0	0	0	5.62394e-11	1.12479e-10	0	0	0	-0.00456621	-0.00913242	0	0	0	-1.37154e-10	-2.74308e-10	0	0	0	4.3124e-11	8.62481e-11	0	0	0	-2.54194e-11	-5.08387e-11	0	0	0	0.00913242	0.0182648	0	0	0	-4.36749e-11	-8.73498e-11	0	0
SADT2	8.3035e-11	0	0	0	0	6.66467e-11	0	0	0	0	3.72955e-10	0	0	0	0	-8.24426e-11	0	0	0	0	-1	0	0	0	0	-1.09373e-10	0	0	0	0	2.30396e-10	0	0	0	0	2.52349e-11	0	0	0	0	-1.40418e-09	0	0	0	0	8.75932e-12	0	0	0
PFK	0.0333333	-0.0333333	0	0	0	-0.5	0.5	0	0	0	-0.566667	0.566667	0	0	0	-0.566667	0.566667	0	0	0	-0.433333	0.433333	0	0	0	-0.6	0.6	0	0	0	-0.6	0.6	0	0	0	-0.283333	0.283333	0	0	0	-0.916667	0.916667	0	0	0	-0.433333	0.433333	0	0
NDPK8	-7.37192e-11	0	0	0	0	-0.0182648	0	0	0	0	-0.0182648	0	0	0	0	-5.62295e-11	0	0	0	0	0.00456621	0	0	0	0	1.37173e-10	0	0	0	0	-4.31185e-11	0	0	0	0	2.54238e-11	0	0	0	0	-0.00913242	0	0	0	0	4.3691e-11	0	0	0
CBMKr	-1.71225e-10	3.42451e-10	0	0	0	-1	2	0	0	0	6.73577e-11	-1.34715e-10	0	0	0	4.51757e-11	-9.03514e-11	0	0	0	2.80038e-09	-5.60077e-09	0	0	0	6.39314e-11	-1.27863e-10	0	0	0	-2.66332e-10	5.32664e-10	0	0	0	3.37834e-11	-6.75668e-11	0	0	0	-9.08075e-10	1.81615e-09	0	0	0	4.48174e-11	-8.96348e-11	0	0
ASNS2	-7.0357e-14	7.0357e-14	0	0	0	-1.30462e-13	1.30462e-13	0	0	0	-1	1	0	0	0	-9.52955e-14	9.52955e-14	0	0	0	-6.80725e-13	6.80725e-13	0	0	0	-1.45515e-13	1.45515e-13	0	0	0	-6.14345e-14	6.14345e-14	0	0	0	-4.7427e-14	4.7427e-14	0	0	0	-1.96632e-13	1.96632e-13	0	0	0	-6.67742e-14	6.67742e-14	0	0
AIRC2	-1.33122e-11	1.33122e-11	0	0	0	9.12877e-09	-9.12877e-09	0	0	0	-1.08422e-09	1.08422e-09	0	0	0	2.77651e-10	-2.77651e-10	0	0	0	-3.37249e-08	3.37249e-08	0	0	0	-5.88564e-09	5.88564e-09	0	0	0	-9.88114e-10	9.88114e-10	0	0	0	-3.59264e-09	3.59264e-09	0	0	0	-2.49875e-08	2.49875e-08	0	0	0	-8.58745e-09	8.58745e-09	0	0
ADK1	-3.64994e-11	0	0	0	0	-0.56621	0	0	0	0	-0.56621	0	0	0	0	8.9968e-10	0	0	0	0	-0.858448	0	0	0	0	-4.70263e-09	0	0	0	0	-3.23035e-10	0	0	0	0	-5.11266e-09	0	0	0	0	-1.28311	0	0	0	0	-9.80471e-09	0	0	0
PRAGSr	-1.32182e-11	1.32182e-11	0	0	0	9.12895e-09	-9.12895e-09	0	0	0	-1.08395e-09	1.08395e-09	0	0	0	2.77839e-10	-2.77839e-10	0	0	0	-3.37236e-08	3.37236e-08	0	0	0	-5.88536e-09	5.88536e-09	0	0	0	-9.87908e-10	9.87908e-10	0	0	0	-3.59259e-09	3.59259e-09	0	0	0	-2.49873e-08	2.49873e-08	0	0	0	-8.58721e-09	8.58721e-09	0	0
NDPK2	-2.20827e-11	0	0	0	0	-3.76082e-11	0	0	0	0	-4.30077e-11	0	0	0	0	-3.32812e-11	0	0	0	0	2.23543e-09	0	0	0	0	-5.46434e-11	0	0	0	0	-3.37416e-10	0	0	0	0	-2.41941e-11	0	0	0	0	-1.15045e-09	0	0	0	0	-3.56971e-11	0	0	0
CTPS2	-1.01117e-10	2.02234e-10	0	0	0	-1.15136e-10	2.30272e-10	0	0	0	1.85518e-10	-3.71037e-10	0	0	0	4.93974e-11	-9.87948e-11	0	0	0	1.38306e-09	-2.76612e-09	0	0	0	-2.25324e-11	4.50648e-11	0	0	0	-2.67565e-10	5.35129e-10	0	0	0	6.92072e-11	-1.38414e-10	0	0	0	-7.06525e-10	1.41305e-09	0	0	0	-9.67495e-11	1.93499e-10	0	0
DURIK1	1.45026e-16	-1.45026e-16	0	0	0	3.10281e-16	-3.10281e-16	0	0	0	3.39622e-16	-3.39622e-16	0	0	0	2.74803e-16	-2.74803e-16	0	0	0	1.93466e-15	-1.93466e-15	0	0	0	4.12249e-16	-4.12249e-16	0	0	0	2.32132e-16	-2.32132e-16	0	0	0	1.838e-16	-1.838e-16	0	0	0	8.49214e-16	-8.49214e-16	0	0	0	2.83936e-16	-2.83936e-16	0	0
Sink_RNA|atp_c	-1.34454e-16	0	0	0	0	-1.21008e-16	0	0	0	0	4.03361e-17	0	0	0	0	-6.72269e-17	0	0	0	0	8.06723e-17	0	0	0	0	-2.55462e-16	0	0	0	0	-3.09244e-16	0	0	0	0	-3.36134e-17	0	0	0	0	-6.72268e-18	0	0	0	0	-1.21008e-16	0	0	0
GSNK	-7.37283e-11	7.37283e-11	0	0	0	-0.0182648	0.0182648	0	0	0	-0.0182648	0.0182648	0	0	0	-5.62389e-11	5.62389e-11	0	0	0	0.00456621	-0.00456621	0	0	0	1.37155e-10	-1.37155e-10	0	0	0	-4.31235e-11	4.31235e-11	0	0	0	2.54197e-11	-2.54197e-11	0	0	0	-0.00913242	0.00913242	0	0	0	4.36754e-11	-4.36754e-11	0	0
ADNK1	-3.90928e-11	3.90928e-11	0	0	0	0.0182648	-0.0182648	0	0	0	0.0182648	-0.0182648	0	0	0	-2.21674e-10	2.21674e-10	0	0	0	-0.00456621	0.00456621	0	0	0	-2.14448e-10	2.14448e-10	0	0	0	3.74861e-11	-3.74861e-11	0	0	0	-2.57753e-11	2.57753e-11	0	0	0	0.00913242	-0.00913242	0	0	0	-1.82503e-11	1.82503e-11	0	0
GLYK	9.8783e-16	-9.8783e-16	0	0	0	1.85058e-15	-1.85058e-15	0	0	0	3.92566e-16	-3.92566e-16	0	0	0	2.86789e-16	-2.86789e-16	0	0	0	2.02126e-15	-2.02126e-15	0	0	0	4.46602e-16	-4.46602e-16	0	0	0	1.43713e-15	-1.43713e-15	0	0	0	1.17841e-15	-1.17841e-15	0	0	0	4.92961e-15	-4.92961e-15	0	0	0	1.63448e-15	-1.63448e-15	0	0
ASPK	8.09686e-13	0	0	0	0	1.44661e-12	0	0	0	0	7.80594e-13	0	0	0	0	5.33998e-13	0	0	0	0	3.92008e-12	0	0	0	0	7.96211e-13	0	0	0	0	2.00437e-13	0	0	0	0	7.6054e-14	0	0	0	0	4.90539e-13	0	0	0	0	-1	0	0	0
PG180abcpp	9.82608e-17	-9.82608e-17	0	0	0	1.81586e-16	-1.81586e-16	0	0	0	9.19912e-16	-9.19912e-16	0	0	0	6.51563e-16	-6.51563e-16	0	0	0	4.70612e-15	-4.70612e-15	0	0	0	9.80899e-16	-9.80899e-16	0	0	0	4.16734e-16	-4.16734e-16	0	0	0	3.41891e-16	-3.41891e-16	0	0	0	1.43039e-15	-1.43039e-15	0	0	0	4.74046e-16	-4.74046e-16	0	0
AACPS4	1.35609e-14	0	0	0	0	2.55454e-14	0	0	0	0	6.61276e-15	0	0	0	0	4.7435e-15	0	0	0	0	3.39359e-14	0	0	0	0	7.1982e-15	0	0	0	0	2.30697e-14	0	0	0	0	1.91193e-14	0	0	0	0	8.01786e-14	0	0	0	0	2.64687e-14	0	0	0
R1PK	-1.07681e-10	1.07681e-10	0	0	0	-0.141553	0.141553	0	0	0	-0.141553	0.141553	0	0	0	3.95037e-10	-3.95037e-10	0	0	0	-0.214612	0.214612	0	0	0	-1.74496e-09	1.74496e-09	0	0	0	-8.4322e-10	8.4322e-10	0	0	0	-1.66716e-09	1.66716e-09	0	0	0	-0.570776	0.570776	0	0	0	-4.49794e-09	4.49794e-09	0	0
AACPS3	-3.98875e-15	0	0	0	0	-7.55607e-15	0	0	0	0	-3.36893e-14	0	0	0	0	-2.37609e-14	0	0	0	0	-1.7218e-13	0	0	0	0	-3.56173e-14	0	0	0	0	-4.39447e-14	0	0	0	0	-3.67146e-14	0	0	0	0	-1.54101e-13	0	0	0	0	-5.0714e-14	0	0	0
NDPK3	7.18745e-12	0	0	0	0	2.42398e-10	0	0	0	0	1.12103e-10	0	0	0	0	-2.11865e-10	0	0	0	0	6.50215e-10	0	0	0	0	-2.64425e-10	0	0	0	0	3.14155e-10	0	0	0	0	-1.25854e-10	0	0	0	0	-1.96297e-10	0	0	0	0	-1.45107e-10	0	0	0
PGK	1	0	0	0	0	2	0	0	0	0	1	0	0	0	0	1	0	0	0	0	1	0	0	0	0	2	0	0	0	0	2	0	0	0	0	0.5	0	0	0	0	0.5	0	0	0	0	2	0	0	0
CYTK1	-8.86515e-11	0	0	0	0	2.0224e-10	0	0	0	0	2.66881e-10	0	0	0	0	-1.52283e-10	0	0	0	0	1.36259e-09	0	0	0	0	-2.30153e-10	0	0	0	0	1.62324e-10	0	0	0	0	-1.12438e-10	0	0	0	0	-4.70052e-10	0	0	0	0	-1.56147e-10	0	0	0
UMPK	-9.98458e-11	0	0	0	0	-1.13171e-10	0	0	0	0	-5.79614e-12	0	0	0	0	6.96923e-11	0	0	0	0	1.88774e-09	0	0	0	0	-5.74499e-11	0	0	0	0	-3.64943e-10	0	0	0	0	7.46802e-11	0	0	0	0	-1.13981e-09	0	0	0	0	-6.26188e-11	0	0	0
DADK	-7.37192e-11	0	0	0	0	-0.0182648	0	0	0	0	-0.0182648	0	0	0	0	-5.62295e-11	0	0	0	0	0.00456621	0	0	0	0	1.37173e-10	0	0	0	0	-4.31185e-11	0	0	0	0	2.54238e-11	0	0	0	0	-0.00913242	0	0	0	0	4.3691e-11	0	0	0
PG161abcpp	-2.36739e-15	2.36739e-15	0	0	0	-4.41685e-15	4.41685e-15	0	0	0	-6.15163e-15	6.15163e-15	0	0	0	-4.37736e-15	4.37736e-15	0	0	0	-3.15005e-14	3.15005e-14	0	0	0	-6.62374e-15	6.62374e-15	0	0	0	-4.54629e-15	4.54629e-15	0	0	0	-3.71224e-15	3.71224e-15	0	0	0	-1.5515e-14	1.5515e-14	0	0	0	-5.1528e-15	5.1528e-15	0	0
PG140abcpp	4.46859e-16	-4.46859e-16	0	0	0	8.4329e-16	-8.4329e-16	0	0	0	4.03914e-16	-4.03914e-16	0	0	0	2.89915e-16	-2.89915e-16	0	0	0	2.07718e-15	-2.07718e-15	0	0	0	4.40009e-16	-4.40009e-16	0	0	0	1.68467e-16	-1.68467e-16	0	0	0	1.33106e-16	-1.33106e-16	0	0	0	5.57237e-16	-5.57237e-16	0	0	0	1.86465e-16	-1.86465e-16	0	0
SHKK	3.21545e-11	-3.21545e-11	0	0	0	-9.91608e-11	9.91608e-11	0	0	0	2.20455e-10	-2.20455e-10	0	0	0	3.96311e-11	-3.96311e-11	0	0	0	1.11535e-09	-1.11535e-09	0	0	0	-7.4059e-11	7.4059e-11	0	0	0	5.75445e-11	-5.75445e-11	0	0	0	-4.67015e-11	4.67015e-11	0	0	0	1.27221e-10	-1.27221e-10	0	0	0	-1.4609e-10	1.4609e-10	0	0
PRAIS	-1.32182e-11	2.64364e-11	0	0	0	9.12895e-09	-1.82579e-08	0	0	0	-1.08395e-09	2.1679e-09	0	0	0	2.77839e-10	-5.55679e-10	0	0	0	-3.37236e-08	6.74471e-08	0	0	0	-5.88536e-09	1.17707e-08	0	0	0	-9.87908e-10	1.97582e-09	0	0	0	-3.59259e-09	7.18518e-09	0	0	0	-2.49873e-08	4.99746e-08	0	0	0	-8.58721e-09	1.71744e-08	0	0
SUCOAS	3.36842e-13	0	0	0	0	6.46094e-13	0	0	0	0	-2.84078e-13	0	0	0	0	1.1183e-12	0	0	0	0	-1.46194e-12	0	0	0	0	-3.21743e-13	0	0	0	0	-6.26055e-13	0	0	0	0	-1.48806e-12	0	0	0	0	-2.12095e-12	0	0	0	0	-7.06241e-13	0	0	0
DTMPK	1.45026e-16	0	0	0	0	3.10281e-16	0	0	0	0	3.39622e-16	0	0	0	0	2.74803e-16	0	0	0	0	1.93466e-15	0	0	0	0	4.12249e-16	0	0	0	0	2.32132e-16	0	0	0	0	1.838e-16	0	0	0	0	8.49214e-16	0	0	0	0	2.83936e-16	0	0	0
AACPS1	2.77397e-15	0	0	0	0	1.07262e-14	0	0	0	0	1.61345e-14	0	0	0	0	1.14689e-14	0	0	0	0	8.25691e-14	0	0	0	0	1.73289e-14	0	0	0	0	1.05727e-14	0	0	0	0	8.62955e-15	0	0	0	0	3.60757e-14	0	0	0	0	1.19809e-14	0	0	0
ACKr	8.33867e-11	0	0	0	0	-1	0	0	0	0	3.73847e-10	0	0	0	0	-8.03394e-11	0	0	0	0	-1	0	0	0	0	-1.07489e-10	0	0	0	0	2.31096e-10	0	0	0	0	2.70846e-11	0	0	0	0	-1.3928e-09	0	0	0	0	1.07922e-11	0	0	0
PE140abcpp	-1.18049e-17	1.18049e-17	0	0	0	-2.17867e-17	2.17867e-17	0	0	0	-2.79773e-17	2.79773e-17	0	0	0	-2.00255e-17	2.00255e-17	0	0	0	-1.43994e-16	1.43994e-16	0	0	0	-3.01458e-17	3.01458e-17	0	0	0	-1.82359e-17	1.82359e-17	0	0	0	-1.47685e-17	1.47685e-17	0	0	0	-6.17811e-17	6.17811e-17	0	0	0	-2.06143e-17	2.06143e-17	0	0
R15BPK	-1.07681e-10	0	0	0	0	-0.141553	0	0	0	0	-0.141553	0	0	0	0	3.95037e-10	0	0	0	0	-0.214612	0	0	0	0	-1.74496e-09	0	0	0	0	-8.4322e-10	0	0	0	0	-1.66716e-09	0	0	0	0	-0.570776	0	0	0	0	-4.49794e-09	0	0	0
HSK	6.0901e-13	-6.0901e-13	0	0	0	1.07427e-12	-1.07427e-12	0	0	0	1.21571e-12	-1.21571e-12	0	0	0	8.34833e-13	-8.34833e-13	0	0	0	6.13352e-12	-6.13352e-12	0	0	0	1.23791e-12	-1.23791e-12	0	0	0	5.84102e-13	-5.84102e-13	0	0	0	4.10216e-13	-4.10216e-13	0	0	0	1.89782e-12	-1.89782e-12	0	0	0	-1	1	0	0
PRPPS	-1.49607e-10	1.49607e-10	0	0	0	0.141553	-0.141553	0	0	0	0.141553	-0.141553	0	0	0	7.47062e-10	-7.47062e-10	0	0	0	0.214612	-0.214612	0	0	0	-1.4132e-09	1.4132e-09	0	0	0	-5.24324e-10	5.24324e-10	0	0	0	-1.7073e-09	1.7073e-09	0	0	0	-0.429224	0.429224	0	0	0	-2.69857e-09	2.69857e-09	0	0
NDPK1	-9.853e-11	0	0	0	0	-0.292237	0	0	0	0	-0.292237	0	0	0	0	4.63233e-10	0	0	0	0	-0.926941	0	0	0	0	-5.36661e-09	0	0	0	0	-1.02499e-09	0	0	0	0	-3.92816e-09	0	0	0	0	-1.14612	0	0	0	0	-8.86739e-09	0	0	0
DGK1	7.37283e-11	0	0	0	0	0.0182648	0	0	0	0	0.0182648	0	0	0	0	5.62389e-11	0	0	0	0	-0.00456621	0	0	0	0	-1.37155e-10	0	0	0	0	4.31235e-11	0	0	0	0	-2.54197e-11	0	0	0	0	0.00913242	0	0	0	0	-4.36754e-11	0	0	0
GLNS	-9.56787e-11	9.56787e-11	0	0	0	1.80433e-08	-1.80433e-08	0	0	0	-1.76256e-09	1.76256e-09	0	0	0	6.44432e-10	-6.44432e-10	0	0	0	-6.49535e-08	6.49535e-08	0	0	0	-1	1	0	0	0	-2.1865e-09	2.1865e-09	0	0	0	-7.16233e-09	7.16233e-09	0	0	0	-1	1	0	0	0	-1.74173e-08	1.74173e-08	0	0
PE181abcpp	-1.44345e-15	1.44345e-15	0	0	0	-2.70291e-15	2.70291e-15	0	0	0	-3.49007e-15	3.49007e-15	0	0	0	-2.47914e-15	2.47914e-15	0	0	0	-1.7842e-14	1.7842e-14	0	0	0	-3.74488e-15	3.74488e-15	0	0	0	-2.24457e-15	2.24457e-15	0	0	0	-1.83164e-15	1.83164e-15	0	0	0	-7.65835e-15	7.65835e-15	0	0	0	-2.54241e-15	2.54241e-15	0	0
PE161abcpp	-2.75333e-15	2.75333e-15	0	0	0	-5.15416e-15	5.15416e-15	0	0	0	-6.65681e-15	6.65681e-15	0	0	0	-4.7292e-15	4.7292e-15	0	0	0	-3.4032e-14	3.4032e-14	0	0	0	-7.14449e-15	7.14449e-15	0	0	0	-4.28061e-15	4.28061e-15	0	0	0	-3.4903e-15	3.4903e-15	0	0	0	-1.46071e-14	1.46071e-14	0	0	0	-4.85155e-15	4.85155e-15	0	0
PG160abcpp	1.41442e-15	-1.41442e-15	0	0	0	2.63503e-15	-2.63503e-15	0	0	0	4.33228e-15	-4.33228e-15	0	0	0	3.06955e-15	-3.06955e-15	0	0	0	2.21342e-14	-2.21342e-14	0	0	0	4.63336e-15	-4.63336e-15	0	0	0	1.24527e-15	-1.24527e-15	0	0	0	9.94218e-16	-9.94218e-16	0	0	0	4.12676e-15	-4.12676e-15	0	0	0	1.38292e-15	-1.38292e-15	0	0
PE160abcpp	1.57625e-16	-1.57625e-16	0	0	0	2.94804e-16	-2.94804e-16	0	0	0	3.80853e-16	-3.80853e-16	0	0	0	2.70742e-16	-2.70742e-16	0	0	0	1.94858e-15	-1.94858e-15	0	0	0	4.09423e-16	-4.09423e-16	0	0	0	2.45099e-16	-2.45099e-16	0	0	0	2.00213e-16	-2.00213e-16	0	0	0	8.36018e-16	-8.36018e-16	0	0	0	2.77696e-16	-2.77696e-16	0	0
ATPPRT	-3.6705e-14	0	0	0	0	-6.15667e-14	0	0	0	0	-9.22486e-14	0	0	0	0	-6.25982e-14	0	0	0	0	-5.07334e-13	0	0	0	0	-8.25419e-14	0	0	0	0	-5.88488e-14	0	0	0	0	-5.96188e-14	0	0	0	0	-1	0	0	0	0	-4.84813e-14	0	0	0
AACPS6	-1.18009e-15	0	0	0	0	-2.22345e-15	0	0	0	0	-3.35722e-15	0	0	0	0	-2.37117e-15	0	0	0	0	-1.71589e-14	0	0	0	0	-3.56082e-15	0	0	0	0	-3.58836e-15	0	0	0	0	-2.99022e-15	0	0	0	0	-1.25396e-14	0	0	0	0	-4.13082e-15	0	0	0
PG181abcpp	-1.0246e-15	1.0246e-15	0	0	0	-1.9199e-15	1.9199e-15	0	0	0	-6.49442e-16	6.49442e-16	0	0	0	-4.73376e-16	4.73376e-16	0	0	0	-3.35188e-15	3.35188e-15	0	0	0	-7.29971e-16	7.29971e-16	0	0	0	1.07835e-15	-1.07835e-15	0	0	0	9.30488e-16	-9.30488e-16	0	0	0	3.92163e-15	-3.92163e-15	0	0	0	1.27436e-15	-1.27436e-15	0	0
ACGK	1.68183e-14	0	0	0	0	-1	0	0	0	0	-6.70445e-17	0	0	0	0	1.11741e-16	0	0	0	0	-1.34089e-16	0	0	0	0	4.24615e-16	0	0	0	0	5.14008e-16	0	0	0	0	5.58704e-17	0	0	0	0	1.11741e-17	0	0	0	0	2.01133e-16	0	0	0
MTHFC	0	2.17922e-09	0	0	0	0	-1.24079e-08	0	0	0	0	-4.14007e-09	0	0	0	0	-1.24936e-09	0	0	0	0	6.97919e-08	0	0	0	0	1.07971e-08	0	0	0	0	4.83065e-09	0	0	0	0	6.10824e-09	0	0	0	0	1	0	0	0	0	1.04902e-08	0	0
AGPR	0	1.68183e-14	0	1.68183e-14	0	0	-1	0	-1	0	0	-6.70445e-17	0	-6.70445e-17	0	0	1.11741e-16	0	1.11741e-16	0	0	-1.34089e-16	0	-1.34089e-16	0	0	4.24615e-16	0	4.24615e-16	0	0	5.14008e-16	0	5.14008e-16	0	0	5.58704e-17	0	5.58704e-17	0	0	1.11741e-17	0	1.11741e-17	0	0	2.01133e-16	0	2.01133e-16
PPC	0	-8.29046e-10	0	0	0	0	1	0	0	0	0	1	0	0	0	0	1	0	0	0	0	1.68095e-08	0	0	0	0	1	0	0	0	0	1	0	0	0	0	4.58246e-10	0	0	0	0	4.69132e-09	0	0	0	0	1	0	0
FACOAE181	0	9.15828e-15	0	0	0	0	1.72368e-14	0	0	0	0	7.80965e-15	0	0	0	0	5.54206e-15	0	0	0	0	3.97555e-14	0	0	0	0	8.37075e-15	0	0	0	0	1.17026e-15	0	0	0	0	9.01851e-16	0	0	0	0	3.68743e-15	0	0	0	0	1.25911e-15	0	0
CS	0	-9.30063e-10	0	0	0	0	1	0	0	0	0	2.59421e-10	0	0	0	0	-2.75384e-10	0	0	0	0	5.47885e-09	0	0	0	0	1	0	0	0	0	1	0	0	0	0	2.61253e-10	0	0	0	0	1.90129e-09	0	0	0	0	8.81786e-10	0	0
PSD161	0	-2.75333e-15	0	0	0	0	-5.15416e-15	0	0	0	0	-6.65681e-15	0	0	0	0	-4.7292e-15	0	0	0	0	-3.4032e-14	0	0	0	0	-7.14449e-15	0	0	0	0	-4.28061e-15	0	0	0	0	-3.4903e-15	0	0	0	0	-1.46071e-14	0	0	0	0	-4.85155e-15	0	0
KARA2	0	-2.35551e-13	0	-2.35551e-13	0	0	-5.03444e-13	0	-5.03444e-13	0	0	-7.04281e-13	0	-7.04281e-13	0	0	-5.31483e-13	0	-5.31483e-13	0	0	-3.69851e-12	0	-3.69851e-12	0	0	-8.30026e-13	0	-8.30026e-13	0	0	-4.61956e-13	0	-4.61956e-13	0	0	-4.35191e-13	0	-4.35191e-13	0	0	-1.6314e-12	0	-1.6314e-12	0	0	-1	0	-1
G5SD	0	-3.0494e-15	0	-3.0494e-15	0	0	-5.65713e-15	0	-5.65713e-15	0	0	-7.35248e-15	0	-7.35248e-15	0	0	-5.21364e-15	0	-5.21364e-15	0	0	-3.7641e-14	0	-3.7641e-14	0	0	-7.91802e-15	0	-7.91802e-15	0	0	-4.73032e-15	0	-4.73032e-15	0	0	-3.8696e-15	0	-3.8696e-15	0	0	-1.60914e-14	0	-1.60914e-14	0	0	-5.36734e-15	0	-5.36734e-15
PSD180	0	6.31214e-17	0	0	0	0	1.16989e-16	0	0	0	0	1.47382e-16	0	0	0	0	1.06695e-16	0	0	0	0	7.66896e-16	0	0	0	0	1.61217e-16	0	0	0	0	9.72825e-17	0	0	0	0	7.78133e-17	0	0	0	0	3.30222e-16	0	0	0	0	1.09722e-16	0	0
FACOAE140	0	-2.72517e-15	0	0	0	0	-1.06335e-14	0	0	0	0	-1.60148e-14	0	0	0	0	-1.13817e-14	0	0	0	0	-8.1963e-14	0	0	0	0	-1.72011e-14	0	0	0	0	-1.04954e-14	0	0	0	0	-8.56427e-15	0	0	0	0	-3.58034e-14	0	0	0	0	-1.18917e-14	0	0
HACD2	0	-5.49127e-11	-5.49127e-11	0	0	0	-1.02673e-10	-1.02673e-10	0	0	0	-1.32821e-10	-1.32821e-10	0	0	0	-9.44206e-11	-9.44206e-11	0	0	0	1.77924e-09	1.77924e-09	0	0	0	-1.42701e-10	-1.42701e-10	0	0	0	-8.55249e-11	-8.55249e-11	0	0	0	-6.97554e-11	-6.97554e-11	0	0	0	-2.91618e-10	-2.91618e-10	0	0	0	-9.68708e-11	-9.68708e-11	0
PSSA180	0	-6.31214e-17	0	0	0	0	-1.16989e-16	0	0	0	0	-1.47382e-16	0	0	0	0	-1.06695e-16	0	0	0	0	-7.66896e-16	0	0	0	0	-1.61217e-16	0	0	0	0	-9.72825e-17	0	0	0	0	-7.78133e-17	0	0	0	0	-3.30222e-16	0	0	0	0	-1.09722e-16	0	0
SO4t2pp	0	-8.30071e-11	0	0	0	0	-6.6597e-11	0	0	0	0	-3.72668e-10	0	0	0	0	8.24814e-11	0	0	0	0	1	0	0	0	0	1.09434e-10	0	0	0	0	-2.30524e-10	0	0	0	0	-2.52243e-11	0	0	0	0	1.40371e-09	0	0	0	0	-8.91216e-12	0	0
KARA1	0	-5.98709e-11	0	-5.98709e-11	0	0	2.23109e-10	0	2.23109e-10	0	0	3.60706e-10	0	3.60706e-10	0	0	-9.3984e-11	0	-9.3984e-11	0	0	1.72528e-09	0	1.72528e-09	0	0	-7.75958e-12	0	-7.75958e-12	0	0	2.1375e-10	0	2.1375e-10	0	0	-1.08423e-10	0	-1.08423e-10	0	0	-7.12673e-10	0	-7.12673e-10	0	0	-2.48683e-10	0	-2.48683e-10
HCO3E	0	-1.70545e-11	0	0	0	0	-9.19496e-09	0	0	0	0	1.02438e-09	0	0	0	0	-3.22161e-10	0	0	0	0	3.47108e-08	0	0	0	0	6.08394e-09	0	0	0	0	8.458e-10	0	0	0	0	3.53101e-09	0	0	0	0	2.433e-08	0	0	0	0	8.318e-09	0	0
PRATPP	0	3.6705e-14	0	0	0	0	6.15667e-14	0	0	0	0	9.22486e-14	0	0	0	0	6.25982e-14	0	0	0	0	5.07334e-13	0	0	0	0	8.25419e-14	0	0	0	0	5.88488e-14	0	0	0	0	5.96188e-14	0	0	0	0	1	0	0	0	0	4.84813e-14	0	0
ACLS	0	-5.98709e-11	0	0	0	0	2.23109e-10	0	0	0	0	3.60706e-10	0	0	0	0	-9.3984e-11	0	0	0	0	1.72528e-09	0	0	0	0	-7.75958e-12	0	0	0	0	2.1375e-10	0	0	0	0	-1.08423e-10	0	0	0	0	-7.12673e-10	0	0	0	0	-2.48683e-10	0	0
IMPD	0	-6.34353e-10	-6.34353e-10	0	0	0	-2.03673e-09	-2.03673e-09	0	0	0	1.9395e-09	1.9395e-09	0	0	0	-1.63264e-10	-1.63264e-10	0	0	0	5.24173e-10	5.24173e-10	0	0	0	2.03916e-10	2.03916e-10	0	0	0	-1.01099e-09	-1.01099e-09	0	0	0	4.34383e-10	4.34383e-10	0	0	0	3.30525e-09	3.30525e-09	0	0	0	2.19396e-09	2.19396e-09	0
G5SADs	0	3.0494e-15	0	0	0	0	5.65713e-15	0	0	0	0	7.35248e-15	0	0	0	0	5.21364e-15	0	0	0	0	3.7641e-14	0	0	0	0	7.91802e-15	0	0	0	0	4.73032e-15	0	0	0	0	3.8696e-15	0	0	0	0	1.60914e-14	0	0	0	0	5.36734e-15	0	0
DHDPS	0	-1.75321e-13	0	0	0	0	-3.26611e-13	0	0	0	0	-4.27974e-13	0	0	0	0	-3.04991e-13	0	0	0	0	-2.19417e-12	0	0	0	0	-4.61991e-13	0	0	0	0	-3.29765e-13	0	0	0	0	-2.68528e-13	0	0	0	0	-1.12232e-12	0	0	0	0	-3.73083e-13	0	0
HISTD	0	1.10115e-13	7.34099e-14	0	0	0	1.847e-13	1.23133e-13	0	0	0	2.76746e-13	1.84497e-13	0	0	0	1.87795e-13	1.25196e-13	0	0	0	1.522e-12	1.01467e-12	0	0	0	2.47626e-13	1.65084e-13	0	0	0	1.76546e-13	1.17698e-13	0	0	0	1.78856e-13	1.19238e-13	0	0	0	3	2	0	0	0	1.45444e-13	9.69626e-14	0
HACD8	0	-4.32899e-12	-4.32899e-12	0	0	0	-8.09418e-12	-8.09418e-12	0	0	0	-1.04584e-11	-1.04584e-11	0	0	0	-7.43475e-12	-7.43475e-12	0	0	0	-5.35359e-11	-5.35359e-11	0	0	0	-1.12365e-11	-1.12365e-11	0	0	0	-6.73121e-12	-6.73121e-12	0	0	0	-5.48995e-12	-5.48995e-12	0	0	0	-2.29511e-11	-2.29511e-11	0	0	0	-7.62405e-12	-7.62405e-12	0
ACGS	0	-1.68183e-14	0	0	0	0	1	0	0	0	0	6.70445e-17	0	0	0	0	-1.11741e-16	0	0	0	0	1.34089e-16	0	0	0	0	-4.24615e-16	0	0	0	0	-5.14008e-16	0	0	0	0	-5.58704e-17	0	0	0	0	-1.11741e-17	0	0	0	0	-2.01133e-16	0	0
PAPSR2	0	-6.61202e-10	0	0	0	0	-1.04483e-09	0	0	0	0	-1.86147e-10	0	0	0	0	1.31377e-09	0	0	0	0	0.8	0	0	0	0	-1.40073e-09	0	0	0	0	-4.03693e-11	0	0	0	0	2.97753e-11	0	0	0	0	4.66242e-09	0	0	0	0	6.4774e-11	0	0
OMPDC	0	-9.96278e-11	0	0	0	0	-1.12942e-10	0	0	0	0	-5.47025e-12	0	0	0	0	7.00896e-11	0	0	0	0	1.8906e-09	0	0	0	0	-5.68517e-11	0	0	0	0	-3.64862e-10	0	0	0	0	7.47439e-11	0	0	0	0	-1.13955e-09	0	0	0	0	-6.23602e-11	0	0
APG3PAT140	0	1.11202e-14	0	0	0	0	2.7803e-14	0	0	0	0	2.5474e-14	0	0	0	0	1.75544e-14	0	0	0	0	1.14307e-13	0	0	0	0	3.17679e-14	0	0	0	0	2.19776e-14	0	0	0	0	1.22992e-14	0	0	0	0	5.65811e-14	0	0	0	0	1.99972e-14	0	0
ACPPAT140	0	-1.11202e-14	0	0	0	0	-2.7803e-14	0	0	0	0	-2.5474e-14	0	0	0	0	-1.75544e-14	0	0	0	0	-1.14307e-13	0	0	0	0	-3.17679e-14	0	0	0	0	-2.19776e-14	0	0	0	0	-1.22992e-14	0	0	0	0	-5.65811e-14	0	0	0	0	-1.99972e-14	0	0
POR5	0	-6.95571e-11	0	0	0	0	2.37941e-10	0	0	0	0	-1.6808e-10	0	0	0	0	-1.19487e-10	0	0	0	0	-8.6039e-10	0	0	0	0	-1.80587e-10	0	0	0	0	-1.08168e-10	0	0	0	0	-8.82193e-11	0	0	0	0	-3.68805e-10	0	0	0	0	-1.22514e-10	0	0
SULR	0	4.15175e-10	0	2.49105e-10	0	0	3.33233e-10	0	1.9994e-10	0	0	1.86477e-09	0	1.11886e-09	0	0	-4.12213e-10	0	-2.47328e-10	0	0	-5	0	-3	0	0	-5.46863e-10	0	-3.28118e-10	0	0	1.15198e-09	0	6.91189e-10	0	0	1.26175e-10	0	7.57047e-11	0	0	-7.02092e-09	0	-4.21255e-09	0	0	4.37966e-11	0	2.6278e-11
RNTR2c2	0	-1.47493e-10	0	0	0	0	-0.0365297	0	0	0	0	-0.0365297	0	0	0	0	-1.12581e-10	0	0	0	0	0.00913242	0	0	0	0	2.74154e-10	0	0	0	0	-8.62946e-11	0	0	0	0	5.08015e-11	0	0	0	0	-0.0182648	0	0	0	0	8.72978e-11	0	0
P5CR	0	-6.09879e-15	0	-3.0494e-15	0	0	-1.13143e-14	0	-5.65713e-15	0	0	-1.4705e-14	0	-7.35248e-15	0	0	-1.04273e-14	0	-5.21364e-15	0	0	-7.5282e-14	0	-3.7641e-14	0	0	-1.5836e-14	0	-7.91802e-15	0	0	-9.46063e-15	0	-4.73032e-15	0	0	-7.73921e-15	0	-3.8696e-15	0	0	-3.21828e-14	0	-1.60914e-14	0	0	-1.07347e-14	0	-5.36734e-15
G3PD2	0	8.0045e-13	0	8.0045e-13	0	0	1.49653e-12	0	1.49653e-12	0	0	1.94914e-12	0	1.94914e-12	0	0	1.38558e-12	0	1.38558e-12	0	0	9.97751e-12	0	9.97751e-12	0	0	2.09406e-12	0	2.09406e-12	0	0	1.22163e-12	0	1.22163e-12	0	0	9.95745e-13	0	9.95745e-13	0	0	4.16241e-12	0	4.16241e-12	0	0	1.38303e-12	0	1.38303e-12
IG3PS	0	3.6705e-14	0	0	0	0	6.15667e-14	0	0	0	0	9.22486e-14	0	0	0	0	6.25982e-14	0	0	0	0	5.07334e-13	0	0	0	0	8.25419e-14	0	0	0	0	5.88488e-14	0	0	0	0	5.96188e-14	0	0	0	0	1	0	0	0	0	4.84813e-14	0	0
PSSA160	0	-1.57625e-16	0	0	0	0	-2.94804e-16	0	0	0	0	-3.80853e-16	0	0	0	0	-2.70742e-16	0	0	0	0	-1.94858e-15	0	0	0	0	-4.09423e-16	0	0	0	0	-2.45099e-16	0	0	0	0	-2.00213e-16	0	0	0	0	-8.36018e-16	0	0	0	0	-2.77696e-16	0	0
PSSA181	0	1.44345e-15	0	0	0	0	2.70291e-15	0	0	0	0	3.49007e-15	0	0	0	0	2.47914e-15	0	0	0	0	1.7842e-14	0	0	0	0	3.74488e-15	0	0	0	0	2.24457e-15	0	0	0	0	1.83164e-15	0	0	0	0	7.65835e-15	0	0	0	0	2.54241e-15	0	0
MTHFR2	0	-1.36759e-13	-6.83794e-14	0	0	0	-2.55222e-13	-1.27611e-13	0	0	0	-3.89557e-13	-1.94778e-13	0	0	0	-2.76952e-13	-1.38476e-13	0	0	0	-1.99435e-12	-9.97173e-13	0	0	0	-4.18475e-13	-2.09237e-13	0	0	0	-2.28419e-13	-1.1421e-13	0	0	0	-1.85873e-13	-9.29363e-14	0	0	0	-7.76911e-13	-3.88455e-13	0	0	0	-2.58263e-13	-1.29132e-13	0
TRDR	0	-2.47925e-10	0	-2.47925e-10	0	0	-4.56438e-10	0	-4.56438e-10	0	0	2.79129e-10	0	2.79129e-10	0	0	5.73986e-10	0	5.73986e-10	0	0	-0.6	0	-0.6	0	0	-8.10426e-10	0	-8.10426e-10	0	0	2.10102e-10	0	2.10102e-10	0	0	3.99232e-11	0	3.99232e-11	0	0	9.26456e-10	0	9.26456e-10	0	0	4.09084e-11	0	4.09084e-11
ACPPAT160	0	-6.52409e-15	0	0	0	0	-1.18274e-14	0	0	0	0	-1.79343e-14	0	0	0	0	-1.04163e-14	0	0	0	0	-7.33607e-14	0	0	0	0	-1.23038e-14	0	0	0	0	-7.09019e-15	0	0	0	0	-7.0061e-15	0	0	0	0	-2.88947e-14	0	0	0	0	-1.25928e-14	0	0
PAPSR	0	4.95851e-10	0	0	0	0	9.12876e-10	0	0	0	0	-5.58259e-10	0	0	0	0	-1.14797e-09	0	0	0	0	1.2	0	0	0	0	1.62085e-09	0	0	0	0	-4.20204e-10	0	0	0	0	-7.98464e-11	0	0	0	0	-1.85291e-09	0	0	0	0	-8.18169e-11	0	0
FACOAE160	0	3.98875e-15	0	0	0	0	7.55607e-15	0	0	0	0	3.36893e-14	0	0	0	0	2.37609e-14	0	0	0	0	1.7218e-13	0	0	0	0	3.56173e-14	0	0	0	0	4.39447e-14	0	0	0	0	3.67146e-14	0	0	0	0	1.54101e-13	0	0	0	0	5.0714e-14	0	0
PSD140	0	-1.18049e-17	0	0	0	0	-2.17867e-17	0	0	0	0	-2.79773e-17	0	0	0	0	-2.00255e-17	0	0	0	0	-1.43994e-16	0	0	0	0	-3.01458e-17	0	0	0	0	-1.82359e-17	0	0	0	0	-1.47685e-17	0	0	0	0	-6.17811e-17	0	0	0	0	-2.06143e-17	0	0
ACPPAT180	0	-1.31141e-13	0	0	0	0	-3.40814e-13	0	0	0	0	-2.77365e-13	0	0	0	0	-1.97789e-13	0	0	0	0	-1.22622e-12	0	0	0	0	-3.56182e-13	0	0	0	0	-2.59043e-13	0	0	0	0	-1.37308e-13	0	0	0	0	-6.7221e-13	0	0	0	0	-2.39793e-13	0	0
HACD5	0	-5.49127e-11	-5.49127e-11	0	0	0	-1.02673e-10	-1.02673e-10	0	0	0	-1.32821e-10	-1.32821e-10	0	0	0	-9.44206e-11	-9.44206e-11	0	0	0	1.77924e-09	1.77924e-09	0	0	0	-1.42701e-10	-1.42701e-10	0	0	0	-8.55249e-11	-8.55249e-11	0	0	0	-6.97554e-11	-6.97554e-11	0	0	0	-2.91618e-10	-2.91618e-10	0	0	0	-9.68708e-11	-9.68708e-11	0
APG3PAT160	0	6.52409e-15	0	0	0	0	1.18274e-14	0	0	0	0	1.79343e-14	0	0	0	0	1.04163e-14	0	0	0	0	7.33607e-14	0	0	0	0	1.23038e-14	0	0	0	0	7.09019e-15	0	0	0	0	7.0061e-15	0	0	0	0	2.88947e-14	0	0	0	0	1.25928e-14	0	0
HACD6	0	-5.44759e-11	-5.44759e-11	0	0	0	-1.01856e-10	-1.01856e-10	0	0	0	-1.31649e-10	-1.31649e-10	0	0	0	-9.35875e-11	-9.35875e-11	0	0	0	1.78524e-09	1.78524e-09	0	0	0	-1.41443e-10	-1.41443e-10	0	0	0	-8.47478e-11	-8.47478e-11	0	0	0	-6.91197e-11	-6.91197e-11	0	0	0	-2.88959e-10	-2.88959e-10	0	0	0	-9.59887e-11	-9.59887e-11	0
HACD4	0	-5.49127e-11	-5.49127e-11	0	0	0	-1.02673e-10	-1.02673e-10	0	0	0	-1.32821e-10	-1.32821e-10	0	0	0	-9.44206e-11	-9.44206e-11	0	0	0	1.77924e-09	1.77924e-09	0	0	0	-1.42701e-10	-1.42701e-10	0	0	0	-8.55249e-11	-8.55249e-11	0	0	0	-6.97554e-11	-6.97554e-11	0	0	0	-2.91618e-10	-2.91618e-10	0	0	0	-9.68708e-11	-9.68708e-11	0
SHK3Dr	0	3.21545e-11	0	3.21545e-11	0	0	-9.91608e-11	0	-9.91608e-11	0	0	2.20455e-10	0	2.20455e-10	0	0	3.96311e-11	0	3.96311e-11	0	0	1.11535e-09	0	1.11535e-09	0	0	-7.4059e-11	0	-7.4059e-11	0	0	5.75445e-11	0	5.75445e-11	0	0	-4.67015e-11	0	-4.67015e-11	0	0	1.27221e-10	0	1.27221e-10	0	0	-1.4609e-10	0	-1.4609e-10
DASYN140	0	4.03101e-15	0	0	0	0	7.52894e-15	0	0	0	0	7.19322e-15	0	0	0	0	5.13164e-15	0	0	0	0	3.68525e-14	0	0	0	0	7.78916e-15	0	0	0	0	4.03455e-15	0	0	0	0	3.23026e-15	0	0	0	0	1.34643e-14	0	0	0	0	4.50624e-15	0	0
DASYN180	0	-5.99409e-16	0	0	0	0	-1.13058e-15	0	0	0	0	-1.7019e-15	0	0	0	0	-1.20231e-15	0	0	0	0	-8.70072e-15	0	0	0	0	-1.8042e-15	0	0	0	0	-1.8086e-15	0	0	0	0	-1.50664e-15	0	0	0	0	-6.3221e-15	0	0	0	0	-2.08292e-15	0	0
DHORTS	0	-9.96278e-11	0	0	0	0	-1.12942e-10	0	0	0	0	-5.47025e-12	0	0	0	0	7.00896e-11	0	0	0	0	1.8906e-09	0	0	0	0	-5.68517e-11	0	0	0	0	-3.64862e-10	0	0	0	0	7.47439e-11	0	0	0	0	-1.13955e-09	0	0	0	0	-6.23602e-11	0	0
GAPD	0	1	1	0	0	0	2	2	0	0	0	1	1	0	0	0	1	1	0	0	0	1	1	0	0	0	2	2	0	0	0	2	2	0	0	0	0.5	0.5	0	0	0	0.5	0.5	0	0	0	2	2	0
MDH	0	7.0804e-10	7.0804e-10	0	0	0	1	1	0	0	0	-2.76762e-10	-2.76762e-10	0	0	0	-2.64855e-10	-2.64855e-10	0	0	0	6.66188e-08	6.66188e-08	0	0	0	1.11855e-08	1.11855e-08	0	0	0	2.75327e-09	2.75327e-09	0	0	0	6.89774e-09	6.89774e-09	0	0	0	1	1	0	0	0	1.49243e-08	1.49243e-08	0
HACD1	0	-5.49127e-11	-5.49127e-11	0	0	0	-1.02673e-10	-1.02673e-10	0	0	0	-1.32821e-10	-1.32821e-10	0	0	0	-9.44206e-11	-9.44206e-11	0	0	0	1.77924e-09	1.77924e-09	0	0	0	-1.42701e-10	-1.42701e-10	0	0	0	-8.55249e-11	-8.55249e-11	0	0	0	-6.97554e-11	-6.97554e-11	0	0	0	-2.91618e-10	-2.91618e-10	0	0	0	-9.68708e-11	-9.68708e-11	0
CYSS	0	-8.3035e-11	0	0	0	0	-6.66467e-11	0	0	0	0	-3.72955e-10	0	0	0	0	8.24426e-11	0	0	0	0	1	0	0	0	0	1.09373e-10	0	0	0	0	-2.30396e-10	0	0	0	0	-2.52349e-11	0	0	0	0	1.40418e-09	0	0	0	0	-8.75932e-12	0	0
METS	0	6.83794e-14	0	0	0	0	1.27611e-13	0	0	0	0	1.94778e-13	0	0	0	0	1.38476e-13	0	0	0	0	9.97173e-13	0	0	0	0	2.09237e-13	0	0	0	0	1.1421e-13	0	0	0	0	9.29363e-14	0	0	0	0	3.88455e-13	0	0	0	0	1.29132e-13	0	0
ANS	0	1.33691e-14	0	0	0	0	2.50136e-14	0	0	0	0	3.22981e-14	0	0	0	0	2.29463e-14	0	0	0	0	1.65224e-13	0	0	0	0	3.46705e-14	0	0	0	0	2.07812e-14	0	0	0	0	1.69551e-14	0	0	0	0	7.08912e-14	0	0	0	0	2.35472e-14	0	0
GLUDy	0	-1	0	-1	0	0	-3	0	-3	0	0	-1	0	-1	0	0	-1	0	-1	0	0	-1	0	-1	0	0	-1	0	-1	0	0	-1	0	-1	0	0	-0.5	0	-0.5	0	0	-2.5	0	-2.5	0	0	-2	0	-2
DASYN160	0	-1.99437e-15	0	0	0	0	-3.77804e-15	0	0	0	0	-1.68446e-14	0	0	0	0	-1.18804e-14	0	0	0	0	-8.60901e-14	0	0	0	0	-1.78087e-14	0	0	0	0	-2.19724e-14	0	0	0	0	-1.83573e-14	0	0	0	0	-7.70507e-14	0	0	0	0	-2.5357e-14	0	0
FACOAE161	0	-1.35609e-14	0	0	0	0	-2.55454e-14	0	0	0	0	-6.61276e-15	0	0	0	0	-4.7435e-15	0	0	0	0	-3.39359e-14	0	0	0	0	-7.1982e-15	0	0	0	0	-2.30697e-14	0	0	0	0	-1.91193e-14	0	0	0	0	-8.01786e-14	0	0	0	0	-2.64687e-14	0	0
IGPS	0	-1.33691e-14	0	0	0	0	-2.50136e-14	0	0	0	0	-3.22981e-14	0	0	0	0	-2.29463e-14	0	0	0	0	-1.65224e-13	0	0	0	0	-3.46705e-14	0	0	0	0	-2.07812e-14	0	0	0	0	-1.69551e-14	0	0	0	0	-7.08912e-14	0	0	0	0	-2.35472e-14	0	0
GARFT	0	2.11656e-09	0	0	0	0	-3.3806e-09	0	0	0	0	-5.06278e-09	0	0	0	0	-7.31316e-10	0	0	0	0	3.57694e-08	0	0	0	0	5.15809e-09	0	0	0	0	4.12759e-09	0	0	0	0	2.68468e-09	0	0	0	0	1.22063e-08	0	0	0	0	1.96425e-09	0	0
PPA	0	-1.48187e-09	0	0	0	0	1	0	0	0	0	1	0	0	0	0	-2.44215e-09	0	0	0	0	1	0	0	0	0	-1.962e-09	0	0	0	0	-2.2777e-09	0	0	0	0	5.0449e-09	0	0	0	0	2	0	0	0	0	1.24021e-08	0	0
PGSA161	0	2.36739e-15	0	0	0	0	4.41685e-15	0	0	0	0	6.15163e-15	0	0	0	0	4.37736e-15	0	0	0	0	3.15005e-14	0	0	0	0	6.62374e-15	0	0	0	0	4.54629e-15	0	0	0	0	3.71224e-15	0	0	0	0	1.5515e-14	0	0	0	0	5.1528e-15	0	0
ACPPAT161	0	-1.47134e-14	0	0	0	0	-4.17995e-14	0	0	0	0	-2.72372e-14	0	0	0	0	-2.06819e-14	0	0	0	0	-1.25797e-13	0	0	0	0	-4.14416e-14	0	0	0	0	-3.0489e-14	0	0	0	0	-1.4029e-14	0	0	0	0	-6.92287e-14	0	0	0	0	-2.5176e-14	0	0
PIt2rpp	0	-7.8047e-10	0	0	0	0	5.03623e-09	0	0	0	0	1.24834e-09	0	0	0	0	3.93926e-09	0	0	0	0	-6.28083e-08	0	0	0	0	9.06359e-09	0	0	0	0	9.6535e-09	0	0	0	0	-1.65656e-09	0	0	0	0	-2.70724e-08	0	0	0	0	-1.85197e-09	0	0
APG3PAT180	0	1.31141e-13	0	0	0	0	3.40814e-13	0	0	0	0	2.77365e-13	0	0	0	0	1.97789e-13	0	0	0	0	1.22622e-12	0	0	0	0	3.56182e-13	0	0	0	0	2.59043e-13	0	0	0	0	1.37308e-13	0	0	0	0	6.7221e-13	0	0	0	0	2.39793e-13	0	0
PSSA140	0	1.18049e-17	0	0	0	0	2.17867e-17	0	0	0	0	2.79773e-17	0	0	0	0	2.00255e-17	0	0	0	0	1.43994e-16	0	0	0	0	3.01458e-17	0	0	0	0	1.82359e-17	0	0	0	0	1.47685e-17	0	0	0	0	6.17811e-17	0	0	0	0	2.06143e-17	0	0
PSSA161	0	2.75333e-15	0	0	0	0	5.15416e-15	0	0	0	0	6.65681e-15	0	0	0	0	4.7292e-15	0	0	0	0	3.4032e-14	0	0	0	0	7.14449e-15	0	0	0	0	4.28061e-15	0	0	0	0	3.4903e-15	0	0	0	0	1.46071e-14	0	0	0	0	4.85155e-15	0	0
ACHBS	0	-2.35551e-13	0	0	0	0	-5.03444e-13	0	0	0	0	-7.04281e-13	0	0	0	0	-5.31483e-13	0	0	0	0	-3.69851e-12	0	0	0	0	-8.30026e-13	0	0	0	0	-4.61956e-13	0	0	0	0	-4.35191e-13	0	0	0	0	-1.6314e-12	0	0	0	0	-1	0	0
FACOAE180	0	1.11531e-15	0	0	0	0	2.10126e-15	0	0	0	0	3.20056e-15	0	0	0	0	2.25945e-15	0	0	0	0	1.63694e-14	0	0	0	0	3.39304e-15	0	0	0	0	3.48777e-15	0	0	0	0	2.90816e-15	0	0	0	0	1.21957e-14	0	0	0	0	4.01725e-15	0	0
PSD160	0	1.57625e-16	0	0	0	0	2.94804e-16	0	0	0	0	3.80853e-16	0	0	0	0	2.70742e-16	0	0	0	0	1.94858e-15	0	0	0	0	4.09423e-16	0	0	0	0	2.45099e-16	0	0	0	0	2.00213e-16	0	0	0	0	8.36018e-16	0	0	0	0	2.77696e-16	0	0
PGL	0	0.5	0	0	0	0	1.5	0	0	0	0	0.5	0	0	0	0	0.5	0	0	0	0	2.5	0	0	0	0	3.17663e-09	0	0	0	0	-1.35809e-09	0	0	0	0	0.25	0	0	0	0	0.75	0	0	0	0	2.5	0	0
ADSS	0	1.33224e-09	0	0	0	0	-1.43235e-08	0	0	0	0	-1.96174e-09	0	0	0	0	-3.31438e-10	0	0	0	0	6.60883e-08	0	0	0	0	1.08429e-08	0	0	0	0	3.66753e-09	0	0	0	0	6.33908e-09	0	0	0	0	2	0	0	0	0	1.23788e-08	0	0
G6PDH2r	0	0.5	0	0.5	0	0	1.5	0	1.5	0	0	0.5	0	0.5	0	0	0.5	0	0.5	0	0	2.5	0	2.5	0	0	3.12134e-09	0	3.12134e-09	0	0	-1.56388e-09	0	-1.56388e-09	0	0	0.25	0	0.25	0	0	0.75	0	0.75	0	0	2.5	0	2.5
DASYN161	0	6.78046e-15	0	0	0	0	1.27727e-14	0	0	0	0	3.30638e-15	0	0	0	0	2.37175e-15	0	0	0	0	1.6968e-14	0	0	0	0	3.5991e-15	0	0	0	0	1.15349e-14	0	0	0	0	9.55963e-15	0	0	0	0	4.00893e-14	0	0	0	0	1.32343e-14	0	0
DASYN181	0	-4.57914e-15	0	0	0	0	-8.61839e-15	0	0	0	0	-3.90483e-15	0	0	0	0	-2.77103e-15	0	0	0	0	-1.98777e-14	0	0	0	0	-4.18537e-15	0	0	0	0	-5.85131e-16	0	0	0	0	-4.50925e-16	0	0	0	0	-1.84371e-15	0	0	0	0	-6.29556e-16	0	0
APG3PAT181	0	4.26375e-15	0	0	0	0	1.25378e-14	0	0	0	0	1.11813e-14	0	0	0	0	7.40597e-15	0	0	0	0	4.8847e-14	0	0	0	0	1.24143e-14	0	0	0	0	6.73371e-15	0	0	0	0	4.67615e-15	0	0	0	0	1.84785e-14	0	0	0	0	5.76725e-15	0	0
HACD7	0	-7.40902e-12	-7.40902e-12	0	0	0	-1.38533e-11	-1.38533e-11	0	0	0	-1.79223e-11	-1.79223e-11	0	0	0	-1.27404e-11	-1.27404e-11	0	0	0	-9.17425e-11	-9.17425e-11	0	0	0	-1.92546e-11	-1.92546e-11	0	0	0	-1.1529e-11	-1.1529e-11	0	0	0	-9.40365e-12	-9.40365e-12	0	0	0	-3.93131e-11	-3.93131e-11	0	0	0	-1.30589e-11	-1.30589e-11	0
HSDy	0	-4.89669e-13	0	-4.89669e-13	0	0	-9.78333e-13	0	-9.78333e-13	0	0	-1.17525e-12	0	-1.17525e-12	0	0	-8.67472e-13	0	-8.67472e-13	0	0	-6.1089e-12	0	-6.1089e-12	0	0	-1.33888e-12	0	-1.33888e-12	0	0	-7.07991e-13	0	-7.07991e-13	0	0	-6.32472e-13	0	-6.32472e-13	0	0	-2.45417e-12	0	-2.45417e-12	0	0	-1	0	-1
OCBT	0	-1.68183e-14	0	0	0	0	1	0	0	0	0	6.70445e-17	0	0	0	0	-1.11741e-16	0	0	0	0	1.34089e-16	0	0	0	0	-4.24615e-16	0	0	0	0	-5.14008e-16	0	0	0	0	-5.58704e-17	0	0	0	0	-1.11741e-17	0	0	0	0	-2.01133e-16	0	0
FADRx	0	-4.98981e-10	-4.98981e-10	0	0	0	-4.44377e-10	-4.44377e-10	0	0	0	-1.87e-09	-1.87e-09	0	0	0	-3.11513e-10	-3.11513e-10	0	0	0	1.22026e-08	1.22026e-08	0	0	0	-1.73647e-09	-1.73647e-09	0	0	0	-1.78832e-10	-1.78832e-10	0	0	0	-2.88927e-11	-2.88927e-11	0	0	0	-5.72162e-09	-5.72162e-09	0	0	0	-2.37877e-09	-2.37877e-09	0
PGCD	0	9.53666e-10	9.53666e-10	0	0	0	-1.09539e-08	-1.09539e-08	0	0	0	-2.35011e-09	-2.35011e-09	0	0	0	-5.21773e-10	-5.21773e-10	0	0	0	1	1	0	0	0	8.48766e-09	8.48766e-09	0	0	0	2.28059e-09	2.28059e-09	0	0	0	0.5	0.5	0	0	0	0.5	0.5	0	0	0	9.25924e-09	9.25924e-09	0
ASAD	0	8.09686e-13	0	8.09686e-13	0	0	1.44661e-12	0	1.44661e-12	0	0	7.80594e-13	0	7.80594e-13	0	0	5.33998e-13	0	5.33998e-13	0	0	3.92008e-12	0	3.92008e-12	0	0	7.96211e-13	0	7.96211e-13	0	0	2.00437e-13	0	2.00437e-13	0	0	7.6054e-14	0	7.6054e-14	0	0	4.90539e-13	0	4.90539e-13	0	0	-1	0	-1
SHSL1	0	-4.15663e-14	0	0	0	0	-7.76991e-14	0	0	0	0	-1.24895e-13	0	0	0	0	-8.8672e-14	0	0	0	0	-6.38612e-13	0	0	0	0	-1.33836e-13	0	0	0	0	-1.16031e-13	0	0	0	0	-9.55565e-14	0	0	0	0	-4.0002e-13	0	0	0	0	-1.32412e-13	0	0
PGSA180	0	-9.82608e-17	0	0	0	0	-1.81586e-16	0	0	0	0	-9.19912e-16	0	0	0	0	-6.51563e-16	0	0	0	0	-4.70612e-15	0	0	0	0	-9.80899e-16	0	0	0	0	-4.16734e-16	0	0	0	0	-3.41891e-16	0	0	0	0	-1.43039e-15	0	0	0	0	-4.74046e-16	0	0
PGSA140	0	-4.46859e-16	0	0	0	0	-8.4329e-16	0	0	0	0	-4.03914e-16	0	0	0	0	-2.89915e-16	0	0	0	0	-2.07718e-15	0	0	0	0	-4.40009e-16	0	0	0	0	-1.68467e-16	0	0	0	0	-1.33106e-16	0	0	0	0	-5.57237e-16	0	0	0	0	-1.86465e-16	0	0
ACPPAT181	0	-4.26375e-15	0	0	0	0	-1.25378e-14	0	0	0	0	-1.11813e-14	0	0	0	0	-7.40597e-15	0	0	0	0	-4.8847e-14	0	0	0	0	-1.24143e-14	0	0	0	0	-6.73371e-15	0	0	0	0	-4.67615e-15	0	0	0	0	-1.84785e-14	0	0	0	0	-5.76725e-15	0	0
PGSA160	0	-1.41442e-15	0	0	0	0	-2.63503e-15	0	0	0	0	-4.33228e-15	0	0	0	0	-3.06955e-15	0	0	0	0	-2.21342e-14	0	0	0	0	-4.63336e-15	0	0	0	0	-1.24527e-15	0	0	0	0	-9.94218e-16	0	0	0	0	-4.12676e-15	0	0	0	0	-1.38292e-15	0	0
PSD181	0	-1.44345e-15	0	0	0	0	-2.70291e-15	0	0	0	0	-3.49007e-15	0	0	0	0	-2.47914e-15	0	0	0	0	-1.7842e-14	0	0	0	0	-3.74488e-15	0	0	0	0	-2.24457e-15	0	0	0	0	-1.83164e-15	0	0	0	0	-7.65835e-15	0	0	0	0	-2.54241e-15	0	0
ASPCT	0	9.96278e-11	0	0	0	0	1.12942e-10	0	0	0	0	5.47025e-12	0	0	0	0	-7.00896e-11	0	0	0	0	-1.8906e-09	0	0	0	0	5.68517e-11	0	0	0	0	3.64862e-10	0	0	0	0	-7.47439e-11	0	0	0	0	1.13955e-09	0	0	0	0	6.23602e-11	0	0
PGSA181	0	1.0246e-15	0	0	0	0	1.9199e-15	0	0	0	0	6.49442e-16	0	0	0	0	4.73376e-16	0	0	0	0	3.35188e-15	0	0	0	0	7.29971e-16	0	0	0	0	-1.07835e-15	0	0	0	0	-9.30488e-16	0	0	0	0	-3.92163e-15	0	0	0	0	-1.27436e-15	0	0
PPNDH	0	-7.25772e-19	0	0	0	0	9.59639e-18	0	0	0	0	8.81318e-18	0	0	0	0	7.33903e-18	0	0	0	0	6.05192e-17	0	0	0	0	1.38905e-17	0	0	0	0	6.74323e-18	0	0	0	0	6.21364e-18	0	0	0	0	2.83116e-17	0	0	0	0	4.84016e-18	0	0
HACD3	0	-5.49127e-11	-5.49127e-11	0	0	0	-1.02673e-10	-1.02673e-10	0	0	0	-1.32821e-10	-1.32821e-10	0	0	0	-9.44206e-11	-9.44206e-11	0	0	0	1.77924e-09	1.77924e-09	0	0	0	-1.42701e-10	-1.42701e-10	0	0	0	-8.55249e-11	-8.55249e-11	0	0	0	-6.97554e-11	-6.97554e-11	0	0	0	-2.91618e-10	-2.91618e-10	0	0	0	-9.68708e-11	-9.68708e-11	0
APG3PAT161	0	1.47134e-14	0	0	0	0	4.17995e-14	0	0	0	0	2.72372e-14	0	0	0	0	2.06819e-14	0	0	0	0	1.25797e-13	0	0	0	0	4.14416e-14	0	0	0	0	3.0489e-14	0	0	0	0	1.4029e-14	0	0	0	0	6.92287e-14	0	0	0	0	2.5176e-14	0	0
DHDPRy	0	1.75321e-13	0	1.75321e-13	0	0	3.26611e-13	0	3.26611e-13	0	0	4.27974e-13	0	4.27974e-13	0	0	3.04991e-13	0	3.04991e-13	0	0	2.19417e-12	0	2.19417e-12	0	0	4.61991e-13	0	4.61991e-13	0	0	3.29765e-13	0	3.29765e-13	0	0	2.68528e-13	0	2.68528e-13	0	0	1.12232e-12	0	1.12232e-12	0	0	3.73083e-13	0	3.73083e-13
DHFR	0	-3.07949e-12	0	-3.07949e-12	0	0	-5.75785e-12	0	-5.75785e-12	0	0	-7.43619e-12	0	-7.43619e-12	0	0	-5.28635e-12	0	-5.28635e-12	0	0	-3.80653e-11	0	-3.80653e-11	0	0	-7.98957e-12	0	-7.98957e-12	0	0	-4.77648e-12	0	-4.77648e-12	0	0	-3.89534e-12	0	-3.89534e-12	0	0	-1.62845e-11	0	-1.62845e-11	0	0	-5.40969e-12	0	-5.40969e-12
GTHOr	0	2.37683e-10	0	2.37683e-10	0	0	8.19759e-10	0	8.19759e-10	0	0	1.13837e-10	0	1.13837e-10	0	0	-6.00381e-10	0	-6.00381e-10	0	0	-0.4	0	-0.4	0	0	6.22328e-10	0	6.22328e-10	0	0	6.37841e-11	0	6.37841e-11	0	0	5.81912e-11	0	5.81912e-11	0	0	-2.91221e-09	0	-2.91221e-09	0	0	7.87143e-11	0	7.87143e-11
PPND	0	0	6.16732e-15	0	0	0	0	1.16927e-14	0	0	0	0	3.62315e-14	0	0	0	0	2.54587e-14	0	0	0	0	1.85222e-13	0	0	0	0	3.79528e-14	0	0	0	0	-6.3514e-14	0	0	0	0	-5.28397e-14	0	0	0	0	-2.21697e-13	0	0	0	0	-7.3047e-14	0
PDH	0	0	-9.776e-11	0	0	0	0	1	0	0	0	0	2.28057e-10	0	0	0	0	9.70901e-10	0	0	0	0	-5.5817e-09	0	0	0	0	1	0	0	0	0	1	0	0	0	0	8.74152e-10	0	0	0	0	4.86287e-09	0	0	0	0	1.66468e-09	0
GLYCL	0	0	1.28473e-09	0	0	0	0	-1.88701e-09	0	0	0	0	-2.52452e-09	0	0	0	0	-4.12628e-10	0	0	0	0	1.71711e-08	0	0	0	0	2.6008e-09	0	0	0	0	1.91628e-09	0	0	0	0	-0.5	0	0	0	0	0.5	0	0	0	0	1.21537e-09	0
ICDHyr	0	0	0	-9.61695e-10	0	0	0	0	1	0	0	0	0	2.39985e-10	0	0	0	0	-5.35474e-10	0	0	0	0	5.37969e-09	0	0	0	0	1	0	0	0	0	1	0	0	0	0	1.64589e-10	0	0	0	0	2.12903e-09	0	0	0	0	8.13425e-10
GND	0	0	0	0.5	0	0	0	0	1.5	0	0	0	0	0.5	0	0	0	0	0.5	0	0	0	0	2.5	0	0	0	0	3.17663e-09	0	0	0	0	-1.35809e-09	0	0	0	0	0.25	0	0	0	0	0.75	0	0	0	0	2.5
MTHFD	0	0	0	2.17922e-09	0	0	0	0	-1.24079e-08	0	0	0	0	-4.14007e-09	0	0	0	0	-1.24936e-09	0	0	0	0	6.97919e-08	0	0	0	0	1.07971e-08	0	0	0	0	4.83065e-09	0	0	0	0	6.10824e-09	0	0	0	0	1	0	0	0	0	1.04902e-08
DHORD2	0	0	0	0	9.96278e-11	0	0	0	0	1.12942e-10	0	0	0	0	5.47025e-12	0	0	0	0	-7.00896e-11	0	0	0	0	-1.8906e-09	0	0	0	0	5.68517e-11	0	0	0	0	3.64862e-10	0	0	0	0	-7.47439e-11	0	0	0	0	1.13955e-09	0	0	0	0
RNTR3c2	0	0	0	0	0	0	0	0	0	0	0	-3.12253e-19	0	0	0	0	-2.20221e-19	0	0	0	0	7.56491e-18	0	0	0	0	1.73631e-18	0	0	0	0	8.07959e-19	0	0	0	0	7.47487e-19	0	0	0	0	3.41636e-18	0	0	0	0	1.21004e-18	0	0
IPPS	0	0	0	0	0	0	0	0	0	0	0	0	0	0	0	0	0	0	0	0	0	0	0	0	0	0	0	0	0	0	0	0	0	0	0	0	0	0	0	0	0	0	0	0	0	0	0	0	0
OMCDC	0	0	0	0	0	0	0	0	0	0	0	0	0	0	0	0	0	0	0	0	0	0	0	0	0	0	0	0	0	0	0	0	0	0	0	0	0	0	0	0	0	0	0	0	0	0	0	0	0
IPMD	0	0	0	0	0	0	0	0	0	0	0	0	0	0	0	0	0	0	0	0	0	0	0	0	0	0	0	0	0	0	0	0	0	0	0	0	0	0	0	0	0	0	0	0	0	0	0	0	0
DAPDC	0	0	0	0	0	0	0	0	0	0	0	0	0	0	0	0	0	0	0	0	0	0	0	0	0	0	0	0	0	0	0	0	0	0	0	0	0	0	0	0	0	0	0	0	0	0	0	0	0
[truncated: 166 more columns]

## Sheet: ATP yield comparison
Macromolecule	Protein
Precursor	ala__L_c					arg__L_c					asn__L_c					asp__L_c					cys__L_c					gln__L_c					glu__L_c					gly_c					his__L_c					ile__L_c
Energy intermediate	ATP	H_c	NADH	NADPH	Q8H2	ATP	H_c	NADH	NADPH	Q8H2	ATP	H_c	NADH	NADPH	Q8H2	ATP	H_c	NADH	NADPH	Q8H2	ATP	H_c	NADH	NADPH	Q8H2	ATP	H_c	NADH	NADPH	Q8H2	ATP	H_c	NADH	NADPH	Q8H2	ATP	H_c	NADH	NADPH	Q8H2	ATP	H_c	NADH	NADPH	Q8H2	ATP	H_c	NADH	NADPH
Net production from network excluding ATPM and electron transport chain	1	1	1	-4.73105e-10	9.96278e-11	-4	11	4	-2.57832e-09	1.12942e-10	-2	5	1	1.29022e-09	5.47025e-12	5.11653e-09	3	1	-1.30506e-10	-7.00896e-11	-5	7	2	-5.50824e-09	-1.8906e-09	-5.5494e-08	5	3	-7.39433e-10	5.68517e-11	1	4	3	-1.08522e-09	3.64862e-10	-3.62631e-08	1.5	0.5	1.89814e-10	-7.47439e-11	-7	14.5	4.5	3.43096e-09	1.13955e-09	-1	4	2	2.68495e-09
Net production times conversion coefficient	0.75	-0.25	2	-1.06449e-09	9.96278e-11	-3	-2.75	8	-5.80122e-09	1.12942e-10	-1.5	-1.25	2	2.903e-09	5.47025e-12	3.8374e-09	-0.75	2	-2.9364e-10	-7.00896e-11	-3.75	-1.75	4	-1.23935e-08	-1.8906e-09	-4.16205e-08	-1.25	6	-1.66372e-09	5.68517e-11	0.75	-1	6	-2.44174e-09	3.64862e-10	-2.71973e-08	-0.375	1	4.27081e-10	-7.47439e-11	-5.25	-3.625	9	7.71967e-09	1.13955e-09	-0.75	-1	4	6.04114e-09
Effective ATP yield	2.5					2.25					-0.75					1.25					-1.5					4.75					5.75					0.625					0.125					2.25
ATP yield from ATPM flux	2.5					2.25					-0.75					1.25					-1.5					4.75					5.75					0.625					0.125					2.25
Difference	-7.80955e-09					-3.11745e-08					1.17971e-08					3.00516e-09					-7.97812e-09					-7.08417e-09					-3.90772e-09					9.41994e-10					1.18001e-08					2.53985e-08
[truncated: 166 more columns]
