# Supplementary material for: Functional decomposition of metabolism allows a system-level quantification of fluxes and protein allocation towards specific metabolic functions
Source: Nat Commun. 2023 Jul 13;14:4161. doi: 10.1038/s41467-023-39724-7 (PMC10345195; doi:10.1038/s41467-023-39724-7)
Supplement: Supplementary file 11 — Supplementary Dataset 8 [file 41467_2023_39724_MOESM11_ESM.xlsx]

## Sheet: Sheet1
			C-limitation protein allocation		R-limitation protein allocation		C-atoms in molecule	Growth on glucose		Growth on glycerol		Growth on acetate		Growth on succinate
			Slope (% protein mass/mmol/gDW/h)	Intercept (% protein mass)	Slope (% protein mass/mmol/gDW/h)	Intercept (% protein mass)		Carbon cost (C-atoms)	ATP cost	Carbon cost (C-atoms)	ATP cost	Carbon cost (C-atoms)	ATP cost	Carbon cost (C-atoms)	ATP cost
Amino acids	ala	A	0.227128	0.205234	0.356888	0.145915	3	3.5	-2.5	2.58007	-0.610337	2	4.75	4	-1.25
	arg	R	1.06775	1.19579	3.65704	0.444423	6	7.5	-2.25	4.76926	6.03831	6	7.75	8	2
	asn	N	0.600553	0.180417	1.03284	0.0847348	4	3.5	0.75	3.19182	-0.113191	4	1.75	4	1
	asp	D	0.254336	0.148231	0.550764	0.0589798	4	3.5	-1.25	3.1652	-1.99338	4	-0.25	4	-1
	cys	C	1.33703	0.258285	1.88622	0.239432	3	5.5	1.5	0.457417	20.9416	4	10.5	4	10.75
	gln	Q	0.969862	0.236276	1.8554	0.0514497	5	6	-4.75	6.93972	-12.4787	6	-1.52633e-09	8	-6.75
	glu	E	0.673324	0.364145	1.48474	0.0706274	5	6	-5.75	6.93972	-13.4787	6	-1	8	-7.75
	gly	G	0.616186	0.0810962	0.701891	0.047389	2	1.75	-0.625	1.36658	-0.024623	4	-4.25	2	2.12252e-08
	his	H	3.52526	0.317569	5.58017	0.11915	6	7.25	-0.125	5.93479	1.25178	6.66667	8.33333	8.66667	2.08333
	ile	I	1.88113	0.522783	1.62835	0.643177	6	8.5	-2.25	3.95359	12.2088	6	11.25	8	4.5
	leu	L	1.17012	1.07953	1.80045	0.823291	6	10	-11.5	7.90542	-8.32439	6	8.5	12	-9.5
	lys	K	1.97362	0.439643	2.12693	0.406576	6	8	-2.25	4.11879	9.71545	6	9.5	8	2.75
	met	M	42.7988	0.309815	22.8487	3.0167	5	8.75	3.625	0.185414	36.2906	6	17.25	6	17.75
	phe	F	1.72908	0.20199	1.20404	0.311122	9	11	-1.25	9.8591	-2.94929	13.3333	3.41667	13.3333	0.916667
	pro	P	0.677819	0.286186	1.57419	0.108554	5	7	-5	5.74527	-3.85372	6	3.25	8	-3.5
	ser	S	0.671745	0.0868264	0.797814	0.0679406	3	3.5	-3.25	2.73317	-2.04925	4	-1.25	4	-2
	thr	T	1.09005	0.222943	0.783934	0.334521	4	4.5	0.5	1.97074	8.63165	4	5	4	4.25
	trp	W	5.7051	0.140403	3.22926	0.26045	11	12.5	2	12.6369	-6.11591	16	5.75	16	2.75
	tyr	Y	1.74219	0.166903	1.2541	0.247668	9	11	-3	9.8591	-4.69929	13.3333	1.66667	13.3333	-0.833333
	val	V	0.710589	0.448151	1.03812	0.331745	5	7	-5.25	5.16015	-1.47067	4	9.25	8	-2.75
Nucleotides	atp	A	6.36315	0.275865	4.58263	0.507997	10	10.25	4.625	8.83315	4.70916	10.6667	13.3333	12.6667	6.33333
	ctp	C	2.04818	0.137143	1.08908	0.269146	9	8.5	6	8.75267	-0.303694	10.6667	8.08333	10.6667	6.08333
	gtp	G	6.52309	0.352382	3.75124	0.832257	10	9.75	5.625	9.86241	-0.672492	10.6667	12.5833	12.6667	5.58333
	utp	U	1.26497	0.0898596	0.82604	0.146354	9	8.5	3.75	8.75267	-2.55369	10.6667	5.83333	10.6667	3.83333
